# Supplementary material for: Metagenomics and metabarcoding experimental choices and their impact on microbial community characterization in freshwater recirculating aquaculture systems
Source: Environ Microbiome. 2023 Feb 14;18:8. doi: 10.1186/s40793-023-00459-z (PMC9930364; doi:10.1186/s40793-023-00459-z)
Supplement: Supplementary file 1 — Additional file 1. Information regarding samples, primers used for amplification, and reads per samples. [file 40793_2023_459_MOESM1_ESM.xlsx]

## Sheet: metadata
sheet	sheet description		text		column	sheet	column description
samples	describes sample properties		if highlighted in run, then the sample failed to sequence		sample_number	samples	sample number also used in manuscript
reads	describes read yields for different amplicons and technical repeats				sample_replicates	samples	same letter indicates biological (sampling) replicates from the same site, while * indicates technical replicates of the same sample
reads-stat	performs simple summary statistics on the sequencing sheet				sequenced_platform	samples	indicates which sequencing platform was used for a sample. m = Illumina MiSeq, p = Pacb, mg = Illunina Shotgun Metagenomics
quality-plot	quality plots for each primer library and combined library				sample_farm	samples	A and B designate two farms
					sample_compartment	samples	indicates which compartment of the recirculation system was sampled
					sample_tank	samples	indicates the specific circuit and tank that was sampled
					sample_method	samples	indicates the method used to collect biological material
					sample_type	samples	indicates the niche sampled (water vs biofilm from the tank wall)
					sample_date_YYYYMMDD	samples	date the sample was taken
					dataset_demultiplexed	reads	name of the demultiplexed dataset
					sample_origin	reads	sample from which the dataset was derived
					sample_designation	reads	name of the sample in the paper (e.g. technical replicates from 1 = 20, 21)
					reads_raw	reads	number of raw reads in the demultiplexed dataset
					reads_filtered	reads	number of reads after filter step of DADA2
					reads_denoisedF	reads	DADA2 step that aligns erroneous sequences to the correct "mother" sequence for the forward reads
					reads_denoisedR	reads	DADA2 step that aligns erroneous sequences to the correct "mother" sequence for the reverse reads
					reads_concatenate	reads	DADA2 step that concatenates the foward and reverse reads
					reads_merged	reads	DADA2 step that merges the forward and reverse reads
					reads_percent_concatenate	reads	quality check to determined percentage of concatenated reads retained
					reads_percent_merged	reads	quality check to determined percentage of merged reads retained
					reads_nonchim	reads	DADA2 step that removes chimera amplicons
					reads_percent_retained	reads	percent of raw reads retained in the analysis after the above filtering steps
					dataset_demultiplexed	reads-stat	name of the demultiplexed dataset
					raw_median	reads-stat	median number of raw reads across all samples in the dataset, excluding the mock community
					nonchim_median	reads-stat	median number of nonchimieric reads (=after final filtering step) across all samples in the dataset, excluding the mock community
					raw_average	reads-stat	average number of raw reads across all samples in the dataset, excluding the mock community
					nonchim_average	reads-stat	average number of nonchimieric reads (=after final filtering step) across all samples in the dataset, excluding the mock community
					raw_min	reads-stat	minimum number of raw reads across all samples in the dataset, excluding the mock community
					nonchim_min	reads-stat	minimum number of nonchimieric reads (=after final filtering step) across all samples in the dataset, excluding the mock community
					raw_max	reads-stat	maximum number of raw reads across all samples in the dataset, excluding the mock community
					nonchim_max	reads-stat	maximum number of nonchimieric reads (=after final filtering step) across all samples in the dataset, excluding the mock community
					percent_retained_median	reads-stat	median percent of raw reads retained after filtering across all samples in the dataset, excluding the mock community
					percent_retained_min	reads-stat	minimum percent of raw reads retained after filtering across all samples in the dataset, excluding the mock community
					percent_retained_max	reads-stat	maximum percent of raw reads retained after filtering across all samples in the dataset, excluding the mock community
					percent_retained_average	reads-stat	average percent of raw reads retained after filtering across all samples in the dataset, excluding the mock community

## Sheet: samples
sample_number	sample_replicates	sequence_platform	sample_farm	sample_compartment	sample_tank	sample_method	sample_type	sample_date_YYYYMMDD
1	a*	m	A	tank	H2	swab	biofilm	20201104
2	a	m, p, mg	A	tank	H2	swab	biofilm	20201104
3	a	m, p, mg	A	tank	H2	swab	biofilm	20201104
4	b	m	A	tank	H8	swab	biofilm	20200625
5	b	m	A	tank	H8	swab	biofilm	20200625
6	b	m	A	tank	H8	swab	biofilm	20200625
negcont	NA	NA	A	NA	NA	swab	none	20200625
7	c	m	A	tank	H8	filter	water	20200625
8	c	m, p	A	tank	H8	filter	water	20200625
9	c	m,p	A	tank	H8	filter	water	20200625
10	d	m, p, mg	A	biofilter	NA	filter	water	20200625
11	d	m, p, mg	A	biofilter	NA	filter	water	20200625
12	d	m	A	biofilter	NA	filter	water	20200625
negcont	NA	NA	A	NA	NA	filter	destwater	20200625
13	e	m	B	tank	E15	swab	biofilm	20201109
14	e	m	B	tank	E15	swab	biofilm	20201109
15	e	m	B	tank	E15	swab	biofilm	20201109
16	f	m, p, mg	B	tank	E3	swab	biofilm	20201109
17	f	m, p, mg	B	tank	E3	swab	biofilm	20201109
18	f	m	B	tank	E3	swab	biofilm	20201109
19	a*	m	A	tank	H2	swab	biofilm	20201104
20	a*	m	A	tank	H2	swab	biofilm	20201104
21	a*	m	A	tank	H2	swab	biofilm	20201104

## Sheet: reads
dataset_demultiplexed	sample_origin	sample_designation	reads_raw	reads_filtered	reads_denoisedF	reads_denoisedR	reads_concatenate	reads_merged	reads_percent_concatenate	reads_percent_merged	reads_nonchim	reads_percent_retained
27F_537R	1	1	352917	271707	260720	252593	247923	0	70.2497	0	241655	68.4736
27F_537R	2	2	294702	234834	225486	220251	216588	0	73.4939	0	208357	70.7009
27F_537R	3	3	225146	163313	155195	152187	149273	0	66.3005	0	144342	64.1104
27F_537R	4	4	249294	191910	182369	178403	172568	0	69.2227	0	166177	66.659
27F_537R	5	5	279315	218888	208168	204611	197900	0	70.8519	0	189314	67.778
27F_537R	6	6	261062	204683	193624	193405	186148	0	71.3041	0	176994	67.7977
27F_537R	7	7	297805	224853	209678	212010	203176	0	68.2245	0	200575	67.3511
27F_537R	8	8	243587	198430	184628	182784	174905	0	71.8039	0	167910	68.9323
27F_537R	9	9	241974	184649	169744	170129	162359	0	67.0977	0	154267	63.7535
27F_537R	10	10	271194	203420	187347	187080	178924	0	65.9764	0	173196	63.8642
27F_537R	11	11	263715	197276	179423	182307	172984	0	65.5951	0	168980	64.0767
27F_537R	12	12	284766	209270	189738	192521	182659	0	64.1435	0	177442	62.3115
27F_537R	13	13	250339	181631	166309	173090	163660	0	65.3754	0	157792	63.0313
27F_537R	14	14	271034	212941	195391	202152	191906	0	70.8051	0	184810	68.187
27F_537R	15	15	270665	206204	189147	197362	186772	0	69.0049	0	183121	67.656
27F_537R	16	16	254035	203250	185493	192337	182355	0	71.7834	0	177954	70.051
27F_537R	17	17	250909	191966	176089	182282	173173	0	69.0182	0	164833	65.6943
27F_537R	18	18	246451	185926	168645	175691	166018	0	67.3635	0	157607	63.9506
27F_537R	22St	Mock	237110	176751	168977	171615	164189	0	69.2459	0	153746	64.8416
Earth	1	1	278565	258383	253519	256688	0	249393	0	89.5278	241436	86.6713
Earth	2	2	255340	234968	229171	232894	0	224252	0	87.8249	217433	85.1543
Earth	3	3	256634	235599	230000	233833	0	225793	0	87.9825	219035	85.3492
Earth	4	4	322798	298653	295052	297478	0	292116	0	90.495	277564	85.9869
Earth	5	5	300711	277658	273585	276177	0	270277	0	89.8793	256589	85.3274
Earth	6	6	297785	274721	271083	273497	0	268174	0	90.0562	253692	85.193
Earth	7	7	275981	253440	246399	251249	0	239051	0	86.6186	236008	85.516
Earth	8	8	266386	246073	239913	244187	0	233243	0	87.5583	229392	86.1126
Earth	9	9	281697	259208	251765	257008	0	244079	0	86.6459	240444	85.3555
Earth	10	10	287541	264530	256669	262013	0	250050	0	86.9615	244093	84.8898
Earth	11	11	302141	274534	266545	271720	0	259790	0	85.983	253693	83.9651
Earth	12	12	271090	248527	241361	246208	0	234915	0	86.6557	230372	84.9799
Earth	13	13	236658	206304	198939	203565	0	190826	0	80.6337	189161	79.9301
Earth	14	14	281573	238634	230281	235765	0	220277	0	78.2309	217124	77.1111
Earth	15	15	237535	210458	203423	208065	0	196082	0	82.5487	193981	81.6642
Earth	16	16	198427	171790	164844	169248	0	156630	0	78.9358	156394	78.8169
Earth	17	17	195368	176503	169404	173702	0	162617	0	83.2363	161825	82.8309
Earth	18	18	270329	245995	236543	242296	0	227785	0	84.2621	226391	83.7465
Earth	1	19
Earth	1	20	248768	225628	219753	223583	0	215104	0	86.4677	208693	83.8906
Earth	1	21	241294	217179	210868	215158	0	206388	0	85.5338	200523	83.1032
Earth	22St	Mock	336050	310496	310190	310160	0	304205	0	90.5237	297827	88.6258
MiSeq	1	1	283101	243660	241256	242851	0	237043	0	83.7309	231389	81.7337
MiSeq	2	2	253688	215670	214613	215098	0	213104	0	84.0024	212489	83.76
MiSeq	3	3	280928	242905	241324	242320	0	238764	0	84.9912	236991	84.36
MiSeq	4	4	297857	259202	257000	258463	0	252517	0	84.7779	236833	79.5123
MiSeq	5	5	254684	218981	216869	218359	0	212766	0	83.5412	199898	78.4886
MiSeq	6	6	274373	236281	233767	235418	0	229054	0	83.4827	217259	79.1838
MiSeq	7	7	294544	253846	249272	252219	0	242622	0	82.3721	235995	80.1222
MiSeq	8	8	350173	303846	300267	302364	0	295475	0	84.3797	292264	83.4627
MiSeq	9	9	283840	245074	241641	243636	0	237267	0	83.5918	234783	82.7167
MiSeq	10	10	276288	234976	230149	233525	0	225389	0	81.5776	223660	80.9518
MiSeq	11	11	259398	219981	215970	218585	0	212046	0	81.7454	210950	81.3229
MiSeq	12	12	250728	207273	202188	205556	0	196812	0	78.4962	194978	77.7647
MiSeq	13	13	406780	346064	344404	344996	0	341848	0	84.0376	341367	83.9193
MiSeq	14	14	255228	219609	218119	218637	0	215858	0	84.5746	215492	84.4312
MiSeq	15	15	251649	213162	211634	212249	0	209444	0	83.2286	209089	83.0876
MiSeq	16	16	325723	277552	273112	275696	0	268109	0	82.312	266542	81.8309
MiSeq	17	17	278290	237089	235013	236084	0	232423	0	83.5183	231801	83.2948
MiSeq	18	18	271991	232078	227536	230236	0	222486	0	81.799	220970	81.2417
MiSeq	22St	Mock	303318	259786	259417	259408	0	257841	0	85.0068	232595	76.6835
Earth_combined	1	1	278565	258383	253461	256680	0	249185	0	89.4531	248576	89.2345
Earth_combined	2	2	255340	234968	229097	232897	0	224241	0	87.8206	223737	87.6232
Earth_combined	3	3	256634	235599	230011	233821	0	225723	0	87.9552	225291	87.7869
Earth_combined	4	4	322798	298653	295213	297475	0	292239	0	90.5331	289159	89.5789
Earth_combined	5	5	300711	277658	273551	276188	0	270140	0	89.8338	267285	88.8843
Earth_combined	6	6	297785	274721	270847	273482	0	267924	0	89.9723	265334	89.1025
Earth_combined	7	7	275981	253440	246261	251217	0	239065	0	86.6237	238876	86.5552
Earth_combined	8	8	266386	246073	239750	244185	0	233104	0	87.5061	232810	87.3957
Earth_combined	9	9	281697	259208	251814	256978	0	244142	0	86.6683	243849	86.5643
Earth_combined	10	10	287541	264530	256664	261999	0	250033	0	86.9556	248886	86.5567
Earth_combined	11	11	302141	274534	266174	271656	0	259450	0	85.8705	258280	85.4833
Earth_combined	12	12	271090	248527	241408	246283	0	234863	0	86.6365	234160	86.3772
Earth_combined	13	13	236658	206304	199156	203521	0	191174	0	80.7807	190856	80.6463
Earth_combined	14	14	281573	238634	230322	235739	0	220194	0	78.2014	219814	78.0664
Earth_combined	15	15	237535	210458	203124	208022	0	195792	0	82.4266	195536	82.3188
Earth_combined	16	16	198427	171790	164557	169227	0	156490	0	78.8653	156490	78.8653
Earth_combined	17	17	195368	176503	169199	173653	0	162286	0	83.0668	162229	83.0377
Earth_combined	18	18	270329	245995	236105	242224	0	226982	0	83.9651	226839	83.9122
MiSeq_combined	1	1	283101	243651	241329	242898	0	236958	0	83.7009	231556	81.7927
MiSeq_combined	2	2	253688	215651	214573	215136	0	213084	0	83.9945	212481	83.7568
MiSeq_combined	3	3	280928	242891	241387	242316	0	238742	0	84.9833	237060	84.3846
MiSeq_combined	4	4	297857	259191	256980	258571	0	252339	0	84.7182	237140	79.6154
MiSeq_combined	5	5	254684	218992	217086	218421	0	212781	0	83.5471	200242	78.6237
MiSeq_combined	6	6	274373	236291	234041	235532	0	229129	0	83.51	217500	79.2716
MiSeq_combined	7	7	294544	253827	249449	252317	0	242502	0	82.3313	236423	80.2675
MiSeq_combined	8	8	350173	303847	300455	302385	0	295395	0	84.3569	292532	83.5393
MiSeq_combined	9	9	283840	245060	241978	243741	0	237352	0	83.6218	235120	82.8354
MiSeq_combined	10	10	276288	234972	230540	233631	0	225433	0	81.5935	223935	81.0513
MiSeq_combined	11	11	259398	219973	216269	218652	0	212109	0	81.7697	211158	81.4031
MiSeq_combined	12	12	250728	207291	202513	205706	0	196844	0	78.509	195266	77.8796
MiSeq_combined	13	13	406780	346066	344436	344967	0	341738	0	84.0105	341402	83.9279
MiSeq_combined	14	14	255228	219588	218049	218544	0	215642	0	84.4899	215375	84.3853
MiSeq_combined	15	15	251649	213164	211652	212239	0	209431	0	83.2235	209143	83.109
MiSeq_combined	16	16	325723	277545	273429	275835	0	268267	0	82.3605	266886	81.9365
MiSeq_combined	17	17	278290	237058	235043	236084	0	232357	0	83.4946	231862	83.3167
MiSeq_combined	18	18	271991	232074	227797	230328	0	222579	0	81.8332	221206	81.3284
MiSeq_combined	22St	Mock	303318	259793	259497	259669	0	257832	0	85.0039	232907	76.7864
Earth_combined	22St	Mock	336050	310496	310135	310158	0	304172	0	90.5139	301096	89.5986
Earth_combined	1	19
Earth_combined	1	20	248768	225628	219970	223607	0	215399	0	86.5863	214981	86.4183
Earth_combined	1	21	241294	217179	211429	215167	0	207100	0	85.8289	206789	85.7

## Sheet: reads-stat
dataset_demultiplexed	raw_total	raw_min	raw_max	raw_median	raw_average	nochim_total	nonchim_min	nonchim_max	nonchim_median	nonchim_average	percent_retained_min	percent_retained_max	percent_retained_median	percent_retained_average
27F_534R	4808910	225146	352917	262388	267162	3195326	144342	241655	175095	177518	62.3115	70.7009	67.0051	66.3544
Earth	4816559	195368	322798	273536	267587	4044627	156394	277564	229882	224702	77.1111	86.6713	85.0671	83.8112
MiSeq	5149263	250728	406780	277289	286070	4212750	194978	341367	227524	234042	77.7647	84.4312	81.7823	81.7325
Combined	9965822	195368	406780	276134	276828	8344294	195266	341402	227898	234313	76.7864	84.3853	81.6698	81.5233
Combined_Earth only	4816559	195368	322798	273536	267587	4128007	156490	289159	233485	229334	78.0664	89.5789	86.556	85.4439
Combined_MiSeq only	5149263	250728	406780	277289	286070	4216287	195266	341402	227746	234238	77.8796	84.3853	81.8646	81.8014

## Sheet: quality-plot
27F_534R R1 quality profile plots													27F_534R R2 quality profile plots
515F_806R (Earth) R1 quality profile plots													515F_806R (Earth) R2 quality profile plots
MiSeq R1 quality profile plots													MiSeq R2 quality profile plots
Combined R1 quality profile plots													Combined R2 quality profile plots
