# Supplementary material for: Metagenomics and metabarcoding experimental choices and their impact on microbial community characterization in freshwater recirculating aquaculture systems
Source: Environ Microbiome. 2023 Feb 14;18:8. doi: 10.1186/s40793-023-00459-z (PMC9930364; doi:10.1186/s40793-023-00459-z)
Supplement: Supplementary file 2 — Additional file 2. Information regarding ASVs for each dataset and the assigned taxa. [file 40793_2023_459_MOESM2_ESM.xlsx]

## Sheet: metadata
sheet	sheet description		column	sheet	column description
DADA2	track reads via the DADA2 pipeline for the different datasets		asv_number	…_rps	identifier number of the ASV in this dataset. OBS: ASV1 in "earth" dataset is not identical to ASV1 in "miseq" or "combined" dataset*
ASV_Earth_rps	reads per sample for each ASV as determined by running DADA2 pipeline on the earth dataset		source	…_rps	source indicates whether the ASV was derived from samples, from the mock community, or occurs in both.
ASV_Miseq_rps	reads per sample for each ASV as determined by running DADA2 pipeline on the miseq dataset		mock	…_rps	mock community standard
ASV_Combo_rps	reads per sample for each ASV as determined by running DADA2 pipeline on the combined earth-miseq dataset		sample01	…_rps	Farm A, tank biofilm
ASV_Earth_TaxaAnalysis	congregated taxonomic information (summary terms) for the earth dataset		sample02	…_rps	Farm A, tank biofilm
ASV_Miseq_TaxaAnalysis	congregated taxonomic information (summary terms) for the miseq dataset		sample20	…_rps	a sequencing replicate of sample 02
ASV_Combo_TaxaAnalysis	congregated taxonomic information (summary terms) for the combined earth-miseq dataset		sample21	…_rps	another sequencing replicate of sample 02
ASV_Seq_Earth	sequences per ASV for Earth primers		sample03	…_rps	Farm A, tank biofilm
ASV_Seq_MiSeq	sequences per ASV for MiSeq primers		sample04	…_rps	Farm A, tank biofilm
ASV_Seq_Combo	sequences per ASV for Combined dataset (Earth and Miseq primers)		sample05	…_rps	Farm A, tank biofilm
Comparison	comparison graphs of ASVs, reads, and reads associated with taxonomic categories between the earth, miseq, and combined datasets		sample06	…_rps	Farm A, tank biofilm
27F_534R_Bootstrap	Naive Baysian bootstrap values (minboot = default)		sample07	…_rps	Farm A, tank water
Earth_Bootstrap	Naive Baysian bootstrap values (minboot = default, highlighted in yellow = Enriched ASV - Fig. 4)		sample08	…_rps	Farm A, tank water
MiSeq_Bootstrap	Naive Baysian bootstrap values (minboot = default, highlighted in yellow = Enriched ASV - Fig. 4)		sample09	…_rps	Farm A, tank water
Combined_Bootstrap	Naive Baysian bootstrap values (minboot = default)		sample10	…_rps	Farm A, biofilter water
			sample11	…_rps	Farm A, biofilter water
			sample12	…_rps	Farm A, biofilter water
			sample13	…_rps	Farm B, tank biofilm
			sample14	…_rps	Farm B, tank biofilm
			sample15	…_rps	Farm B, tank biofilm
			sample16	…_rps	Farm B, tank biofilm
			sample17	…_rps	Farm B, tank biofilm
			sample18	…_rps	Farm B, tank biofilm
			reads	…_rps	number of reads assigned to this ASV, including the mock community
			kingdom	…_rps	kingdom assigned to this ASV
			phylum	…_rps	phylum assigned to this ASV
			class	…_rps	class assigned to this ASV
			order	…_rps	order assigned to this ASV
			family	…_rps	family assigned to this ASV
			genus	…_rps	genus assigned to this ASV
			asv_counts	…_taxanalysis	number of ASVs assigned to the categories indicated in the row names in this dataset
			read_counts	…_taxanalysis	number of reads assigned to the categories indicated in the row names in this dataset
			kingdom_categories	…_taxanalysis	number of kingdoms detected in this dataset
			kingdom_counts	…_taxanalysis	number of ASVs assigned to each kingdom
			kingdom_reads	…_taxanalysis	number of reads assigned to each kingdom
			phylum_categories	…_taxanalysis	number of phyla detected in this dataset
			phylum_counts	…_taxanalysis	number of ASVs assigned to each phylum
			phylum_reads	…_taxanalysis	number of reads assigned to each phylum
			class_categories	…_taxanalysis	number of classes detected in this dataset
			class_counts	…_taxanalysis	number of ASVs assigned to each class
			class_reads	…_taxanalysis	number of reads assigned to each class
			order_categories	…_taxanalysis	number of orders detected in this dataset
			order_counts	…_taxanalysis	number of ASVs assigned to each order
			order_reads	…_taxanalysis	number of reads assigned to each order
			family_categories	…_taxanalysis	number of families detected in this dataset
			family_counts	…_taxanalysis	number of ASVs assigned to each family
			family_reads	…_taxanalysis	number of reads assigned to each family
			genus_categories	…_taxanalysis	number of genuses detected in this dataset
			genus_counts	…_taxanalysis	number of ASVs assigned to each genus
			genus_reads	…_taxanalysis	number of reads assigned to each genus

## Sheet: ASV_Earth_rps
asv_number	source	mock	sample01	sample02	sample20	sample21	sample03	sample04	sample05	sample06	sample07	sample08	sample09	sample10	sample11	sample12	sample13	sample14	sample15	sample16	sample17	sample18	reads	kingdom	phylum	class	order	family	genus
1	sample	0	1382	1038	909	822	975	9792	8360	6736	1345	999	1186	281	178	242	0	0	0	0	0	0	34245	Bacteria	Proteobacteria	Alphaproteobacteria	Rhizobiales	NA	NA
2	sample	0	1444	978	864	863	937	10120	7935	6480	1315	1059	1253	176	175	164	0	0	0	0	0	0	33763	Bacteria	Proteobacteria	Alphaproteobacteria	Rhizobiales	NA	NA
3	sample	0	4919	3407	3203	3090	3498	2732	2940	2687	889	1055	894	200	139	144	239	432	289	287	945	545	32534	Bacteria	Proteobacteria	Gammaproteobacteria	Burkholderiales	Comamonadaceae	Sphaerotilus
4	sample	0	4680	3224	3436	3235	3612	2584	2988	2743	879	1103	863	123	105	75	282	433	236	305	1039	501	32446	Bacteria	Proteobacteria	Gammaproteobacteria	Burkholderiales	Comamonadaceae	Sphaerotilus
5	sample	0	3906	2941	2717	2621	3038	1123	968	955	316	301	271	136	193	174	169	231	50	49	155	61	20375	Bacteria	Proteobacteria	Gammaproteobacteria	Burkholderiales	Comamonadaceae	Ideonella
6	sample	0	4168	3005	2627	2462	2941	1100	929	901	309	292	283	191	211	256	0	218	127	84	153	116	20373	Bacteria	Proteobacteria	Gammaproteobacteria	Burkholderiales	Comamonadaceae	Ideonella
7	sample	0	830	500	426	401	596	4658	4272	3510	663	824	618	0	0	0	110	234	0	101	159	124	18026	Bacteria	Bacteroidota	Bacteroidia	Flavobacteriales	Flavobacteriaceae	Flavobacterium
8	sample	0	843	559	425	406	567	4374	4142	3723	628	792	647	0	0	0	0	160	213	0	146	68	17693	Bacteria	Bacteroidota	Bacteroidia	Flavobacteriales	Flavobacteriaceae	Flavobacterium
9	sample	0	1683	1606	1368	1285	1556	0	184	213	792	779	981	1494	1572	1134	145	235	271	240	254	221	16013	Bacteria	Bacteroidota	Bacteroidia	Chitinophagales	Saprospiraceae	Haliscomenobacter
10	sample	0	1692	1658	1374	1313	1547	133	0	108	749	788	955	1470	1509	1124	129	214	186	181	131	228	15489	Bacteria	Bacteroidota	Bacteroidia	Chitinophagales	Saprospiraceae	Haliscomenobacter
11	sample	0	611	465	385	395	437	4236	3345	2875	574	478	561	150	74	123	0	0	0	0	0	0	14709	Bacteria	Proteobacteria	Alphaproteobacteria	Rhizobiales	Rhizobiaceae	NA
12	sample	0	1982	1449	1421	1443	1565	1157	1224	1165	394	464	389	0	0	0	178	268	155	169	421	250	14094	Bacteria	Proteobacteria	Gammaproteobacteria	Burkholderiales	Comamonadaceae	Sphaerotilus
13	sample	0	577	403	398	396	407	3742	3128	2591	541	451	475	95	45	60	0	0	0	0	0	0	13309	Bacteria	Proteobacteria	Alphaproteobacteria	Rhizobiales	NA	NA
14	sample	0	505	396	347	321	346	3686	2991	2556	490	385	447	81	145	0	0	0	0	0	0	0	12696	Bacteria	Proteobacteria	Alphaproteobacteria	Rhizobiales	Rhizobiaceae	NA
15	sample	0	1850	1269	1366	1316	1357	1000	1158	1023	357	459	334	0	0	0	96	234	104	116	388	208	12635	Bacteria	Proteobacteria	Gammaproteobacteria	Burkholderiales	Comamonadaceae	Sphaerotilus
16	sample	0	1713	1266	1218	1212	1327	1055	1150	1074	353	389	348	0	0	0	221	287	184	231	361	171	12560	Bacteria	Proteobacteria	Gammaproteobacteria	Burkholderiales	Comamonadaceae	Sphaerotilus
17	sample	0	537	415	335	335	360	3517	2940	2430	501	409	487	78	85	112	0	0	0	0	0	0	12541	Bacteria	Proteobacteria	Alphaproteobacteria	Rhizobiales	Rhizobiaceae	NA
18	sample	0	18	0	0	0	0	0	0	0	260	269	254	73	47	0	5671	187	4994	309	84	191	12357	Bacteria	Proteobacteria	Gammaproteobacteria	Aeromonadales	Aeromonadaceae	Aeromonas
19	sample	0	1770	1233	1271	1229	1357	1016	1117	975	318	398	339	0	0	0	113	247	129	165	393	225	12295	Bacteria	Proteobacteria	Gammaproteobacteria	Burkholderiales	Comamonadaceae	Sphaerotilus
20	sample	0	0	0	17	0	0	0	0	0	174	158	230	0	0	0	5881	89	5300	297	0	0	12146	Bacteria	Proteobacteria	Gammaproteobacteria	Aeromonadales	Aeromonadaceae	Aeromonas
21	sample	0	227	229	336	163	235	2407	2606	1653	744	726	736	254	195	189	195	307	163	178	251	197	11991	Bacteria	Bacteroidota	Bacteroidia	Cytophagales	Spirosomaceae	Emticicia
22	sample	0	193	224	216	241	265	2453	2207	2346	1074	1322	908	0	0	123	0	0	0	0	0	0	11572	Bacteria	Proteobacteria	Gammaproteobacteria	Burkholderiales	Comamonadaceae	NA
23	mock	11457	0	0	0	0	0	0	0	0	0	0	0	0	0	0	0	0	0	0	0	0	11457	Bacteria	Firmicutes	Bacilli	Bacillales	Bacillaceae	Bacillus
24	sample	0	154	160	117	190	224	2254	2253	2244	1043	1256	953	159	147	0	0	0	0	0	0	0	11154	Bacteria	Proteobacteria	Gammaproteobacteria	Burkholderiales	Comamonadaceae	NA
25	sample	0	159	210	170	142	203	2516	2504	1685	747	716	701	122	111	141	87	190	115	88	165	179	10951	Bacteria	Bacteroidota	Bacteroidia	Cytophagales	Spirosomaceae	Emticicia
26	sample	0	453	316	300	283	296	3100	2535	2078	468	323	384	0	94	107	0	0	0	0	0	0	10737	Bacteria	Proteobacteria	Alphaproteobacteria	Rhizobiales	Rhizobiaceae	NA
27	mock	10364	0	0	0	0	0	0	0	0	0	0	0	0	0	0	0	0	0	0	0	0	10364	Bacteria	Firmicutes	Bacilli	Bacillales	Bacillaceae	Bacillus
28	sample	0	1541	966	1086	1046	1122	779	972	818	284	318	312	0	0	0	102	119	103	148	291	163	10170	Bacteria	Proteobacteria	Gammaproteobacteria	Burkholderiales	Comamonadaceae	Sphaerotilus
29	sample	0	0	159	154	160	279	935	838	426	2402	2374	2282	0	16	0	0	0	0	0	0	0	10025	Bacteria	Bacteroidota	Bacteroidia	Flavobacteriales	Weeksellaceae	Chryseobacterium
30	sample	0	147	84	87	81	152	939	834	417	2305	2305	2459	0	0	0	0	0	0	0	0	0	9810	Bacteria	Bacteroidota	Bacteroidia	Flavobacteriales	Weeksellaceae	Chryseobacterium
31	sample	0	292	372	346	362	311	0	0	0	533	441	629	1750	1555	1775	253	225	217	196	300	165	9722	Bacteria	Chloroflexi	Anaerolineae	RBG-13-54-9	NA	NA
32	sample	0	403	312	231	250	267	2883	2277	1940	364	312	313	0	49	0	0	0	0	0	0	0	9601	Bacteria	Proteobacteria	Alphaproteobacteria	Rhizobiales	NA	NA
33	sample	0	278	374	361	341	310	29	35	43	468	485	682	1687	1490	1767	169	143	162	178	304	192	9498	Bacteria	Chloroflexi	Anaerolineae	RBG-13-54-9	NA	NA
34	sample	0	336	270	311	321	321	0	55	0	207	153	230	375	479	535	458	673	594	1082	1349	1582	9331	Bacteria	Acidobacteriota	Vicinamibacteria	Vicinamibacterales	Vicinamibacteraceae	NA
35	sample	0	1302	883	909	926	989	731	862	804	244	323	272	0	0	0	102	200	74	124	272	160	9177	Bacteria	Proteobacteria	Gammaproteobacteria	Burkholderiales	Comamonadaceae	Sphaerotilus
36	sample	0	1992	1779	1381	1275	1597	0	0	0	0	0	0	0	0	0	169	155	157	172	204	178	9059	Bacteria	Bacteroidota	Bacteroidia	Chitinophagales	Saprospiraceae	NA
37	sample	0	887	766	669	694	842	1544	1294	1021	267	212	276	198	124	122	0	0	0	0	0	0	8916	Bacteria	Proteobacteria	Alphaproteobacteria	Rhodobacterales	Rhodobacteraceae	Pseudorhodobacter
38	sample	0	279	275	269	281	301	72	0	0	171	155	155	363	459	496	453	649	594	1229	1226	1477	8904	Bacteria	Acidobacteriota	Vicinamibacteria	Vicinamibacterales	Vicinamibacteraceae	NA
39	sample	0	925	707	778	712	890	1471	1308	924	276	222	261	149	89	136	0	0	0	0	0	0	8848	Bacteria	Proteobacteria	Alphaproteobacteria	Rhodobacterales	Rhodobacteraceae	Pseudorhodobacter
40	sample	0	1529	1006	778	811	974	250	193	550	256	271	232	305	250	192	179	170	197	209	141	166	8659	Bacteria	Bacteroidota	Bacteroidia	Chitinophagales	Chitinophagaceae	Sediminibacterium
41	sample	0	1811	1237	1186	1154	1329	480	392	361	165	156	168	76	67	0	0	0	0	0	0	0	8582	Bacteria	Proteobacteria	Gammaproteobacteria	Burkholderiales	Comamonadaceae	NA
42	sample	0	1891	1686	1486	1417	1631	0	0	0	0	0	0	0	0	0	0	143	51	0	126	92	8523	Bacteria	Bacteroidota	Bacteroidia	Chitinophagales	Saprospiraceae	NA
43	sample	0	1484	1039	941	897	1000	209	180	597	271	292	236	261	252	209	195	156	140	0	85	0	8444	Bacteria	Bacteroidota	Bacteroidia	Chitinophagales	Chitinophagaceae	Sediminibacterium
44	sample	0	186	195	253	159	242	449	296	295	956	953	1077	384	377	303	279	225	383	332	275	275	7894	Bacteria	Proteobacteria	Alphaproteobacteria	Rhodobacterales	Rhodobacteraceae	Pseudorhodobacter
45	mock	7852	0	0	0	0	0	0	0	0	0	0	0	0	0	0	0	0	0	0	0	0	7852	Bacteria	Firmicutes	Bacilli	Lactobacillales	Lactobacillaceae	Lactobacillus
46	sample	0	367	237	259	233	247	2224	1839	1546	294	256	288	49	0	0	0	0	0	0	0	0	7839	Bacteria	Proteobacteria	Alphaproteobacteria	Rhizobiales	NA	NA
47	sample	0	1602	1151	1145	1087	1181	421	376	372	106	111	109	38	0	0	0	0	40	0	0	0	7739	Bacteria	Proteobacteria	Gammaproteobacteria	Burkholderiales	Comamonadaceae	NA
48	sample	0	1491	1132	997	946	1117	397	371	346	195	184	211	0	86	0	36	0	0	0	72	0	7581	Bacteria	Proteobacteria	Gammaproteobacteria	Burkholderiales	Comamonadaceae	Ideonella
49	sample	0	1081	761	799	813	834	624	709	640	221	249	212	0	0	0	0	109	76	81	229	111	7549	Bacteria	Proteobacteria	Gammaproteobacteria	Burkholderiales	Comamonadaceae	Sphaerotilus
50	sample	0	1526	1123	1102	961	1136	409	326	335	123	155	171	106	0	0	0	0	0	0	0	0	7473	Bacteria	Proteobacteria	Gammaproteobacteria	Burkholderiales	Comamonadaceae	Ideonella
51	mock	7442	0	0	0	0	0	0	0	0	0	0	0	0	0	0	0	0	0	0	0	0	7442	Bacteria	Firmicutes	Bacilli	Lactobacillales	Lactobacillaceae	Lactobacillus
52	sample	0	369	214	187	159	269	1916	1773	1491	282	381	242	0	0	0	0	76	0	0	0	0	7359	Bacteria	Bacteroidota	Bacteroidia	Flavobacteriales	Flavobacteriaceae	Flavobacterium
53	sample	0	129	154	193	137	209	384	269	231	1105	1004	1068	404	346	317	176	303	202	341	200	181	7353	Bacteria	Proteobacteria	Alphaproteobacteria	Rhodobacterales	Rhodobacteraceae	Pseudorhodobacter
54	sample	0	360	280	236	260	295	1469	1268	1122	223	290	247	153	156	0	0	230	218	156	183	178	7324	Bacteria	Bacteroidota	Bacteroidia	Flavobacteriales	Flavobacteriaceae	Flavobacterium
55	sample	0	0	0	0	0	0	1126	1354	1761	980	993	960	0	0	19	0	0	0	0	0	0	7193	Bacteria	Bacteroidota	Bacteroidia	Cytophagales	Spirosomaceae	Flectobacillus
56	sample	0	0	0	0	0	0	1056	1277	1779	948	986	898	67	46	0	0	0	0	0	0	0	7057	Bacteria	Bacteroidota	Bacteroidia	Cytophagales	Spirosomaceae	Flectobacillus
57	sample	0	305	213	155	167	240	1795	1757	1382	261	301	236	0	0	0	0	84	0	0	75	0	6971	Bacteria	Bacteroidota	Bacteroidia	Flavobacteriales	Flavobacteriaceae	Flavobacterium
58	sample	0	230	280	215	230	279	1009	835	817	1147	894	963	0	65	0	0	0	0	0	0	0	6964	Bacteria	Bacteroidota	Bacteroidia	Cytophagales	Spirosomaceae	Arcicella
59	mock	6952	0	0	0	0	0	0	0	0	0	0	0	0	0	0	0	0	0	0	0	0	6952	Bacteria	Firmicutes	Bacilli	Staphylococcales	Staphylococcaceae	Staphylococcus
60	sample	0	178	368	355	365	381	176	121	152	411	456	544	616	667	546	307	241	284	271	230	278	6947	Bacteria	Proteobacteria	Alphaproteobacteria	Rhodobacterales	Rhodobacteraceae	NA
61	mock	6889	0	0	0	0	0	0	0	0	0	0	0	0	0	0	0	0	0	0	0	0	6889	Bacteria	Firmicutes	Bacilli	Staphylococcales	Staphylococcaceae	Staphylococcus
62	sample	0	227	405	408	413	413	0	123	101	464	423	543	702	696	559	227	184	215	236	207	327	6873	Bacteria	Proteobacteria	Alphaproteobacteria	Rhodobacterales	Rhodobacteraceae	Tabrizicola
63	sample	0	651	777	701	622	914	268	220	235	267	160	253	226	215	194	177	181	117	174	205	214	6771	Bacteria	Proteobacteria	Gammaproteobacteria	Burkholderiales	Comamonadaceae	NA
64	sample	0	373	283	261	257	260	1384	1295	1173	254	251	208	0	0	0	146	147	150	142	90	67	6741	Bacteria	Bacteroidota	Bacteroidia	Flavobacteriales	Flavobacteriaceae	Flavobacterium
65	mock	6716	0	0	0	0	0	0	0	0	0	0	0	0	0	0	0	0	0	0	0	0	6716	Bacteria	Firmicutes	Bacilli	Lactobacillales	Listeriaceae	Listeria
66	sample	0	757	715	608	601	737	0	0	0	362	315	373	640	690	482	79	142	0	0	0	119	6620	Bacteria	Bacteroidota	Bacteroidia	Chitinophagales	Saprospiraceae	Haliscomenobacter
67	sample	0	225	283	281	282	265	0	59	0	447	351	472	1053	1067	944	0	196	74	229	116	196	6540	Bacteria	Bacteroidota	Bacteroidia	Chitinophagales	Saprospiraceae	NA
68	sample	0	186	226	115	270	179	0	0	0	747	936	653	91	83	0	398	558	271	542	632	636	6523	Bacteria	Proteobacteria	Gammaproteobacteria	Burkholderiales	Comamonadaceae	Limnohabitans
69	sample	0	322	195	255	200	247	1540	1579	1309	229	266	285	0	0	0	0	0	0	0	85	0	6512	Bacteria	Bacteroidota	Bacteroidia	Flavobacteriales	Flavobacteriaceae	Flavobacterium
70	sample	0	210	313	249	228	258	69	0	89	439	383	455	1066	1137	998	0	0	0	252	145	214	6505	Bacteria	Bacteroidota	Bacteroidia	Chitinophagales	Saprospiraceae	NA
71	sample	0	130	158	191	191	146	0	6	78	299	435	279	1703	1648	1114	0	76	29	18	0	0	6501	Bacteria	Bacteroidota	Bacteroidia	Chitinophagales	37-13	NA
72	sample	0	106	103	71	95	0	80	0	81	204	186	211	501	655	560	406	545	346	680	682	956	6468	Bacteria	Nitrospirota	Nitrospiria	Nitrospirales	Nitrospiraceae	Nitrospira
73	mock	6451	0	0	0	0	0	0	0	0	0	0	0	0	0	0	0	0	0	0	0	0	6451	Bacteria	Firmicutes	Bacilli	Lactobacillales	Listeriaceae	Listeria
74	sample	0	272	197	161	173	212	1614	1543	1356	241	312	216	0	0	0	0	0	0	0	0	0	6297	Bacteria	Bacteroidota	Bacteroidia	Flavobacteriales	Flavobacteriaceae	Flavobacterium
75	sample	0	186	177	181	145	194	988	779	802	1064	870	860	0	0	47	0	0	0	0	0	0	6293	Bacteria	Bacteroidota	Bacteroidia	Cytophagales	Spirosomaceae	Arcicella
76	sample	0	0	0	0	0	0	0	0	0	81	0	53	0	0	8	1256	1893	1232	556	366	812	6257	Bacteria	Bacteroidota	Bacteroidia	Cytophagales	Spirosomaceae	Flectobacillus
77	sample	0	0	0	0	0	0	0	0	0	0	121	0	0	0	0	1276	1884	1201	561	387	791	6221	Bacteria	Bacteroidota	Bacteroidia	Cytophagales	Spirosomaceae	Flectobacillus
78	sample	0	114	140	246	149	113	0	0	0	713	941	729	67	0	0	399	516	235	479	668	699	6208	Bacteria	Proteobacteria	Gammaproteobacteria	Burkholderiales	Comamonadaceae	NA
79	sample	0	641	600	515	490	555	0	0	88	349	311	354	609	554	434	109	162	151	109	0	165	6196	Bacteria	Bacteroidota	Bacteroidia	Chitinophagales	Saprospiraceae	Haliscomenobacter
80	sample	0	483	665	538	496	592	173	161	225	197	222	218	193	217	203	297	174	200	317	172	428	6171	Bacteria	Bacteroidota	Bacteroidia	Chitinophagales	Saprospiraceae	NA
81	sample	0	1256	951	879	782	921	359	267	292	130	112	126	94	0	0	0	0	0	0	0	0	6169	Bacteria	Proteobacteria	Gammaproteobacteria	Burkholderiales	Comamonadaceae	Ideonella
82	sample	0	143	217	244	170	267	1459	1413	1428	177	206	167	0	165	106	0	0	0	0	0	0	6162	Bacteria	Bacteroidota	Bacteroidia	Chitinophagales	Saprospiraceae	NA
83	sample	0	215	308	167	225	231	1319	1475	1343	248	230	206	131	0	0	0	0	0	0	0	0	6098	Bacteria	Bacteroidota	Bacteroidia	Chitinophagales	Saprospiraceae	NA
84	sample	0	253	197	189	157	161	1766	1517	1174	243	210	187	0	0	0	0	0	0	0	0	0	6054	Bacteria	Proteobacteria	Alphaproteobacteria	Rhizobiales	NA	NA
85	sample	0	655	655	519	547	582	0	0	78	333	341	347	524	537	457	51	128	121	0	81	77	6033	Bacteria	Bacteroidota	Bacteroidia	Chitinophagales	Saprospiraceae	Haliscomenobacter
86	sample	0	0	0	0	0	130	0	61	0	217	197	226	491	687	548	358	515	320	717	712	854	6033	Bacteria	Nitrospirota	Nitrospiria	Nitrospirales	Nitrospiraceae	Nitrospira
87	sample	0	680	634	573	515	559	0	0	49	304	274	368	541	564	478	92	150	63	0	97	77	6018	Bacteria	Bacteroidota	Bacteroidia	Chitinophagales	Saprospiraceae	Haliscomenobacter
88	sample	0	0	0	0	0	0	64	0	0	317	441	260	2001	1620	1210	0	0	0	0	29	26	5968	Bacteria	Bacteroidota	Bacteroidia	Chitinophagales	37-13	NA
89	sample	0	598	658	644	571	633	275	188	228	171	154	207	250	268	298	0	200	155	120	143	206	5967	Bacteria	Verrucomicrobiota	Verrucomicrobiae	Verrucomicrobiales	Verrucomicrobiaceae	NA
90	sample	0	953	675	599	531	629	728	651	424	228	232	217	0	49	0	0	0	0	0	0	0	5916	Bacteria	Patescibacteria	Gracilibacteria	NA	NA	NA
91	sample	0	0	0	0	0	0	1127	956	874	775	776	756	164	0	157	118	148	0	0	42	0	5893	Bacteria	Bacteroidota	Bacteroidia	Cytophagales	Spirosomaceae	Emticicia
92	sample	0	238	144	210	167	189	1720	1392	1209	229	194	193	0	0	0	0	0	0	0	0	0	5885	Bacteria	Proteobacteria	Alphaproteobacteria	Rhizobiales	Rhizobiaceae	NA
93	sample	0	816	567	589	600	670	504	510	510	181	185	188	0	0	0	0	103	66	90	175	114	5868	Bacteria	Proteobacteria	Gammaproteobacteria	Burkholderiales	Comamonadaceae	Sphaerotilus
94	sample	0	671	796	709	728	828	174	125	218	221	154	144	199	194	215	0	0	58	113	113	186	5846	Bacteria	Proteobacteria	Gammaproteobacteria	Burkholderiales	Comamonadaceae	Leptothrix
95	sample	0	0	0	0	0	0	1105	979	879	807	769	752	0	189	0	0	0	100	57	0	67	5704	Bacteria	Bacteroidota	Bacteroidia	Cytophagales	Spirosomaceae	Emticicia
96	sample	0	853	604	607	565	606	463	490	481	170	180	163	0	0	0	64	111	0	60	180	95	5692	Bacteria	Proteobacteria	Gammaproteobacteria	Burkholderiales	Comamonadaceae	Sphaerotilus
97	sample	0	273	281	264	277	365	308	351	345	321	298	307	322	268	245	231	263	217	256	245	237	5674	Bacteria	Proteobacteria	Gammaproteobacteria	Burkholderiales	Comamonadaceae	Curvibacter
98	mock	5674	0	0	0	0	0	0	0	0	0	0	0	0	0	0	0	0	0	0	0	0	5674	Bacteria	Proteobacteria	Gammaproteobacteria	Enterobacterales	Enterobacteriaceae	Escherichia-Shigella
99	sample	0	1153	849	799	776	883	318	263	268	101	130	106	0	0	0	0	0	0	0	0	0	5646	Bacteria	Proteobacteria	Gammaproteobacteria	Burkholderiales	Comamonadaceae	Ideonella
100	sample	0	333	384	367	350	390	193	271	235	323	331	231	297	234	149	213	276	317	261	207	223	5585	Bacteria	Proteobacteria	Gammaproteobacteria	Burkholderiales	Comamonadaceae	NA
101	sample	0	502	678	588	539	585	182	165	148	115	165	143	202	200	198	249	170	124	172	219	211	5555	Bacteria	Bacteroidota	Bacteroidia	Chitinophagales	Saprospiraceae	NA
102	sample	0	296	268	272	278	279	310	321	295	326	324	315	309	291	235	160	286	173	254	247	254	5493	Bacteria	Proteobacteria	Gammaproteobacteria	Burkholderiales	Comamonadaceae	NA
103	sample	0	286	149	121	158	191	1378	1381	1162	195	251	188	0	0	0	0	0	0	0	0	0	5460	Bacteria	Bacteroidota	Bacteroidia	Flavobacteriales	Flavobacteriaceae	Flavobacterium
104	mock	5447	0	0	0	0	0	0	0	0	0	0	0	0	0	0	0	0	0	0	0	0	5447	Bacteria	Proteobacteria	Gammaproteobacteria	Enterobacterales	Enterobacteriaceae	Escherichia-Shigella
105	sample	0	0	0	0	0	0	0	0	0	0	105	135	0	0	0	2591	0	2317	219	0	0	5367	Bacteria	Proteobacteria	Gammaproteobacteria	Aeromonadales	Aeromonadaceae	Aeromonas
106	sample	0	229	101	160	223	221	1229	923	809	185	381	219	0	0	0	89	0	167	102	118	165	5321	Bacteria	Proteobacteria	Alphaproteobacteria	Sphingomonadales	Sphingomonadaceae	Novosphingobium
107	sample	0	899	618	555	551	536	646	560	394	140	170	182	38	0	0	0	0	0	0	0	0	5289	Bacteria	Patescibacteria	Gracilibacteria	NA	NA	NA
108	sample	0	219	278	202	170	219	561	384	267	974	990	943	0	0	0	0	0	0	0	65	0	5272	Bacteria	Bacteroidota	Bacteroidia	Flavobacteriales	Flavobacteriaceae	Flavobacterium
109	sample	0	229	266	191	195	201	540	436	301	928	988	995	0	0	0	0	0	0	0	0	0	5270	Bacteria	Bacteroidota	Bacteroidia	Flavobacteriales	Flavobacteriaceae	Flavobacterium
110	sample	0	114	231	187	270	271	144	198	851	239	207	302	312	247	167	235	239	346	315	158	165	5198	Bacteria	Proteobacteria	Alphaproteobacteria	Rhodobacterales	Rhodobacteraceae	Rhodobacter
111	sample	0	0	0	0	0	0	0	0	0	0	0	0	0	0	0	1075	2045	1823	77	0	104	5124	Bacteria	Bacteroidota	Bacteroidia	Chitinophagales	NA	NA
112	sample	0	234	167	146	126	179	1289	1293	1010	222	235	208	0	0	0	0	0	0	0	0	0	5109	Bacteria	Bacteroidota	Bacteroidia	Flavobacteriales	Flavobacteriaceae	Flavobacterium
113	sample	0	178	170	130	0	120	1352	883	723	125	177	186	215	217	181	53	132	96	0	0	149	5087	Bacteria	Proteobacteria	Alphaproteobacteria	Sphingomonadales	Sphingomonadaceae	Novosphingobium
114	sample	0	220	151	133	148	134	1432	1188	1003	192	165	184	0	0	0	0	0	0	0	0	0	4950	Bacteria	Proteobacteria	Alphaproteobacteria	Rhizobiales	Rhizobiaceae	NA
115	sample	0	297	324	272	297	331	0	35	102	297	216	195	299	387	347	279	160	330	225	285	222	4900	Bacteria	Verrucomicrobiota	Verrucomicrobiae	Verrucomicrobiales	Rubritaleaceae	Luteolibacter
116	sample	0	623	569	641	584	616	147	172	162	202	124	128	147	134	179	178	74	0	107	90	0	4877	Bacteria	Verrucomicrobiota	Verrucomicrobiae	Verrucomicrobiales	Verrucomicrobiaceae	NA
117	sample	0	645	491	541	513	558	356	464	425	116	159	140	54	0	0	61	91	0	0	166	72	4852	Bacteria	Proteobacteria	Gammaproteobacteria	Burkholderiales	Comamonadaceae	Sphaerotilus
118	sample	0	0	0	0	0	0	0	0	0	0	0	0	0	0	0	1146	1890	1770	0	31	0	4837	Bacteria	Bacteroidota	Bacteroidia	Chitinophagales	NA	NA
119	mock	4824	0	0	0	0	0	0	0	0	0	0	0	0	0	0	0	0	0	0	0	0	4824	Bacteria	Firmicutes	Bacilli	Bacillales	Bacillaceae	Bacillus
120	sample	0	534	508	445	412	515	0	0	0	235	258	298	480	509	366	70	60	0	0	0	74	4764	Bacteria	Bacteroidota	Bacteroidia	Chitinophagales	Saprospiraceae	Haliscomenobacter
121	mock	4742	0	0	0	0	0	0	0	0	0	0	0	0	0	0	0	0	0	0	0	0	4742	Bacteria	Proteobacteria	Gammaproteobacteria	Enterobacterales	Enterobacteriaceae	NA
122	sample	0	0	63	74	68	67	0	0	0	259	181	181	277	482	469	158	266	212	489	743	732	4721	Bacteria	Acidobacteriota	Blastocatellia	45597	NA	NA
123	sample	0	0	0	0	0	0	0	0	0	85	112	81	0	0	0	2210	0	2096	129	0	0	4713	Bacteria	Proteobacteria	Gammaproteobacteria	Aeromonadales	NA	NA
124	sample	0	0	0	0	0	0	0	0	0	92	151	220	0	0	0	2068	0	1914	241	0	0	4686	Bacteria	Proteobacteria	Gammaproteobacteria	Aeromonadales	Aeromonadaceae	Aeromonas
125	mock	4642	0	0	0	0	0	0	0	0	0	0	0	0	0	0	0	0	0	0	0	0	4642	Bacteria	Firmicutes	Bacilli	Lactobacillales	Enterococcaceae	Enterococcus
126	sample	0	206	134	145	147	148	1359	1037	921	182	150	207	0	0	0	0	0	0	0	0	0	4636	Bacteria	Proteobacteria	Alphaproteobacteria	Rhizobiales	NA	NA
127	mock	4605	0	0	0	0	0	0	0	0	0	0	0	0	0	0	0	0	0	0	0	0	4605	Bacteria	Proteobacteria	Gammaproteobacteria	Enterobacterales	Enterobacteriaceae	NA
128	sample	0	123	105	101	0	0	45	38	51	376	345	416	614	626	497	177	237	172	232	238	195	4588	Bacteria	Bacteroidota	Bacteroidia	Cytophagales	NA	NA
129	mock	4573	0	0	0	0	0	0	0	0	0	0	0	0	0	0	0	0	0	0	0	0	4573	Bacteria	Firmicutes	Bacilli	Lactobacillales	Enterococcaceae	Enterococcus
130	sample	0	0	0	0	0	0	396	270	261	1225	1092	1319	0	0	0	0	0	0	0	0	0	4563	Bacteria	Proteobacteria	Gammaproteobacteria	Burkholderiales	Comamonadaceae	Hydrogenophaga
131	sample	0	0	0	0	0	0	0	0	0	0	85	150	0	0	0	2121	62	1992	151	0	0	4561	Bacteria	Proteobacteria	Gammaproteobacteria	Aeromonadales	Aeromonadaceae	Aeromonas
132	sample	0	80	89	81	0	0	1006	962	962	403	557	391	0	0	0	0	0	0	0	0	0	4531	Bacteria	Proteobacteria	Gammaproteobacteria	Burkholderiales	Comamonadaceae	NA
133	sample	0	922	661	639	678	652	238	224	206	74	89	69	0	0	0	0	0	0	0	0	0	4452	Bacteria	Proteobacteria	Gammaproteobacteria	Burkholderiales	Comamonadaceae	NA
134	sample	0	672	462	492	451	481	398	381	393	141	163	125	0	0	0	0	80	0	0	130	69	4438	Bacteria	Proteobacteria	Gammaproteobacteria	Burkholderiales	Comamonadaceae	Sphaerotilus
135	sample	0	173	177	202	200	239	185	219	821	257	204	295	176	195	155	111	118	204	124	166	216	4437	Bacteria	Proteobacteria	Alphaproteobacteria	Rhodobacterales	Rhodobacteraceae	Tabrizicola
136	sample	0	274	301	149	228	299	0	0	63	284	220	244	231	288	243	180	207	214	301	398	308	4432	Bacteria	Bacteroidota	Bacteroidia	Flavobacteriales	Flavobacteriaceae	Flavobacterium
137	sample	0	493	483	416	406	488	0	0	0	240	217	265	450	420	352	55	71	0	0	0	70	4426	Bacteria	Bacteroidota	Bacteroidia	Chitinophagales	Saprospiraceae	Haliscomenobacter
138	sample	0	155	197	164	133	121	911	876	668	267	262	294	100	108	0	0	0	0	0	143	0	4399	Bacteria	Bacteroidota	Bacteroidia	Cytophagales	Spirosomaceae	Emticicia
139	sample	0	133	0	122	0	0	101	122	194	368	348	360	696	596	490	160	210	195	0	157	106	4358	Bacteria	Verrucomicrobiota	Verrucomicrobiae	Verrucomicrobiales	Rubritaleaceae	Luteolibacter
140	sample	0	289	245	276	265	279	171	159	184	299	200	235	264	242	177	149	143	176	168	169	266	4356	Bacteria	Proteobacteria	Alphaproteobacteria	Sphingomonadales	Sphingomonadaceae	Sphingorhabdus
141	sample	0	0	0	0	0	0	392	253	170	1130	1055	1342	0	0	0	0	0	0	0	0	0	4342	Bacteria	Proteobacteria	Gammaproteobacteria	Burkholderiales	Comamonadaceae	Hydrogenophaga
142	sample	0	244	182	169	179	241	0	0	62	98	86	172	204	255	215	231	275	222	468	464	568	4335	Bacteria	Acidobacteriota	Vicinamibacteria	Vicinamibacterales	Vicinamibacteraceae	NA
143	sample	0	200	166	155	156	215	0	0	0	83	63	101	194	221	254	236	297	279	513	576	618	4327	Bacteria	Acidobacteriota	Vicinamibacteria	Vicinamibacterales	Vicinamibacteraceae	NA
144	sample	0	74	99	0	77	96	1084	1071	668	306	319	289	0	85	88	0	0	0	0	0	0	4256	Bacteria	Bacteroidota	Bacteroidia	Cytophagales	Spirosomaceae	Emticicia
145	sample	0	319	415	359	346	363	118	0	0	156	172	147	208	204	175	197	266	229	184	183	210	4251	Bacteria	Proteobacteria	Gammaproteobacteria	Burkholderiales	Comamonadaceae	NA
146	sample	0	619	415	431	390	557	204	215	295	219	174	267	137	170	153	0	0	0	0	0	0	4246	Bacteria	Proteobacteria	Gammaproteobacteria	Xanthomonadales	Xanthomonadaceae	Pseudoxanthomonas
147	sample	0	170	196	206	177	135	0	0	0	230	197	305	728	651	817	0	78	73	0	179	90	4232	Bacteria	Chloroflexi	Anaerolineae	RBG-13-54-9	NA	NA
148	sample	0	549	342	271	270	382	438	459	614	196	337	270	0	93	0	0	0	0	0	0	0	4221	Bacteria	Bacteroidota	Bacteroidia	Chitinophagales	NA	NA
149	sample	0	81	71	114	48	63	967	1026	661	259	269	279	75	56	70	67	0	0	40	73	0	4219	Bacteria	Bacteroidota	Bacteroidia	Cytophagales	Spirosomaceae	Emticicia
150	sample	0	182	212	170	189	224	64	74	246	225	191	204	573	496	422	168	227	262	87	0	0	4216	Bacteria	Myxococcota	Polyangia	Haliangiales	Haliangiaceae	Haliangium
151	sample	0	524	397	336	360	349	0	0	93	217	279	237	165	160	0	190	243	206	0	221	215	4192	Bacteria	Proteobacteria	Alphaproteobacteria	Rhodobacterales	Rhodobacteraceae	Gemmobacter
152	sample	0	91	79	144	144	0	336	388	436	603	690	580	159	152	151	135	0	39	0	0	0	4127	Bacteria	Bacteroidota	Bacteroidia	Flavobacteriales	Flavobacteriaceae	Flavobacterium
153	mock	4111	0	0	0	0	0	0	0	0	0	0	0	0	0	0	0	0	0	0	0	0	4111	Bacteria	Firmicutes	Bacilli	Bacillales	Bacillaceae	Bacillus
154	mock	4098	0	0	0	0	0	0	0	0	0	0	0	0	0	0	0	0	0	0	0	0	4098	Bacteria	Firmicutes	Bacilli	Bacillales	Bacillaceae	Bacillus
155	sample	0	283	281	392	387	368	574	529	418	331	232	291	0	0	0	0	0	0	0	0	0	4086	Bacteria	Actinobacteriota	Actinobacteria	Micrococcales	Microbacteriaceae	Microbacterium
156	sample	0	216	246	214	153	249	85	0	0	162	152	227	313	379	316	85	284	230	213	299	259	4082	Bacteria	Proteobacteria	Alphaproteobacteria	Rhodobacterales	Rhodobacteraceae	Defluviimonas
157	sample	0	155	0	0	97	0	850	868	831	395	527	356	0	0	0	0	0	0	0	0	0	4079	Bacteria	Proteobacteria	Gammaproteobacteria	Burkholderiales	Comamonadaceae	Sphaerotilus
158	sample	0	0	0	0	0	0	380	351	187	1034	1093	984	0	0	0	0	0	0	0	0	0	4029	Bacteria	Bacteroidota	Bacteroidia	Flavobacteriales	Weeksellaceae	Chryseobacterium
159	sample	0	152	108	128	121	149	1193	965	804	153	100	149	0	0	0	0	0	0	0	0	0	4022	Bacteria	Proteobacteria	Alphaproteobacteria	Rhizobiales	Rhizobiaceae	NA
160	sample	0	423	272	216	246	261	665	561	563	230	332	251	0	0	0	0	0	0	0	0	0	4020	Bacteria	Bacteroidota	Bacteroidia	Cytophagales	Spirosomaceae	Emticicia
161	sample	0	0	0	0	0	98	0	0	160	259	265	230	406	393	311	416	503	249	207	270	246	4013	Bacteria	Verrucomicrobiota	Verrucomicrobiae	Verrucomicrobiales	Rubritaleaceae	Luteolibacter
162	sample	0	626	451	413	392	457	126	120	252	132	163	134	175	163	142	73	104	89	0	0	0	4012	Bacteria	Bacteroidota	Bacteroidia	Chitinophagales	Chitinophagaceae	Sediminibacterium
163	sample	0	197	118	111	99	143	978	988	878	154	183	151	0	0	0	0	0	0	0	0	0	4000	Bacteria	Bacteroidota	Bacteroidia	Flavobacteriales	Flavobacteriaceae	Flavobacterium
164	sample	0	47	0	0	0	0	913	863	892	415	496	374	0	0	0	0	0	0	0	0	0	4000	Bacteria	Proteobacteria	Gammaproteobacteria	Burkholderiales	Comamonadaceae	Sphaerotilus
165	sample	0	97	0	0	0	0	181	234	376	683	733	696	0	0	0	198	222	170	196	0	194	3980	Bacteria	Bacteroidota	Bacteroidia	Flavobacteriales	Crocinitomicaceae	Fluviicola
166	sample	0	69	0	93	0	0	907	845	849	394	475	345	0	0	0	0	0	0	0	0	0	3977	Bacteria	Proteobacteria	Gammaproteobacteria	Burkholderiales	Comamonadaceae	NA
167	sample	0	571	403	440	396	443	305	356	313	138	128	117	0	0	0	0	100	0	0	114	101	3925	Bacteria	Proteobacteria	Gammaproteobacteria	Burkholderiales	Comamonadaceae	Sphaerotilus
168	sample	0	179	117	113	111	108	1102	921	794	164	131	157	0	0	0	0	0	0	0	0	0	3897	Bacteria	Proteobacteria	Alphaproteobacteria	Rhizobiales	NA	NA
169	sample	0	0	132	0	0	125	334	417	431	614	673	618	0	0	0	117	160	75	75	0	112	3883	Bacteria	Bacteroidota	Bacteroidia	Flavobacteriales	Flavobacteriaceae	Flavobacterium
170	sample	0	480	365	322	274	398	448	506	575	121	214	110	0	0	69	0	0	0	0	0	0	3882	Bacteria	Bacteroidota	Bacteroidia	Chitinophagales	NA	NA
171	sample	0	213	139	201	202	217	0	0	0	251	199	214	550	524	551	0	137	100	80	167	133	3878	Bacteria	Chloroflexi	Anaerolineae	RBG-13-54-9	NA	NA
172	sample	0	214	272	431	390	303	603	458	379	315	191	312	0	0	0	0	0	0	0	0	0	3868	Bacteria	Actinobacteriota	Actinobacteria	Micrococcales	Microbacteriaceae	Microbacterium
173	sample	0	412	365	322	320	340	648	536	423	187	158	109	0	47	0	0	0	0	0	0	0	3867	Bacteria	Proteobacteria	Alphaproteobacteria	Rhodobacterales	Rhodobacteraceae	Pseudorhodobacter
174	mock	3858	0	0	0	0	0	0	0	0	0	0	0	0	0	0	0	0	0	0	0	0	3858	Bacteria	Firmicutes	Bacilli	Bacillales	Bacillaceae	Bacillus
175	sample	0	70	0	0	0	0	0	0	0	0	101	0	160	391	404	182	285	183	496	773	807	3852	Bacteria	Acidobacteriota	Blastocatellia	45597	NA	NA
176	sample	0	0	88	113	109	142	182	186	353	685	742	713	0	0	0	152	114	0	0	157	108	3844	Bacteria	Bacteroidota	Bacteroidia	Flavobacteriales	Crocinitomicaceae	Fluviicola
177	sample	0	74	91	56	113	90	902	890	608	271	246	269	57	82	0	0	0	0	0	92	0	3841	Bacteria	Bacteroidota	Bacteroidia	Cytophagales	Spirosomaceae	Emticicia
178	sample	0	188	158	110	152	188	0	0	146	218	223	213	520	519	359	126	225	177	59	0	229	3810	Bacteria	Myxococcota	Polyangia	Haliangiales	Haliangiaceae	Haliangium
179	sample	0	194	138	184	136	134	946	894	723	128	162	128	43	0	0	0	0	0	0	0	0	3810	Bacteria	Proteobacteria	Alphaproteobacteria	Rhizobiales	NA	NA
180	sample	0	590	391	307	338	382	143	200	224	172	122	180	153	128	154	103	103	112	0	0	0	3802	Bacteria	Bacteroidota	Bacteroidia	Chitinophagales	Chitinophagaceae	Sediminibacterium
181	sample	0	13	0	0	0	0	0	0	0	232	286	284	843	1171	971	0	0	0	0	0	0	3800	Bacteria	Planctomycetota	Planctomycetes	Gemmatales	Gemmataceae	Telmatocola
182	sample	0	172	114	125	89	100	1141	924	713	158	140	113	0	0	0	0	0	0	0	0	0	3789	Bacteria	Proteobacteria	Alphaproteobacteria	Rhizobiales	NA	NA
183	sample	0	114	254	195	175	155	0	0	0	196	229	258	192	218	170	263	272	230	227	225	409	3782	Bacteria	Verrucomicrobiota	Verrucomicrobiae	Pedosphaerales	Pedosphaeraceae	NA
184	sample	0	293	307	257	257	330	34	0	0	139	154	157	257	351	328	177	148	159	140	164	127	3779	Bacteria	Verrucomicrobiota	Verrucomicrobiae	Verrucomicrobiales	Rubritaleaceae	Luteolibacter
185	sample	0	159	203	334	195	246	489	600	825	243	204	279	0	0	0	0	0	0	0	0	0	3777	Bacteria	Proteobacteria	Alphaproteobacteria	Caulobacterales	Caulobacteraceae	Brevundimonas
186	sample	0	578	396	419	374	438	318	344	308	108	105	98	0	0	0	0	70	0	0	119	60	3735	Bacteria	Proteobacteria	Gammaproteobacteria	Burkholderiales	Comamonadaceae	Sphaerotilus
187	sample	0	340	408	410	365	403	189	113	57	190	155	175	140	123	166	163	0	165	0	170	0	3732	Bacteria	Proteobacteria	Alphaproteobacteria	Rhodobacterales	Rhodobacteraceae	NA
188	sample	0	255	299	244	280	292	173	140	109	0	138	0	198	260	271	193	240	186	0	121	330	3729	Bacteria	Proteobacteria	Gammaproteobacteria	Burkholderiales	Comamonadaceae	NA
189	sample	0	410	475	493	501	362	197	221	383	185	298	195	0	0	0	0	0	0	0	0	0	3720	Bacteria	Proteobacteria	Alphaproteobacteria	Rhizobiales	Rhizobiaceae	Shinella
190	sample	0	0	94	74	90	88	788	869	584	231	295	246	123	108	0	0	81	43	0	0	0	3714	Bacteria	Bacteroidota	Bacteroidia	Sphingobacteriales	env.OPS 17	NA
191	sample	0	196	208	170	107	220	0	0	0	268	243	295	232	157	96	130	231	163	319	401	276	3712	Bacteria	Bacteroidota	Bacteroidia	Flavobacteriales	Flavobacteriaceae	Flavobacterium
192	sample	0	198	171	245	158	208	191	174	142	227	224	207	213	210	145	162	208	155	101	184	165	3688	Bacteria	Proteobacteria	Gammaproteobacteria	Burkholderiales	Comamonadaceae	NA
193	sample	0	392	300	245	219	245	659	623	508	153	142	163	0	0	0	0	0	0	0	0	0	3649	Bacteria	Bacteroidota	Bacteroidia	Cytophagales	Spirosomaceae	Emticicia
194	sample	0	0	0	0	90	111	0	0	0	346	343	388	582	642	495	105	184	109	0	120	133	3648	Bacteria	Bacteroidota	Bacteroidia	Cytophagales	NA	NA
195	sample	0	550	427	422	405	576	165	141	247	209	202	194	104	0	0	0	0	0	0	0	0	3642	Bacteria	Proteobacteria	Gammaproteobacteria	Xanthomonadales	Xanthomonadaceae	Pseudoxanthomonas
196	sample	0	0	0	0	0	0	0	0	0	0	0	0	0	0	0	384	554	434	689	566	1013	3640	Bacteria	Acidobacteriota	Blastocatellia	45597	NA	NA
197	sample	0	361	306	310	255	317	613	513	356	203	173	206	0	0	0	0	0	0	0	0	0	3613	Bacteria	Proteobacteria	Alphaproteobacteria	Rhodobacterales	Rhodobacteraceae	Pseudorhodobacter
198	sample	0	523	385	407	395	396	300	340	363	111	110	95	0	0	0	0	0	0	0	127	52	3604	Bacteria	Proteobacteria	Gammaproteobacteria	Burkholderiales	Comamonadaceae	Sphaerotilus
199	sample	0	877	730	613	609	676	0	0	0	0	0	0	0	0	0	0	0	0	0	98	0	3603	Bacteria	Bacteroidota	Bacteroidia	Chitinophagales	Saprospiraceae	NA
200	sample	0	0	0	0	0	0	0	0	0	0	0	101	0	0	0	1746	0	1614	135	0	0	3596	Bacteria	Proteobacteria	Gammaproteobacteria	Aeromonadales	Aeromonadaceae	Aeromonas
201	sample	0	228	297	243	218	287	162	157	164	178	223	187	202	182	190	74	158	0	79	134	230	3593	Bacteria	Proteobacteria	Alphaproteobacteria	Sphingomonadales	Sphingomonadaceae	Sphingorhabdus
202	sample	0	0	0	0	0	0	389	310	180	894	860	956	0	0	0	0	0	0	0	0	0	3589	Bacteria	Bacteroidota	Bacteroidia	Flavobacteriales	Weeksellaceae	Chryseobacterium
203	sample	0	396	430	338	355	392	0	0	54	226	178	215	328	342	238	43	49	0	0	0	0	3584	Bacteria	Bacteroidota	Bacteroidia	Chitinophagales	Saprospiraceae	Haliscomenobacter
204	sample	0	0	0	0	0	0	0	0	0	198	258	241	834	1088	955	0	0	0	0	0	0	3574	Bacteria	Planctomycetota	Planctomycetes	Gemmatales	Gemmataceae	Telmatocola
205	sample	0	79	89	72	118	181	191	242	159	436	367	413	200	229	184	0	215	0	156	96	144	3571	Bacteria	Proteobacteria	Alphaproteobacteria	Rhodobacterales	Rhodobacteraceae	Pseudorhodobacter
206	sample	0	109	154	131	159	130	0	0	0	203	180	281	623	571	683	0	72	82	0	117	66	3561	Bacteria	Chloroflexi	Anaerolineae	RBG-13-54-9	NA	NA
207	sample	0	272	263	258	255	263	340	289	368	168	190	206	172	110	116	0	0	0	0	291	0	3561	Bacteria	Proteobacteria	Gammaproteobacteria	Burkholderiales	Comamonadaceae	Malikia
208	sample	0	555	416	373	408	458	0	0	0	127	145	114	0	0	172	124	119	98	204	121	119	3553	Bacteria	Proteobacteria	Alphaproteobacteria	Rhodobacterales	Rhodobacteraceae	Gemmobacter
209	sample	0	159	119	116	141	123	0	0	0	0	0	105	153	200	196	195	295	242	439	468	594	3545	Bacteria	Acidobacteriota	Vicinamibacteria	Vicinamibacterales	Vicinamibacteraceae	NA
210	sample	0	155	191	217	224	180	0	87	92	189	109	160	272	366	303	191	204	101	213	168	117	3539	Bacteria	Proteobacteria	Alphaproteobacteria	Rhodobacterales	Rhodobacteraceae	Defluviimonas
211	sample	0	113	149	139	124	158	0	0	0	60	0	74	172	169	190	226	281	240	423	454	564	3536	Bacteria	Acidobacteriota	Vicinamibacteria	Vicinamibacterales	Vicinamibacteraceae	NA
212	sample	0	0	0	0	0	0	0	0	0	0	0	0	0	0	0	339	513	470	619	525	1061	3527	Bacteria	Acidobacteriota	Blastocatellia	45597	NA	NA
213	sample	0	369	376	338	299	453	0	0	29	164	192	206	166	191	194	0	0	0	180	181	178	3516	Bacteria	Proteobacteria	Gammaproteobacteria	Xanthomonadales	Rhodanobacteraceae	NA
214	sample	0	398	334	294	304	343	563	546	424	124	75	110	0	0	0	0	0	0	0	0	0	3515	Bacteria	Proteobacteria	Alphaproteobacteria	Rhodobacterales	Rhodobacteraceae	Pseudorhodobacter
215	sample	0	472	364	409	352	402	287	308	333	124	148	109	0	0	0	0	0	0	0	145	57	3510	Bacteria	Proteobacteria	Gammaproteobacteria	Burkholderiales	Comamonadaceae	Sphaerotilus
216	sample	0	228	275	253	241	244	0	0	91	160	130	288	164	172	160	113	101	185	260	245	191	3501	Bacteria	Proteobacteria	Gammaproteobacteria	Burkholderiales	Comamonadaceae	NA
217	sample	0	0	0	0	0	0	57	0	89	215	184	194	386	273	292	390	494	282	192	212	236	3496	Bacteria	Verrucomicrobiota	Verrucomicrobiae	Verrucomicrobiales	Rubritaleaceae	Luteolibacter
218	sample	0	729	515	465	436	525	227	182	156	75	93	89	0	0	0	0	0	0	0	0	0	3492	Bacteria	Proteobacteria	Gammaproteobacteria	Burkholderiales	Comamonadaceae	Ideonella
219	sample	0	0	0	0	54	0	105	167	141	829	791	767	48	0	0	146	220	0	0	80	121	3469	Bacteria	Bacteroidota	Bacteroidia	Flavobacteriales	Flavobacteriaceae	Flavobacterium
220	sample	0	0	0	0	0	0	330	340	160	846	908	860	0	0	20	0	0	0	0	0	0	3464	Bacteria	Bacteroidota	Bacteroidia	Flavobacteriales	Weeksellaceae	Chryseobacterium
221	sample	0	378	378	494	527	391	191	230	373	190	159	132	0	0	0	0	0	0	0	0	0	3443	Bacteria	Proteobacteria	Alphaproteobacteria	Rhizobiales	Rhizobiaceae	Shinella
222	sample	0	0	0	0	0	0	0	0	0	232	184	215	394	528	495	0	96	69	344	307	563	3427	Bacteria	Nitrospirota	Nitrospiria	Nitrospirales	Nitrospiraceae	Nitrospira
223	sample	0	356	440	422	396	426	0	97	137	171	124	52	76	103	108	0	180	0	146	0	186	3420	Bacteria	Proteobacteria	Alphaproteobacteria	Rhodobacterales	Rhodobacteraceae	NA
224	sample	0	0	0	34	31	0	1062	939	630	213	200	279	0	0	0	0	0	0	17	0	0	3405	Bacteria	Proteobacteria	Gammaproteobacteria	Burkholderiales	Chromobacteriaceae	Vogesella
225	sample	0	0	166	0	116	0	0	0	114	173	238	183	381	355	350	141	276	292	196	208	211	3400	Bacteria	Verrucomicrobiota	Verrucomicrobiae	Verrucomicrobiales	Verrucomicrobiaceae	NA
226	mock	3400	0	0	0	0	0	0	0	0	0	0	0	0	0	0	0	0	0	0	0	0	3400	Bacteria	Firmicutes	Bacilli	Bacillales	Bacillaceae	Bacillus
227	sample	0	603	408	390	357	403	80	79	220	116	94	109	89	94	78	81	65	63	0	0	58	3387	Bacteria	Bacteroidota	Bacteroidia	Chitinophagales	Chitinophagaceae	Sediminibacterium
228	sample	0	659	539	497	474	537	222	184	149	70	55	0	0	0	0	0	0	0	0	0	0	3386	Bacteria	Proteobacteria	Gammaproteobacteria	Burkholderiales	Comamonadaceae	NA
229	sample	0	241	206	265	254	249	0	28	0	173	201	253	305	423	302	0	0	32	176	174	80	3362	Bacteria	Proteobacteria	Gammaproteobacteria	Xanthomonadales	Xanthomonadaceae	Thermomonas
230	sample	0	0	0	0	0	0	361	297	165	835	845	857	0	0	0	0	0	0	0	0	0	3360	Bacteria	Bacteroidota	Bacteroidia	Flavobacteriales	Weeksellaceae	Chryseobacterium
231	sample	0	93	93	85	98	127	174	113	113	510	398	503	206	228	203	0	118	0	107	90	100	3359	Bacteria	Proteobacteria	Alphaproteobacteria	Rhodobacterales	Rhodobacteraceae	Pseudorhodobacter
232	sample	0	42	0	0	0	0	0	0	20	249	293	189	275	289	246	265	271	249	231	350	387	3356	Bacteria	Nitrospirota	Nitrospiria	Nitrospirales	Nitrospiraceae	Nitrospira
233	mock	3356	0	0	0	0	0	0	0	0	0	0	0	0	0	0	0	0	0	0	0	0	3356	Bacteria	Firmicutes	Bacilli	Lactobacillales	Lactobacillaceae	Lactobacillus
234	sample	0	761	650	611	589	580	0	0	0	0	0	0	0	0	0	0	0	33	62	68	0	3354	Bacteria	Bacteroidota	Bacteroidia	Chitinophagales	Saprospiraceae	NA
235	sample	0	268	258	260	205	316	0	0	180	0	0	0	170	97	0	239	187	205	262	461	222	3330	Bacteria	Bacteroidota	Bacteroidia	Chitinophagales	Saprospiraceae	NA
236	sample	0	0	16	0	16	0	0	0	0	0	153	145	425	554	682	0	243	264	340	213	270	3321	Bacteria	Chloroflexi	Chloroflexia	Chloroflexales	Roseiflexaceae	Kouleothrix
237	sample	0	0	0	0	0	0	0	0	0	0	0	98	0	0	0	1646	0	1461	113	0	0	3318	Bacteria	Proteobacteria	Gammaproteobacteria	Aeromonadales	Aeromonadaceae	Aeromonas
238	sample	0	0	152	0	126	0	0	71	114	308	259	314	539	557	447	91	98	98	0	82	54	3310	Bacteria	Verrucomicrobiota	Verrucomicrobiae	Verrucomicrobiales	Rubritaleaceae	Luteolibacter
239	sample	0	554	351	318	311	371	97	102	226	132	112	110	148	104	128	0	110	60	0	0	72	3306	Bacteria	Bacteroidota	Bacteroidia	Chitinophagales	Chitinophagaceae	Sediminibacterium
240	sample	0	312	399	331	307	434	20	0	0	109	185	132	205	218	231	104	164	135	0	0	0	3286	Bacteria	Proteobacteria	Gammaproteobacteria	Xanthomonadales	Rhodanobacteraceae	NA
241	sample	0	215	193	171	176	171	24	0	0	0	0	0	0	88	52	345	563	449	299	257	283	3286	Bacteria	Bacteroidota	Bacteroidia	Chitinophagales	Saprospiraceae	NA
242	sample	0	0	140	184	158	166	282	531	1137	250	272	164	0	0	0	0	0	0	0	0	0	3284	Bacteria	Proteobacteria	Alphaproteobacteria	Rhizobiales	Rhizobiaceae	Allorhizobium-Neorhizobium-Pararhizobium-Rhizobium
243	sample	0	112	204	156	131	158	0	0	0	145	193	201	534	499	543	0	67	86	0	124	113	3266	Bacteria	Chloroflexi	Anaerolineae	RBG-13-54-9	NA	NA
244	sample	0	567	454	307	262	387	0	0	0	0	0	0	0	114	0	200	274	0	190	268	240	3263	Bacteria	Proteobacteria	Alphaproteobacteria	Sphingomonadales	Sphingomonadaceae	Rhizorhapis
245	sample	0	139	139	225	249	190	493	600	792	142	104	189	0	0	0	0	0	0	0	0	0	3262	Bacteria	Proteobacteria	Alphaproteobacteria	Caulobacterales	Caulobacteraceae	Brevundimonas
246	sample	0	671	624	578	546	605	0	0	0	0	0	0	0	0	0	48	0	61	0	67	60	3260	Bacteria	Bacteroidota	Bacteroidia	Chitinophagales	Saprospiraceae	NA
247	sample	0	104	133	0	101	166	103	144	271	271	261	258	306	267	229	158	205	133	0	0	148	3258	Bacteria	Proteobacteria	Alphaproteobacteria	Sphingomonadales	Sphingomonadaceae	Sphingorhabdus
248	sample	0	349	328	295	274	304	510	448	342	114	158	123	0	0	0	0	0	0	0	0	0	3245	Bacteria	Proteobacteria	Alphaproteobacteria	Rhodobacterales	Rhodobacteraceae	Pseudorhodobacter
249	sample	0	155	106	77	82	109	863	796	655	117	165	115	0	0	0	0	0	0	0	0	0	3240	Bacteria	Bacteroidota	Bacteroidia	Flavobacteriales	Flavobacteriaceae	Flavobacterium
250	sample	0	126	155	212	190	162	0	0	0	199	214	241	267	320	242	117	185	155	188	111	155	3239	Bacteria	Proteobacteria	Alphaproteobacteria	Rhodobacterales	Rhodobacteraceae	Tabrizicola
251	sample	0	94	0	0	0	0	715	727	718	330	391	255	0	0	0	0	0	0	0	0	0	3230	Bacteria	Proteobacteria	Gammaproteobacteria	Burkholderiales	Comamonadaceae	Sphaerotilus
252	sample	0	149	129	80	91	117	756	717	649	175	141	159	0	0	0	0	59	0	0	0	0	3222	Bacteria	Bacteroidota	Bacteroidia	Flavobacteriales	Flavobacteriaceae	Flavobacterium
253	sample	0	0	0	0	0	32	1036	905	607	205	182	143	0	0	0	37	57	0	0	0	0	3204	Bacteria	Proteobacteria	Gammaproteobacteria	Burkholderiales	Chromobacteriaceae	Vogesella
254	sample	0	181	185	264	231	152	210	141	228	334	291	272	226	188	295	0	0	0	0	0	0	3198	Bacteria	Proteobacteria	Gammaproteobacteria	Burkholderiales	Comamonadaceae	NA
255	mock	3195	0	0	0	0	0	0	0	0	0	0	0	0	0	0	0	0	0	0	0	0	3195	Bacteria	Firmicutes	Bacilli	Lactobacillales	Lactobacillaceae	Lactobacillus
256	sample	0	747	608	508	534	594	0	0	0	0	0	0	0	0	0	0	87	0	0	113	0	3191	Bacteria	Bacteroidota	Bacteroidia	Chitinophagales	Saprospiraceae	NA
257	sample	0	0	110	0	0	135	0	0	0	284	221	188	221	276	248	141	236	299	253	238	334	3184	Bacteria	Verrucomicrobiota	Verrucomicrobiae	Verrucomicrobiales	Rubritaleaceae	Luteolibacter
258	sample	0	374	291	315	299	340	139	169	169	101	175	48	0	104	0	0	188	0	171	104	197	3184	Bacteria	Proteobacteria	Gammaproteobacteria	Burkholderiales	Comamonadaceae	NA
259	sample	0	300	276	269	221	257	0	0	0	136	0	122	149	211	187	207	215	203	149	119	149	3170	Bacteria	Bacteroidota	Bacteroidia	Chitinophagales	NA	NA
260	mock	3162	0	0	0	0	0	0	0	0	0	0	0	0	0	0	0	0	0	0	0	0	3162	Bacteria	Firmicutes	Bacilli	Staphylococcales	Staphylococcaceae	Staphylococcus
261	sample	0	131	179	175	206	206	0	0	0	194	204	184	288	268	219	139	184	137	231	0	203	3148	Bacteria	Proteobacteria	Alphaproteobacteria	Rhodobacterales	Rhodobacteraceae	Tabrizicola
262	mock	3147	0	0	0	0	0	0	0	0	0	0	0	0	0	0	0	0	0	0	0	0	3147	Bacteria	Firmicutes	Bacilli	Bacillales	Bacillaceae	Bacillus
263	sample	0	206	250	205	193	190	0	0	0	216	191	169	394	370	346	75	0	0	191	0	148	3144	Bacteria	Bacteroidota	Bacteroidia	Chitinophagales	Saprospiraceae	NA
264	sample	0	201	198	253	240	138	513	543	419	135	124	184	0	0	0	0	0	0	73	117	0	3138	Bacteria	Bacteroidota	Bacteroidia	Flavobacteriales	Flavobacteriaceae	Flavobacterium
265	sample	0	0	52	50	0	51	0	23	0	113	144	165	318	316	268	181	276	136	305	316	400	3114	Bacteria	Nitrospirota	Nitrospiria	Nitrospirales	Nitrospiraceae	Nitrospira
266	sample	0	270	318	301	295	323	117	88	160	0	0	122	147	67	120	232	94	237	0	93	118	3102	Bacteria	Proteobacteria	Gammaproteobacteria	Burkholderiales	Comamonadaceae	NA
267	sample	0	0	63	0	0	0	195	81	208	815	841	775	0	0	0	0	0	112	0	0	0	3090	Bacteria	Bacteroidota	Bacteroidia	Flavobacteriales	Flavobacteriaceae	Flavobacterium
268	sample	0	50	0	0	0	70	99	171	130	224	459	253	689	522	400	0	0	20	0	0	0	3087	Bacteria	Bacteroidota	Bacteroidia	Chitinophagales	NA	NA
269	sample	0	0	0	0	0	0	0	0	0	176	138	155	339	477	498	0	52	94	277	333	542	3081	Bacteria	Nitrospirota	Nitrospiria	Nitrospirales	Nitrospiraceae	Nitrospira
270	sample	0	0	0	0	0	0	797	828	650	231	271	204	0	0	99	0	0	0	0	0	0	3080	Bacteria	Bacteroidota	Bacteroidia	Sphingobacteriales	env.OPS 17	NA
271	sample	0	57	72	84	113	127	178	144	173	438	388	399	149	161	134	97	107	0	0	109	144	3074	Bacteria	Proteobacteria	Alphaproteobacteria	Rhodobacterales	Rhodobacteraceae	Pseudorhodobacter
272	sample	0	121	105	80	84	106	885	700	617	129	111	109	0	0	0	0	0	0	0	0	0	3047	Bacteria	Proteobacteria	Alphaproteobacteria	Rhizobiales	Rhizobiaceae	NA
273	sample	0	553	414	302	346	366	0	0	0	0	0	110	134	0	123	0	143	207	81	180	87	3046	Bacteria	Proteobacteria	Alphaproteobacteria	Sphingomonadales	Sphingomonadaceae	Rhizorhapis
274	sample	0	81	91	0	92	0	799	791	543	223	221	200	0	0	0	0	0	0	0	0	0	3041	Bacteria	Bacteroidota	Bacteroidia	Cytophagales	Spirosomaceae	Emticicia
275	sample	0	0	0	0	0	0	0	0	0	63	100	221	276	129	257	356	352	306	448	230	283	3021	Bacteria	Chloroflexi	Chloroflexia	Thermomicrobiales	JG30-KF-CM45	NA
276	sample	0	116	167	179	134	175	130	163	184	189	148	147	161	164	144	116	169	100	82	159	182	3009	Bacteria	Proteobacteria	Gammaproteobacteria	Burkholderiales	Comamonadaceae	NA
277	sample	0	0	0	0	0	0	447	595	755	396	401	414	0	0	0	0	0	0	0	0	0	3008	Bacteria	Bacteroidota	Bacteroidia	Cytophagales	Spirosomaceae	Flectobacillus
278	sample	0	204	0	0	0	0	285	194	0	259	222	284	333	318	259	193	186	102	166	0	0	3005	Bacteria	Proteobacteria	Alphaproteobacteria	Sphingomonadales	Sphingomonadaceae	Sphingorhabdus
279	mock	3000	0	0	0	0	0	0	0	0	0	0	0	0	0	0	0	0	0	0	0	0	3000	Bacteria	Firmicutes	Bacilli	Lactobacillales	Listeriaceae	Listeria
280	sample	0	265	275	246	212	360	0	0	0	0	121	0	0	82	134	133	179	198	189	422	178	2994	Bacteria	Bacteroidota	Bacteroidia	Chitinophagales	Saprospiraceae	NA
281	sample	0	279	420	317	273	342	29	0	31	307	169	175	243	232	174	0	0	0	0	0	0	2991	Bacteria	Bacteroidota	Bacteroidia	Cytophagales	Spirosomaceae	Rudanella
282	sample	0	225	236	216	226	249	202	320	218	232	171	290	76	0	0	172	0	153	0	0	0	2986	Bacteria	Proteobacteria	Alphaproteobacteria	Rhizobiales	Beijerinckiaceae	Bosea
283	sample	0	0	0	0	0	0	0	0	0	114	322	313	234	235	295	244	259	196	382	158	233	2985	Bacteria	Bacteroidota	Bacteroidia	Flavobacteriales	Flavobacteriaceae	Flavobacterium
284	sample	0	798	561	506	490	318	0	0	0	0	30	32	0	0	0	0	149	0	0	0	95	2979	Bacteria	Proteobacteria	Gammaproteobacteria	Alteromonadales	Alteromonadaceae	Rheinheimera
285	sample	0	133	153	105	155	124	0	0	0	147	174	209	506	464	579	0	0	0	0	113	103	2965	Bacteria	Chloroflexi	Anaerolineae	RBG-13-54-9	NA	NA
286	sample	0	272	244	232	227	183	237	186	363	180	198	167	130	128	54	0	0	0	0	153	0	2954	Bacteria	Proteobacteria	Gammaproteobacteria	Burkholderiales	Comamonadaceae	Malikia
287	sample	0	236	135	286	276	156	0	0	0	0	0	74	233	167	169	217	211	196	239	208	135	2938	Bacteria	Bacteroidota	Bacteroidia	Sphingobacteriales	env.OPS 17	NA
288	mock	2933	0	0	0	0	0	0	0	0	0	0	0	0	0	0	0	0	0	0	0	0	2933	Bacteria	Firmicutes	Bacilli	Lactobacillales	Lactobacillaceae	Lactobacillus
289	sample	0	142	209	165	157	163	0	0	0	206	173	181	455	401	424	0	0	0	130	0	125	2931	Bacteria	Bacteroidota	Bacteroidia	Chitinophagales	Saprospiraceae	NA
290	sample	0	110	0	206	93	141	0	0	0	166	179	163	306	324	346	155	153	153	124	158	153	2930	Bacteria	Verrucomicrobiota	Verrucomicrobiae	Verrucomicrobiales	Verrucomicrobiaceae	NA
291	sample	0	0	0	0	0	0	642	675	672	311	352	269	0	0	0	0	0	0	0	0	0	2921	Bacteria	Proteobacteria	Gammaproteobacteria	Burkholderiales	Comamonadaceae	Sphaerotilus
292	sample	0	0	57	45	0	0	94	0	165	223	417	250	719	522	404	6	11	0	0	0	0	2913	Bacteria	Bacteroidota	Bacteroidia	Chitinophagales	NA	NA
293	sample	0	173	174	142	107	157	370	280	300	406	376	346	78	0	0	0	0	0	0	0	0	2909	Bacteria	Bacteroidota	Bacteroidia	Cytophagales	Spirosomaceae	Arcicella
294	sample	0	0	0	0	0	0	305	240	129	725	781	721	0	0	0	0	0	0	0	0	0	2901	Bacteria	Bacteroidota	Bacteroidia	Flavobacteriales	Weeksellaceae	Chryseobacterium
295	sample	0	203	247	183	260	250	0	0	0	0	0	0	169	186	201	197	203	262	158	156	221	2896	Bacteria	Proteobacteria	Gammaproteobacteria	Burkholderiales	Comamonadaceae	NA
296	sample	0	796	591	463	525	272	0	0	0	0	0	0	0	0	0	81	0	57	70	35	0	2890	Bacteria	Proteobacteria	Gammaproteobacteria	Alteromonadales	Alteromonadaceae	Rheinheimera
297	sample	0	116	117	125	169	186	0	0	0	374	297	319	406	381	324	0	75	0	0	0	0	2889	Bacteria	Proteobacteria	Gammaproteobacteria	Burkholderiales	Comamonadaceae	NA
298	sample	0	143	170	173	178	131	636	586	457	120	130	111	0	0	0	0	0	0	0	46	0	2881	Bacteria	Bacteroidota	Bacteroidia	Flavobacteriales	Flavobacteriaceae	Flavobacterium
299	sample	0	123	105	93	85	114	384	338	335	466	413	421	0	0	0	0	0	0	0	0	0	2877	Bacteria	Bacteroidota	Bacteroidia	Cytophagales	Spirosomaceae	Arcicella
300	sample	0	190	220	209	191	228	93	62	97	149	176	110	307	280	256	0	0	0	114	50	136	2868	Bacteria	Verrucomicrobiota	Verrucomicrobiae	Pedosphaerales	Pedosphaeraceae	NA
301	sample	0	409	291	319	323	325	244	288	267	85	87	90	0	0	0	0	0	0	0	91	44	2863	Bacteria	Proteobacteria	Gammaproteobacteria	Burkholderiales	Comamonadaceae	Sphaerotilus
302	sample	0	121	151	88	184	125	0	0	0	0	0	0	107	124	166	164	206	195	355	418	458	2862	Bacteria	Acidobacteriota	Vicinamibacteria	Vicinamibacterales	Vicinamibacteraceae	NA
303	sample	0	135	178	159	123	155	0	0	0	317	330	328	435	389	307	0	0	0	0	0	0	2856	Bacteria	Proteobacteria	Gammaproteobacteria	Burkholderiales	Comamonadaceae	NA
304	sample	0	155	211	258	217	221	0	0	32	195	169	216	356	354	277	33	63	0	0	96	0	2853	Bacteria	Proteobacteria	Gammaproteobacteria	Xanthomonadales	Xanthomonadaceae	Thermomonas
305	sample	0	14	18	0	26	0	0	0	0	213	193	276	253	213	202	279	203	248	235	264	214	2851	Bacteria	Proteobacteria	Alphaproteobacteria	Reyranellales	Reyranellaceae	Reyranella
306	sample	0	600	422	467	422	419	133	143	134	51	0	0	0	47	0	0	0	0	0	0	0	2838	Bacteria	Proteobacteria	Gammaproteobacteria	Burkholderiales	Comamonadaceae	NA
307	sample	0	91	139	153	144	141	0	0	0	170	174	212	461	448	526	0	0	0	0	109	69	2837	Bacteria	Chloroflexi	Anaerolineae	RBG-13-54-9	NA	NA
308	sample	0	0	0	0	0	0	442	513	698	407	377	398	0	0	0	0	0	0	0	0	0	2835	Bacteria	Bacteroidota	Bacteroidia	Cytophagales	Spirosomaceae	Flectobacillus
309	sample	0	303	258	256	226	273	492	440	306	79	68	127	0	0	0	0	0	0	0	0	0	2828	Bacteria	Proteobacteria	Alphaproteobacteria	Rhodobacterales	Rhodobacteraceae	Pseudorhodobacter
310	sample	0	0	0	0	26	24	0	0	0	203	185	188	283	261	246	236	213	188	312	221	233	2819	Bacteria	Chloroflexi	Chloroflexia	Thermomicrobiales	JG30-KF-CM45	NA
311	sample	0	137	202	172	179	161	522	573	547	105	108	113	0	0	0	0	0	0	0	0	0	2819	Bacteria	Bacteroidota	Bacteroidia	Chitinophagales	Saprospiraceae	NA
312	sample	0	103	175	167	174	186	0	0	0	178	198	208	226	294	215	0	103	100	148	139	204	2818	Bacteria	Proteobacteria	Alphaproteobacteria	Rhodobacterales	Rhodobacteraceae	Tabrizicola
313	sample	0	199	99	100	0	96	0	18	0	0	48	39	103	0	0	341	620	431	221	219	279	2813	Bacteria	Bacteroidota	Bacteroidia	Chitinophagales	Saprospiraceae	NA
314	sample	0	210	0	0	179	0	138	100	96	226	214	232	387	471	537	0	0	0	0	0	0	2790	Bacteria	Planctomycetota	Planctomycetes	Pirellulales	Pirellulaceae	Pirellula
315	sample	0	0	0	16	0	0	0	0	0	186	0	154	399	448	622	224	187	0	233	208	103	2780	Bacteria	Chloroflexi	Chloroflexia	Chloroflexales	Roseiflexaceae	Kouleothrix
316	sample	0	215	200	155	114	190	238	130	256	146	194	187	246	235	226	0	0	17	0	0	22	2771	Bacteria	Bacteroidota	Bacteroidia	Chitinophagales	Saprospiraceae	NA
317	sample	0	146	158	152	140	147	130	158	156	190	153	154	150	154	98	99	155	126	106	120	75	2767	Bacteria	Proteobacteria	Gammaproteobacteria	Burkholderiales	Comamonadaceae	NA
318	mock	2767	0	0	0	0	0	0	0	0	0	0	0	0	0	0	0	0	0	0	0	0	2767	Bacteria	Firmicutes	Bacilli	Staphylococcales	Staphylococcaceae	Staphylococcus
319	sample	0	66	48	65	64	90	171	121	78	462	384	458	178	137	133	0	113	0	0	91	100	2759	Bacteria	Proteobacteria	Alphaproteobacteria	Rhodobacterales	Rhodobacteraceae	Pseudorhodobacter
320	sample	0	164	105	182	194	89	0	0	0	134	166	166	170	171	247	175	194	203	131	107	161	2759	Bacteria	Verrucomicrobiota	Verrucomicrobiae	Verrucomicrobiales	Rubritaleaceae	Luteolibacter
321	sample	0	0	0	0	0	0	0	0	0	124	91	116	215	324	241	235	218	154	287	336	410	2751	Bacteria	Nitrospirota	Nitrospiria	Nitrospirales	Nitrospiraceae	Nitrospira
322	mock	2751	0	0	0	0	0	0	0	0	0	0	0	0	0	0	0	0	0	0	0	0	2751	Bacteria	Firmicutes	Bacilli	Lactobacillales	Lactobacillaceae	Lactobacillus
323	sample	0	0	0	0	0	0	0	0	0	167	97	149	223	284	223	213	262	233	265	268	366	2750	Bacteria	Nitrospirota	Nitrospiria	Nitrospirales	Nitrospiraceae	Nitrospira
324	sample	0	179	187	234	258	204	409	329	248	320	166	214	0	0	0	0	0	0	0	0	0	2748	Bacteria	Bacteroidota	Bacteroidia	Flavobacteriales	Flavobacteriaceae	Flavobacterium
325	sample	0	0	0	91	102	122	0	0	0	158	137	197	695	699	546	0	0	0	0	0	0	2747	Bacteria	Bacteroidota	Bacteroidia	Chitinophagales	Saprospiraceae	NA
326	mock	2736	0	0	0	0	0	0	0	0	0	0	0	0	0	0	0	0	0	0	0	0	2736	Bacteria	Firmicutes	Bacilli	Staphylococcales	Staphylococcaceae	Staphylococcus
327	sample	0	582	381	400	388	447	169	121	131	54	60	0	0	0	0	0	0	0	0	0	0	2733	Bacteria	Proteobacteria	Gammaproteobacteria	Burkholderiales	Comamonadaceae	NA
328	sample	0	0	0	0	0	0	384	541	705	382	382	339	0	0	0	0	0	0	0	0	0	2733	Bacteria	Bacteroidota	Bacteroidia	Cytophagales	Spirosomaceae	Flectobacillus
329	sample	0	138	151	182	148	176	0	0	0	210	188	228	238	235	226	105	81	77	112	92	141	2728	Bacteria	Proteobacteria	Alphaproteobacteria	Rhodobacterales	Rhodobacteraceae	Tabrizicola
330	sample	0	55	0	105	93	88	0	0	0	96	114	165	215	186	161	168	247	169	278	206	381	2727	Bacteria	Verrucomicrobiota	Verrucomicrobiae	Pedosphaerales	Pedosphaeraceae	NA
331	sample	0	0	0	0	0	0	10	0	0	134	170	272	258	190	262	240	169	269	238	197	314	2723	Bacteria	Chloroflexi	Anaerolineae	Caldilineales	Caldilineaceae	NA
332	sample	0	0	0	0	0	0	0	0	0	0	0	75	0	0	0	1347	0	1221	71	0	0	2714	Bacteria	Proteobacteria	Gammaproteobacteria	Aeromonadales	Aeromonadaceae	Aeromonas
333	sample	0	261	222	166	233	219	0	0	0	17	9	0	39	0	0	324	259	261	280	212	194	2696	Bacteria	Planctomycetota	Planctomycetes	Pirellulales	Pirellulaceae	Blastopirellula
334	sample	0	0	0	101	0	108	0	0	0	284	359	318	0	0	0	248	272	158	212	325	310	2695	Bacteria	Proteobacteria	Gammaproteobacteria	Burkholderiales	Comamonadaceae	NA
335	sample	0	130	136	136	157	173	496	524	433	132	117	123	0	0	0	0	0	0	0	54	68	2679	Bacteria	Bacteroidota	Bacteroidia	Flavobacteriales	Flavobacteriaceae	Flavobacterium
336	sample	0	168	126	76	150	120	488	384	245	202	155	141	186	127	108	0	0	0	0	0	0	2676	Bacteria	Bacteroidota	Bacteroidia	Flavobacteriales	Flavobacteriaceae	Flavobacterium
337	sample	0	0	0	0	0	0	0	0	0	0	0	0	0	0	0	571	797	523	241	185	358	2675	Bacteria	Bacteroidota	Bacteroidia	Cytophagales	Spirosomaceae	Flectobacillus
338	sample	0	0	0	0	0	0	263	225	119	681	681	705	0	0	0	0	0	0	0	0	0	2674	Bacteria	Bacteroidota	Bacteroidia	Flavobacteriales	Weeksellaceae	Chryseobacterium
339	sample	0	139	89	0	0	67	276	493	1132	133	158	172	0	0	0	0	0	0	0	0	0	2659	Bacteria	Proteobacteria	Alphaproteobacteria	Rhizobiales	Rhizobiaceae	Allorhizobium-Neorhizobium-Pararhizobium-Rhizobium
340	sample	0	160	225	188	181	277	0	53	131	0	110	0	179	192	139	98	176	114	135	156	144	2658	Bacteria	Proteobacteria	Gammaproteobacteria	Burkholderiales	Comamonadaceae	Rhodoferax
341	sample	0	311	237	260	243	298	126	0	106	144	55	0	202	243	234	0	0	112	0	86	0	2657	Bacteria	Verrucomicrobiota	Verrucomicrobiae	Chthoniobacterales	Chthoniobacteraceae	Chthoniobacter
342	sample	0	186	345	211	194	187	0	35	0	120	0	59	188	170	145	82	228	0	118	215	171	2654	Bacteria	Verrucomicrobiota	Verrucomicrobiae	Chthoniobacterales	Chthoniobacteraceae	Chthoniobacter
343	mock	2647	0	0	0	0	0	0	0	0	0	0	0	0	0	0	0	0	0	0	0	0	2647	Bacteria	Firmicutes	Bacilli	Staphylococcales	Staphylococcaceae	Staphylococcus
344	sample	0	326	271	260	238	282	0	0	32	132	135	165	284	270	184	0	67	0	0	0	0	2646	Bacteria	Bacteroidota	Bacteroidia	Chitinophagales	Saprospiraceae	Haliscomenobacter
345	sample	0	350	349	314	316	364	0	0	53	123	121	0	64	77	52	59	70	0	79	146	109	2646	Bacteria	Bacteroidota	Bacteroidia	Chitinophagales	Saprospiraceae	NA
346	sample	0	0	0	0	0	0	0	0	0	187	256	202	801	647	552	0	0	0	0	0	0	2645	Bacteria	Bacteroidota	Bacteroidia	Chitinophagales	37-13	NA
347	sample	0	0	0	0	77	0	716	765	471	204	212	198	0	0	0	0	0	0	0	0	0	2643	Bacteria	Bacteroidota	Bacteroidia	Cytophagales	Spirosomaceae	Emticicia
348	sample	0	228	150	189	226	188	57	0	0	115	0	110	126	117	0	194	201	212	150	162	215	2640	Bacteria	Planctomycetota	Planctomycetes	Pirellulales	Pirellulaceae	Pirellula
349	sample	0	112	92	79	82	81	747	653	514	98	93	87	0	0	0	0	0	0	0	0	0	2638	Bacteria	Proteobacteria	Alphaproteobacteria	Rhizobiales	NA	NA
350	sample	0	107	79	106	104	121	0	0	0	0	0	0	119	124	142	144	248	195	316	376	450	2631	Bacteria	Acidobacteriota	Vicinamibacteria	Vicinamibacterales	Vicinamibacteraceae	NA
351	sample	0	144	111	105	98	114	548	506	442	92	110	113	0	0	122	0	0	0	0	82	44	2631	Bacteria	Bacteroidota	Bacteroidia	Flavobacteriales	Flavobacteriaceae	Flavobacterium
352	sample	0	316	298	260	254	305	0	0	0	137	164	161	293	262	178	0	0	0	0	0	0	2628	Bacteria	Bacteroidota	Bacteroidia	Chitinophagales	Saprospiraceae	Haliscomenobacter
353	sample	0	0	0	0	0	49	45	0	118	125	132	0	231	222	229	228	212	282	331	212	211	2627	Bacteria	Proteobacteria	Alphaproteobacteria	Rickettsiales	Mitochondria	NA
354	sample	0	491	323	285	281	304	0	74	175	121	139	69	100	117	90	0	52	0	0	0	0	2621	Bacteria	Bacteroidota	Bacteroidia	Chitinophagales	Chitinophagaceae	Sediminibacterium
355	sample	0	107	117	66	80	86	388	366	291	394	348	377	0	0	0	0	0	0	0	0	0	2620	Bacteria	Bacteroidota	Bacteroidia	Cytophagales	Spirosomaceae	Arcicella
356	sample	0	257	226	187	268	196	81	50	0	146	140	264	351	273	180	0	0	0	0	0	0	2619	Bacteria	Proteobacteria	Gammaproteobacteria	Burkholderiales	Comamonadaceae	NA
357	sample	0	67	145	115	116	134	597	637	630	0	101	66	0	0	0	0	0	0	0	0	0	2608	Bacteria	Bacteroidota	Bacteroidia	Chitinophagales	Saprospiraceae	NA
358	sample	0	189	140	163	120	163	77	131	127	284	257	276	197	256	226	0	0	0	0	0	0	2606	Bacteria	Proteobacteria	Gammaproteobacteria	Burkholderiales	Comamonadaceae	NA
359	sample	0	0	0	0	0	0	428	469	643	367	328	362	0	0	0	0	0	0	0	0	0	2597	Bacteria	Bacteroidota	Bacteroidia	Cytophagales	Spirosomaceae	Flectobacillus
360	sample	0	0	0	0	0	0	35	0	137	0	0	0	252	293	147	277	314	318	314	212	294	2593	Bacteria	NA	NA	NA	NA	NA
361	sample	0	364	225	207	206	310	0	106	0	117	101	206	112	172	135	116	0	0	54	78	82	2591	Bacteria	Verrucomicrobiota	Verrucomicrobiae	Chthoniobacterales	Chthoniobacteraceae	Chthoniobacter
362	sample	0	78	0	0	0	82	0	0	0	315	394	295	0	0	0	200	254	153	228	278	310	2587	Bacteria	Proteobacteria	Gammaproteobacteria	Burkholderiales	Comamonadaceae	NA
363	sample	0	87	134	137	206	152	150	186	342	208	144	136	0	160	139	0	119	0	0	99	183	2582	Bacteria	Proteobacteria	Alphaproteobacteria	Rhodobacterales	Rhodobacteraceae	Tabrizicola
364	sample	0	0	0	0	0	16	5	24	123	259	320	265	150	197	269	197	203	219	157	0	175	2579	Bacteria	Bacteroidota	Bacteroidia	Chitinophagales	NA	NA
365	mock	2569	0	0	0	0	0	0	0	0	0	0	0	0	0	0	0	0	0	0	0	0	2569	Bacteria	Firmicutes	Bacilli	Lactobacillales	Listeriaceae	Listeria
366	sample	0	192	167	236	234	254	218	141	203	188	124	156	0	0	0	80	191	138	0	46	0	2568	Bacteria	Bacteroidota	Bacteroidia	Chitinophagales	Chitinophagaceae	NA
367	sample	0	219	234	287	278	299	0	0	0	0	0	0	253	254	268	177	179	0	0	47	72	2567	Bacteria	Planctomycetota	Planctomycetes	Pirellulales	Pirellulaceae	Pirellula
368	sample	0	302	235	193	231	247	0	0	0	0	0	0	0	36	0	228	251	168	162	231	278	2562	Bacteria	Verrucomicrobiota	Verrucomicrobiae	Verrucomicrobiales	Verrucomicrobiaceae	NA
369	sample	0	124	160	156	170	111	262	179	137	436	407	419	0	0	0	0	0	0	0	0	0	2561	Bacteria	Bacteroidota	Bacteroidia	Flavobacteriales	Flavobacteriaceae	Flavobacterium
370	mock	2559	0	0	0	0	0	0	0	0	0	0	0	0	0	0	0	0	0	0	0	0	2559	Bacteria	Proteobacteria	Gammaproteobacteria	Pseudomonadales	Pseudomonadaceae	Pseudomonas
371	sample	0	0	0	0	0	0	0	0	0	0	0	0	0	0	0	264	377	148	434	896	430	2549	Bacteria	Bacteroidota	Bacteroidia	Chitinophagales	Saprospiraceae	NA
372	sample	0	233	321	271	359	282	0	0	0	184	141	166	195	239	153	0	0	0	0	0	0	2544	Bacteria	Bacteroidota	Bacteroidia	Cytophagales	Spirosomaceae	Rudanella
373	sample	0	223	220	170	185	179	63	50	41	141	138	143	166	145	150	0	139	222	88	35	46	2544	Bacteria	Planctomycetota	Planctomycetes	Pirellulales	Pirellulaceae	Pirellula
374	sample	0	194	85	0	0	0	0	0	0	241	225	247	263	296	264	0	195	144	78	193	118	2543	Bacteria	Proteobacteria	Gammaproteobacteria	Burkholderiales	Oxalobacteraceae	Undibacterium
375	sample	0	0	0	0	0	0	0	0	0	183	165	199	233	225	229	273	190	263	132	227	208	2527	Bacteria	Verrucomicrobiota	Verrucomicrobiae	Verrucomicrobiales	Rubritaleaceae	Luteolibacter
376	sample	0	219	205	159	136	155	217	212	158	375	363	323	0	0	0	0	0	0	0	0	0	2522	Bacteria	Bacteroidota	Bacteroidia	Flavobacteriales	Flavobacteriaceae	Flavobacterium
377	sample	0	190	0	156	0	136	0	0	75	211	191	169	266	267	230	160	176	174	0	119	0	2520	Bacteria	Bacteroidota	Bacteroidia	Cytophagales	Spirosomaceae	Runella
378	sample	0	0	0	0	0	0	0	0	0	0	0	0	0	0	0	529	752	512	230	147	348	2518	Bacteria	Bacteroidota	Bacteroidia	Cytophagales	Spirosomaceae	Flectobacillus
379	sample	0	64	82	87	83	72	0	0	0	121	99	219	175	194	227	124	220	199	169	134	248	2517	Bacteria	Chloroflexi	Anaerolineae	Caldilineales	Caldilineaceae	NA
380	sample	0	137	124	102	123	147	0	0	0	153	167	179	392	407	342	0	0	0	109	0	130	2512	Bacteria	Bacteroidota	Bacteroidia	Chitinophagales	Saprospiraceae	NA
381	mock	2511	0	0	0	0	0	0	0	0	0	0	0	0	0	0	0	0	0	0	0	0	2511	Bacteria	Firmicutes	Bacilli	Lactobacillales	Lactobacillaceae	Lactobacillus
382	mock	2510	0	0	0	0	0	0	0	0	0	0	0	0	0	0	0	0	0	0	0	0	2510	Bacteria	Firmicutes	Bacilli	Bacillales	Bacillaceae	Bacillus
383	sample	0	0	48	0	0	0	0	0	0	222	204	283	723	575	452	0	0	0	0	0	0	2507	Bacteria	Bacteroidota	Bacteroidia	Chitinophagales	37-13	NA
384	sample	0	103	92	50	93	113	362	303	295	413	334	346	0	0	0	0	0	0	0	0	0	2504	Bacteria	Bacteroidota	Bacteroidia	Cytophagales	Spirosomaceae	Arcicella
385	sample	0	251	207	212	211	217	422	370	284	112	113	101	0	0	0	0	0	0	0	0	0	2500	Bacteria	Proteobacteria	Alphaproteobacteria	Rhodobacterales	Rhodobacteraceae	Pseudorhodobacter
386	sample	0	73	94	0	0	0	0	0	0	129	92	133	719	680	577	0	0	0	0	0	0	2497	Bacteria	Bacteroidota	Bacteroidia	Chitinophagales	Saprospiraceae	NA
387	sample	0	0	0	0	0	0	247	189	241	126	89	143	55	0	49	186	359	150	233	219	210	2496	Bacteria	Proteobacteria	Gammaproteobacteria	Burkholderiales	Comamonadaceae	NA
388	mock	2496	0	0	0	0	0	0	0	0	0	0	0	0	0	0	0	0	0	0	0	0	2496	Bacteria	Proteobacteria	Gammaproteobacteria	Enterobacterales	Enterobacteriaceae	Escherichia-Shigella
389	sample	0	103	91	79	64	69	695	591	503	91	113	94	0	0	0	0	0	0	0	0	0	2493	Bacteria	Bacteroidota	Bacteroidia	Flavobacteriales	Flavobacteriaceae	Flavobacterium
390	sample	0	125	245	205	220	346	0	82	102	116	0	132	182	235	168	102	0	135	96	0	0	2491	Bacteria	Gemmatimonadota	Gemmatimonadetes	Gemmatimonadales	Gemmatimonadaceae	Gemmatimonas
391	mock	2491	0	0	0	0	0	0	0	0	0	0	0	0	0	0	0	0	0	0	0	0	2491	Bacteria	Firmicutes	Bacilli	Lactobacillales	Listeriaceae	Listeria
392	sample	0	175	211	280	101	316	0	0	0	0	0	95	44	0	70	260	230	274	0	171	263	2490	Bacteria	Proteobacteria	Alphaproteobacteria	Rhodobacterales	Rhodobacteraceae	Pseudorhodobacter
393	sample	0	0	0	0	0	0	0	0	0	0	0	0	0	0	0	367	712	413	324	296	378	2490	Bacteria	Bacteroidota	Bacteroidia	Chitinophagales	Saprospiraceae	NA
394	sample	0	0	0	0	0	0	0	0	0	0	0	0	0	0	0	205	364	235	412	827	445	2488	Bacteria	Bacteroidota	Bacteroidia	Chitinophagales	Saprospiraceae	NA
395	sample	0	650	518	450	441	426	0	0	0	0	0	0	0	0	0	0	0	0	0	0	0	2485	Bacteria	Bacteroidota	Bacteroidia	Chitinophagales	Saprospiraceae	NA
396	sample	0	0	0	0	0	0	0	0	0	0	0	0	0	0	0	323	741	493	227	258	441	2483	Bacteria	Bacteroidota	Bacteroidia	Chitinophagales	Saprospiraceae	NA
397	sample	0	0	133	0	100	0	0	125	0	201	186	158	279	243	229	142	196	129	175	0	185	2481	Bacteria	Proteobacteria	Alphaproteobacteria	Rhizobiales	Rhizobiales Incertae Sedis	NA
398	sample	0	141	150	153	126	148	163	181	191	178	100	136	0	87	90	0	181	0	144	142	170	2481	Bacteria	Proteobacteria	Alphaproteobacteria	Rhizobiales	Beijerinckiaceae	Bosea
399	sample	0	399	251	276	265	273	188	240	202	80	75	66	0	0	0	0	0	0	0	92	42	2449	Bacteria	Proteobacteria	Gammaproteobacteria	Burkholderiales	Comamonadaceae	Sphaerotilus
400	mock	2446	0	0	0	0	0	0	0	0	0	0	0	0	0	0	0	0	0	0	0	0	2446	Bacteria	Firmicutes	Bacilli	Lactobacillales	Listeriaceae	Listeria
401	sample	0	449	282	260	240	269	79	59	165	103	84	81	96	83	69	55	66	0	0	0	0	2440	Bacteria	Bacteroidota	Bacteroidia	Chitinophagales	Chitinophagaceae	Sediminibacterium
402	sample	0	0	0	0	0	0	0	0	0	0	0	0	0	0	0	497	708	461	260	215	295	2436	Bacteria	Bacteroidota	Bacteroidia	Cytophagales	Spirosomaceae	Flectobacillus
403	mock	2429	0	0	0	0	0	0	0	0	0	0	0	0	0	0	0	0	0	0	0	0	2429	Bacteria	Proteobacteria	Gammaproteobacteria	Pseudomonadales	Pseudomonadaceae	Pseudomonas
404	sample	0	197	218	167	164	184	236	189	200	255	189	258	0	0	109	0	60	0	0	0	0	2426	Bacteria	Proteobacteria	Alphaproteobacteria	Rhizobiales	Rhizobiaceae	Shinella
405	sample	0	318	309	323	275	394	111	82	116	0	0	0	183	160	154	0	0	0	0	0	0	2425	Bacteria	Proteobacteria	Gammaproteobacteria	Burkholderiales	Comamonadaceae	NA
406	sample	0	228	253	194	259	247	141	125	78	0	0	0	164	182	70	0	158	149	0	176	0	2424	Bacteria	Bacteroidota	Bacteroidia	Chitinophagales	Saprospiraceae	NA
407	sample	0	68	78	0	0	47	0	0	0	290	356	292	0	0	0	188	211	100	208	285	293	2416	Bacteria	Proteobacteria	Gammaproteobacteria	Burkholderiales	Comamonadaceae	Limnohabitans
408	sample	0	119	0	159	0	135	215	197	299	229	162	150	220	255	273	0	0	0	0	0	0	2413	Bacteria	Proteobacteria	Gammaproteobacteria	Burkholderiales	Comamonadaceae	Rhodoferax
409	sample	0	54	79	80	105	97	581	599	554	100	62	101	0	0	0	0	0	0	0	0	0	2412	Bacteria	Bacteroidota	Bacteroidia	Chitinophagales	Saprospiraceae	NA
410	sample	0	225	201	101	272	275	258	237	209	144	162	173	0	61	0	0	93	0	0	0	0	2411	Bacteria	Proteobacteria	Alphaproteobacteria	Rhizobiales	Rhizobiales Incertae Sedis	NA
411	sample	0	104	76	79	75	64	659	616	475	103	68	92	0	0	0	0	0	0	0	0	0	2411	Bacteria	Proteobacteria	Alphaproteobacteria	Rhizobiales	NA	NA
412	sample	0	613	435	384	365	473	77	0	0	0	0	0	0	0	0	0	22	0	0	0	33	2402	Bacteria	Proteobacteria	Gammaproteobacteria	Burkholderiales	Comamonadaceae	Rubrivivax
413	sample	0	588	510	424	416	464	0	0	0	0	0	0	0	0	0	0	0	0	0	0	0	2402	Bacteria	Bacteroidota	Bacteroidia	Chitinophagales	Saprospiraceae	NA
414	sample	0	0	0	0	0	0	0	0	0	98	101	104	214	227	225	140	186	149	268	294	394	2400	Bacteria	Nitrospirota	Nitrospiria	Nitrospirales	Nitrospiraceae	Nitrospira
415	sample	0	262	289	246	281	259	0	0	40	67	152	0	146	133	117	137	157	0	0	0	109	2395	Bacteria	Bacteroidota	Bacteroidia	Chitinophagales	NA	NA
416	sample	0	197	99	123	137	135	132	116	100	129	155	130	128	130	87	92	67	96	83	146	103	2385	Bacteria	Proteobacteria	Gammaproteobacteria	Burkholderiales	Comamonadaceae	NA
417	sample	0	132	56	73	57	90	625	570	480	88	129	85	0	0	0	0	0	0	0	0	0	2385	Bacteria	Bacteroidota	Bacteroidia	Flavobacteriales	Flavobacteriaceae	Flavobacterium
418	sample	0	0	0	0	0	0	576	527	533	235	317	195	0	0	0	0	0	0	0	0	0	2383	Bacteria	Proteobacteria	Gammaproteobacteria	Burkholderiales	Comamonadaceae	NA
419	sample	0	0	118	155	0	184	0	0	107	203	178	196	346	423	465	0	0	0	0	0	0	2375	Bacteria	Planctomycetota	Planctomycetes	Pirellulales	Pirellulaceae	Pirellula
420	sample	0	188	158	113	201	159	192	140	153	0	121	0	130	158	135	167	102	106	69	0	81	2373	Bacteria	Bacteroidota	Bacteroidia	Chitinophagales	Chitinophagaceae	NA
421	sample	0	84	128	117	107	93	0	0	0	185	139	167	405	426	335	0	0	0	85	0	101	2372	Bacteria	Bacteroidota	Bacteroidia	Chitinophagales	Saprospiraceae	NA
422	sample	0	643	426	430	384	487	0	0	0	0	0	0	0	0	0	0	0	0	0	0	0	2370	Bacteria	Proteobacteria	Gammaproteobacteria	Burkholderiales	Comamonadaceae	Rubrivivax
423	sample	0	0	21	0	0	0	0	0	0	179	0	193	220	238	139	186	250	285	250	198	210	2369	Bacteria	Verrucomicrobiota	Verrucomicrobiae	Verrucomicrobiales	Verrucomicrobiaceae	Prosthecobacter
424	sample	0	258	222	273	183	145	0	0	0	108	93	109	175	256	192	0	118	0	109	0	124	2365	Bacteria	Verrucomicrobiota	Verrucomicrobiae	Verrucomicrobiales	Rubritaleaceae	Luteolibacter
425	sample	0	164	186	169	150	169	44	51	0	270	201	173	250	240	218	0	0	0	76	0	0	2361	Bacteria	Bacteroidota	Bacteroidia	Cytophagales	Spirosomaceae	Runella
426	sample	0	0	0	0	0	0	0	0	0	76	67	81	175	265	238	165	206	123	273	274	418	2361	Bacteria	Nitrospirota	Nitrospiria	Nitrospirales	Nitrospiraceae	Nitrospira
427	sample	0	167	177	147	162	148	0	0	61	0	101	0	147	147	97	229	225	167	122	125	139	2361	Bacteria	Bacteroidota	Bacteroidia	Sphingobacteriales	env.OPS 17	NA
428	sample	0	0	78	78	66	75	0	11	0	135	0	119	160	112	281	274	249	288	0	185	245	2356	Bacteria	Planctomycetota	Planctomycetes	Pirellulales	Pirellulaceae	Pir4 lineage
429	sample	0	0	0	0	0	20	0	0	0	0	43	0	328	215	214	172	187	267	390	188	319	2343	Bacteria	Chloroflexi	Anaerolineae	Caldilineales	Caldilineaceae	NA
430	sample	0	144	80	84	76	126	562	498	458	68	136	110	0	0	0	0	0	0	0	0	0	2342	Bacteria	Bacteroidota	Bacteroidia	Flavobacteriales	Flavobacteriaceae	Flavobacterium
431	sample	0	237	181	246	188	295	0	0	22	0	0	95	242	232	125	0	0	0	249	81	148	2341	Bacteria	Desulfobacterota	Desulfuromonadia	PB19	NA	NA
432	sample	0	0	0	0	0	0	0	0	0	0	0	0	0	0	0	471	670	509	204	171	306	2331	Bacteria	Bacteroidota	Bacteroidia	Cytophagales	Spirosomaceae	Flectobacillus
433	sample	0	189	203	200	286	126	0	0	0	62	56	0	79	67	60	0	204	211	163	178	227	2311	Bacteria	Proteobacteria	Gammaproteobacteria	Burkholderiales	Sutterellaceae	AAP99
434	sample	0	0	0	0	91	57	0	0	0	276	323	265	0	0	0	177	231	122	244	260	259	2305	Bacteria	Proteobacteria	Gammaproteobacteria	Burkholderiales	Comamonadaceae	NA
435	sample	0	228	177	213	161	245	247	238	218	189	155	221	0	0	0	0	0	0	0	0	0	2292	Bacteria	Actinobacteriota	Actinobacteria	Micrococcales	Microbacteriaceae	Microbacterium
436	sample	0	0	50	0	24	45	0	0	0	282	218	192	428	351	316	93	231	0	57	0	0	2287	Bacteria	Bacteroidota	Bacteroidia	Flavobacteriales	Flavobacteriaceae	Flavobacterium
437	sample	0	102	170	82	163	83	0	36	0	220	179	194	260	252	180	0	0	0	149	50	165	2285	Bacteria	Bacteroidota	Bacteroidia	Cytophagales	Spirosomaceae	Runella
438	sample	0	120	104	0	112	0	20	0	0	0	153	162	220	220	211	179	266	263	108	0	147	2285	Bacteria	Verrucomicrobiota	Verrucomicrobiae	Pedosphaerales	Pedosphaeraceae	SH3-11
439	sample	0	75	0	95	83	0	81	0	67	249	233	256	166	217	182	0	177	222	124	0	54	2281	Bacteria	Proteobacteria	Alphaproteobacteria	Rhizobiales	Rhizobiales Incertae Sedis	NA
440	sample	0	0	0	0	0	0	0	0	0	61	55	0	0	119	0	316	367	362	370	289	335	2274	Bacteria	Verrucomicrobiota	Verrucomicrobiae	Pedosphaerales	Pedosphaeraceae	SH3-11
441	sample	0	0	0	0	0	0	457	412	412	348	328	317	0	0	0	0	0	0	0	0	0	2274	Bacteria	Bacteroidota	Bacteroidia	Cytophagales	Spirosomaceae	Emticicia
442	sample	0	239	249	237	200	213	0	0	0	132	118	154	185	230	162	41	0	0	49	0	60	2269	Bacteria	Bacteroidota	Bacteroidia	Chitinophagales	Saprospiraceae	Haliscomenobacter
443	mock	2269	0	0	0	0	0	0	0	0	0	0	0	0	0	0	0	0	0	0	0	0	2269	Bacteria	Firmicutes	Bacilli	Staphylococcales	Staphylococcaceae	Staphylococcus
444	sample	0	120	120	122	105	81	501	465	395	74	157	87	0	0	0	40	0	0	0	0	0	2267	Bacteria	Bacteroidota	Bacteroidia	Flavobacteriales	Flavobacteriaceae	Flavobacterium
445	sample	0	0	0	0	0	0	0	0	0	304	198	223	593	519	417	0	0	0	0	0	0	2254	Bacteria	Proteobacteria	Gammaproteobacteria	Burkholderiales	Comamonadaceae	NA
446	sample	0	291	385	339	320	416	76	69	0	0	0	0	155	98	102	0	0	0	0	0	0	2251	Bacteria	Proteobacteria	Gammaproteobacteria	Burkholderiales	Comamonadaceae	NA
447	sample	0	195	176	171	217	195	0	0	0	0	0	90	165	152	99	148	143	130	114	115	139	2249	Bacteria	Proteobacteria	Gammaproteobacteria	Burkholderiales	Comamonadaceae	NA
448	sample	0	77	111	134	167	90	94	78	323	147	96	132	115	115	76	95	60	0	135	83	120	2248	Bacteria	Proteobacteria	Alphaproteobacteria	Rhodobacterales	Rhodobacteraceae	Tabrizicola
449	sample	0	128	0	151	0	162	187	178	255	230	221	109	130	210	151	0	0	34	26	75	0	2247	Bacteria	Bacteroidota	Bacteroidia	Chitinophagales	Chitinophagaceae	Parasediminibacterium
450	sample	0	183	206	247	195	191	0	0	12	102	0	112	212	205	166	150	148	0	0	0	117	2246	Bacteria	Planctomycetota	OM190	NA	NA	NA
451	sample	0	482	354	329	308	378	122	155	107	0	0	0	0	0	0	0	0	0	0	0	0	2235	Bacteria	Proteobacteria	Gammaproteobacteria	Burkholderiales	Comamonadaceae	Ideonella
452	sample	0	373	319	292	264	270	268	263	186	0	0	0	0	0	0	0	0	0	0	0	0	2235	Bacteria	Patescibacteria	Gracilibacteria	NA	NA	NA
453	sample	0	164	205	238	202	184	149	99	138	183	71	149	142	184	117	0	0	0	0	0	0	2225	Bacteria	Proteobacteria	Alphaproteobacteria	Sphingomonadales	Sphingomonadaceae	Sphingorhabdus
454	sample	0	0	0	0	0	0	255	182	97	564	553	572	0	0	0	0	0	0	0	0	0	2223	Bacteria	Bacteroidota	Bacteroidia	Flavobacteriales	Weeksellaceae	Chryseobacterium
455	sample	0	0	0	0	0	0	0	0	0	117	168	179	678	607	463	0	0	0	0	0	0	2212	Bacteria	Bacteroidota	Bacteroidia	Chitinophagales	37-13	NA
456	sample	0	97	126	96	123	123	0	0	0	148	126	197	347	344	300	0	0	0	82	0	97	2206	Bacteria	Bacteroidota	Bacteroidia	Chitinophagales	Saprospiraceae	NA
457	sample	0	493	313	314	290	317	157	141	126	0	55	0	0	0	0	0	0	0	0	0	0	2206	Bacteria	Proteobacteria	Gammaproteobacteria	Burkholderiales	Comamonadaceae	Ideonella
458	sample	0	180	183	203	168	150	0	0	29	211	185	223	258	205	210	0	0	0	0	0	0	2205	Bacteria	Verrucomicrobiota	Verrucomicrobiae	Verrucomicrobiales	Rubritaleaceae	Luteolibacter
459	sample	0	127	107	104	104	157	228	195	146	350	332	349	0	0	0	0	0	0	0	0	0	2199	Bacteria	Bacteroidota	Bacteroidia	Flavobacteriales	Flavobacteriaceae	Flavobacterium
460	sample	0	322	253	254	214	244	189	205	178	65	77	75	0	0	0	0	0	0	0	66	54	2196	Bacteria	Proteobacteria	Gammaproteobacteria	Burkholderiales	Comamonadaceae	Sphaerotilus
461	sample	0	235	240	126	133	198	85	0	0	160	114	152	238	300	214	0	0	0	0	0	0	2195	Bacteria	Planctomycetota	Planctomycetes	Planctomycetales	Rubinisphaeraceae	NA
462	sample	0	0	0	0	0	0	0	0	0	0	0	0	134	104	148	275	360	378	213	275	307	2194	Bacteria	Verrucomicrobiota	Verrucomicrobiae	Pedosphaerales	Pedosphaeraceae	SH3-11
463	sample	0	221	174	188	197	168	0	0	0	0	0	89	170	166	113	113	153	139	66	133	102	2192	Bacteria	Proteobacteria	Gammaproteobacteria	Burkholderiales	Comamonadaceae	NA
464	sample	0	76	118	122	86	72	514	534	544	0	76	48	0	0	0	0	0	0	0	0	0	2190	Bacteria	Bacteroidota	Bacteroidia	Chitinophagales	Saprospiraceae	NA
465	sample	0	0	0	0	0	0	302	408	576	314	297	285	0	0	0	0	0	0	0	0	0	2182	Bacteria	Bacteroidota	Bacteroidia	Cytophagales	Spirosomaceae	Flectobacillus
466	sample	0	481	353	283	326	344	128	120	98	0	0	0	0	0	46	0	0	0	0	0	0	2179	Bacteria	Proteobacteria	Gammaproteobacteria	Burkholderiales	Comamonadaceae	NA
467	sample	0	63	134	135	138	127	0	0	0	181	131	180	199	228	164	0	82	95	110	95	114	2176	Bacteria	Proteobacteria	Alphaproteobacteria	Rhodobacterales	Rhodobacteraceae	Tabrizicola
468	sample	0	0	67	0	40	113	152	121	129	346	287	332	153	148	130	72	84	0	0	0	0	2174	Bacteria	Proteobacteria	Alphaproteobacteria	Rhodobacterales	Rhodobacteraceae	Pseudorhodobacter
469	sample	0	284	258	194	225	330	0	0	114	163	129	114	144	153	0	0	0	0	29	0	37	2174	Bacteria	Myxococcota	Polyangia	Polyangiales	Phaselicystidaceae	Phaselicystis
470	sample	0	72	125	101	165	147	110	135	357	176	138	174	0	135	80	0	0	0	0	116	143	2174	Bacteria	Proteobacteria	Alphaproteobacteria	Rhodobacterales	Rhodobacteraceae	NA
471	sample	0	162	155	164	200	155	143	180	0	209	161	165	179	179	119	0	0	0	0	0	0	2171	Bacteria	Proteobacteria	Alphaproteobacteria	Sphingomonadales	Sphingomonadaceae	Rhizorhapis
472	sample	0	483	320	349	312	350	138	107	109	0	0	0	0	0	0	0	0	0	0	0	0	2168	Bacteria	Proteobacteria	Gammaproteobacteria	Burkholderiales	Comamonadaceae	NA
473	mock	2165	0	0	0	0	0	0	0	0	0	0	0	0	0	0	0	0	0	0	0	0	2165	Bacteria	Firmicutes	Bacilli	Lactobacillales	Lactobacillaceae	Lactobacillus
474	sample	0	0	0	0	0	0	0	0	0	110	182	85	682	608	446	43	0	0	0	0	0	2156	Bacteria	Bacteroidota	Bacteroidia	Chitinophagales	37-13	NA
475	sample	0	103	100	88	69	78	243	131	133	407	404	393	0	0	0	0	0	0	0	0	0	2149	Bacteria	Bacteroidota	Bacteroidia	Flavobacteriales	Flavobacteriaceae	Flavobacterium
476	sample	0	0	0	0	0	0	0	0	0	233	118	108	371	309	331	170	194	224	0	0	89	2147	Bacteria	Bacteroidota	Bacteroidia	Flavobacteriales	Flavobacteriaceae	Flavobacterium
477	sample	0	158	151	111	0	176	0	0	0	190	236	160	182	237	266	0	152	127	0	0	0	2146	Bacteria	Myxococcota	Polyangia	Haliangiales	Haliangiaceae	Haliangium
478	sample	0	0	0	0	0	0	0	0	0	257	185	134	335	334	279	172	200	0	0	119	126	2141	Bacteria	Proteobacteria	Gammaproteobacteria	Burkholderiales	Comamonadaceae	NA
479	mock	2141	0	0	0	0	0	0	0	0	0	0	0	0	0	0	0	0	0	0	0	0	2141	Bacteria	Proteobacteria	Gammaproteobacteria	Enterobacterales	Enterobacteriaceae	Escherichia-Shigella
480	sample	0	202	283	244	252	277	85	102	78	0	0	0	107	112	107	0	67	94	0	129	0	2139	Bacteria	Bacteroidota	Bacteroidia	Chitinophagales	Saprospiraceae	NA
481	sample	0	103	105	103	112	115	144	119	130	123	120	118	112	117	92	70	99	67	75	102	97	2123	Bacteria	Proteobacteria	Gammaproteobacteria	Burkholderiales	Comamonadaceae	NA
482	sample	0	218	159	158	119	161	222	278	228	230	87	261	0	0	0	0	0	0	0	0	0	2121	Bacteria	Proteobacteria	Gammaproteobacteria	Xanthomonadales	Xanthomonadaceae	Stenotrophomonas
483	sample	0	215	237	100	238	241	0	45	0	0	95	140	268	252	246	39	0	0	0	0	0	2116	Bacteria	Proteobacteria	Alphaproteobacteria	Caulobacterales	Hyphomonadaceae	Hirschia
484	sample	0	219	160	154	203	176	0	29	0	137	174	159	209	261	235	0	0	0	0	0	0	2116	Bacteria	Bacteroidota	Bacteroidia	Sphingobacteriales	NS11-12 marine group	NA
485	sample	0	184	172	210	178	221	0	0	0	108	142	137	302	206	251	0	0	0	0	0	0	2111	Bacteria	Planctomycetota	Planctomycetes	Planctomycetales	Rubinisphaeraceae	NA
486	sample	0	0	0	0	0	0	0	0	0	0	0	43	111	0	168	226	110	146	456	260	591	2111	Bacteria	Chloroflexi	Anaerolineae	Caldilineales	Caldilineaceae	NA
487	mock	2111	0	0	0	0	0	0	0	0	0	0	0	0	0	0	0	0	0	0	0	0	2111	Bacteria	Proteobacteria	Gammaproteobacteria	Enterobacterales	Enterobacteriaceae	NA
488	sample	0	0	0	0	0	87	143	106	90	381	340	355	129	162	124	61	132	0	0	0	0	2110	Bacteria	Proteobacteria	Alphaproteobacteria	Rhodobacterales	Rhodobacteraceae	Pseudorhodobacter
489	mock	2108	0	0	0	0	0	0	0	0	0	0	0	0	0	0	0	0	0	0	0	0	2108	Bacteria	Firmicutes	Bacilli	Lactobacillales	Enterococcaceae	Enterococcus
490	mock	2108	0	0	0	0	0	0	0	0	0	0	0	0	0	0	0	0	0	0	0	0	2108	Bacteria	Proteobacteria	Gammaproteobacteria	Enterobacterales	Enterobacteriaceae	Escherichia-Shigella
491	sample	0	0	0	0	0	0	0	0	0	0	0	52	0	0	0	1060	0	915	75	0	0	2102	Bacteria	Proteobacteria	Gammaproteobacteria	Aeromonadales	Aeromonadaceae	Aeromonas
492	sample	0	0	0	0	0	0	0	0	0	0	0	0	0	0	0	494	825	782	0	0	0	2101	Bacteria	Bacteroidota	Bacteroidia	Chitinophagales	NA	NA
493	sample	0	218	164	117	158	195	54	21	0	0	93	45	68	72	76	169	127	288	83	104	48	2100	Bacteria	Verrucomicrobiota	Verrucomicrobiae	Chthoniobacterales	Chthoniobacteraceae	Chthoniobacter
494	sample	0	0	0	0	0	0	0	0	0	0	0	0	0	0	0	250	148	311	363	211	812	2095	Bacteria	Chloroflexi	Anaerolineae	Ardenticatenales	NA	NA
495	sample	0	27	39	0	29	0	0	89	112	0	0	157	176	218	171	169	201	171	186	140	208	2093	Bacteria	Proteobacteria	Alphaproteobacteria	Rickettsiales	Mitochondria	NA
496	mock	2092	0	0	0	0	0	0	0	0	0	0	0	0	0	0	0	0	0	0	0	0	2092	Bacteria	Firmicutes	Bacilli	Lactobacillales	Listeriaceae	Listeria
497	sample	0	0	0	0	0	0	0	0	0	44	0	0	158	80	207	298	323	311	262	157	248	2088	Bacteria	Chloroflexi	Chloroflexia	Thermomicrobiales	JG30-KF-CM45	NA
498	sample	0	214	169	145	185	144	74	0	108	0	96	0	107	106	159	99	186	62	82	0	145	2081	Bacteria	Proteobacteria	Alphaproteobacteria	Sphingomonadales	Sphingomonadaceae	Rhizorhapis
499	sample	0	59	61	65	85	87	0	0	0	0	0	58	71	102	107	97	172	149	277	317	372	2079	Bacteria	Acidobacteriota	Vicinamibacteria	Vicinamibacterales	Vicinamibacteraceae	NA
500	sample	0	0	0	0	0	0	603	560	423	170	149	173	0	0	0	0	0	0	0	0	0	2078	Bacteria	Bacteroidota	Bacteroidia	Cytophagales	Spirosomaceae	Emticicia
501	sample	0	0	0	0	0	0	169	135	141	560	484	587	0	0	0	0	0	0	0	0	0	2076	Bacteria	Proteobacteria	Gammaproteobacteria	Burkholderiales	Comamonadaceae	Hydrogenophaga
502	sample	0	0	0	0	0	0	199	133	281	225	237	223	0	0	0	228	263	209	75	0	0	2073	Bacteria	Bacteroidota	Bacteroidia	Flavobacteriales	Flavobacteriaceae	Flavobacterium
503	sample	0	0	0	0	0	0	428	368	356	322	304	288	0	0	0	0	0	0	0	0	0	2066	Bacteria	Bacteroidota	Bacteroidia	Cytophagales	Spirosomaceae	Emticicia
504	sample	0	249	209	190	198	227	90	128	179	184	198	207	0	0	0	0	0	0	0	0	0	2059	Bacteria	Proteobacteria	Gammaproteobacteria	Xanthomonadales	Xanthomonadaceae	Pseudoxanthomonas
505	sample	0	97	137	136	210	141	0	0	0	135	108	0	31	66	0	122	167	138	253	123	193	2057	Bacteria	Proteobacteria	Alphaproteobacteria	Rhodobacterales	Rhodobacteraceae	Pseudorhodobacter
506	sample	0	230	223	182	150	209	0	59	0	203	157	153	161	113	0	0	0	61	150	0	0	2051	Bacteria	Proteobacteria	Alphaproteobacteria	Sphingomonadales	Sphingomonadaceae	Rhizorhapis
507	sample	0	161	123	218	149	137	48	0	49	147	0	0	135	137	139	23	147	109	115	77	136	2050	Bacteria	Proteobacteria	Alphaproteobacteria	Caulobacterales	Hyphomonadaceae	Hirschia
508	sample	0	0	0	0	0	0	0	0	0	0	0	0	0	0	0	346	335	351	321	360	337	2050	Bacteria	Proteobacteria	Alphaproteobacteria	Sphingomonadales	Sphingomonadaceae	Sphingobium
509	sample	0	386	376	312	305	325	0	0	0	0	0	142	0	0	0	0	0	56	0	148	0	2050	Bacteria	Bacteroidota	Bacteroidia	Chitinophagales	Saprospiraceae	NA
510	sample	0	69	146	150	132	157	0	0	0	161	120	148	191	199	171	0	107	0	96	74	125	2046	Bacteria	Proteobacteria	Alphaproteobacteria	Rhodobacterales	Rhodobacteraceae	Tabrizicola
511	sample	0	0	160	82	141	0	0	0	128	174	130	168	195	206	187	55	80	87	0	110	138	2041	Bacteria	Bacteroidota	Bacteroidia	Cytophagales	Spirosomaceae	Runella
512	sample	0	143	99	95	91	144	428	436	326	104	93	79	0	0	0	0	0	0	0	0	0	2038	Bacteria	Bacteroidota	Bacteroidia	Flavobacteriales	Flavobacteriaceae	Flavobacterium
513	sample	0	92	61	50	44	88	505	505	439	71	101	71	0	0	0	0	0	0	0	0	0	2027	Bacteria	Bacteroidota	Bacteroidia	Flavobacteriales	Flavobacteriaceae	Flavobacterium
514	sample	0	232	229	219	216	213	0	0	0	84	111	136	225	190	169	0	0	0	0	0	0	2024	Bacteria	Bacteroidota	Bacteroidia	Chitinophagales	Saprospiraceae	Haliscomenobacter
515	sample	0	75	0	0	107	106	0	0	0	116	152	125	237	216	161	169	127	0	160	156	114	2021	Bacteria	Myxococcota	Polyangia	Polyangiales	Sandaracinaceae	NA
516	sample	0	15	0	0	0	0	0	0	0	246	234	237	241	311	220	81	135	128	0	56	114	2018	Bacteria	Acidobacteriota	Blastocatellia	Blastocatellales	Blastocatellaceae	Blastocatella
517	sample	0	272	330	304	326	330	79	68	0	0	53	0	68	88	97	0	0	0	0	0	0	2015	Bacteria	Proteobacteria	Gammaproteobacteria	Burkholderiales	Comamonadaceae	NA
518	sample	0	172	139	188	183	0	174	140	0	53	0	0	0	111	104	0	170	66	162	144	205	2011	Bacteria	Proteobacteria	Gammaproteobacteria	Burkholderiales	Comamonadaceae	Rubrivivax
519	mock	2003	0	0	0	0	0	0	0	0	0	0	0	0	0	0	0	0	0	0	0	0	2003	Bacteria	Firmicutes	Bacilli	Staphylococcales	Staphylococcaceae	Staphylococcus
520	sample	0	227	200	192	157	215	324	342	218	55	0	72	0	0	0	0	0	0	0	0	0	2002	Bacteria	Proteobacteria	Alphaproteobacteria	Rhodobacterales	Rhodobacteraceae	Pseudorhodobacter
521	mock	2001	0	0	0	0	0	0	0	0	0	0	0	0	0	0	0	0	0	0	0	0	2001	Bacteria	Firmicutes	Bacilli	Bacillales	Bacillaceae	Bacillus
522	sample	0	157	211	199	214	145	275	208	170	149	114	156	0	0	0	0	0	0	0	0	0	1998	Bacteria	Actinobacteriota	Actinobacteria	Micrococcales	Microbacteriaceae	Microbacterium
523	sample	0	0	0	0	0	0	280	366	524	284	297	244	0	0	0	0	0	0	0	0	0	1995	Bacteria	Bacteroidota	Bacteroidia	Cytophagales	Spirosomaceae	Flectobacillus
524	mock	1993	0	0	0	0	0	0	0	0	0	0	0	0	0	0	0	0	0	0	0	0	1993	Bacteria	Proteobacteria	Gammaproteobacteria	Enterobacterales	Enterobacteriaceae	Escherichia-Shigella
525	sample	0	86	86	89	87	65	0	0	0	120	106	148	373	355	404	0	0	0	0	71	0	1990	Bacteria	Chloroflexi	Anaerolineae	RBG-13-54-9	NA	NA
526	sample	0	374	272	243	231	250	231	231	156	0	0	0	0	0	0	0	0	0	0	0	0	1988	Bacteria	Patescibacteria	Gracilibacteria	NA	NA	NA
527	sample	0	126	0	156	214	0	238	239	138	280	146	266	182	0	0	0	0	0	0	0	0	1985	Bacteria	Proteobacteria	Alphaproteobacteria	Rhizobiales	Rhizobiaceae	NA
528	sample	0	484	378	393	347	382	0	0	0	0	0	0	0	0	0	0	0	0	0	0	0	1984	Bacteria	Bacteroidota	Bacteroidia	Chitinophagales	Saprospiraceae	NA
529	sample	0	0	53	0	0	0	0	0	0	140	158	135	624	494	376	0	0	0	0	0	0	1980	Bacteria	Bacteroidota	Bacteroidia	Chitinophagales	37-13	NA
530	sample	0	190	235	224	174	252	227	196	209	96	138	0	0	34	0	0	0	0	0	0	0	1975	Bacteria	Bacteroidota	Bacteroidia	Flavobacteriales	Crocinitomicaceae	Crocinitomix
531	sample	0	0	0	0	0	0	0	0	0	0	0	0	0	0	0	401	615	381	163	150	256	1966	Bacteria	Bacteroidota	Bacteroidia	Cytophagales	Spirosomaceae	Flectobacillus
532	sample	0	79	95	113	108	99	0	0	0	138	116	139	315	316	292	0	0	0	76	0	75	1961	Bacteria	Bacteroidota	Bacteroidia	Chitinophagales	Saprospiraceae	NA
533	sample	0	0	0	0	0	0	157	130	152	122	115	90	50	0	49	250	232	110	139	181	183	1960	Bacteria	Proteobacteria	Gammaproteobacteria	Burkholderiales	Comamonadaceae	NA
534	sample	0	210	205	182	147	187	190	167	209	176	137	149	0	0	0	0	0	0	0	0	0	1959	Bacteria	Proteobacteria	Gammaproteobacteria	Burkholderiales	Comamonadaceae	Malikia
535	sample	0	0	0	0	0	0	408	333	317	292	259	302	46	0	0	0	0	0	0	0	0	1957	Bacteria	Bacteroidota	Bacteroidia	Cytophagales	Spirosomaceae	Emticicia
536	sample	0	0	0	0	0	0	0	0	0	0	0	0	0	0	0	415	794	745	0	0	0	1954	Bacteria	Bacteroidota	Bacteroidia	Chitinophagales	NA	NA
537	sample	0	0	0	0	0	0	0	0	0	147	205	153	176	134	162	137	151	178	222	115	173	1953	Bacteria	Bacteroidota	Bacteroidia	Flavobacteriales	Flavobacteriaceae	Flavobacterium
538	mock	1951	0	0	0	0	0	0	0	0	0	0	0	0	0	0	0	0	0	0	0	0	1951	Bacteria	Firmicutes	Bacilli	Bacillales	Bacillaceae	Bacillus
539	sample	0	0	0	25	0	16	0	0	0	140	118	167	196	199	177	173	171	138	146	150	134	1950	Bacteria	Proteobacteria	Alphaproteobacteria	Reyranellales	Reyranellaceae	Reyranella
540	sample	0	101	131	83	109	145	129	144	136	106	95	125	116	91	84	0	121	0	68	93	73	1950	Bacteria	Proteobacteria	Gammaproteobacteria	Burkholderiales	Comamonadaceae	NA
541	sample	0	0	0	0	120	172	62	0	91	187	231	201	260	250	234	136	0	0	0	0	0	1944	Bacteria	Proteobacteria	Gammaproteobacteria	Burkholderiales	Oxalobacteraceae	Undibacterium
542	sample	0	0	0	0	0	0	0	0	0	240	128	224	218	242	171	0	79	0	228	187	227	1944	Bacteria	Myxococcota	Polyangia	Haliangiales	Haliangiaceae	Haliangium
543	sample	0	0	0	0	0	0	0	0	0	0	0	0	0	0	0	406	500	366	294	193	184	1943	Bacteria	Actinobacteriota	Actinobacteria	Micrococcales	Microbacteriaceae	Aurantimicrobium
544	sample	0	0	0	187	134	166	0	0	0	0	0	90	167	143	142	0	212	151	186	140	221	1939	Bacteria	Planctomycetota	OM190	NA	NA	NA
545	sample	0	245	151	78	155	241	255	243	203	145	0	0	0	0	0	106	117	0	0	0	0	1939	Bacteria	Proteobacteria	Gammaproteobacteria	Xanthomonadales	Xanthomonadaceae	Luteimonas
546	sample	0	0	0	0	0	0	404	354	332	314	260	275	0	0	0	0	0	0	0	0	0	1939	Bacteria	Bacteroidota	Bacteroidia	Cytophagales	Spirosomaceae	Emticicia
547	sample	0	91	52	53	50	63	535	471	419	85	114	0	0	0	0	0	0	0	0	0	0	1933	Bacteria	Bacteroidota	Bacteroidia	Flavobacteriales	Flavobacteriaceae	Flavobacterium
548	sample	0	0	0	0	0	0	0	0	0	79	171	225	115	163	135	136	153	144	212	191	207	1931	Bacteria	Proteobacteria	Alphaproteobacteria	Rickettsiales	Rickettsiaceae	Candidatus Megaira
549	sample	0	0	0	0	0	0	0	0	0	0	0	0	0	0	0	444	758	728	0	0	0	1930	Bacteria	Bacteroidota	Bacteroidia	Chitinophagales	Saprospiraceae	NA
550	sample	0	156	256	174	294	256	233	161	237	0	0	154	0	0	0	0	0	0	0	0	0	1921	Bacteria	Proteobacteria	Alphaproteobacteria	Caulobacterales	Caulobacteraceae	Brevundimonas
551	sample	0	353	246	251	214	268	216	212	159	0	0	0	0	0	0	0	0	0	0	0	0	1919	Bacteria	Patescibacteria	Gracilibacteria	NA	NA	NA
552	sample	0	0	0	0	0	74	0	0	0	0	0	67	198	189	208	168	247	193	181	123	269	1917	Bacteria	Myxococcota	Polyangia	Nannocystales	Nannocystaceae	Nannocystis
553	sample	0	154	131	178	169	197	0	60	46	115	124	191	172	207	172	0	0	0	0	0	0	1916	Bacteria	Planctomycetota	Planctomycetes	Planctomycetales	Rubinisphaeraceae	NA
554	sample	0	176	189	110	176	86	0	183	112	0	129	53	92	187	144	0	0	0	101	43	135	1916	Bacteria	Bacteroidota	Bacteroidia	Sphingobacteriales	NS11-12 marine group	NA
555	sample	0	144	158	129	122	108	190	185	188	154	106	148	124	159	0	0	0	0	0	0	0	1915	Bacteria	Proteobacteria	Alphaproteobacteria	Rhizobiales	Rhizobiaceae	Shinella
556	sample	0	0	0	0	0	0	0	0	0	178	161	138	553	486	394	0	0	0	0	0	0	1910	Bacteria	Proteobacteria	Gammaproteobacteria	Burkholderiales	Comamonadaceae	NA
557	sample	0	0	0	0	0	0	439	448	425	181	242	173	0	0	0	0	0	0	0	0	0	1908	Bacteria	Proteobacteria	Gammaproteobacteria	Burkholderiales	Comamonadaceae	Sphaerotilus
558	sample	0	164	255	214	242	206	200	0	284	73	0	0	109	0	0	0	0	0	0	0	153	1900	Bacteria	Bacteroidota	Bacteroidia	Sphingobacteriales	NS11-12 marine group	NA
559	sample	0	208	251	149	168	197	82	0	106	196	275	202	0	0	65	0	0	0	0	0	0	1899	Bacteria	Proteobacteria	Alphaproteobacteria	Sphingomonadales	Sphingomonadaceae	NA
560	sample	0	331	246	258	200	227	251	247	138	0	0	0	0	0	0	0	0	0	0	0	0	1898	Bacteria	Patescibacteria	Gracilibacteria	NA	NA	NA
561	sample	0	261	268	249	272	348	94	63	0	0	0	0	144	122	74	0	0	0	0	0	0	1895	Bacteria	Proteobacteria	Gammaproteobacteria	Burkholderiales	Comamonadaceae	Leptothrix
562	sample	0	0	0	0	0	0	266	270	180	191	216	171	232	219	132	0	0	16	0	0	0	1893	Bacteria	Bacteroidota	Bacteroidia	Chitinophagales	Saprospiraceae	NA
563	sample	0	72	81	111	62	116	470	476	430	0	72	0	0	0	0	0	0	0	0	0	0	1890	Bacteria	Bacteroidota	Bacteroidia	Chitinophagales	Saprospiraceae	NA
564	sample	0	205	195	184	178	173	0	0	0	95	157	135	177	187	160	0	0	0	0	43	0	1889	Bacteria	Bacteroidota	Bacteroidia	Chitinophagales	Saprospiraceae	Haliscomenobacter
565	sample	0	0	0	0	0	0	0	0	0	42	107	89	135	209	169	111	159	126	209	226	307	1889	Bacteria	Nitrospirota	Nitrospiria	Nitrospirales	Nitrospiraceae	Nitrospira
566	sample	0	192	276	252	263	235	76	61	77	59	0	0	72	71	60	0	94	0	0	99	0	1887	Bacteria	Bacteroidota	Bacteroidia	Chitinophagales	Saprospiraceae	NA
567	sample	0	112	121	128	190	152	0	0	0	162	86	149	212	196	195	79	0	0	102	0	0	1884	Bacteria	Proteobacteria	Alphaproteobacteria	Rhodobacterales	Rhodobacteraceae	Defluviimonas
568	sample	0	126	75	0	0	80	459	484	370	88	124	78	0	0	0	0	0	0	0	0	0	1884	Bacteria	Bacteroidota	Bacteroidia	Flavobacteriales	Flavobacteriaceae	Flavobacterium
569	sample	0	194	165	174	130	138	0	0	43	0	94	0	0	0	116	148	225	167	101	0	186	1881	Bacteria	Planctomycetota	Planctomycetes	Pirellulales	Pirellulaceae	Pirellula
570	sample	0	0	117	0	0	97	0	56	0	206	146	159	168	168	166	181	0	0	80	190	144	1878	Bacteria	Proteobacteria	Alphaproteobacteria	Rhizobiales	Rhizobiales Incertae Sedis	NA
571	sample	0	0	82	0	0	69	0	9	0	153	76	0	199	211	174	157	0	0	300	240	207	1877	Bacteria	Bacteroidota	Bacteroidia	Cytophagales	Microscillaceae	OLB12
572	sample	0	149	125	74	106	0	133	145	166	129	125	191	188	179	166	0	0	0	0	0	0	1876	Bacteria	Bacteroidota	Bacteroidia	Chitinophagales	Saprospiraceae	NA
573	sample	0	176	249	240	208	207	56	97	71	0	0	0	91	102	129	0	0	84	0	157	0	1867	Bacteria	Bacteroidota	Bacteroidia	Chitinophagales	Saprospiraceae	NA
574	sample	0	87	232	0	0	117	140	152	114	157	152	149	114	219	228	0	0	0	0	0	0	1861	Bacteria	Proteobacteria	Alphaproteobacteria	Rhizobiales	Rhizobiaceae	NA
575	sample	0	142	268	194	280	319	20	0	0	0	128	0	153	188	164	0	0	0	0	0	0	1856	Bacteria	Bacteroidota	Bacteroidia	Chitinophagales	Saprospiraceae	NA
576	mock	1854	0	0	0	0	0	0	0	0	0	0	0	0	0	0	0	0	0	0	0	0	1854	Bacteria	Proteobacteria	Gammaproteobacteria	Enterobacterales	Enterobacteriaceae	NA
577	sample	0	0	0	0	0	0	0	0	0	43	0	0	0	0	0	956	0	849	0	0	0	1848	Bacteria	Proteobacteria	Gammaproteobacteria	Aeromonadales	Aeromonadaceae	Aeromonas
578	sample	0	0	0	0	0	0	17	0	0	0	0	93	203	191	181	196	173	135	239	164	251	1843	Bacteria	Nitrospirota	Nitrospiria	Nitrospirales	Nitrospiraceae	Nitrospira
579	sample	0	6	0	23	0	0	0	0	0	161	153	155	183	202	206	112	192	144	65	131	108	1841	Bacteria	Bacteroidota	Bacteroidia	Chitinophagales	NA	NA
580	sample	0	8	0	0	0	0	0	0	0	122	146	107	128	151	169	154	179	177	157	143	199	1840	Bacteria	NA	NA	NA	NA	NA
581	sample	0	0	0	0	0	0	428	377	406	204	229	194	0	0	0	0	0	0	0	0	0	1838	Bacteria	Proteobacteria	Gammaproteobacteria	Burkholderiales	Comamonadaceae	Sphaerotilus
582	sample	0	97	131	168	60	123	0	0	0	71	102	90	269	248	244	96	135	0	0	0	0	1834	Bacteria	Verrucomicrobiota	Verrucomicrobiae	Pedosphaerales	Pedosphaeraceae	NA
583	sample	0	221	284	189	232	226	0	0	0	0	49	101	185	148	199	0	0	0	0	0	0	1834	Bacteria	Proteobacteria	Alphaproteobacteria	Caulobacterales	Caulobacteraceae	Phenylobacterium
584	sample	0	289	227	200	240	251	15	0	0	0	0	124	120	59	184	35	44	46	0	0	0	1834	Bacteria	Myxococcota	Polyangia	Polyangiales	Phaselicystidaceae	Phaselicystis
585	mock	1833	0	0	0	0	0	0	0	0	0	0	0	0	0	0	0	0	0	0	0	0	1833	Bacteria	Firmicutes	Bacilli	Lactobacillales	Enterococcaceae	Enterococcus
586	sample	0	0	0	0	0	0	0	0	0	69	58	74	170	204	160	118	159	118	200	244	258	1832	Bacteria	Nitrospirota	Nitrospiria	Nitrospirales	Nitrospiraceae	Nitrospira
587	sample	0	171	98	93	0	92	236	237	195	255	211	243	0	0	0	0	0	0	0	0	0	1831	Bacteria	Proteobacteria	Alphaproteobacteria	Rhizobiales	Rhizobiaceae	NA
588	mock	1831	0	0	0	0	0	0	0	0	0	0	0	0	0	0	0	0	0	0	0	0	1831	Bacteria	Firmicutes	Bacilli	Lactobacillales	Lactobacillaceae	Lactobacillus
589	mock	1830	0	0	0	0	0	0	0	0	0	0	0	0	0	0	0	0	0	0	0	0	1830	Bacteria	Firmicutes	Bacilli	Lactobacillales	Listeriaceae	Listeria
590	sample	0	82	163	211	199	104	0	0	0	168	93	221	205	167	216	0	0	0	0	0	0	1829	Bacteria	Proteobacteria	Gammaproteobacteria	Xanthomonadales	Xanthomonadaceae	Thermomonas
591	sample	0	89	166	164	235	199	215	240	344	87	0	88	0	0	0	0	0	0	0	0	0	1827	Bacteria	Proteobacteria	Alphaproteobacteria	Caulobacterales	Caulobacteraceae	Brevundimonas
592	sample	0	0	0	0	0	0	0	0	0	0	0	0	0	0	0	408	526	358	186	112	235	1825	Bacteria	Bacteroidota	Bacteroidia	Cytophagales	Spirosomaceae	Flectobacillus
593	sample	0	155	160	213	0	96	0	0	0	0	0	0	0	0	0	250	192	145	274	114	226	1825	Bacteria	Gemmatimonadota	Gemmatimonadetes	Gemmatimonadales	Gemmatimonadaceae	Gemmatimonas
594	sample	0	34	0	0	0	0	0	0	0	0	72	187	188	179	117	91	251	208	187	117	190	1821	Bacteria	Bacteroidota	Bacteroidia	Cytophagales	Microscillaceae	OLB12
595	sample	0	116	162	188	118	130	169	139	0	0	148	210	161	166	113	0	0	0	0	0	0	1820	Bacteria	Proteobacteria	Gammaproteobacteria	Xanthomonadales	Xanthomonadaceae	Luteimonas
596	sample	0	0	0	0	0	0	169	188	0	496	418	546	0	0	0	0	0	0	0	0	0	1817	Bacteria	Proteobacteria	Gammaproteobacteria	Burkholderiales	Comamonadaceae	Hydrogenophaga
597	sample	0	0	0	0	0	0	0	0	0	0	0	0	0	0	0	228	360	354	324	256	294	1816	Bacteria	Planctomycetota	Planctomycetes	Planctomycetales	Rubinisphaeraceae	NA
598	sample	0	109	102	84	97	76	161	173	117	288	316	293	0	0	0	0	0	0	0	0	0	1816	Bacteria	Bacteroidota	Bacteroidia	Flavobacteriales	Flavobacteriaceae	Flavobacterium
599	sample	0	342	237	251	234	242	0	45	119	57	71	57	0	58	51	0	51	0	0	0	0	1815	Bacteria	Bacteroidota	Bacteroidia	Chitinophagales	Chitinophagaceae	Sediminibacterium
600	sample	0	0	0	0	0	0	0	0	0	0	0	0	0	0	0	377	741	694	0	0	0	1812	Bacteria	Bacteroidota	Bacteroidia	Chitinophagales	NA	NA
601	sample	0	261	164	289	249	181	143	150	160	115	0	98	0	0	0	0	0	0	0	0	0	1810	Bacteria	Proteobacteria	Alphaproteobacteria	Rhizobiales	Rhizobiaceae	Shinella
602	sample	0	176	167	215	165	182	0	0	0	108	111	168	184	161	171	0	0	0	0	0	0	1808	Bacteria	Bacteroidota	Bacteroidia	Chitinophagales	Saprospiraceae	Haliscomenobacter
603	sample	0	155	187	164	157	159	71	61	105	126	91	125	130	124	104	0	0	0	0	47	0	1806	Bacteria	Proteobacteria	Alphaproteobacteria	Sphingomonadales	Sphingomonadaceae	Sphingorhabdus
604	sample	0	0	0	0	0	0	0	0	0	172	142	136	299	313	241	0	102	165	117	0	118	1805	Bacteria	Proteobacteria	Gammaproteobacteria	Burkholderiales	Comamonadaceae	NA
605	sample	0	0	0	0	0	14	166	194	212	89	206	232	158	309	225	0	0	0	0	0	0	1805	Bacteria	Bacteroidota	Bacteroidia	Sphingobacteriales	NS11-12 marine group	NA
606	sample	0	0	0	153	153	130	0	0	0	0	0	0	109	0	147	265	264	246	0	110	227	1804	Bacteria	Verrucomicrobiota	Verrucomicrobiae	Verrucomicrobiales	Verrucomicrobiaceae	NA
607	mock	1802	0	0	0	0	0	0	0	0	0	0	0	0	0	0	0	0	0	0	0	0	1802	Bacteria	Proteobacteria	Gammaproteobacteria	Enterobacterales	Enterobacteriaceae	NA
608	sample	0	224	240	281	188	185	0	0	66	210	175	228	0	0	0	0	0	0	0	0	0	1797	Bacteria	Proteobacteria	Alphaproteobacteria	Rhodobacterales	Rhodobacteraceae	Gemmobacter
609	sample	0	59	89	0	83	0	0	0	0	0	0	0	0	0	0	223	219	206	332	325	260	1796	Bacteria	Armatimonadota	Armatimonadia	Armatimonadales	Armatimonadaceae	Armatimonas
610	sample	0	0	0	27	0	0	0	0	0	124	0	118	172	158	219	214	124	76	136	201	226	1795	Bacteria	Chloroflexi	Chloroflexia	Thermomicrobiales	JG30-KF-CM45	NA
611	sample	0	0	0	0	0	0	0	0	0	137	0	0	222	278	196	208	247	174	213	10	107	1792	Bacteria	Bacteroidota	Bacteroidia	NA	NA	NA
612	sample	0	160	186	75	187	203	0	0	0	0	177	131	208	233	232	0	0	0	0	0	0	1792	Bacteria	Proteobacteria	Alphaproteobacteria	Rhodobacterales	Rhodobacteraceae	Pseudorhodobacter
613	sample	0	0	0	0	0	0	124	104	75	517	425	541	0	0	0	0	0	0	0	0	0	1786	Bacteria	Proteobacteria	Gammaproteobacteria	Burkholderiales	Comamonadaceae	Hydrogenophaga
614	sample	0	66	57	58	0	60	549	423	366	65	60	78	0	0	0	0	0	0	0	0	0	1782	Bacteria	Proteobacteria	Alphaproteobacteria	Rhizobiales	Rhizobiaceae	NA
615	sample	0	199	187	172	205	97	244	225	234	113	0	104	0	0	0	0	0	0	0	0	0	1780	Bacteria	Bacteroidota	Bacteroidia	Cytophagales	Spirosomaceae	Emticicia
616	mock	1779	0	0	0	0	0	0	0	0	0	0	0	0	0	0	0	0	0	0	0	0	1779	Bacteria	Proteobacteria	Gammaproteobacteria	Enterobacterales	Enterobacteriaceae	NA
617	mock	1779	0	0	0	0	0	0	0	0	0	0	0	0	0	0	0	0	0	0	0	0	1779	Bacteria	Proteobacteria	Gammaproteobacteria	Enterobacterales	Enterobacteriaceae	Escherichia-Shigella
618	sample	0	146	145	176	100	131	0	0	0	0	0	93	69	0	188	223	124	158	98	126	0	1777	Bacteria	Proteobacteria	Alphaproteobacteria	Rhizobiales	Rhizobiaceae	Allorhizobium-Neorhizobium-Pararhizobium-Rhizobium
619	sample	0	0	0	168	0	135	0	0	43	185	51	103	150	147	123	115	142	141	66	118	86	1773	Bacteria	Verrucomicrobiota	Verrucomicrobiae	Pedosphaerales	Pedosphaeraceae	SH3-11
620	sample	0	241	183	261	258	231	119	140	165	90	0	85	0	0	0	0	0	0	0	0	0	1773	Bacteria	Proteobacteria	Alphaproteobacteria	Rhizobiales	Rhizobiaceae	Shinella
621	sample	0	160	138	184	195	138	0	35	0	175	48	184	69	169	56	0	0	0	0	134	86	1771	Bacteria	Proteobacteria	Gammaproteobacteria	Burkholderiales	Comamonadaceae	Rhodoferax
622	sample	0	0	0	0	0	0	0	0	0	0	0	0	0	86	0	0	183	127	424	284	662	1766	Bacteria	Chloroflexi	Anaerolineae	Caldilineales	Caldilineaceae	NA
623	sample	0	0	0	0	0	0	0	0	0	0	0	0	0	0	0	427	481	335	207	140	168	1758	Bacteria	Actinobacteriota	Actinobacteria	Micrococcales	Microbacteriaceae	Aurantimicrobium
624	sample	0	0	89	103	85	122	145	149	237	197	168	102	0	0	0	122	129	90	20	0	0	1758	Bacteria	Proteobacteria	Alphaproteobacteria	Sphingomonadales	Sphingomonadaceae	Sphingopyxis
625	sample	0	47	0	0	0	27	253	279	222	166	153	138	149	183	138	0	0	0	0	0	0	1755	Bacteria	Bacteroidota	Bacteroidia	Chitinophagales	NA	NA
626	sample	0	0	0	0	0	0	0	0	0	0	0	0	114	213	247	100	146	85	210	310	328	1753	Bacteria	Acidobacteriota	Blastocatellia	45597	NA	NA
627	sample	0	84	0	0	0	0	310	255	229	337	251	279	0	0	0	0	0	0	0	0	0	1745	Bacteria	Bacteroidota	Bacteroidia	Cytophagales	Spirosomaceae	Arcicella
628	sample	0	0	0	0	0	0	0	0	0	209	231	210	0	0	0	161	233	122	156	214	205	1741	Bacteria	Proteobacteria	Gammaproteobacteria	Burkholderiales	Comamonadaceae	NA
629	sample	0	123	92	0	0	99	0	97	142	197	165	242	217	207	159	0	0	0	0	0	0	1740	Bacteria	Proteobacteria	Gammaproteobacteria	Burkholderiales	Comamonadaceae	NA
630	sample	0	156	175	197	125	0	0	0	0	160	162	0	127	242	199	0	0	0	0	195	0	1738	Bacteria	Chloroflexi	Anaerolineae	SBR1031	A4b	NA
631	sample	0	0	78	89	96	105	63	88	340	89	70	121	84	72	45	73	93	0	98	66	68	1738	Bacteria	Proteobacteria	Alphaproteobacteria	Rhodobacterales	Rhodobacteraceae	Tabrizicola
632	sample	0	0	0	0	0	0	0	0	0	0	0	38	106	193	190	202	250	217	254	100	185	1735	Bacteria	Verrucomicrobiota	Verrucomicrobiae	Pedosphaerales	Pedosphaeraceae	SH3-11
633	sample	0	68	0	69	0	0	280	226	227	334	258	269	0	0	0	0	0	0	0	0	0	1731	Bacteria	Bacteroidota	Bacteroidia	Cytophagales	Spirosomaceae	Arcicella
634	sample	0	116	132	178	167	156	224	220	159	133	77	166	0	0	0	0	0	0	0	0	0	1728	Bacteria	Actinobacteriota	Actinobacteria	Micrococcales	Microbacteriaceae	Microbacterium
635	mock	1728	0	0	0	0	0	0	0	0	0	0	0	0	0	0	0	0	0	0	0	0	1728	Bacteria	Firmicutes	Bacilli	Lactobacillales	Enterococcaceae	Enterococcus
636	sample	0	201	173	179	177	173	0	0	0	83	116	94	199	155	138	0	0	36	0	0	0	1724	Bacteria	Bacteroidota	Bacteroidia	Chitinophagales	Saprospiraceae	Haliscomenobacter
637	sample	0	226	248	249	256	252	0	95	68	93	82	104	0	0	0	0	0	0	50	0	0	1723	Bacteria	Verrucomicrobiota	Verrucomicrobiae	Verrucomicrobiales	Verrucomicrobiaceae	NA
638	sample	0	401	258	265	262	271	91	94	79	0	0	0	0	0	0	0	0	0	0	0	0	1721	Bacteria	Proteobacteria	Gammaproteobacteria	Burkholderiales	Comamonadaceae	Ideonella
639	mock	1720	0	0	0	0	0	0	0	0	0	0	0	0	0	0	0	0	0	0	0	0	1720	Bacteria	Firmicutes	Bacilli	Lactobacillales	Enterococcaceae	Enterococcus
640	sample	0	286	191	244	319	347	0	0	0	122	70	124	14	0	0	0	0	0	0	0	0	1717	Bacteria	Actinobacteriota	Actinobacteria	Micrococcales	Microbacteriaceae	Leucobacter
641	sample	0	0	0	0	0	0	163	135	75	426	464	454	0	0	0	0	0	0	0	0	0	1717	Bacteria	Bacteroidota	Bacteroidia	Flavobacteriales	Weeksellaceae	Chryseobacterium
642	sample	0	173	185	185	198	207	0	0	0	82	91	109	185	166	133	0	0	0	0	0	0	1714	Bacteria	Bacteroidota	Bacteroidia	Chitinophagales	Saprospiraceae	Haliscomenobacter
643	sample	0	0	0	0	0	0	0	0	0	240	273	236	0	0	0	138	175	80	159	208	199	1708	Bacteria	Proteobacteria	Gammaproteobacteria	Burkholderiales	Comamonadaceae	Limnohabitans
644	sample	0	225	189	210	260	252	0	0	0	178	151	243	0	0	0	0	0	0	0	0	0	1708	Bacteria	Proteobacteria	Alphaproteobacteria	Rhodobacterales	Rhodobacteraceae	Paracoccus
645	sample	0	0	0	0	0	42	439	408	296	162	187	174	0	0	0	0	0	0	0	0	0	1708	Bacteria	Bacteroidota	Bacteroidia	Cytophagales	Spirosomaceae	Emticicia
646	sample	0	0	0	0	0	0	0	0	0	97	121	128	183	164	144	151	232	108	111	140	124	1703	Bacteria	Verrucomicrobiota	Verrucomicrobiae	Verrucomicrobiales	Rubritaleaceae	Luteolibacter
647	sample	0	0	0	0	0	0	148	137	70	464	383	500	0	0	0	0	0	0	0	0	0	1702	Bacteria	Proteobacteria	Gammaproteobacteria	Burkholderiales	Comamonadaceae	Hydrogenophaga
648	sample	0	106	88	95	120	103	0	0	0	161	71	104	218	210	175	0	85	139	0	26	0	1701	Bacteria	Myxococcota	Polyangia	Haliangiales	Haliangiaceae	Haliangium
649	sample	0	192	190	134	154	182	0	0	0	0	0	0	0	0	0	0	120	124	193	209	203	1701	Bacteria	Bacteroidota	Bacteroidia	Chitinophagales	Saprospiraceae	NA
650	sample	0	160	193	190	156	169	0	0	0	0	0	0	78	83	65	83	136	109	91	73	105	1691	Bacteria	Proteobacteria	Gammaproteobacteria	Burkholderiales	Comamonadaceae	NA
651	sample	0	0	0	0	0	0	393	283	288	231	271	223	0	0	0	0	0	0	0	0	0	1689	Bacteria	Bacteroidota	Bacteroidia	Cytophagales	Spirosomaceae	Emticicia
652	sample	0	0	0	0	0	0	0	0	0	0	0	0	0	0	0	835	0	805	47	0	0	1687	Bacteria	Proteobacteria	Gammaproteobacteria	Aeromonadales	Aeromonadaceae	Aeromonas
653	sample	0	264	276	225	246	137	0	0	0	64	81	0	114	134	0	0	0	0	0	0	145	1686	Bacteria	Proteobacteria	Alphaproteobacteria	Rhizobiales	Rhizobiaceae	Allorhizobium-Neorhizobium-Pararhizobium-Rhizobium
654	sample	0	0	0	0	0	0	0	0	0	115	93	97	153	161	108	173	196	180	107	161	139	1683	Bacteria	Verrucomicrobiota	Verrucomicrobiae	Verrucomicrobiales	Rubritaleaceae	Luteolibacter
655	sample	0	0	0	0	0	0	0	0	0	78	94	95	548	525	200	19	19	14	33	0	55	1680	Bacteria	Proteobacteria	Alphaproteobacteria	Rickettsiales	Mitochondria	NA
656	sample	0	61	0	0	0	56	0	0	0	0	0	0	0	0	0	290	227	263	293	232	257	1679	Bacteria	Verrucomicrobiota	Verrucomicrobiae	Opitutales	Opitutaceae	IMCC26134
657	sample	0	0	0	0	0	0	0	0	0	0	0	0	0	221	193	124	174	155	222	290	296	1675	Bacteria	Acidobacteriota	Blastocatellia	45597	NA	NA
658	sample	0	240	137	211	225	182	72	74	137	115	101	132	0	0	48	0	0	0	0	0	0	1674	Bacteria	Proteobacteria	Gammaproteobacteria	Xanthomonadales	Xanthomonadaceae	Pseudoxanthomonas
659	sample	0	0	0	0	0	0	0	0	0	0	29	115	197	125	160	95	163	148	251	199	191	1673	Bacteria	Chloroflexi	Anaerolineae	Caldilineales	Caldilineaceae	NA
660	sample	0	0	0	0	0	42	0	0	0	52	27	49	140	148	139	298	213	229	0	141	195	1673	Bacteria	Planctomycetota	Planctomycetes	Pirellulales	Pirellulaceae	Pir4 lineage
661	sample	0	242	190	241	201	220	0	0	0	191	147	101	139	0	0	0	0	0	0	0	0	1672	Bacteria	Proteobacteria	Gammaproteobacteria	Burkholderiales	Comamonadaceae	NA
662	sample	0	229	218	182	239	222	64	0	140	115	105	158	0	0	0	0	0	0	0	0	0	1672	Bacteria	Proteobacteria	Gammaproteobacteria	Xanthomonadales	Xanthomonadaceae	Pseudoxanthomonas
663	sample	0	0	0	0	0	29	0	0	0	55	0	0	0	0	157	170	276	224	352	178	225	1666	Bacteria	Planctomycetota	Planctomycetes	Planctomycetales	Rubinisphaeraceae	NA
664	sample	0	13	24	0	0	0	0	0	0	87	0	86	276	215	254	0	0	193	242	89	186	1665	Bacteria	Chloroflexi	Anaerolineae	Caldilineales	Caldilineaceae	NA
665	sample	0	0	0	0	0	0	548	387	360	134	0	96	0	0	0	0	33	101	0	0	0	1659	Bacteria	Proteobacteria	Alphaproteobacteria	Sphingomonadales	Sphingomonadaceae	Novosphingobium
666	sample	0	185	127	0	0	143	199	169	141	177	137	0	172	130	0	0	0	36	0	42	0	1658	Bacteria	Proteobacteria	Alphaproteobacteria	Rickettsiales	SM2D12	NA
667	sample	0	50	95	0	0	82	109	84	161	108	148	118	0	0	0	234	248	105	0	64	52	1658	Bacteria	Bacteroidota	Bacteroidia	Flavobacteriales	Flavobacteriaceae	Flavobacterium
668	sample	0	0	0	84	84	106	0	0	0	195	208	205	213	304	256	0	0	0	0	0	0	1655	Bacteria	Proteobacteria	Gammaproteobacteria	Burkholderiales	Comamonadaceae	NA
669	mock	1655	0	0	0	0	0	0	0	0	0	0	0	0	0	0	0	0	0	0	0	0	1655	Bacteria	Firmicutes	Bacilli	Staphylococcales	Staphylococcaceae	Staphylococcus
670	sample	0	147	142	142	107	145	58	84	70	105	139	89	90	101	97	0	0	0	56	81	0	1653	Bacteria	Proteobacteria	Alphaproteobacteria	Sphingomonadales	Sphingomonadaceae	Sphingorhabdus
671	sample	0	0	0	0	0	0	254	287	399	248	244	221	0	0	0	0	0	0	0	0	0	1653	Bacteria	Bacteroidota	Bacteroidia	Cytophagales	Spirosomaceae	Flectobacillus
672	sample	0	0	0	0	0	0	0	0	0	122	176	122	485	425	321	0	0	0	0	0	0	1651	Bacteria	Bacteroidota	Bacteroidia	Chitinophagales	37-13	NA
673	sample	0	0	0	0	0	0	0	0	0	0	0	56	0	0	0	829	0	764	0	0	0	1649	Bacteria	Proteobacteria	Gammaproteobacteria	Aeromonadales	Aeromonadaceae	Aeromonas
674	sample	0	298	193	186	169	198	66	0	123	68	73	0	61	65	71	36	41	0	0	0	0	1648	Bacteria	Bacteroidota	Bacteroidia	Chitinophagales	Chitinophagaceae	Sediminibacterium
675	sample	0	234	189	181	174	223	0	0	0	16	16	25	0	0	39	0	121	85	86	133	122	1644	Bacteria	Verrucomicrobiota	Verrucomicrobiae	Verrucomicrobiales	Verrucomicrobiaceae	NA
676	sample	0	0	0	0	0	0	159	132	82	430	400	441	0	0	0	0	0	0	0	0	0	1644	Bacteria	Bacteroidota	Bacteroidia	Flavobacteriales	Weeksellaceae	Chryseobacterium
677	sample	0	58	87	58	76	0	0	0	0	106	86	33	238	135	143	0	158	119	184	0	155	1636	Bacteria	Myxococcota	Polyangia	Nannocystales	Nannocystaceae	Nannocystis
678	sample	0	0	0	0	0	0	0	0	0	0	0	0	0	0	0	142	0	101	367	237	789	1636	Bacteria	Chloroflexi	Anaerolineae	Ardenticatenales	NA	NA
679	sample	0	0	0	0	0	0	0	0	0	0	0	0	139	173	159	310	243	117	147	146	200	1634	Bacteria	Proteobacteria	Alphaproteobacteria	Rhizobiales	Rhizobiales Incertae Sedis	Nordella
680	sample	0	132	0	0	0	93	29	0	0	243	0	172	210	215	255	71	0	0	79	0	128	1627	Bacteria	Planctomycetota	Planctomycetes	Planctomycetales	Rubinisphaeraceae	NA
681	sample	0	214	169	207	147	157	240	210	185	96	0	0	0	0	0	0	0	0	0	0	0	1625	Bacteria	Proteobacteria	Alphaproteobacteria	Rhodobacterales	Rhodobacteraceae	Pseudorhodobacter
682	sample	0	104	168	103	235	169	176	156	230	159	125	0	0	0	0	0	0	0	0	0	0	1625	Bacteria	Proteobacteria	Alphaproteobacteria	Caulobacterales	Caulobacteraceae	Brevundimonas
683	mock	1624	0	0	0	0	0	0	0	0	0	0	0	0	0	0	0	0	0	0	0	0	1624	Bacteria	Firmicutes	Bacilli	Bacillales	Bacillaceae	Bacillus
684	sample	0	0	0	0	0	0	0	0	0	111	125	135	374	431	441	0	0	0	0	0	0	1617	Bacteria	Planctomycetota	Planctomycetes	Gemmatales	Gemmataceae	Telmatocola
685	sample	0	91	77	70	74	84	182	127	100	272	286	252	0	0	0	0	0	0	0	0	0	1615	Bacteria	Bacteroidota	Bacteroidia	Flavobacteriales	Flavobacteriaceae	Flavobacterium
686	sample	0	0	0	0	0	0	0	0	0	0	0	0	0	0	0	362	650	597	0	0	0	1609	Bacteria	Bacteroidota	Bacteroidia	Chitinophagales	NA	NA
687	sample	0	96	0	98	0	95	193	0	69	109	0	151	166	123	83	69	81	113	0	98	64	1608	Bacteria	Proteobacteria	Alphaproteobacteria	Rhizobiales	Rhizobiales Incertae Sedis	NA
688	sample	0	0	0	0	0	0	0	0	0	157	227	146	341	364	371	0	0	0	0	0	0	1606	Bacteria	Planctomycetota	Planctomycetes	Gemmatales	Gemmataceae	Telmatocola
689	sample	0	88	107	76	167	57	227	161	134	126	136	125	53	0	0	34	40	0	0	75	0	1606	Bacteria	Proteobacteria	Alphaproteobacteria	Rhizobiales	Rhizobiaceae	NA
690	sample	0	0	67	79	0	97	0	0	0	0	0	0	88	102	83	108	152	142	223	224	236	1601	Bacteria	Acidobacteriota	Vicinamibacteria	Vicinamibacterales	Vicinamibacteraceae	NA
691	sample	0	26	19	0	0	0	389	473	247	124	158	147	17	0	0	0	0	0	0	0	0	1600	Bacteria	Bacteroidota	Bacteroidia	Chitinophagales	NA	NA
692	sample	0	161	111	88	83	103	276	241	220	115	114	84	0	0	0	0	0	0	0	0	0	1596	Bacteria	Bacteroidota	Bacteroidia	Cytophagales	Spirosomaceae	Emticicia
693	sample	0	0	0	0	0	0	446	440	292	130	151	137	0	0	0	0	0	0	0	0	0	1596	Bacteria	Bacteroidota	Bacteroidia	Cytophagales	Spirosomaceae	Emticicia
694	sample	0	0	0	0	0	0	0	0	0	0	0	0	0	0	0	287	207	241	281	184	392	1592	Bacteria	Acidobacteriota	Blastocatellia	45597	NA	NA
695	sample	0	0	40	0	0	0	0	0	26	201	173	199	171	212	220	0	0	0	109	73	165	1589	Bacteria	Proteobacteria	Alphaproteobacteria	Rhodobacterales	Rhodobacteraceae	NA
696	sample	0	89	97	182	150	151	258	187	157	111	95	111	0	0	0	0	0	0	0	0	0	1588	Bacteria	Actinobacteriota	Actinobacteria	Micrococcales	Microbacteriaceae	Microbacterium
697	sample	0	242	130	127	131	162	181	168	209	49	0	112	76	0	0	0	0	0	0	0	0	1587	Bacteria	Bacteroidota	Bacteroidia	Chitinophagales	NA	NA
698	sample	0	232	145	165	171	182	190	177	232	92	0	0	0	0	0	0	0	0	0	0	0	1586	Bacteria	Bacteroidota	Bacteroidia	Chitinophagales	NA	NA
699	sample	0	185	152	154	143	156	0	0	0	72	0	70	142	186	139	0	74	0	56	0	54	1583	Bacteria	Verrucomicrobiota	Verrucomicrobiae	Verrucomicrobiales	Rubritaleaceae	Luteolibacter
700	sample	0	0	57	0	0	0	369	322	326	157	201	146	0	0	0	0	0	0	0	0	0	1578	Bacteria	Proteobacteria	Gammaproteobacteria	Burkholderiales	Comamonadaceae	Sphaerotilus
701	sample	0	50	0	70	0	0	0	0	9	46	0	0	0	44	0	202	268	149	236	205	296	1575	Bacteria	Bacteroidota	Bacteroidia	Bacteroidetes VC2.1 Bac22	NA	NA
702	sample	0	0	0	0	0	0	0	0	0	0	0	0	0	0	0	315	286	224	288	232	229	1574	Bacteria	Verrucomicrobiota	Verrucomicrobiae	Pedosphaerales	Pedosphaeraceae	DEV114
703	sample	0	0	0	0	39	0	0	0	0	0	0	116	166	170	174	131	170	78	176	167	186	1573	Bacteria	Nitrospirota	Nitrospiria	Nitrospirales	Nitrospiraceae	Nitrospira
704	sample	0	0	0	0	0	0	0	0	0	0	0	0	0	0	0	266	361	304	247	163	231	1572	Bacteria	Proteobacteria	Alphaproteobacteria	Sphingomonadales	Sphingomonadaceae	Sphingobium
705	sample	0	181	124	159	128	122	294	261	221	82	0	0	0	0	0	0	0	0	0	0	0	1572	Bacteria	Bacteroidota	Bacteroidia	Cytophagales	Spirosomaceae	Emticicia
706	sample	0	163	255	170	175	193	146	0	177	130	162	0	0	0	0	0	0	0	0	0	0	1571	Bacteria	Proteobacteria	Gammaproteobacteria	Xanthomonadales	Xanthomonadaceae	Luteimonas
707	mock	1571	0	0	0	0	0	0	0	0	0	0	0	0	0	0	0	0	0	0	0	0	1571	Bacteria	Firmicutes	Bacilli	Bacillales	Bacillaceae	Bacillus
708	mock	1571	0	0	0	0	0	0	0	0	0	0	0	0	0	0	0	0	0	0	0	0	1571	Bacteria	Firmicutes	Bacilli	Lactobacillales	Listeriaceae	Listeria
709	sample	0	75	0	142	102	115	81	103	108	167	140	167	127	0	0	0	0	0	60	86	93	1566	Bacteria	Proteobacteria	Alphaproteobacteria	Rhizobiales	Rhizobiales Incertae Sedis	Phreatobacter
710	sample	0	142	188	158	151	177	0	0	0	90	0	0	141	135	122	0	0	0	127	0	134	1565	Bacteria	Desulfobacterota	Desulfuromonadia	PB19	NA	NA
711	sample	0	0	0	0	0	0	0	0	0	0	0	0	0	0	0	141	246	226	288	245	419	1565	Bacteria	Acidobacteriota	Blastocatellia	45597	NA	NA
712	sample	0	0	0	0	0	0	0	0	0	0	0	0	0	0	0	216	187	331	376	257	197	1564	Bacteria	Proteobacteria	Alphaproteobacteria	Sphingomonadales	Sphingomonadaceae	Novosphingobium
713	sample	0	255	220	244	216	337	206	0	0	0	0	0	0	0	0	0	82	0	0	0	0	1560	Bacteria	Proteobacteria	Gammaproteobacteria	Xanthomonadales	Xanthomonadaceae	Pseudoxanthomonas
714	sample	0	0	0	0	0	0	0	9	0	329	314	246	231	227	203	0	0	0	0	0	0	1559	Bacteria	Bacteroidota	Bacteroidia	Chitinophagales	Chitinophagaceae	Terrimonas
715	sample	0	0	97	92	95	0	0	0	20	0	188	87	274	241	283	0	121	0	0	57	0	1555	Bacteria	Planctomycetota	Planctomycetes	Planctomycetales	Rubinisphaeraceae	NA
716	sample	0	57	0	0	0	70	0	0	0	0	0	119	211	226	275	0	0	0	174	194	228	1554	Bacteria	Proteobacteria	Gammaproteobacteria	Gammaproteobacteria Incertae Sedis	Unknown Family	Acidibacter
717	sample	0	179	179	157	181	155	0	0	25	158	0	199	140	85	96	0	0	0	0	0	0	1554	Bacteria	Bacteroidota	Bacteroidia	Chitinophagales	Saprospiraceae	NA
718	sample	0	0	0	0	0	0	0	0	0	0	67	0	101	223	186	0	110	99	206	286	274	1552	Bacteria	Acidobacteriota	Blastocatellia	45597	NA	NA
719	sample	0	0	0	0	0	0	0	0	0	141	0	0	163	163	254	229	221	247	0	0	129	1547	Bacteria	Proteobacteria	Alphaproteobacteria	Rickettsiales	Rickettsiaceae	Candidatus Megaira
720	mock	1547	0	0	0	0	0	0	0	0	0	0	0	0	0	0	0	0	0	0	0	0	1547	Bacteria	Proteobacteria	Gammaproteobacteria	Enterobacterales	Enterobacteriaceae	Escherichia-Shigella
721	sample	0	115	146	86	131	128	245	240	190	89	82	94	0	0	0	0	0	0	0	0	0	1546	Bacteria	Bacteroidota	Bacteroidia	Cytophagales	Spirosomaceae	Emticicia
722	sample	0	122	139	85	0	138	0	0	0	0	0	0	0	31	0	199	163	176	124	177	189	1543	Bacteria	Planctomycetota	Planctomycetes	Pirellulales	Pirellulaceae	Blastopirellula
723	sample	0	212	159	157	191	190	205	194	234	0	0	0	0	0	0	0	0	0	0	0	0	1542	Bacteria	Bacteroidota	Bacteroidia	Chitinophagales	NA	NA
724	sample	0	0	0	0	0	0	334	258	267	223	227	233	0	0	0	0	0	0	0	0	0	1542	Bacteria	Bacteroidota	Bacteroidia	Cytophagales	Spirosomaceae	Emticicia
725	sample	0	0	51	0	0	62	0	0	0	164	0	0	288	297	224	45	0	0	167	0	240	1538	Bacteria	Proteobacteria	Gammaproteobacteria	Xanthomonadales	Xanthomonadaceae	Arenimonas
726	sample	0	235	181	157	171	187	125	148	146	46	55	0	0	0	0	0	0	0	0	47	39	1537	Bacteria	Proteobacteria	Gammaproteobacteria	Burkholderiales	Comamonadaceae	Sphaerotilus
727	sample	0	28	0	0	7	12	37	0	0	115	136	109	239	287	279	0	0	0	111	0	176	1536	Bacteria	Bacteroidota	Bacteroidia	Chitinophagales	Saprospiraceae	Aureispira
728	sample	0	365	307	305	251	306	0	0	0	0	0	0	0	0	0	0	0	0	0	0	0	1534	Bacteria	Bacteroidota	Bacteroidia	Chitinophagales	Saprospiraceae	NA
729	sample	0	0	0	0	0	0	247	268	475	173	216	155	0	0	0	0	0	0	0	0	0	1534	Bacteria	Proteobacteria	Alphaproteobacteria	Sphingomonadales	Sphingomonadaceae	Novosphingobium
730	sample	0	76	45	49	0	47	415	381	324	64	81	49	0	0	0	0	0	0	0	0	0	1531	Bacteria	Bacteroidota	Bacteroidia	Flavobacteriales	Flavobacteriaceae	Flavobacterium
731	sample	0	219	209	163	188	165	64	67	0	0	0	0	100	122	116	0	0	0	0	117	0	1530	Bacteria	Bacteroidota	Bacteroidia	Chitinophagales	Saprospiraceae	NA
732	sample	0	0	0	0	0	0	0	0	0	0	0	0	0	0	0	315	458	313	150	83	210	1529	Bacteria	Bacteroidota	Bacteroidia	Cytophagales	Spirosomaceae	Flectobacillus
733	sample	0	0	0	0	0	0	0	0	0	0	0	0	0	0	0	315	307	295	194	197	221	1529	Bacteria	Planctomycetota	Planctomycetes	Pirellulales	Pirellulaceae	Blastopirellula
734	sample	0	0	0	0	0	0	0	0	75	220	222	185	263	248	218	0	97	0	0	0	0	1528	Bacteria	Verrucomicrobiota	Verrucomicrobiae	Verrucomicrobiales	Rubritaleaceae	Luteolibacter
735	sample	0	210	250	261	231	294	0	0	0	0	71	0	59	101	49	0	0	0	0	0	0	1526	Bacteria	Proteobacteria	Gammaproteobacteria	Burkholderiales	Comamonadaceae	NA
736	sample	0	0	0	0	0	149	0	0	130	0	61	55	105	0	0	141	0	96	301	137	346	1521	Bacteria	Proteobacteria	Gammaproteobacteria	Burkholderiales	Comamonadaceae	Rubrivivax
737	sample	0	0	176	135	186	0	0	0	0	28	33	0	85	124	0	41	0	39	285	173	216	1521	Bacteria	Proteobacteria	Gammaproteobacteria	Xanthomonadales	Rhodanobacteraceae	Tahibacter
738	sample	0	0	0	0	0	0	0	0	0	0	0	0	0	0	0	269	206	186	257	325	272	1515	Bacteria	Proteobacteria	Gammaproteobacteria	Burkholderiales	NA	NA
739	sample	0	73	47	0	45	44	440	366	322	67	52	58	0	0	0	0	0	0	0	0	0	1514	Bacteria	Proteobacteria	Alphaproteobacteria	Rhizobiales	Rhizobiaceae	NA
740	sample	0	71	82	74	102	64	0	0	0	110	116	100	241	191	149	0	115	91	0	0	0	1506	Bacteria	Myxococcota	Polyangia	Haliangiales	Haliangiaceae	Haliangium
741	sample	0	284	211	178	159	181	179	172	140	0	0	0	0	0	0	0	0	0	0	0	0	1504	Bacteria	Patescibacteria	Gracilibacteria	NA	NA	NA
742	sample	0	0	128	105	146	121	31	0	137	104	81	167	0	0	0	168	116	50	60	0	89	1503	Bacteria	Bacteroidota	Bacteroidia	Flavobacteriales	Flavobacteriaceae	Flavobacterium
743	sample	0	0	0	0	0	0	0	0	0	0	0	0	0	0	0	217	291	133	352	254	254	1501	Bacteria	Proteobacteria	Gammaproteobacteria	Burkholderiales	Comamonadaceae	Rhodoferax
744	sample	0	134	170	153	95	133	0	0	0	0	0	0	119	87	68	92	159	124	0	85	81	1500	Bacteria	Proteobacteria	Gammaproteobacteria	Burkholderiales	Comamonadaceae	NA
745	sample	0	164	137	221	109	134	136	130	165	116	80	106	0	0	0	0	0	0	0	0	0	1498	Bacteria	Proteobacteria	Gammaproteobacteria	Burkholderiales	Comamonadaceae	Malikia
746	sample	0	0	0	0	0	0	0	0	0	0	0	0	0	0	0	346	617	533	0	0	0	1496	Bacteria	Bacteroidota	Bacteroidia	Chitinophagales	NA	NA
747	sample	0	0	0	0	0	0	0	0	0	0	0	75	103	99	185	247	242	151	145	125	122	1494	Bacteria	Actinobacteriota	Actinobacteria	Corynebacteriales	Mycobacteriaceae	Mycobacterium
748	sample	0	0	135	0	0	144	0	96	82	0	90	90	147	172	115	0	88	114	73	0	147	1493	Bacteria	Bacteroidota	Bacteroidia	Sphingobacteriales	NS11-12 marine group	NA
749	sample	0	0	0	0	0	0	0	0	0	0	0	0	0	0	0	191	281	297	265	236	223	1493	Bacteria	Bacteroidota	Bacteroidia	Chitinophagales	Saprospiraceae	NA
750	sample	0	0	0	82	63	79	439	439	391	0	0	0	0	0	0	0	0	0	0	0	0	1493	Bacteria	Bacteroidota	Bacteroidia	Chitinophagales	Saprospiraceae	NA
751	sample	0	0	145	0	115	0	0	110	101	198	125	110	172	113	180	67	56	0	0	0	0	1492	Bacteria	Bacteroidota	Bacteroidia	Chitinophagales	Chitinophagaceae	Parasediminibacterium
752	sample	0	0	0	0	0	0	422	350	274	138	169	139	0	0	0	0	0	0	0	0	0	1492	Bacteria	Proteobacteria	Gammaproteobacteria	Burkholderiales	Chromobacteriaceae	Vogesella
753	sample	0	87	98	48	84	100	0	0	0	100	136	113	185	215	161	0	79	84	0	0	0	1490	Bacteria	Myxococcota	Polyangia	Haliangiales	Haliangiaceae	Haliangium
754	sample	0	175	223	205	181	176	0	0	0	0	78	97	130	135	88	0	0	0	0	0	0	1488	Bacteria	Bacteroidota	Bacteroidia	Cytophagales	Spirosomaceae	Rudanella
755	sample	0	49	66	70	0	49	0	0	0	103	89	125	295	266	329	0	0	0	0	0	45	1486	Bacteria	Chloroflexi	Anaerolineae	RBG-13-54-9	NA	NA
756	sample	0	0	37	0	0	47	0	30	0	35	0	0	0	0	0	284	211	168	329	175	169	1485	Bacteria	Verrucomicrobiota	Verrucomicrobiae	Verrucomicrobiales	Verrucomicrobiaceae	NA
757	mock	1484	0	0	0	0	0	0	0	0	0	0	0	0	0	0	0	0	0	0	0	0	1484	Bacteria	Firmicutes	Bacilli	Lactobacillales	Enterococcaceae	Enterococcus
758	sample	0	0	0	0	0	0	128	0	0	213	231	199	251	238	223	0	0	0	0	0	0	1483	Bacteria	Bacteroidota	Bacteroidia	Chitinophagales	Chitinophagaceae	NA
759	sample	0	76	114	184	145	140	0	0	0	0	0	68	0	0	0	197	143	121	72	113	110	1483	Bacteria	Proteobacteria	Gammaproteobacteria	Burkholderiales	Sutterellaceae	AAP99
760	sample	0	131	124	145	118	128	0	0	0	98	101	100	151	190	195	0	0	0	0	0	0	1481	Bacteria	Proteobacteria	Alphaproteobacteria	Rhodobacterales	Rhodobacteraceae	NA
761	sample	0	242	196	178	178	204	148	142	147	0	45	0	0	0	0	0	0	0	0	0	0	1480	Bacteria	Proteobacteria	Gammaproteobacteria	Burkholderiales	Comamonadaceae	Sphaerotilus
762	sample	0	214	229	226	296	236	0	0	0	0	0	42	0	0	0	0	80	0	154	0	0	1477	Bacteria	Proteobacteria	Gammaproteobacteria	Xanthomonadales	Rhodanobacteraceae	Ahniella
763	sample	0	0	47	0	0	0	460	412	250	97	136	73	0	0	0	0	0	0	0	0	0	1475	Bacteria	Proteobacteria	Gammaproteobacteria	Burkholderiales	Chromobacteriaceae	Vogesella
764	sample	0	64	85	119	106	106	0	0	0	98	109	128	158	130	148	0	0	67	0	63	93	1474	Bacteria	Proteobacteria	Alphaproteobacteria	Rhodobacterales	Rhodobacteraceae	Tabrizicola
765	mock	1474	0	0	0	0	0	0	0	0	0	0	0	0	0	0	0	0	0	0	0	0	1474	Bacteria	Proteobacteria	Gammaproteobacteria	Enterobacterales	Enterobacteriaceae	NA
766	sample	0	181	232	276	182	197	0	0	0	71	0	0	132	113	89	0	0	0	0	0	0	1473	Bacteria	Proteobacteria	Gammaproteobacteria	Xanthomonadales	Rhodanobacteraceae	NA
767	sample	0	103	118	143	152	102	0	0	0	0	95	0	130	100	104	0	82	200	92	52	0	1473	Bacteria	Planctomycetota	OM190	NA	NA	NA
768	sample	0	118	211	146	154	133	0	69	70	174	168	153	74	0	0	0	0	0	0	0	0	1470	Bacteria	Proteobacteria	Alphaproteobacteria	Sphingomonadales	Sphingomonadaceae	NA
769	sample	0	144	242	153	183	180	141	113	177	0	0	107	0	0	29	0	0	0	0	0	0	1469	Bacteria	Bacteroidota	Bacteroidia	Flavobacteriales	Crocinitomicaceae	Crocinitomix
770	sample	0	0	0	0	0	0	370	360	264	162	156	157	0	0	0	0	0	0	0	0	0	1469	Bacteria	Bacteroidota	Bacteroidia	Sphingobacteriales	env.OPS 17	NA
771	sample	0	0	0	0	0	0	150	178	150	138	193	153	153	215	91	0	0	0	6	12	29	1468	Bacteria	Bacteroidota	Bacteroidia	Chitinophagales	NA	NA
772	sample	0	158	149	138	143	161	257	235	177	50	0	0	0	0	0	0	0	0	0	0	0	1468	Bacteria	Proteobacteria	Alphaproteobacteria	Rhodobacterales	Rhodobacteraceae	Pseudorhodobacter
773	sample	0	0	68	70	0	57	0	0	0	0	0	0	63	88	106	76	121	103	206	225	284	1467	Bacteria	Acidobacteriota	Vicinamibacteria	Vicinamibacterales	Vicinamibacteraceae	NA
774	sample	0	91	0	48	0	0	0	41	0	205	207	218	279	197	179	0	0	0	0	0	0	1465	Bacteria	Bacteroidota	Bacteroidia	Chitinophagales	Chitinophagaceae	NA
775	sample	0	0	0	0	0	0	0	0	0	256	222	217	260	279	224	0	0	0	0	0	6	1464	Bacteria	Proteobacteria	Gammaproteobacteria	Xanthomonadales	Xanthomonadaceae	Arenimonas
776	sample	0	0	0	0	0	0	0	0	0	0	108	0	197	270	209	0	0	0	260	180	240	1464	Bacteria	Nitrospirota	Nitrospiria	Nitrospirales	Nitrospiraceae	Nitrospira
777	sample	0	0	0	12	0	0	0	21	0	250	231	210	243	244	251	0	0	0	0	0	0	1462	Bacteria	Planctomycetota	Planctomycetes	Planctomycetales	Rubinisphaeraceae	SH-PL14
778	sample	0	74	57	0	43	0	453	340	307	66	59	62	0	0	0	0	0	0	0	0	0	1461	Bacteria	Proteobacteria	Alphaproteobacteria	Rhizobiales	Rhizobiaceae	NA
779	sample	0	0	0	0	0	0	584	409	302	91	0	0	0	0	0	0	0	72	0	0	0	1458	Bacteria	Proteobacteria	Alphaproteobacteria	Sphingomonadales	Sphingomonadaceae	Novosphingobium
780	sample	0	0	0	92	0	0	0	0	0	147	126	142	0	0	0	143	160	66	206	179	196	1457	Bacteria	Bacteroidota	Bacteroidia	Flavobacteriales	Flavobacteriaceae	Flavobacterium
781	sample	0	304	249	202	212	247	93	80	67	0	0	0	0	0	0	0	0	0	0	0	0	1454	Bacteria	Proteobacteria	Gammaproteobacteria	Burkholderiales	Comamonadaceae	NA
782	sample	0	0	0	11	0	0	0	0	0	275	201	151	235	252	304	0	0	0	0	0	22	1451	Bacteria	Patescibacteria	Gracilibacteria	Absconditabacteriales (SR1)	NA	NA
783	sample	0	291	184	152	149	170	172	162	137	0	0	0	0	0	34	0	0	0	0	0	0	1451	Bacteria	Patescibacteria	Gracilibacteria	NA	NA	NA
784	sample	0	0	0	0	0	0	0	0	0	0	0	0	0	0	0	320	184	218	335	215	179	1451	Bacteria	Proteobacteria	Alphaproteobacteria	Rhodobacterales	Rhodobacteraceae	Pseudorhodobacter
785	sample	0	0	123	144	0	0	0	0	0	146	0	102	244	279	231	0	0	0	0	0	179	1448	Bacteria	Acidobacteriota	Vicinamibacteria	Vicinamibacterales	Vicinamibacteraceae	NA
786	sample	0	0	74	0	0	122	201	226	167	137	0	0	147	213	122	0	0	0	0	0	39	1448	Bacteria	Actinobacteriota	Acidimicrobiia	NA	NA	NA
787	sample	0	219	204	132	153	219	108	0	109	160	0	144	0	0	0	0	0	0	0	0	0	1448	Bacteria	Bacteroidota	Bacteroidia	Cytophagales	Spirosomaceae	Arcicella
788	sample	0	0	0	0	0	0	0	0	0	109	108	141	323	408	356	0	0	0	0	0	0	1445	Bacteria	Planctomycetota	Planctomycetes	Gemmatales	Gemmataceae	Telmatocola
789	sample	0	0	0	0	0	0	0	0	0	0	0	0	0	0	0	217	305	262	188	221	251	1444	Bacteria	Planctomycetota	Planctomycetes	Planctomycetales	Rubinisphaeraceae	NA
790	sample	0	85	81	100	72	87	62	61	279	112	55	121	0	85	76	0	0	0	0	92	71	1439	Bacteria	Proteobacteria	Alphaproteobacteria	Rhodobacterales	Rhodobacteraceae	NA
791	sample	0	0	0	0	0	0	0	0	0	0	0	0	0	0	0	222	277	208	316	216	199	1438	Bacteria	Gemmatimonadota	Gemmatimonadetes	Gemmatimonadales	Gemmatimonadaceae	NA
792	sample	0	139	159	233	158	111	187	223	172	0	0	0	0	0	0	0	0	55	0	0	0	1437	Bacteria	Proteobacteria	Alphaproteobacteria	Rhizobiales	Rhizobiales Incertae Sedis	NA
793	sample	0	0	0	0	0	0	0	0	0	0	0	0	0	0	0	241	306	203	225	184	275	1434	Bacteria	Verrucomicrobiota	Verrucomicrobiae	Verrucomicrobiales	Rubritaleaceae	Luteolibacter
794	sample	0	87	231	203	90	106	0	44	0	197	162	78	0	0	0	0	164	71	0	0	0	1433	Bacteria	Bacteroidota	Bacteroidia	Flavobacteriales	Flavobacteriaceae	Flavobacterium
795	sample	0	0	0	0	0	0	0	0	0	101	71	70	105	106	111	179	177	167	131	50	163	1431	Bacteria	Verrucomicrobiota	Verrucomicrobiae	Pedosphaerales	Pedosphaeraceae	SH3-11
796	sample	0	0	0	0	0	0	0	0	0	0	0	0	0	0	0	275	283	281	351	67	172	1429	Bacteria	Myxococcota	Polyangia	Polyangiales	Polyangiaceae	Polyangium
797	sample	0	275	277	256	203	248	0	0	54	0	0	0	0	0	0	0	63	49	0	0	0	1425	Bacteria	Verrucomicrobiota	Verrucomicrobiae	Verrucomicrobiales	Verrucomicrobiaceae	NA
798	sample	0	0	0	0	31	0	424	442	221	140	71	95	0	0	0	0	0	0	0	0	0	1424	Bacteria	Bacteroidota	Bacteroidia	Chitinophagales	NA	NA
799	sample	0	0	0	0	0	0	0	0	0	114	56	104	167	217	204	0	0	0	179	147	233	1421	Bacteria	Nitrospirota	Nitrospiria	Nitrospirales	Nitrospiraceae	Nitrospira
800	sample	0	262	248	277	263	294	0	0	0	75	0	0	0	0	0	0	0	0	0	0	0	1419	Bacteria	Verrucomicrobiota	Verrucomicrobiae	Verrucomicrobiales	Verrucomicrobiaceae	NA
801	sample	0	0	0	0	0	0	0	0	0	0	0	0	0	0	0	392	185	155	277	109	300	1418	Bacteria	Proteobacteria	NA	NA	NA	NA
802	sample	0	0	0	0	0	0	0	0	0	90	0	0	195	123	134	100	121	126	143	184	200	1416	Bacteria	Nitrospirota	Nitrospiria	Nitrospirales	Nitrospiraceae	Nitrospira
803	sample	0	302	355	184	345	229	0	0	0	0	0	0	0	0	0	0	0	0	0	0	0	1415	Bacteria	Proteobacteria	Gammaproteobacteria	Burkholderiales	Nitrosomonadaceae	Nitrosomonas
804	sample	0	87	0	0	0	0	316	338	277	129	119	149	0	0	0	0	0	0	0	0	0	1415	Bacteria	Bacteroidota	Bacteroidia	Sphingobacteriales	env.OPS 17	NA
805	sample	0	208	138	142	168	155	0	0	0	96	81	142	0	150	132	0	0	0	0	0	0	1412	Bacteria	Proteobacteria	Gammaproteobacteria	Burkholderiales	Comamonadaceae	NA
806	sample	0	0	0	0	0	0	0	0	0	163	134	141	211	217	170	0	0	0	135	116	124	1411	Bacteria	Myxococcota	Polyangia	Haliangiales	Haliangiaceae	Haliangium
807	sample	0	0	34	0	0	0	0	0	59	0	162	150	211	208	200	0	47	0	150	188	0	1409	Bacteria	Bacteroidota	Bacteroidia	Chitinophagales	NA	NA
808	sample	0	40	0	108	103	130	149	137	164	33	0	0	0	0	0	163	209	173	0	0	0	1409	Bacteria	Proteobacteria	Gammaproteobacteria	Xanthomonadales	Xanthomonadaceae	NA
809	sample	0	0	0	0	0	0	349	283	306	147	192	132	0	0	0	0	0	0	0	0	0	1409	Bacteria	Proteobacteria	Gammaproteobacteria	Burkholderiales	Comamonadaceae	Sphaerotilus
810	sample	0	0	0	0	0	0	0	0	0	0	0	0	0	0	0	184	214	109	265	402	232	1406	Bacteria	Bacteroidota	Bacteroidia	Chitinophagales	Saprospiraceae	NA
811	sample	0	0	46	0	41	57	100	91	58	295	211	271	93	85	57	0	0	0	0	0	0	1405	Bacteria	Proteobacteria	Alphaproteobacteria	Rhodobacterales	Rhodobacteraceae	Pseudorhodobacter
812	sample	0	89	132	0	0	0	176	177	113	0	0	0	0	108	106	123	138	87	0	156	0	1405	Bacteria	Proteobacteria	Alphaproteobacteria	Rhizobiales	Rhizobiales Incertae Sedis	Phreatobacter
813	sample	0	0	0	0	0	0	0	0	0	0	0	0	0	0	0	271	245	242	136	271	240	1405	Bacteria	Verrucomicrobiota	Verrucomicrobiae	Pedosphaerales	Pedosphaeraceae	SH3-11
814	sample	0	65	84	136	140	125	221	258	374	0	0	0	0	0	0	0	0	0	0	0	0	1403	Bacteria	Proteobacteria	Alphaproteobacteria	Caulobacterales	Caulobacteraceae	Brevundimonas
815	sample	0	350	246	292	257	256	0	0	0	0	0	0	0	0	0	0	0	0	0	0	0	1401	Bacteria	Bacteroidota	Bacteroidia	Chitinophagales	Saprospiraceae	NA
816	mock	1396	0	0	0	0	0	0	0	0	0	0	0	0	0	0	0	0	0	0	0	0	1396	Bacteria	Proteobacteria	Gammaproteobacteria	Enterobacterales	Enterobacteriaceae	NA
817	sample	0	0	0	141	128	0	296	292	233	0	0	172	0	0	104	28	0	0	0	0	0	1394	Bacteria	Proteobacteria	Alphaproteobacteria	Rickettsiales	SM2D12	NA
818	sample	0	0	0	0	45	63	523	340	310	60	0	0	0	0	0	0	0	53	0	0	0	1394	Bacteria	Proteobacteria	Alphaproteobacteria	Sphingomonadales	Sphingomonadaceae	Novosphingobium
819	sample	0	220	211	267	234	250	0	0	0	0	57	88	0	0	0	0	0	65	0	0	0	1392	Bacteria	Verrucomicrobiota	Verrucomicrobiae	Verrucomicrobiales	Verrucomicrobiaceae	NA
820	sample	0	0	0	0	0	0	0	98	64	208	178	179	239	254	170	0	0	0	0	0	0	1390	Bacteria	Bacteroidota	Bacteroidia	Chitinophagales	Chitinophagaceae	NA
821	sample	0	0	0	0	0	0	183	195	183	283	277	268	0	0	0	0	0	0	0	0	0	1389	Bacteria	Bacteroidota	Bacteroidia	Flavobacteriales	Flavobacteriaceae	Flavobacterium
822	sample	0	0	0	0	0	0	0	0	0	0	0	0	0	0	0	161	213	171	227	211	401	1384	Bacteria	Acidobacteriota	Blastocatellia	45597	NA	NA
823	sample	0	115	187	167	151	160	0	0	0	0	51	85	143	129	132	0	63	0	0	0	0	1383	Bacteria	Verrucomicrobiota	Verrucomicrobiae	Verrucomicrobiales	Rubritaleaceae	Luteolibacter
824	sample	0	0	0	0	0	0	0	86	0	170	225	215	140	173	175	0	98	67	0	0	34	1383	Bacteria	Proteobacteria	Alphaproteobacteria	Sphingomonadales	Sphingomonadaceae	Sphingorhabdus
825	sample	0	112	140	125	246	138	0	0	0	86	70	0	208	168	89	0	0	0	0	0	0	1382	Bacteria	Proteobacteria	Gammaproteobacteria	Burkholderiales	Comamonadaceae	Azohydromonas
826	sample	0	161	140	137	130	143	0	0	0	0	0	0	0	0	0	105	90	89	108	159	119	1381	Bacteria	Bacteroidota	Bacteroidia	Chitinophagales	Saprospiraceae	NA
827	sample	0	109	107	194	156	221	0	160	86	117	0	231	0	0	0	0	0	0	0	0	0	1381	Bacteria	Proteobacteria	Gammaproteobacteria	Xanthomonadales	Xanthomonadaceae	Luteimonas
828	sample	0	0	0	0	0	0	133	176	128	274	132	152	198	187	0	0	0	0	0	0	0	1380	Bacteria	Bdellovibrionota	Bdellovibrionia	Bdellovibrionales	Bdellovibrionaceae	Bdellovibrio
829	sample	0	181	165	192	197	151	76	128	177	39	0	74	0	0	0	0	0	0	0	0	0	1380	Bacteria	Proteobacteria	Alphaproteobacteria	Rhizobiales	Rhizobiaceae	Shinella
830	sample	0	0	0	0	0	0	0	0	0	0	180	0	130	145	147	140	130	133	131	97	146	1379	Bacteria	Verrucomicrobiota	Verrucomicrobiae	Verrucomicrobiales	Verrucomicrobiaceae	Prosthecobacter
831	sample	0	0	0	0	0	0	0	0	0	0	0	0	0	162	149	204	181	160	154	152	217	1379	Bacteria	Verrucomicrobiota	Verrucomicrobiae	Verrucomicrobiales	Rubritaleaceae	Luteolibacter
832	sample	0	242	137	167	156	227	64	0	102	82	73	67	0	59	0	0	0	0	0	0	0	1376	Bacteria	Proteobacteria	Gammaproteobacteria	Xanthomonadales	Xanthomonadaceae	Pseudoxanthomonas
833	sample	0	0	0	0	0	0	0	0	0	0	0	0	0	0	46	630	0	608	91	0	0	1375	Bacteria	Proteobacteria	Gammaproteobacteria	Aeromonadales	Aeromonadaceae	Aeromonas
834	sample	0	29	46	0	0	0	0	0	0	122	182	159	276	219	340	0	0	0	0	0	0	1373	Bacteria	Bacteroidota	Bacteroidia	Chitinophagales	Saprospiraceae	NA
835	sample	0	188	161	198	151	145	0	0	0	229	116	183	0	0	0	0	0	0	0	0	0	1371	Bacteria	Proteobacteria	Alphaproteobacteria	Rhodobacterales	Rhodobacteraceae	Gemmobacter
836	sample	0	0	0	0	0	0	0	0	0	178	262	193	235	189	236	77	0	0	0	0	0	1370	Bacteria	Proteobacteria	Gammaproteobacteria	Burkholderiales	Oxalobacteraceae	Undibacterium
837	sample	0	0	0	0	0	0	0	0	0	55	0	0	0	130	86	246	209	174	190	143	136	1369	Bacteria	Chloroflexi	Chloroflexia	Thermomicrobiales	JG30-KF-CM45	NA
838	mock	1368	0	0	0	0	0	0	0	0	0	0	0	0	0	0	0	0	0	0	0	0	1368	Bacteria	Firmicutes	Bacilli	Lactobacillales	Lactobacillaceae	Lactobacillus
839	sample	0	0	0	0	17	0	274	183	192	140	181	188	0	0	0	0	192	0	0	0	0	1367	Bacteria	Bacteroidota	Bacteroidia	Chitinophagales	Chitinophagaceae	Rurimicrobium
840	sample	0	0	0	0	0	0	124	127	0	330	346	440	0	0	0	0	0	0	0	0	0	1367	Bacteria	Proteobacteria	Gammaproteobacteria	Burkholderiales	Comamonadaceae	Hydrogenophaga
841	sample	0	0	0	0	0	0	521	333	293	80	0	81	0	0	0	0	0	57	0	0	0	1365	Bacteria	Proteobacteria	Alphaproteobacteria	Sphingomonadales	Sphingomonadaceae	Novosphingobium
842	sample	0	154	170	141	152	127	0	0	0	81	67	99	134	121	118	0	0	0	0	0	0	1364	Bacteria	Bacteroidota	Bacteroidia	Chitinophagales	Saprospiraceae	Haliscomenobacter
843	sample	0	49	91	131	145	104	187	240	328	0	85	0	0	0	0	0	0	0	0	0	0	1360	Bacteria	Proteobacteria	Alphaproteobacteria	Caulobacterales	Caulobacteraceae	Brevundimonas
844	mock	1360	0	0	0	0	0	0	0	0	0	0	0	0	0	0	0	0	0	0	0	0	1360	Bacteria	Firmicutes	Bacilli	Staphylococcales	Staphylococcaceae	Staphylococcus
845	sample	0	0	0	0	0	0	178	226	447	172	144	193	0	0	0	0	0	0	0	0	0	1360	Bacteria	Proteobacteria	Alphaproteobacteria	Sphingomonadales	Sphingomonadaceae	Novosphingobium
846	sample	0	24	16	0	0	0	150	157	144	76	0	0	0	0	0	175	0	126	131	203	157	1359	Bacteria	Bacteroidota	Bacteroidia	Chitinophagales	Chitinophagaceae	Rurimicrobium
847	sample	0	150	167	154	161	182	0	0	79	0	0	0	169	165	131	0	0	0	0	0	0	1358	Bacteria	Bacteroidota	Bacteroidia	Sphingobacteriales	NS11-12 marine group	NA
848	sample	0	0	0	0	0	0	296	308	309	138	160	147	0	0	0	0	0	0	0	0	0	1358	Bacteria	Proteobacteria	Gammaproteobacteria	Burkholderiales	Comamonadaceae	Sphaerotilus
849	sample	0	0	0	0	0	0	0	0	0	0	53	60	112	178	107	101	131	104	185	151	175	1357	Bacteria	Nitrospirota	Nitrospiria	Nitrospirales	Nitrospiraceae	Nitrospira
850	sample	0	0	205	207	138	0	0	0	31	260	234	268	0	0	14	0	0	0	0	0	0	1357	Bacteria	Proteobacteria	Gammaproteobacteria	Pseudomonadales	Moraxellaceae	Acinetobacter
851	sample	0	104	0	0	0	76	75	98	162	139	136	134	192	104	136	0	0	0	0	0	0	1356	Bacteria	Proteobacteria	Gammaproteobacteria	Burkholderiales	Comamonadaceae	Rhodoferax
852	sample	0	0	0	0	0	0	0	0	0	0	0	0	0	0	0	229	74	173	357	294	229	1356	Bacteria	Acidobacteriota	Blastocatellia	Blastocatellales	Blastocatellaceae	OLB17
853	sample	0	0	0	0	0	0	0	0	0	72	48	124	70	0	168	154	195	74	119	138	191	1353	Bacteria	Proteobacteria	Alphaproteobacteria	Rhizobiales	Rhizobiales Incertae Sedis	Nordella
854	mock	1353	0	0	0	0	0	0	0	0	0	0	0	0	0	0	0	0	0	0	0	0	1353	Bacteria	Firmicutes	Bacilli	Lactobacillales	Lactobacillaceae	Lactobacillus
855	sample	0	0	0	0	0	0	0	0	0	0	0	0	0	0	0	127	204	164	246	229	382	1352	Bacteria	Acidobacteriota	Blastocatellia	45597	NA	NA
856	sample	0	48	0	0	0	0	227	185	191	270	212	216	0	0	0	0	0	0	0	0	0	1349	Bacteria	Bacteroidota	Bacteroidia	Cytophagales	Spirosomaceae	Arcicella
857	sample	0	130	167	90	70	189	89	0	0	0	0	0	96	100	98	0	96	0	0	110	113	1348	Bacteria	Gemmatimonadota	Gemmatimonadetes	Gemmatimonadales	Gemmatimonadaceae	Gemmatimonas
858	sample	0	0	0	0	0	0	0	0	0	0	0	0	0	0	0	179	194	151	226	279	319	1348	Bacteria	Proteobacteria	Gammaproteobacteria	Burkholderiales	Nitrosomonadaceae	Nitrosomonas
859	sample	0	106	77	160	188	125	183	153	126	93	0	136	0	0	0	0	0	0	0	0	0	1347	Bacteria	Actinobacteriota	Actinobacteria	Micrococcales	Microbacteriaceae	Microbacterium
860	sample	0	0	101	157	179	108	0	0	0	85	61	135	178	203	138	0	0	0	0	0	0	1345	Bacteria	Proteobacteria	Gammaproteobacteria	Xanthomonadales	Xanthomonadaceae	Thermomonas
861	mock	1344	0	0	0	0	0	0	0	0	0	0	0	0	0	0	0	0	0	0	0	0	1344	Bacteria	Firmicutes	Bacilli	Bacillales	Bacillaceae	Bacillus
862	sample	0	0	0	0	0	0	390	401	251	72	112	117	0	0	0	0	0	0	0	0	0	1343	Bacteria	Proteobacteria	Gammaproteobacteria	Burkholderiales	Chromobacteriaceae	Vogesella
863	sample	0	0	0	0	0	0	0	0	69	168	187	157	310	265	184	0	0	0	0	0	0	1340	Bacteria	Bacteroidota	Bacteroidia	Chitinophagales	NA	NA
864	sample	0	41	0	0	0	0	0	0	0	0	0	0	128	189	145	0	146	174	185	167	163	1338	Bacteria	Verrucomicrobiota	Verrucomicrobiae	Pedosphaerales	Pedosphaeraceae	NA
865	sample	0	159	133	116	147	176	0	0	0	0	40	0	95	93	66	56	0	67	0	31	158	1337	Bacteria	Proteobacteria	Gammaproteobacteria	Xanthomonadales	Rhodanobacteraceae	Ahniella
866	sample	0	185	120	72	70	166	178	120	170	39	31	77	54	0	55	0	0	0	0	0	0	1337	Bacteria	Proteobacteria	Alphaproteobacteria	Rhizobiales	Rhizobiales Incertae Sedis	NA
867	sample	0	84	0	0	0	0	14	0	13	0	0	0	86	101	160	163	132	126	231	106	119	1335	Bacteria	Planctomycetota	Planctomycetes	Pirellulales	Pirellulaceae	Pir4 lineage
868	sample	0	0	0	0	0	0	0	0	0	0	47	0	0	0	0	276	286	335	263	0	128	1335	Bacteria	Actinobacteriota	Actinobacteria	Corynebacteriales	Mycobacteriaceae	Mycobacterium
869	sample	0	91	66	67	65	61	317	317	250	0	50	51	0	0	0	0	0	0	0	0	0	1335	Bacteria	Bacteroidota	Bacteroidia	Flavobacteriales	Flavobacteriaceae	Flavobacterium
870	sample	0	42	77	76	0	66	0	0	0	111	102	125	237	217	212	0	0	0	0	0	68	1333	Bacteria	Bacteroidota	Bacteroidia	Chitinophagales	Saprospiraceae	NA
871	sample	0	0	0	0	0	0	211	152	182	260	278	249	0	0	0	0	0	0	0	0	0	1332	Bacteria	Bacteroidota	Bacteroidia	Flavobacteriales	Flavobacteriaceae	Flavobacterium
872	sample	0	0	0	0	0	0	14	0	0	95	84	90	291	389	368	0	0	0	0	0	0	1331	Bacteria	Planctomycetota	Planctomycetes	Gemmatales	Gemmataceae	Telmatocola
873	sample	0	75	0	39	58	44	367	355	284	52	57	0	0	0	0	0	0	0	0	0	0	1331	Bacteria	Bacteroidota	Bacteroidia	Flavobacteriales	Flavobacteriaceae	Flavobacterium
874	sample	0	152	163	0	0	0	50	0	0	99	110	0	115	0	0	194	133	0	78	93	143	1330	Bacteria	Planctomycetota	OM190	NA	NA	NA
875	sample	0	0	42	0	0	0	0	0	0	199	180	125	0	0	0	127	139	71	124	166	157	1330	Bacteria	Proteobacteria	Gammaproteobacteria	Burkholderiales	Comamonadaceae	NA
876	both	1324	0	0	0	0	0	0	0	0	0	0	0	0	0	0	6	0	0	0	0	0	1330	Bacteria	Firmicutes	Bacilli	Staphylococcales	Staphylococcaceae	Staphylococcus
877	sample	0	80	79	137	96	134	0	0	0	80	53	100	166	156	143	0	0	0	0	0	105	1329	Bacteria	Proteobacteria	Alphaproteobacteria	Rhodobacterales	Rhodobacteraceae	Defluviimonas
878	sample	0	96	113	151	133	120	155	171	131	90	68	101	0	0	0	0	0	0	0	0	0	1329	Bacteria	Actinobacteriota	Actinobacteria	Micrococcales	Microbacteriaceae	Microbacterium
879	sample	0	150	266	290	244	207	0	0	22	0	0	0	0	0	0	32	0	0	69	0	48	1328	Bacteria	Proteobacteria	Gammaproteobacteria	Burkholderiales	NA	NA
880	sample	0	160	0	128	210	161	0	0	6	0	37	0	0	0	0	39	105	0	154	166	161	1327	Bacteria	Verrucomicrobiota	Verrucomicrobiae	Verrucomicrobiales	Rubritaleaceae	Luteolibacter
881	sample	0	198	168	221	209	212	81	90	62	86	0	0	0	0	0	0	0	0	0	0	0	1327	Bacteria	Proteobacteria	Alphaproteobacteria	Rhizobiales	Rhizobiaceae	Shinella
882	sample	0	261	197	138	199	177	0	0	104	43	60	46	0	53	47	0	0	0	0	0	0	1325	Bacteria	Bacteroidota	Bacteroidia	Chitinophagales	Chitinophagaceae	Sediminibacterium
883	sample	0	0	0	70	0	89	0	0	0	0	0	0	0	0	0	138	164	201	240	203	219	1324	Bacteria	Armatimonadota	Armatimonadia	Armatimonadales	Armatimonadaceae	Armatimonas
884	sample	0	161	170	190	164	103	55	183	142	85	0	69	0	0	0	0	0	0	0	0	0	1322	Bacteria	Proteobacteria	Alphaproteobacteria	Rhizobiales	Rhizobiaceae	Shinella
885	sample	0	66	61	81	121	84	62	102	272	93	90	103	0	0	53	0	0	0	0	65	68	1321	Bacteria	Proteobacteria	Alphaproteobacteria	Rhodobacterales	Rhodobacteraceae	NA
886	sample	0	0	0	0	0	0	194	243	332	190	193	166	0	0	0	0	0	0	0	0	0	1318	Bacteria	Bacteroidota	Bacteroidia	Cytophagales	Spirosomaceae	Flectobacillus
887	sample	0	0	0	0	0	0	310	322	236	163	116	164	0	0	0	0	0	0	0	0	0	1311	Bacteria	Bacteroidota	Bacteroidia	Sphingobacteriales	env.OPS 17	NA
888	sample	0	0	0	0	0	0	0	0	0	0	0	0	0	0	0	307	259	211	140	169	224	1310	Bacteria	Bacteroidota	Bacteroidia	Flavobacteriales	Flavobacteriaceae	Flavobacterium
889	sample	0	0	0	0	0	0	139	184	176	269	86	232	64	0	104	33	0	22	0	0	0	1309	Bacteria	Bacteroidota	Bacteroidia	Chitinophagales	NA	NA
890	sample	0	91	113	108	0	105	0	184	0	0	0	140	189	190	188	0	0	0	0	0	0	1308	Bacteria	Proteobacteria	Gammaproteobacteria	Burkholderiales	Comamonadaceae	NA
891	sample	0	139	126	113	121	120	222	190	144	62	0	71	0	0	0	0	0	0	0	0	0	1308	Bacteria	Proteobacteria	Alphaproteobacteria	Rhodobacterales	Rhodobacteraceae	Pseudorhodobacter
892	sample	0	180	135	125	108	129	192	166	206	0	0	64	0	0	0	0	0	0	0	0	0	1305	Bacteria	Bacteroidota	Bacteroidia	Chitinophagales	NA	NA
893	sample	0	141	123	223	233	159	54	88	156	74	0	53	0	0	0	0	0	0	0	0	0	1304	Bacteria	Proteobacteria	Alphaproteobacteria	Rhizobiales	Rhizobiaceae	Shinella
894	sample	0	0	0	0	0	0	139	108	67	329	349	311	0	0	0	0	0	0	0	0	0	1303	Bacteria	Bacteroidota	Bacteroidia	Flavobacteriales	Weeksellaceae	Chryseobacterium
895	sample	0	0	0	0	0	13	0	0	0	24	36	0	229	141	185	117	179	0	0	160	218	1302	Bacteria	Proteobacteria	Gammaproteobacteria	R7C24	NA	NA
896	sample	0	0	0	0	0	0	0	0	0	0	0	0	0	0	0	707	0	595	0	0	0	1302	Bacteria	Proteobacteria	Gammaproteobacteria	Aeromonadales	Aeromonadaceae	Aeromonas
897	sample	0	192	141	124	128	89	135	105	154	83	66	84	0	0	0	0	0	0	0	0	0	1301	Bacteria	Proteobacteria	Gammaproteobacteria	Burkholderiales	Comamonadaceae	Malikia
898	sample	0	0	0	0	0	0	0	0	0	177	203	170	0	0	0	110	131	76	134	154	145	1300	Bacteria	Proteobacteria	Gammaproteobacteria	Burkholderiales	Comamonadaceae	NA
899	sample	0	0	0	0	0	0	0	0	0	186	144	145	0	0	0	79	109	104	217	178	138	1300	Bacteria	Bacteroidota	Bacteroidia	Flavobacteriales	Flavobacteriaceae	Flavobacterium
900	sample	0	0	0	0	0	0	0	0	0	0	0	111	184	0	183	0	0	0	339	213	269	1299	Bacteria	Chloroflexi	Chloroflexia	Thermomicrobiales	JG30-KF-CM45	NA
901	sample	0	0	0	0	0	0	0	0	0	170	186	203	282	221	236	0	0	0	0	0	0	1298	Bacteria	Proteobacteria	Alphaproteobacteria	Holosporales	Holosporaceae	NA
902	sample	0	104	103	117	123	124	0	0	0	70	52	56	130	143	119	0	42	0	0	0	115	1298	Bacteria	Verrucomicrobiota	Verrucomicrobiae	Verrucomicrobiales	Rubritaleaceae	Luteolibacter
903	sample	0	0	0	0	0	0	0	0	0	0	0	0	0	0	0	351	201	267	260	0	219	1298	Bacteria	Chloroflexi	Anaerolineae	43831	NA	NA
904	sample	0	213	130	149	144	167	114	128	117	0	52	44	0	0	0	0	0	0	0	38	0	1296	Bacteria	Proteobacteria	Gammaproteobacteria	Burkholderiales	Comamonadaceae	Sphaerotilus
905	sample	0	0	0	0	0	0	0	0	0	64	80	99	147	133	116	138	170	106	76	93	72	1294	Bacteria	Verrucomicrobiota	Verrucomicrobiae	Verrucomicrobiales	Rubritaleaceae	Luteolibacter
906	sample	0	115	0	90	75	0	96	130	145	79	152	137	84	0	85	0	48	57	0	0	0	1293	Bacteria	Actinobacteriota	Acidimicrobiia	NA	NA	NA
907	sample	0	0	0	0	0	0	0	0	0	0	0	0	0	0	126	260	284	241	0	133	249	1293	Bacteria	Chloroflexi	Chloroflexia	Thermomicrobiales	JG30-KF-CM45	NA
908	sample	0	0	0	0	0	0	126	116	61	315	321	354	0	0	0	0	0	0	0	0	0	1293	Bacteria	Bacteroidota	Bacteroidia	Flavobacteriales	Weeksellaceae	Chryseobacterium
909	sample	0	113	123	167	159	156	0	0	0	0	0	0	0	0	0	0	83	78	129	191	92	1291	Bacteria	Bacteroidota	Bacteroidia	Chitinophagales	Saprospiraceae	NA
910	sample	0	60	66	42	62	53	139	89	86	258	221	213	0	0	0	0	0	0	0	0	0	1289	Bacteria	Bacteroidota	Bacteroidia	Flavobacteriales	Flavobacteriaceae	Flavobacterium
911	mock	1289	0	0	0	0	0	0	0	0	0	0	0	0	0	0	0	0	0	0	0	0	1289	Bacteria	Firmicutes	Bacilli	Bacillales	Bacillaceae	Bacillus
912	sample	0	0	0	0	0	0	0	0	79	150	173	167	273	216	230	0	0	0	0	0	0	1288	Bacteria	Bacteroidota	Bacteroidia	Chitinophagales	NA	NA
913	sample	0	0	0	56	0	57	0	0	6	155	332	85	229	178	190	0	0	0	0	0	0	1288	Bacteria	Planctomycetota	028H05-P-BN-P5	NA	NA	NA
914	sample	0	0	79	99	112	86	0	0	0	113	93	124	156	151	118	0	69	0	0	0	87	1287	Bacteria	Proteobacteria	Alphaproteobacteria	Rhodobacterales	Rhodobacteraceae	Tabrizicola
915	sample	0	0	0	0	0	0	0	0	0	0	0	0	0	158	164	75	102	67	183	288	250	1287	Bacteria	Acidobacteriota	Blastocatellia	45597	NA	NA
916	sample	0	0	0	0	0	0	143	161	98	299	298	288	0	0	0	0	0	0	0	0	0	1287	Bacteria	Bacteroidota	Bacteroidia	Flavobacteriales	Weeksellaceae	Chryseobacterium
917	sample	0	188	226	211	239	254	0	0	0	0	0	0	96	0	71	0	0	0	0	0	0	1285	Bacteria	Proteobacteria	Gammaproteobacteria	Burkholderiales	Comamonadaceae	Leptothrix
918	mock	1283	0	0	0	0	0	0	0	0	0	0	0	0	0	0	0	0	0	0	0	0	1283	Bacteria	Firmicutes	Bacilli	Lactobacillales	Enterococcaceae	Enterococcus
919	sample	0	0	0	111	146	162	0	0	0	108	0	188	166	185	215	0	0	0	0	0	0	1281	Bacteria	Proteobacteria	Gammaproteobacteria	Burkholderiales	Nitrosomonadaceae	Nitrosomonas
920	sample	0	47	71	83	96	86	186	252	318	77	65	0	0	0	0	0	0	0	0	0	0	1281	Bacteria	Proteobacteria	Alphaproteobacteria	Caulobacterales	Caulobacteraceae	Brevundimonas
921	sample	0	50	0	49	45	0	0	0	0	0	105	173	197	217	157	0	0	0	0	88	197	1278	Bacteria	Proteobacteria	Gammaproteobacteria	Xanthomonadales	Xanthomonadaceae	Arenimonas
922	sample	0	0	0	0	0	0	0	0	0	0	0	0	0	0	0	233	227	137	222	243	215	1277	Bacteria	Bacteroidota	Bacteroidia	Flavobacteriales	Flavobacteriaceae	Flavobacterium
923	sample	0	0	46	0	80	0	0	0	0	114	83	161	242	213	268	0	0	0	0	69	0	1276	Bacteria	Chloroflexi	Anaerolineae	RBG-13-54-9	NA	NA
924	sample	0	144	146	0	0	0	27	17	29	139	224	120	150	165	115	0	0	0	0	0	0	1276	Bacteria	Proteobacteria	Gammaproteobacteria	Burkholderiales	Nitrosomonadaceae	Nitrosomonas
925	sample	0	102	174	0	0	0	0	0	0	62	45	0	0	144	0	136	182	144	177	110	0	1276	Bacteria	Verrucomicrobiota	Verrucomicrobiae	Verrucomicrobiales	Verrucomicrobiaceae	NA
926	sample	0	0	0	0	0	0	342	357	243	87	109	136	0	0	0	0	0	0	0	0	0	1274	Bacteria	Bacteroidota	Bacteroidia	Sphingobacteriales	env.OPS 17	NA
927	sample	0	0	0	0	0	0	0	0	0	162	108	159	261	292	214	0	0	0	0	0	76	1272	Bacteria	Bacteroidota	Bacteroidia	Cytophagales	NA	NA
928	sample	0	0	0	0	0	0	0	0	0	0	0	0	115	153	118	91	139	94	157	175	230	1272	Bacteria	Nitrospirota	Nitrospiria	Nitrospirales	Nitrospiraceae	Nitrospira
929	sample	0	0	0	0	0	11	49	23	28	122	144	102	229	241	243	0	0	0	78	0	0	1270	Bacteria	Acidobacteriota	Blastocatellia	Blastocatellales	Blastocatellaceae	Blastocatella
930	sample	0	181	172	110	144	155	0	0	14	72	109	0	119	193	0	0	0	0	0	0	0	1269	Bacteria	Bacteroidota	Bacteroidia	Cytophagales	Cyclobacteriaceae	NA
931	sample	0	0	0	0	0	0	0	0	0	0	0	0	0	0	0	181	290	217	179	202	200	1269	Bacteria	Proteobacteria	Alphaproteobacteria	Rhodobacterales	Rhodobacteraceae	Defluviimonas
932	sample	0	89	106	165	171	161	0	0	0	0	0	0	0	73	67	57	115	105	0	70	89	1268	Bacteria	Proteobacteria	Gammaproteobacteria	Burkholderiales	Comamonadaceae	NA
933	sample	0	353	230	254	188	188	0	0	0	0	0	0	0	0	0	0	0	0	0	53	0	1266	Bacteria	Proteobacteria	Gammaproteobacteria	Burkholderiales	Comamonadaceae	NA
934	sample	0	0	0	0	0	0	0	0	0	0	0	0	0	0	0	293	434	265	171	99	0	1262	Bacteria	Bacteroidota	Bacteroidia	Chitinophagales	Chitinophagaceae	Terrimonas
935	sample	0	0	97	103	0	0	0	24	0	121	88	109	192	214	182	0	45	0	0	0	86	1261	Bacteria	Myxococcota	Polyangia	Polyangiales	Sandaracinaceae	NA
936	sample	0	0	0	0	0	0	0	0	0	0	0	0	0	0	0	146	309	230	173	163	238	1259	Bacteria	Bacteroidota	Bacteroidia	Chitinophagales	Saprospiraceae	NA
937	sample	0	121	0	0	74	0	194	140	236	149	192	152	0	0	0	0	0	0	0	0	0	1258	Bacteria	Proteobacteria	Gammaproteobacteria	Xanthomonadales	Xanthomonadaceae	Stenotrophomonas
938	sample	0	328	244	189	222	273	0	0	0	0	0	0	0	0	0	0	0	0	0	0	0	1256	Bacteria	Proteobacteria	Gammaproteobacteria	Alteromonadales	Alteromonadaceae	Rheinheimera
939	sample	0	95	125	101	0	0	152	0	0	126	0	163	156	142	117	49	0	0	0	0	29	1255	Bacteria	Bacteroidota	Bacteroidia	Flavobacteriales	Crocinitomicaceae	Fluviicola
940	sample	0	213	142	96	177	100	0	0	0	162	133	187	0	0	0	0	0	0	0	44	0	1254	Bacteria	Proteobacteria	Alphaproteobacteria	Rhodobacterales	Rhodobacteraceae	Gemmobacter
941	sample	0	0	0	0	0	0	0	0	0	0	0	0	0	0	0	203	214	248	211	133	244	1253	Bacteria	Bacteroidota	Bacteroidia	Chitinophagales	Saprospiraceae	NA
942	sample	0	0	0	0	0	0	0	0	0	121	0	114	156	197	183	0	0	0	146	146	189	1252	Bacteria	Nitrospirota	Nitrospiria	Nitrospirales	Nitrospiraceae	Nitrospira
943	sample	0	236	232	192	195	158	0	51	39	60	0	73	0	16	0	0	0	0	0	0	0	1252	Bacteria	Bacteroidota	Bacteroidia	Chitinophagales	NA	NA
944	sample	0	0	0	0	0	0	264	188	182	205	183	230	0	0	0	0	0	0	0	0	0	1252	Bacteria	Proteobacteria	Alphaproteobacteria	Rhodobacterales	Rhodobacteraceae	NA
945	sample	0	256	207	158	207	212	60	67	84	0	0	0	0	0	0	0	0	0	0	0	0	1251	Bacteria	Proteobacteria	Gammaproteobacteria	Burkholderiales	Comamonadaceae	Ideonella
946	sample	0	0	0	0	0	0	395	388	239	65	69	95	0	0	0	0	0	0	0	0	0	1251	Bacteria	Proteobacteria	Gammaproteobacteria	Burkholderiales	Chromobacteriaceae	Vogesella
947	sample	0	0	0	0	0	0	0	0	0	156	146	137	222	252	200	0	0	0	0	63	74	1250	Bacteria	Bacteroidota	Bacteroidia	Cytophagales	NA	NA
948	sample	0	0	0	0	0	0	0	0	0	0	62	125	433	296	331	0	0	0	0	0	0	1247	Bacteria	Myxococcota	Polyangia	Nannocystales	Nannocystaceae	Nannocystis
949	sample	0	0	0	0	0	0	0	0	0	68	114	58	387	343	276	0	0	0	0	0	0	1246	Bacteria	Bacteroidota	Bacteroidia	Chitinophagales	37-13	NA
950	sample	0	115	0	131	117	0	132	0	0	68	0	0	87	96	100	157	153	0	0	89	0	1245	Bacteria	Bacteroidota	Bacteroidia	Sphingobacteriales	NS11-12 marine group	NA
951	sample	0	0	0	0	0	0	293	258	309	115	164	105	0	0	0	0	0	0	0	0	0	1244	Bacteria	Proteobacteria	Gammaproteobacteria	Burkholderiales	Comamonadaceae	NA
952	sample	0	0	0	0	0	0	346	350	259	93	108	87	0	0	0	0	0	0	0	0	0	1243	Bacteria	Bacteroidota	Bacteroidia	Cytophagales	Spirosomaceae	Emticicia
953	sample	0	0	47	0	0	0	0	0	0	218	158	168	258	228	165	0	0	0	0	0	0	1242	Bacteria	Bacteroidota	Bacteroidia	Cytophagales	Spirosomaceae	Runella
954	sample	0	0	0	0	0	28	337	355	214	103	93	112	0	0	0	0	0	0	0	0	0	1242	Bacteria	Bacteroidota	Bacteroidia	Cytophagales	Spirosomaceae	Emticicia
955	sample	0	178	193	176	223	205	0	0	0	55	0	0	114	0	0	0	0	0	0	94	0	1238	Bacteria	Proteobacteria	Gammaproteobacteria	Burkholderiales	Comamonadaceae	NA
956	sample	0	0	0	0	0	0	248	234	231	195	156	174	0	0	0	0	0	0	0	0	0	1238	Bacteria	Bacteroidota	Bacteroidia	Cytophagales	Spirosomaceae	Emticicia
957	sample	0	189	127	65	94	122	0	0	0	0	0	0	128	88	84	40	131	0	77	0	92	1237	Bacteria	Bacteroidota	Bacteroidia	Flavobacteriales	Flavobacteriaceae	Flavobacterium
958	sample	0	53	102	181	91	97	0	0	0	83	0	130	185	172	142	0	0	0	0	0	0	1236	Bacteria	Proteobacteria	Gammaproteobacteria	Xanthomonadales	Xanthomonadaceae	Thermomonas
959	sample	0	48	0	161	154	87	0	0	0	0	139	88	111	183	127	67	57	0	14	0	0	1236	Bacteria	Bacteroidota	Bacteroidia	Chitinophagales	NA	NA
960	sample	0	0	0	0	0	0	182	206	308	209	177	154	0	0	0	0	0	0	0	0	0	1236	Bacteria	Bacteroidota	Bacteroidia	Cytophagales	Spirosomaceae	Flectobacillus
961	sample	0	0	0	0	0	0	143	136	95	179	140	96	142	141	163	0	0	0	0	0	0	1235	Bacteria	Bacteroidota	Bacteroidia	Sphingobacteriales	NS11-12 marine group	NA
962	sample	0	351	255	222	218	188	0	0	0	0	0	0	0	0	0	0	0	0	0	0	0	1234	Bacteria	Proteobacteria	Gammaproteobacteria	Alteromonadales	Alteromonadaceae	Rheinheimera
963	sample	0	0	73	0	58	59	22	0	108	171	118	154	162	157	151	0	0	0	0	0	0	1233	Bacteria	Bacteroidota	Bacteroidia	Chitinophagales	Chitinophagaceae	NA
964	sample	0	0	0	0	0	0	0	0	0	0	0	0	0	0	0	196	152	225	234	236	190	1233	Bacteria	Proteobacteria	Alphaproteobacteria	Rhodobacterales	Rhodobacteraceae	Defluviimonas
965	mock	1232	0	0	0	0	0	0	0	0	0	0	0	0	0	0	0	0	0	0	0	0	1232	Bacteria	Proteobacteria	Gammaproteobacteria	Enterobacterales	Enterobacteriaceae	Escherichia-Shigella
966	sample	0	0	0	0	0	0	0	0	0	0	66	103	227	230	272	0	0	0	194	0	138	1230	Bacteria	Chloroflexi	Anaerolineae	Ardenticatenales	Ardenticatenaceae	NA
967	sample	0	0	0	0	0	0	0	0	0	0	0	0	0	0	0	220	336	221	127	90	236	1230	Bacteria	Bacteroidota	Bacteroidia	Cytophagales	Spirosomaceae	Flectobacillus
968	sample	0	0	0	0	0	0	144	136	171	256	242	281	0	0	0	0	0	0	0	0	0	1230	Bacteria	Bacteroidota	Bacteroidia	Flavobacteriales	Crocinitomicaceae	Fluviicola
969	sample	0	0	0	0	0	0	116	102	0	320	301	391	0	0	0	0	0	0	0	0	0	1230	Bacteria	Proteobacteria	Gammaproteobacteria	Burkholderiales	Comamonadaceae	Hydrogenophaga
970	sample	0	198	137	152	144	182	0	0	131	66	116	103	0	0	0	0	0	0	0	0	0	1229	Bacteria	Proteobacteria	Gammaproteobacteria	Xanthomonadales	Xanthomonadaceae	Pseudoxanthomonas
971	sample	0	0	0	0	0	0	110	147	105	164	117	105	162	143	147	27	0	0	0	0	0	1227	Bacteria	Bacteroidota	Bacteroidia	Chitinophagales	Saprospiraceae	NA
972	sample	0	185	190	155	141	203	0	0	0	0	0	74	83	119	77	0	0	0	0	0	0	1227	Bacteria	Bacteroidota	Bacteroidia	Cytophagales	Spirosomaceae	Rudanella
973	sample	0	50	0	0	43	0	27	0	40	0	0	25	0	0	0	160	225	189	151	133	184	1227	Bacteria	Verrucomicrobiota	Verrucomicrobiae	Verrucomicrobiales	Verrucomicrobiaceae	NA
974	sample	0	163	161	108	100	128	223	205	139	0	0	0	0	0	0	0	0	0	0	0	0	1227	Bacteria	Bacteroidota	Bacteroidia	Cytophagales	Spirosomaceae	Emticicia
975	mock	1227	0	0	0	0	0	0	0	0	0	0	0	0	0	0	0	0	0	0	0	0	1227	Bacteria	Firmicutes	Bacilli	Bacillales	Bacillaceae	Bacillus
976	sample	0	0	0	0	0	0	243	230	253	139	79	184	0	98	0	0	0	0	0	0	0	1226	Bacteria	Patescibacteria	Gracilibacteria	Absconditabacteriales (SR1)	NA	NA
977	sample	0	66	46	0	65	0	0	0	0	137	147	179	211	192	153	0	0	0	0	28	0	1224	Bacteria	Planctomycetota	028H05-P-BN-P5	NA	NA	NA
978	sample	0	0	0	0	0	77	0	61	117	298	336	294	0	0	0	41	0	0	0	0	0	1224	Bacteria	Bacteroidota	Bacteroidia	Flavobacteriales	Flavobacteriaceae	Flavobacterium
979	sample	0	0	0	0	0	0	0	0	0	0	0	0	0	0	0	181	196	139	203	295	207	1221	Bacteria	Bacteroidota	Bacteroidia	Chitinophagales	Saprospiraceae	NA
980	sample	0	0	0	0	0	0	0	0	0	214	184	180	194	232	216	0	0	0	0	0	0	1220	Bacteria	Patescibacteria	Gracilibacteria	Candidatus Peribacteria	NA	NA
981	sample	0	0	0	0	0	0	0	0	0	0	0	0	0	0	0	675	0	545	0	0	0	1220	Bacteria	Proteobacteria	Gammaproteobacteria	Aeromonadales	Aeromonadaceae	Aeromonas
982	sample	0	96	87	0	0	66	0	0	0	125	146	214	183	165	137	0	0	0	0	0	0	1219	Bacteria	Proteobacteria	Gammaproteobacteria	Burkholderiales	Comamonadaceae	Malikia
983	mock	1219	0	0	0	0	0	0	0	0	0	0	0	0	0	0	0	0	0	0	0	0	1219	Bacteria	Firmicutes	Bacilli	Lactobacillales	Listeriaceae	Listeria
984	sample	0	164	197	173	161	168	0	0	0	0	87	0	0	126	142	0	0	0	0	0	0	1218	Bacteria	Bacteroidota	Bacteroidia	Chitinophagales	Saprospiraceae	NA
985	sample	0	0	53	0	40	0	0	0	0	107	93	0	105	166	109	46	61	53	93	155	136	1217	Bacteria	Proteobacteria	Gammaproteobacteria	Gammaproteobacteria Incertae Sedis	Unknown Family	Acidibacter
986	sample	0	278	249	256	199	232	0	0	0	0	0	0	0	0	0	0	0	0	0	0	0	1214	Bacteria	Bacteroidota	Bacteroidia	Chitinophagales	Saprospiraceae	NA
987	sample	0	0	0	0	16	0	0	0	0	0	85	78	170	157	228	0	0	142	194	0	142	1212	Bacteria	Chloroflexi	Anaerolineae	Caldilineales	Caldilineaceae	NA
988	sample	0	0	0	0	0	0	0	0	0	0	0	0	0	0	0	631	0	581	0	0	0	1212	Bacteria	Proteobacteria	Gammaproteobacteria	Aeromonadales	Aeromonadaceae	Aeromonas
989	sample	0	0	0	0	0	0	0	0	0	0	0	0	0	0	0	227	169	179	269	166	202	1212	Bacteria	Bacteroidota	Bacteroidia	Cytophagales	Microscillaceae	NA
990	sample	0	0	36	0	0	0	0	0	0	0	0	0	104	143	0	103	161	157	162	133	212	1211	Bacteria	Planctomycetota	Planctomycetes	Planctomycetales	Rubinisphaeraceae	NA
991	sample	0	0	0	0	0	0	234	219	105	235	208	209	0	0	0	0	0	0	0	0	0	1210	Bacteria	Proteobacteria	Gammaproteobacteria	Burkholderiales	Comamonadaceae	Hydrogenophaga
992	sample	0	0	0	0	0	0	0	0	0	42	0	39	155	171	154	0	190	0	191	146	121	1209	Bacteria	Bacteroidota	Bacteroidia	Cytophagales	Microscillaceae	NA
993	sample	0	127	0	167	168	126	186	177	258	0	0	0	0	0	0	0	0	0	0	0	0	1209	Bacteria	Proteobacteria	Gammaproteobacteria	Xanthomonadales	Xanthomonadaceae	Stenotrophomonas
994	sample	0	0	0	110	0	0	0	0	26	181	250	112	246	124	159	0	0	0	0	0	0	1208	Bacteria	Proteobacteria	Gammaproteobacteria	Burkholderiales	Oxalobacteraceae	Undibacterium
995	sample	0	0	0	34	24	34	0	0	0	180	119	94	224	170	130	29	0	0	0	0	170	1208	Bacteria	Bacteroidota	Bacteroidia	Chitinophagales	NA	NA
996	sample	0	200	0	0	133	0	0	149	121	239	130	160	0	76	0	0	0	0	0	0	0	1208	Bacteria	Proteobacteria	Gammaproteobacteria	Burkholderiales	Comamonadaceae	NA
997	sample	0	0	0	0	0	0	0	0	0	63	0	0	215	234	285	0	114	0	177	119	0	1207	Bacteria	Chloroflexi	Chloroflexia	Chloroflexales	Roseiflexaceae	Kouleothrix
998	sample	0	0	0	0	0	0	244	264	268	135	173	123	0	0	0	0	0	0	0	0	0	1207	Bacteria	Proteobacteria	Gammaproteobacteria	Burkholderiales	Comamonadaceae	NA
999	sample	0	0	158	177	212	294	0	0	87	77	69	132	0	0	0	0	0	0	0	0	0	1206	Bacteria	Proteobacteria	Alphaproteobacteria	Rhodobacterales	Rhodobacteraceae	Paracoccus
1000	sample	0	90	122	133	108	111	0	15	0	107	0	79	156	135	149	0	0	0	0	0	0	1205	Bacteria	Planctomycetota	Planctomycetes	Planctomycetales	Rubinisphaeraceae	NA
1001	sample	0	0	0	0	0	0	0	0	0	92	0	83	179	124	107	124	169	127	0	121	78	1204	Bacteria	Verrucomicrobiota	Verrucomicrobiae	Verrucomicrobiales	Rubritaleaceae	Luteolibacter
1002	sample	0	0	0	0	0	0	116	79	154	279	299	277	0	0	0	0	0	0	0	0	0	1204	Bacteria	Bacteroidota	Bacteroidia	Flavobacteriales	Crocinitomicaceae	Fluviicola
1003	sample	0	288	237	247	211	220	0	0	0	0	0	0	0	0	0	0	0	0	0	0	0	1203	Bacteria	Bacteroidota	Bacteroidia	Chitinophagales	Saprospiraceae	NA
1004	sample	0	118	77	107	120	97	0	46	65	0	124	119	109	83	65	0	0	0	0	72	0	1202	Bacteria	Proteobacteria	Alphaproteobacteria	Sphingomonadales	Sphingomonadaceae	Sphingorhabdus
1005	sample	0	0	0	0	0	0	0	0	0	0	0	0	0	0	0	227	157	162	205	251	200	1202	Bacteria	Desulfobacterota	Desulfuromonadia	PB19	NA	NA
1006	sample	0	0	0	0	0	0	0	0	0	202	188	154	218	271	168	0	0	0	0	0	0	1201	Bacteria	Bacteroidota	Bacteroidia	Cytophagales	NA	NA
1007	sample	0	0	0	0	0	0	0	0	0	237	238	267	111	168	165	15	0	0	0	0	0	1201	Bacteria	Proteobacteria	Gammaproteobacteria	Xanthomonadales	Xanthomonadaceae	Arenimonas
1008	sample	0	0	0	43	75	57	0	0	0	0	0	0	52	51	68	59	132	94	171	174	225	1201	Bacteria	Acidobacteriota	Vicinamibacteria	Vicinamibacterales	Vicinamibacteraceae	NA
1009	sample	0	0	23	0	25	0	0	0	0	117	160	146	185	305	239	0	0	0	0	0	0	1200	Bacteria	Chloroflexi	Anaerolineae	SBR1031	A4b	NA
1010	sample	0	163	183	182	167	135	0	63	0	0	0	0	77	71	80	0	0	0	0	76	0	1197	Bacteria	Bacteroidota	Bacteroidia	Chitinophagales	Saprospiraceae	NA
1011	mock	1197	0	0	0	0	0	0	0	0	0	0	0	0	0	0	0	0	0	0	0	0	1197	Bacteria	Firmicutes	Bacilli	Lactobacillales	Lactobacillaceae	Lactobacillus
1012	sample	0	0	34	37	0	0	0	0	0	171	154	181	260	179	180	0	0	0	0	0	0	1196	Bacteria	Planctomycetota	Planctomycetes	Pirellulales	Pirellulaceae	Pirellula
1013	sample	0	91	90	0	89	102	0	0	0	0	0	70	212	214	328	0	0	0	0	0	0	1196	Bacteria	Acidobacteriota	Blastocatellia	Pyrinomonadales	Pyrinomonadaceae	RB41
1014	sample	0	0	81	0	60	68	0	0	0	0	54	50	0	0	0	161	152	137	134	137	162	1196	Bacteria	Bacteroidota	Bacteroidia	Bacteroidetes VC2.1 Bac22	NA	NA
1015	sample	0	106	70	119	140	0	162	169	174	87	63	74	0	0	0	32	0	0	0	0	0	1196	Bacteria	Proteobacteria	Alphaproteobacteria	Rhizobiales	Rhizobiales Incertae Sedis	NA
1016	sample	0	186	253	193	192	233	0	0	0	0	84	55	0	0	0	0	0	0	0	0	0	1196	Bacteria	Proteobacteria	Gammaproteobacteria	Burkholderiales	Comamonadaceae	Rhodoferax
1017	sample	0	0	131	131	241	222	171	199	100	0	0	0	0	0	0	0	0	0	0	0	0	1195	Bacteria	Actinobacteriota	Actinobacteria	Micrococcales	Microbacteriaceae	Microbacterium
1018	sample	0	0	0	0	0	0	0	0	0	0	0	0	0	0	0	199	184	242	164	222	183	1194	Bacteria	Planctomycetota	Planctomycetes	Planctomycetales	Rubinisphaeraceae	NA
1019	sample	0	0	0	0	0	0	0	0	0	139	79	114	252	317	292	0	0	0	0	0	0	1193	Bacteria	Planctomycetota	Planctomycetes	Gemmatales	Gemmataceae	Telmatocola
1020	sample	0	0	0	0	0	0	230	222	210	199	172	160	0	0	0	0	0	0	0	0	0	1193	Bacteria	Myxococcota	Polyangia	Polyangiales	Polyangiaceae	NA
1021	sample	0	220	193	142	172	251	0	133	66	0	0	0	0	0	0	0	0	0	14	0	0	1191	Bacteria	Proteobacteria	Gammaproteobacteria	Xanthomonadales	Xanthomonadaceae	Pseudoxanthomonas
1022	sample	0	0	0	0	0	0	0	0	0	0	0	0	0	0	0	287	511	392	0	0	0	1190	Bacteria	Bacteroidota	Bacteroidia	Chitinophagales	Saprospiraceae	NA
1023	sample	0	6	0	0	0	0	0	0	0	0	0	0	27	0	21	159	182	148	244	197	203	1187	Bacteria	Bacteroidota	Bacteroidia	Chitinophagales	Chitinophagaceae	NA
1024	sample	0	0	0	0	0	0	0	0	0	0	0	0	0	0	0	234	240	235	181	96	200	1186	Bacteria	Bacteroidota	Kapabacteria	Kapabacteriales	NA	NA
1025	mock	1186	0	0	0	0	0	0	0	0	0	0	0	0	0	0	0	0	0	0	0	0	1186	Bacteria	Firmicutes	Bacilli	Lactobacillales	Lactobacillaceae	Lactobacillus
1026	sample	0	54	80	0	0	59	0	0	0	0	0	0	109	0	98	110	152	96	120	157	149	1184	Bacteria	Proteobacteria	Alphaproteobacteria	Sphingomonadales	Sphingomonadaceae	Rhizorhapis
1027	sample	0	0	0	0	0	0	0	0	0	0	0	0	0	0	0	151	195	223	64	252	297	1182	Bacteria	Verrucomicrobiota	Verrucomicrobiae	Verrucomicrobiales	Verrucomicrobiaceae	NA
1028	sample	0	222	146	136	132	146	160	135	103	0	0	0	0	0	0	0	0	0	0	0	0	1180	Bacteria	Patescibacteria	Gracilibacteria	NA	NA	NA
1029	sample	0	0	0	0	0	0	141	152	193	248	232	214	0	0	0	0	0	0	0	0	0	1180	Bacteria	Bacteroidota	Bacteroidia	Flavobacteriales	Flavobacteriaceae	Flavobacterium
1030	sample	0	88	84	0	0	67	0	71	78	151	164	112	162	105	97	0	0	0	0	0	0	1179	Bacteria	Proteobacteria	Gammaproteobacteria	Burkholderiales	Comamonadaceae	NA
1031	sample	0	77	0	72	0	95	0	0	0	137	101	145	172	233	141	0	0	0	0	0	0	1173	Bacteria	Verrucomicrobiota	Verrucomicrobiae	Pedosphaerales	Pedosphaeraceae	DEV114
1032	sample	0	96	118	94	106	121	33	33	0	15	0	0	0	0	0	67	81	71	103	164	71	1173	Bacteria	Bacteroidota	Bacteroidia	Chitinophagales	Saprospiraceae	NA
1033	sample	0	0	0	0	0	0	0	0	88	367	371	347	0	0	0	0	0	0	0	0	0	1173	Bacteria	Bacteroidota	Bacteroidia	Flavobacteriales	Flavobacteriaceae	Flavobacterium
1034	sample	0	0	0	0	0	0	200	121	104	149	207	350	41	0	0	0	0	0	0	0	0	1172	Bacteria	Proteobacteria	Alphaproteobacteria	Rhizobiales	Rhizobiaceae	NA
1035	sample	0	225	232	156	125	187	0	0	0	0	0	0	0	0	0	41	0	0	110	0	96	1172	Bacteria	Bacteroidota	Bacteroidia	Flavobacteriales	Flavobacteriaceae	Flavobacterium
1036	sample	0	0	0	0	0	0	88	58	153	266	282	319	0	5	0	0	0	0	0	0	0	1171	Bacteria	Bacteroidota	Bacteroidia	Flavobacteriales	Crocinitomicaceae	Fluviicola
1037	sample	0	0	0	0	0	0	0	0	0	0	0	0	115	123	113	139	135	94	140	134	170	1163	Bacteria	Verrucomicrobiota	Verrucomicrobiae	Pedosphaerales	Pedosphaeraceae	NA
1038	sample	0	0	115	0	106	117	0	0	0	134	102	129	166	122	171	0	0	0	0	0	0	1162	Bacteria	Verrucomicrobiota	Verrucomicrobiae	Verrucomicrobiales	Rubritaleaceae	Luteolibacter
1039	sample	0	140	126	116	127	129	0	0	0	67	53	85	111	119	89	0	0	0	0	0	0	1162	Bacteria	Bacteroidota	Bacteroidia	Chitinophagales	Saprospiraceae	Haliscomenobacter
1040	sample	0	347	233	223	211	114	0	0	0	34	0	0	0	0	0	0	0	0	0	0	0	1162	Bacteria	Proteobacteria	Gammaproteobacteria	Alteromonadales	Alteromonadaceae	Rheinheimera
1041	sample	0	140	101	127	96	126	197	190	143	0	0	40	0	0	0	0	0	0	0	0	0	1160	Bacteria	Proteobacteria	Alphaproteobacteria	Rhodobacterales	Rhodobacteraceae	Pseudorhodobacter
1042	sample	0	68	49	62	60	85	73	85	86	77	82	64	61	80	53	0	0	59	0	67	48	1159	Bacteria	Proteobacteria	Gammaproteobacteria	Burkholderiales	Comamonadaceae	NA
1043	sample	0	0	0	0	0	0	0	0	0	0	0	0	0	0	0	0	172	291	283	192	219	1157	Bacteria	Proteobacteria	Gammaproteobacteria	Burkholderiales	Comamonadaceae	Hydrogenophaga
1044	sample	0	160	175	173	139	181	0	0	91	88	53	97	0	0	0	0	0	0	0	0	0	1157	Bacteria	Proteobacteria	Gammaproteobacteria	Xanthomonadales	Xanthomonadaceae	Pseudoxanthomonas
1045	sample	0	0	53	50	0	0	0	66	259	235	212	282	0	0	0	0	0	0	0	0	0	1157	Bacteria	Proteobacteria	Gammaproteobacteria	Burkholderiales	Comamonadaceae	Variovorax
1046	sample	0	166	228	210	279	198	0	0	0	0	0	0	0	0	0	33	41	0	0	0	0	1155	Bacteria	Proteobacteria	Alphaproteobacteria	Sphingomonadales	Sphingomonadaceae	SD04E11
1047	sample	0	0	139	0	0	0	0	0	0	166	170	112	267	119	136	0	0	43	0	0	0	1152	Bacteria	Bacteroidota	Bacteroidia	Chitinophagales	NA	NA
1048	sample	0	0	0	0	0	0	128	146	177	234	243	224	0	0	0	0	0	0	0	0	0	1152	Bacteria	Bacteroidota	Bacteroidia	Flavobacteriales	Flavobacteriaceae	Flavobacterium
1049	sample	0	0	0	0	0	0	0	0	0	0	0	0	0	0	0	241	368	223	92	61	164	1149	Bacteria	Bacteroidota	Bacteroidia	Cytophagales	Spirosomaceae	Flectobacillus
1050	sample	0	0	0	0	0	0	204	162	239	83	142	120	97	0	101	0	0	0	0	0	0	1148	Bacteria	Patescibacteria	Gracilibacteria	Absconditabacteriales (SR1)	NA	NA
1051	sample	0	0	0	0	0	0	0	0	0	0	0	0	0	0	0	187	216	216	173	148	207	1147	Bacteria	Acidobacteriota	Blastocatellia	Blastocatellales	Blastocatellaceae	Blastocatella
1052	sample	0	0	0	57	0	0	0	0	0	149	182	153	178	201	226	0	0	0	0	0	0	1146	Bacteria	Proteobacteria	Gammaproteobacteria	Burkholderiales	Comamonadaceae	NA
1053	sample	0	0	0	0	0	0	0	0	0	0	105	56	93	112	115	80	100	91	100	135	159	1146	Bacteria	Nitrospirota	Nitrospiria	Nitrospirales	Nitrospiraceae	Nitrospira
1054	sample	0	21	0	0	0	31	0	0	0	0	0	0	0	0	0	178	159	195	228	189	145	1146	Bacteria	Bacteroidota	Bacteroidia	Flavobacteriales	Flavobacteriaceae	Flavobacterium
1055	sample	0	0	46	62	57	56	0	0	0	69	77	100	228	203	245	0	0	0	0	0	0	1143	Bacteria	Chloroflexi	Anaerolineae	RBG-13-54-9	NA	NA
1056	sample	0	0	0	0	0	0	244	213	180	206	136	162	0	0	0	0	0	0	0	0	0	1141	Bacteria	Bacteroidota	Bacteroidia	Cytophagales	Spirosomaceae	Arcicella
1057	sample	0	0	0	0	0	0	0	0	0	88	127	94	325	268	238	0	0	0	0	0	0	1140	Bacteria	Bacteroidota	Bacteroidia	Chitinophagales	37-13	NA
1058	sample	0	175	175	113	176	174	0	0	0	0	58	0	0	0	0	0	134	0	64	0	71	1140	Bacteria	Proteobacteria	Alphaproteobacteria	Sphingomonadales	Sphingomonadaceae	Rhizorhapis
1059	mock	1139	0	0	0	0	0	0	0	0	0	0	0	0	0	0	0	0	0	0	0	0	1139	Bacteria	Firmicutes	Bacilli	Bacillales	Bacillaceae	Bacillus
1060	sample	0	69	40	0	0	0	304	327	240	55	51	52	0	0	0	0	0	0	0	0	0	1138	Bacteria	Bacteroidota	Bacteroidia	Flavobacteriales	Flavobacteriaceae	Flavobacterium
1061	sample	0	45	0	32	0	0	0	0	0	0	0	0	0	0	86	181	219	102	178	118	174	1135	Bacteria	Planctomycetota	Planctomycetes	Pirellulales	Pirellulaceae	Pir4 lineage
1062	sample	0	0	0	0	54	0	0	0	0	57	42	0	0	0	0	123	187	104	205	167	195	1134	Bacteria	Proteobacteria	Alphaproteobacteria	Sphingomonadales	Sphingomonadaceae	Rhizorhapis
1063	sample	0	0	0	0	0	0	0	0	0	0	0	0	0	0	0	121	289	220	146	191	166	1133	Bacteria	Bacteroidota	Bacteroidia	Chitinophagales	Saprospiraceae	NA
1064	sample	0	0	0	0	0	0	0	0	0	0	0	0	19	0	17	221	188	164	203	126	194	1132	Bacteria	Deinococcota	Deinococci	Thermales	Thermaceae	Meiothermus
1065	sample	0	0	0	0	0	0	0	0	0	0	0	0	0	0	0	142	154	228	275	128	205	1132	Bacteria	Bacteroidota	Bacteroidia	Chitinophagales	Chitinophagaceae	Terrimonas
1066	sample	0	0	0	0	0	0	0	0	0	0	0	0	0	0	0	115	199	117	192	211	298	1132	Bacteria	Acidobacteriota	Blastocatellia	45597	NA	NA
1067	sample	0	0	0	0	0	0	0	0	0	0	0	0	0	180	138	68	110	0	139	245	251	1131	Bacteria	Acidobacteriota	Blastocatellia	45597	NA	NA
1068	sample	0	0	0	0	0	0	0	0	0	73	99	0	242	223	199	0	0	81	0	82	130	1129	Bacteria	Bacteroidota	Bacteroidia	Chitinophagales	Saprospiraceae	NA
1069	sample	0	0	0	0	127	117	0	0	0	0	131	70	137	142	136	45	0	0	114	110	0	1129	Bacteria	Acidobacteriota	Vicinamibacteria	Vicinamibacterales	Vicinamibacteraceae	NA
1070	sample	0	0	0	0	0	0	0	0	0	145	145	153	221	258	206	0	0	0	0	0	0	1128	Bacteria	Bacteroidota	Bacteroidia	Cytophagales	NA	NA
1071	sample	0	91	49	55	0	93	0	0	0	95	64	91	162	140	131	0	86	71	0	0	0	1128	Bacteria	Myxococcota	Polyangia	Haliangiales	Haliangiaceae	Haliangium
1072	sample	0	0	0	0	0	0	0	0	0	0	0	0	155	162	139	100	143	134	0	89	206	1128	Bacteria	Proteobacteria	Alphaproteobacteria	Rickettsiales	Mitochondria	NA
1073	sample	0	166	0	178	182	170	0	0	0	127	180	124	0	0	0	0	0	0	0	0	0	1127	Bacteria	Bacteroidota	Bacteroidia	Chitinophagales	Saprospiraceae	NA
1074	sample	0	0	0	0	0	0	0	0	0	0	100	56	127	195	209	0	0	0	100	133	206	1126	Bacteria	Nitrospirota	Nitrospiria	Nitrospirales	Nitrospiraceae	Nitrospira
1075	sample	0	135	137	116	122	109	0	0	0	89	0	0	126	162	130	0	0	0	0	0	0	1126	Bacteria	Proteobacteria	Alphaproteobacteria	Caulobacterales	Caulobacteraceae	Phenylobacterium
1076	sample	0	65	53	45	0	68	0	0	0	0	145	136	117	108	107	20	0	0	160	100	0	1124	Bacteria	Proteobacteria	Alphaproteobacteria	Dongiales	Dongiaceae	Dongia
1077	sample	0	0	0	0	0	0	0	0	0	0	0	0	0	0	0	105	190	99	172	355	203	1124	Bacteria	Bacteroidota	Bacteroidia	Chitinophagales	Saprospiraceae	NA
1078	sample	0	0	0	0	0	0	235	227	261	140	173	87	0	0	0	0	0	0	0	0	0	1123	Bacteria	Proteobacteria	Gammaproteobacteria	Burkholderiales	Comamonadaceae	Sphaerotilus
1079	sample	0	0	0	0	0	64	79	0	81	208	130	235	121	83	84	36	0	0	0	0	0	1121	Bacteria	Proteobacteria	Alphaproteobacteria	Rhodobacterales	Rhodobacteraceae	Pseudorhodobacter
1080	sample	0	0	0	0	0	0	116	128	48	278	273	277	0	0	0	0	0	0	0	0	0	1120	Bacteria	Bacteroidota	Bacteroidia	Flavobacteriales	Weeksellaceae	Chryseobacterium
1081	sample	0	0	0	0	0	0	0	0	62	99	102	123	200	190	192	0	63	88	0	0	0	1119	Bacteria	Verrucomicrobiota	Verrucomicrobiae	Verrucomicrobiales	Rubritaleaceae	Luteolibacter
1082	sample	0	78	117	126	120	72	0	0	40	82	0	0	200	94	186	4	0	0	0	0	0	1119	Bacteria	Bacteroidota	Rhodothermia	Rhodothermales	Rhodothermaceae	NA
1083	sample	0	0	0	0	0	0	0	0	0	0	0	0	0	0	0	111	168	133	201	178	327	1118	Bacteria	Acidobacteriota	Blastocatellia	45597	NA	NA
1084	sample	0	0	0	0	0	0	0	0	0	90	96	87	263	286	295	0	0	0	0	0	0	1117	Bacteria	Planctomycetota	Planctomycetes	Gemmatales	Gemmataceae	Telmatocola
1085	sample	0	108	103	98	100	104	83	0	50	137	57	90	80	60	47	0	0	0	0	0	0	1117	Bacteria	Proteobacteria	Alphaproteobacteria	Sphingomonadales	Sphingomonadaceae	Sphingorhabdus
1086	sample	0	0	0	0	0	0	0	0	0	0	0	0	0	38	0	180	156	106	254	212	170	1116	Bacteria	Verrucomicrobiota	Verrucomicrobiae	Pedosphaerales	Pedosphaeraceae	NA
1087	sample	0	0	0	0	0	0	0	0	0	0	0	0	0	0	0	191	330	241	0	153	197	1112	Bacteria	Proteobacteria	Gammaproteobacteria	Pseudomonadales	Moraxellaceae	[Agitococcus] lubricus group
1088	mock	1112	0	0	0	0	0	0	0	0	0	0	0	0	0	0	0	0	0	0	0	0	1112	Bacteria	Firmicutes	Bacilli	Lactobacillales	Listeriaceae	Listeria
1089	sample	0	57	59	57	54	56	0	0	0	66	96	93	175	225	173	0	0	0	0	0	0	1111	Bacteria	Bacteroidota	Bacteroidia	Chitinophagales	Saprospiraceae	NA
1090	sample	0	80	0	0	124	0	197	0	179	145	152	0	107	127	0	0	0	0	0	0	0	1111	Bacteria	Proteobacteria	Gammaproteobacteria	Burkholderiales	Comamonadaceae	NA
1091	sample	0	0	0	0	0	0	0	0	0	0	0	0	0	158	149	0	104	88	163	208	241	1111	Bacteria	Acidobacteriota	Blastocatellia	45597	NA	NA
1092	sample	0	0	0	0	0	0	0	0	44	115	232	88	248	193	189	0	0	0	0	0	0	1109	Bacteria	Bacteroidota	Bacteroidia	Chitinophagales	NA	NA
1093	sample	0	197	226	140	186	260	0	0	0	59	0	41	0	0	0	0	0	0	0	0	0	1109	Bacteria	Proteobacteria	Gammaproteobacteria	Burkholderiales	Comamonadaceae	NA
1094	sample	0	0	0	0	0	0	0	0	0	144	0	201	206	234	323	0	0	0	0	0	0	1108	Bacteria	Chloroflexi	Anaerolineae	SBR1031	A4b	NA
1095	sample	0	125	99	126	120	123	0	0	0	0	0	0	120	160	128	0	58	0	0	0	49	1108	Bacteria	Verrucomicrobiota	Verrucomicrobiae	Verrucomicrobiales	Rubritaleaceae	Luteolibacter
1096	sample	0	269	182	213	212	231	0	0	0	0	0	0	0	0	0	0	0	0	0	0	0	1107	Bacteria	Proteobacteria	Gammaproteobacteria	Burkholderiales	Comamonadaceae	Rubrivivax
1097	sample	0	0	39	69	0	0	228	152	89	161	142	226	0	0	0	0	0	0	0	0	0	1106	Bacteria	Deinococcota	Deinococci	Deinococcales	Deinococcaceae	Deinococcus
1098	sample	0	0	0	0	54	0	0	0	0	70	0	57	113	118	0	131	89	131	127	74	140	1104	Bacteria	Planctomycetota	Planctomycetes	Pirellulales	Pirellulaceae	Pirellula
1099	sample	0	0	0	0	0	0	0	0	0	126	88	184	256	248	201	0	0	0	0	0	0	1103	Bacteria	Bacteroidota	Bacteroidia	Chitinophagales	Chitinophagaceae	Asinibacterium
1100	sample	0	0	0	0	0	0	0	0	0	0	0	0	0	0	0	255	182	189	171	162	144	1103	Bacteria	Planctomycetota	OM190	NA	NA	NA
1101	sample	0	0	0	0	0	0	279	284	203	98	104	89	0	0	0	0	0	0	0	46	0	1103	Bacteria	Bacteroidota	Bacteroidia	Cytophagales	Spirosomaceae	Emticicia
1102	sample	0	0	0	0	0	0	0	0	0	204	129	153	211	209	196	0	0	0	0	0	0	1102	Bacteria	Verrucomicrobiota	Verrucomicrobiae	Verrucomicrobiales	Rubritaleaceae	Luteolibacter
1103	sample	0	0	0	0	0	0	0	0	0	118	178	178	172	131	88	0	94	60	31	0	52	1102	Bacteria	Proteobacteria	Gammaproteobacteria	Burkholderiales	Oxalobacteraceae	Undibacterium
1104	mock	1101	0	0	0	0	0	0	0	0	0	0	0	0	0	0	0	0	0	0	0	0	1101	Bacteria	Proteobacteria	Gammaproteobacteria	Pseudomonadales	Pseudomonadaceae	Pseudomonas
1105	sample	0	0	0	0	0	0	0	0	0	0	0	85	273	262	231	53	51	0	144	0	0	1099	Bacteria	Bacteroidota	Bacteroidia	Chitinophagales	Saprospiraceae	NA
1106	sample	0	0	0	59	0	0	0	0	0	0	43	54	133	0	0	175	127	191	201	0	116	1099	Bacteria	Proteobacteria	Alphaproteobacteria	Rhizobiales	Devosiaceae	NA
1107	sample	0	0	0	0	55	40	0	0	0	130	0	122	127	202	157	0	119	107	0	40	0	1099	Bacteria	Proteobacteria	Alphaproteobacteria	Rhodobacterales	Rhodobacteraceae	Defluviimonas
1108	sample	0	148	93	90	137	158	160	129	183	0	0	0	0	0	0	0	0	0	0	0	0	1098	Bacteria	Bacteroidota	Bacteroidia	Chitinophagales	NA	NA
1109	sample	0	0	133	0	0	57	0	0	0	147	143	147	55	73	36	0	80	132	93	0	0	1096	Bacteria	Proteobacteria	Alphaproteobacteria	Sphingomonadales	Sphingomonadaceae	Rhizorhapis
1110	sample	0	0	44	30	0	0	92	209	216	167	117	221	0	0	0	0	0	0	0	0	0	1096	Bacteria	Proteobacteria	Gammaproteobacteria	Xanthomonadales	Xanthomonadaceae	Luteimonas
1111	mock	1096	0	0	0	0	0	0	0	0	0	0	0	0	0	0	0	0	0	0	0	0	1096	Bacteria	Proteobacteria	Gammaproteobacteria	Enterobacterales	Enterobacteriaceae	NA
1112	sample	0	179	209	232	221	169	0	0	0	0	0	0	0	0	84	0	0	0	0	0	0	1094	Bacteria	Proteobacteria	Alphaproteobacteria	Rhizobiales	Rhizobiaceae	NA
1113	sample	0	225	189	228	173	191	0	0	0	0	0	0	0	0	0	0	0	0	26	26	36	1094	Bacteria	Myxococcota	Myxococcia	Myxococcales	Myxococcaceae	NA
1114	sample	0	280	239	196	239	140	0	0	0	0	0	0	0	0	0	0	0	0	0	0	0	1094	Bacteria	Proteobacteria	Gammaproteobacteria	Alteromonadales	Alteromonadaceae	Rheinheimera
1115	sample	0	0	0	0	0	0	0	0	0	0	0	0	0	0	0	141	150	95	178	349	180	1093	Bacteria	Bacteroidota	Bacteroidia	Chitinophagales	Saprospiraceae	NA
1116	sample	0	38	54	67	0	31	0	0	0	0	0	0	195	272	208	0	70	0	0	0	157	1092	Bacteria	Chloroflexi	Anaerolineae	SBR1031	A4b	NA
1117	sample	0	0	0	47	0	0	97	0	138	145	0	201	240	0	161	0	0	0	39	22	0	1090	Bacteria	Bdellovibrionota	Bdellovibrionia	Bdellovibrionales	Bdellovibrionaceae	Bdellovibrio
1118	sample	0	79	78	79	0	79	69	0	130	89	73	121	85	89	117	0	0	0	0	0	0	1088	Bacteria	Proteobacteria	Alphaproteobacteria	Sphingomonadales	Sphingomonadaceae	Rhizorhapis
1119	sample	0	0	0	0	0	0	0	0	0	141	129	95	0	0	77	86	112	0	139	163	146	1088	Bacteria	Bacteroidota	Bacteroidia	Flavobacteriales	Flavobacteriaceae	Flavobacterium
1120	sample	0	0	0	0	0	0	0	0	0	0	0	0	0	0	0	278	201	298	94	0	217	1088	Bacteria	Verrucomicrobiota	Verrucomicrobiae	Pedosphaerales	Pedosphaeraceae	SH3-11
1121	sample	0	0	0	0	0	0	0	0	0	0	0	0	0	0	0	252	171	131	135	164	235	1088	Bacteria	Bacteroidota	Bacteroidia	Flavobacteriales	NS9 marine group	NA
1122	sample	0	0	0	0	0	0	180	236	219	0	138	133	0	0	181	0	0	0	0	0	0	1087	Bacteria	Bdellovibrionota	Bdellovibrionia	Bdellovibrionales	Bdellovibrionaceae	Bdellovibrio
1123	sample	0	0	47	0	61	0	346	309	324	0	0	0	0	0	0	0	0	0	0	0	0	1087	Bacteria	Bacteroidota	Bacteroidia	Chitinophagales	Saprospiraceae	NA
1124	sample	0	0	0	0	0	0	270	288	224	85	96	124	0	0	0	0	0	0	0	0	0	1087	Bacteria	Bacteroidota	Bacteroidia	Sphingobacteriales	env.OPS 17	NA
1125	sample	0	0	0	0	0	0	88	60	0	336	261	340	0	0	0	0	0	0	0	0	0	1085	Bacteria	Proteobacteria	Gammaproteobacteria	Burkholderiales	Comamonadaceae	Hydrogenophaga
1126	sample	0	202	263	206	176	205	0	0	8	0	24	0	0	0	0	0	0	0	0	0	0	1084	Bacteria	Proteobacteria	Alphaproteobacteria	Micavibrionales	NA	NA
1127	sample	0	5	0	0	0	0	14	10	0	131	85	165	214	221	237	0	0	0	0	0	0	1082	Bacteria	Patescibacteria	Gracilibacteria	Absconditabacteriales (SR1)	NA	NA
1128	sample	0	0	0	0	0	0	0	0	0	55	84	81	109	139	119	111	151	90	0	80	62	1081	Bacteria	Verrucomicrobiota	Verrucomicrobiae	Verrucomicrobiales	Rubritaleaceae	Luteolibacter
1129	sample	0	250	154	154	139	165	68	67	60	21	0	0	0	0	0	0	0	0	0	0	0	1078	Bacteria	Proteobacteria	Gammaproteobacteria	Burkholderiales	Comamonadaceae	NA
1130	sample	0	0	63	0	0	40	80	46	64	147	109	150	129	120	128	0	0	0	0	0	0	1076	Bacteria	Proteobacteria	Gammaproteobacteria	Burkholderiales	Comamonadaceae	NA
1131	sample	0	224	150	210	160	106	0	0	0	0	0	0	0	0	0	0	89	55	0	81	0	1075	Bacteria	Proteobacteria	Gammaproteobacteria	Burkholderiales	NA	NA
1132	sample	0	226	162	163	166	177	52	0	0	72	0	0	0	0	0	0	0	56	0	0	0	1074	Bacteria	Proteobacteria	Alphaproteobacteria	Rhodobacterales	Rhodobacteraceae	Gemmobacter
1133	sample	0	0	0	0	0	0	277	308	191	84	112	101	0	0	0	0	0	0	0	0	0	1073	Bacteria	Bacteroidota	Bacteroidia	Cytophagales	Spirosomaceae	Emticicia
1134	sample	0	178	148	165	158	181	0	0	0	0	0	0	101	69	72	0	0	0	0	0	0	1072	Bacteria	Proteobacteria	Gammaproteobacteria	Xanthomonadales	Rhodanobacteraceae	NA
1135	sample	0	0	0	0	0	0	0	0	0	0	0	0	0	0	0	183	161	188	200	144	196	1072	Bacteria	Proteobacteria	Alphaproteobacteria	Sphingomonadales	Sphingomonadaceae	Novosphingobium
1136	sample	0	0	0	0	0	0	0	0	0	233	109	166	151	180	231	0	0	0	0	0	0	1070	Bacteria	Patescibacteria	Saccharimonadia	Saccharimonadales	NA	NA
1137	sample	0	0	38	0	0	0	447	305	221	59	0	0	0	0	0	0	0	0	0	0	0	1070	Bacteria	Proteobacteria	Alphaproteobacteria	Sphingomonadales	Sphingomonadaceae	Novosphingobium
1138	sample	0	110	120	95	0	90	186	0	0	135	148	124	61	0	0	0	0	0	0	0	0	1069	Bacteria	Proteobacteria	Gammaproteobacteria	Burkholderiales	Comamonadaceae	NA
1139	sample	0	150	170	197	130	133	0	88	136	65	0	0	0	0	0	0	0	0	0	0	0	1069	Bacteria	Proteobacteria	Alphaproteobacteria	Rhizobiales	Rhizobiaceae	Shinella
1140	sample	0	47	70	80	74	60	0	0	0	101	86	100	140	136	107	0	0	0	0	0	67	1068	Bacteria	Proteobacteria	Alphaproteobacteria	Rhodobacterales	Rhodobacteraceae	Tabrizicola
1141	mock	1066	0	0	0	0	0	0	0	0	0	0	0	0	0	0	0	0	0	0	0	0	1066	Bacteria	Proteobacteria	Gammaproteobacteria	Enterobacterales	Enterobacteriaceae	Escherichia-Shigella
1142	mock	1066	0	0	0	0	0	0	0	0	0	0	0	0	0	0	0	0	0	0	0	0	1066	Bacteria	Firmicutes	Bacilli	Staphylococcales	Staphylococcaceae	Staphylococcus
1143	sample	0	0	0	0	0	0	0	47	80	69	155	0	277	211	226	0	0	0	0	0	0	1065	Bacteria	Bacteroidota	Kapabacteria	Kapabacteriales	NA	NA
1144	sample	0	50	0	86	69	0	0	0	0	64	56	75	187	193	236	0	0	0	0	48	0	1064	Bacteria	Chloroflexi	Anaerolineae	RBG-13-54-9	NA	NA
1145	sample	0	224	159	138	139	184	0	0	97	0	40	0	0	49	0	0	0	31	0	0	0	1061	Bacteria	Bacteroidota	Bacteroidia	Chitinophagales	Chitinophagaceae	Sediminibacterium
1146	sample	0	0	0	0	74	0	0	0	0	102	107	83	0	0	0	95	86	78	129	181	126	1061	Bacteria	Bacteroidota	Bacteroidia	Flavobacteriales	Flavobacteriaceae	Flavobacterium
1147	sample	0	0	0	0	55	0	0	0	0	94	164	102	262	214	169	0	0	0	0	0	0	1060	Bacteria	Bacteroidota	Bacteroidia	Chitinophagales	NA	NA
1148	sample	0	0	0	0	0	0	0	0	0	0	0	0	50	0	0	151	199	142	176	141	201	1060	Bacteria	Verrucomicrobiota	Verrucomicrobiae	Pedosphaerales	Pedosphaeraceae	Pedosphaera
1149	sample	0	0	0	0	0	0	0	0	0	0	0	0	0	0	0	243	168	179	97	135	238	1060	Bacteria	Proteobacteria	Gammaproteobacteria	Burkholderiales	Comamonadaceae	Hydrogenophaga
1150	sample	0	0	0	0	48	0	22	16	0	157	0	0	216	183	183	0	32	27	0	0	175	1059	Bacteria	Proteobacteria	Alphaproteobacteria	Dongiales	Dongiaceae	Dongia
1151	sample	0	0	0	0	0	0	0	0	0	0	0	0	0	0	0	205	185	233	101	118	217	1059	Bacteria	Planctomycetota	OM190	NA	NA	NA
1152	sample	0	0	0	0	0	0	0	0	0	0	0	0	0	0	0	167	206	98	175	214	197	1057	Bacteria	Acidobacteriota	Blastocatellia	Blastocatellales	Blastocatellaceae	OLB17
1153	sample	0	0	0	0	0	0	0	0	0	0	0	0	0	0	0	0	0	126	298	255	377	1056	Bacteria	Chloroflexi	Anaerolineae	SBR1031	A4b	NA
1154	sample	0	145	102	131	0	101	0	0	60	189	0	0	99	110	118	0	0	0	0	0	0	1055	Bacteria	Proteobacteria	Alphaproteobacteria	Rhodobacterales	Rhodobacteraceae	Pseudorhodobacter
1155	sample	0	0	0	0	0	0	0	0	0	159	117	175	196	189	218	0	0	0	0	0	0	1054	Bacteria	Verrucomicrobiota	Verrucomicrobiae	Verrucomicrobiales	Verrucomicrobiaceae	NA
1156	sample	0	0	0	0	0	0	0	0	0	43	0	0	0	0	0	200	261	188	113	102	147	1054	Bacteria	Bacteroidota	Bacteroidia	Chitinophagales	Saprospiraceae	NA
1157	sample	0	0	0	0	0	0	0	0	0	0	0	0	0	0	0	521	0	532	0	0	0	1053	Bacteria	Proteobacteria	Gammaproteobacteria	Aeromonadales	Aeromonadaceae	Aeromonas
1158	sample	0	0	0	0	0	0	0	52	33	112	140	129	221	196	169	0	0	0	0	0	0	1052	Bacteria	Verrucomicrobiota	Verrucomicrobiae	Verrucomicrobiales	Rubritaleaceae	Luteolibacter
1159	sample	0	104	0	89	80	0	62	0	96	132	101	128	79	81	100	0	0	0	0	0	0	1052	Bacteria	Proteobacteria	Gammaproteobacteria	Burkholderiales	Comamonadaceae	NA
1160	sample	0	0	0	0	0	0	0	0	0	0	0	49	0	0	0	119	245	209	156	90	183	1051	Bacteria	Planctomycetota	Planctomycetes	Planctomycetales	Rubinisphaeraceae	SH-PL14
1161	sample	0	0	29	0	0	0	67	0	156	275	263	260	0	0	0	0	0	0	0	0	0	1050	Bacteria	Bacteroidota	Bacteroidia	Flavobacteriales	Crocinitomicaceae	Fluviicola
1162	sample	0	0	10	0	0	0	0	0	0	229	0	215	272	195	128	0	0	0	0	0	0	1049	Bacteria	Bacteroidota	Bacteroidia	Cytophagales	Raineyaceae	Raineya
1163	sample	0	0	0	0	0	0	0	0	0	0	0	0	0	0	0	194	254	230	108	100	162	1048	Bacteria	Actinobacteriota	Actinobacteria	Micrococcales	Microbacteriaceae	Aurantimicrobium
1164	sample	0	0	0	0	0	0	0	0	0	63	94	53	347	273	217	0	0	0	0	0	0	1047	Bacteria	Bacteroidota	Bacteroidia	Chitinophagales	37-13	NA
1165	sample	0	0	29	0	0	0	133	135	138	98	102	107	114	69	80	0	0	0	0	42	0	1047	Bacteria	Bacteroidota	Bacteroidia	Chitinophagales	NA	NA
1166	sample	0	0	0	0	0	0	0	0	0	0	0	0	0	0	0	142	174	0	330	227	174	1047	Bacteria	Verrucomicrobiota	Verrucomicrobiae	Verrucomicrobiales	NA	NA
1167	sample	0	0	0	0	0	0	0	0	0	89	0	80	90	134	129	0	166	115	92	0	151	1046	Bacteria	Proteobacteria	Alphaproteobacteria	Rhizobiales	Hyphomicrobiaceae	Hyphomicrobium
1168	sample	0	0	0	0	0	0	212	170	137	183	161	183	0	0	0	0	0	0	0	0	0	1046	Bacteria	Proteobacteria	Gammaproteobacteria	Burkholderiales	Comamonadaceae	Hydrogenophaga
1169	sample	0	0	0	0	0	0	106	121	189	210	233	187	0	0	0	0	0	0	0	0	0	1046	Bacteria	Bacteroidota	Bacteroidia	Flavobacteriales	Flavobacteriaceae	Flavobacterium
1170	sample	0	0	0	0	0	0	0	0	0	0	0	0	0	0	0	111	214	80	175	254	209	1043	Eukaryota	NA	NA	NA	NA	NA
1171	sample	0	0	0	0	0	0	0	0	0	0	0	0	0	0	0	93	58	0	212	285	394	1042	Bacteria	Chloroflexi	Anaerolineae	SBR1031	A4b	NA
1172	sample	0	116	97	124	103	119	175	148	160	0	0	0	0	0	0	0	0	0	0	0	0	1042	Bacteria	Proteobacteria	Alphaproteobacteria	Rhodobacterales	Rhodobacteraceae	Pseudorhodobacter
1173	sample	0	0	19	18	0	0	0	0	51	142	103	173	134	175	152	0	58	0	0	0	16	1041	Bacteria	Proteobacteria	Alphaproteobacteria	Rhizobiales	Rhizobiaceae	NA
1174	sample	0	141	121	106	129	90	183	146	125	0	0	0	0	0	0	0	0	0	0	0	0	1041	Bacteria	Proteobacteria	Alphaproteobacteria	Rhodobacterales	Rhodobacteraceae	Pseudorhodobacter
1175	sample	0	0	91	111	109	123	186	145	109	84	0	82	0	0	0	0	0	0	0	0	0	1040	Bacteria	Actinobacteriota	Actinobacteria	Micrococcales	Microbacteriaceae	Microbacterium
1176	sample	0	0	0	0	0	0	169	190	271	141	145	124	0	0	0	0	0	0	0	0	0	1040	Bacteria	Bacteroidota	Bacteroidia	Cytophagales	Spirosomaceae	Flectobacillus
1177	sample	0	94	70	71	0	0	0	21	0	131	84	120	121	202	122	0	0	0	0	0	0	1036	Bacteria	Planctomycetota	Planctomycetes	Planctomycetales	Rubinisphaeraceae	SH-PL14
1178	sample	0	196	217	161	194	218	0	0	0	0	0	0	0	0	0	0	0	50	0	0	0	1036	Bacteria	Proteobacteria	Alphaproteobacteria	Sphingomonadales	Sphingomonadaceae	Rhizorhapis
1179	sample	0	0	0	66	0	0	0	0	0	0	0	0	61	78	108	84	74	106	154	133	171	1035	Bacteria	Acidobacteriota	Vicinamibacteria	Vicinamibacterales	Vicinamibacteraceae	NA
1180	sample	0	0	0	0	0	0	0	0	0	124	121	0	249	305	235	0	0	0	0	0	0	1034	Bacteria	Planctomycetota	Planctomycetes	Gemmatales	Gemmataceae	NA
1181	sample	0	257	178	185	206	208	0	0	0	0	0	0	0	0	0	0	0	0	0	0	0	1034	Bacteria	Proteobacteria	Gammaproteobacteria	Burkholderiales	Comamonadaceae	Rubrivivax
1182	mock	1034	0	0	0	0	0	0	0	0	0	0	0	0	0	0	0	0	0	0	0	0	1034	Bacteria	Firmicutes	Bacilli	Staphylococcales	Staphylococcaceae	Staphylococcus
1183	sample	0	162	142	105	125	141	0	0	0	0	0	0	0	0	0	116	122	120	0	0	0	1033	Bacteria	Planctomycetota	Planctomycetes	Pirellulales	Pirellulaceae	Pirellula
1184	sample	0	172	198	182	182	232	0	0	0	0	0	0	0	0	0	0	0	0	0	65	0	1031	Bacteria	Bacteroidota	Bacteroidia	Chitinophagales	Saprospiraceae	NA
1185	sample	0	0	0	56	0	0	0	0	0	0	0	0	0	68	83	76	114	77	158	193	205	1030	Bacteria	Acidobacteriota	Vicinamibacteria	Vicinamibacterales	Vicinamibacteraceae	NA
1186	sample	0	251	208	182	176	213	0	0	0	0	0	0	0	0	0	0	0	0	0	0	0	1030	Bacteria	Bacteroidota	Bacteroidia	Chitinophagales	Saprospiraceae	NA
1187	sample	0	0	0	0	0	0	0	0	0	0	0	0	0	0	0	172	242	249	186	0	180	1029	Bacteria	Myxococcota	Polyangia	Polyangiales	Polyangiaceae	Polyangium
1188	sample	0	0	70	90	0	100	199	192	139	100	77	62	0	0	0	0	0	0	0	0	0	1029	Bacteria	Bacteroidota	Bacteroidia	Flavobacteriales	Flavobacteriaceae	Flavobacterium
1189	mock	1029	0	0	0	0	0	0	0	0	0	0	0	0	0	0	0	0	0	0	0	0	1029	Bacteria	Firmicutes	Bacilli	Lactobacillales	Listeriaceae	Listeria
1190	sample	0	38	0	0	0	0	0	0	0	0	0	0	94	106	95	119	120	77	97	80	202	1028	Bacteria	Verrucomicrobiota	Verrucomicrobiae	Pedosphaerales	Pedosphaeraceae	NA
1191	sample	0	0	0	0	81	113	0	0	4	86	0	74	61	155	117	0	167	59	52	0	58	1027	Bacteria	Chloroflexi	Anaerolineae	SBR1031	A4b	NA
1192	sample	0	148	106	95	96	118	119	155	190	0	0	0	0	0	0	0	0	0	0	0	0	1027	Bacteria	Bacteroidota	Bacteroidia	Chitinophagales	NA	NA
1193	sample	0	0	0	0	0	0	113	94	0	277	269	274	0	0	0	0	0	0	0	0	0	1027	Bacteria	Bacteroidota	Bacteroidia	Flavobacteriales	Weeksellaceae	Chryseobacterium
1194	sample	0	215	214	175	191	125	0	0	0	0	47	0	59	0	0	0	0	0	0	0	0	1026	Bacteria	Verrucomicrobiota	Verrucomicrobiae	Chthoniobacterales	Chthoniobacteraceae	Chthoniobacter
1195	sample	0	0	0	0	0	0	206	270	141	127	102	0	79	98	0	0	0	0	0	0	0	1023	Bacteria	Bacteroidota	Bacteroidia	Chitinophagales	NA	NA
1196	sample	0	0	0	0	0	0	0	0	0	0	0	0	0	0	0	245	271	202	182	0	121	1021	Bacteria	Proteobacteria	Alphaproteobacteria	Rhizobiales	Rhizobiales Incertae Sedis	NA
1197	mock	1020	0	0	0	0	0	0	0	0	0	0	0	0	0	0	0	0	0	0	0	0	1020	Bacteria	Proteobacteria	Gammaproteobacteria	Pseudomonadales	Pseudomonadaceae	Pseudomonas
1198	sample	0	0	0	0	0	0	114	111	57	229	274	235	0	0	0	0	0	0	0	0	0	1020	Bacteria	Bacteroidota	Bacteroidia	Flavobacteriales	Weeksellaceae	Chryseobacterium
1199	sample	0	0	0	0	0	8	0	0	0	90	0	0	138	155	0	0	207	168	148	0	105	1019	Bacteria	Bacteroidota	Kapabacteria	Kapabacteriales	NA	NA
1200	sample	0	0	0	0	0	0	0	0	59	326	339	295	0	0	0	0	0	0	0	0	0	1019	Bacteria	Bacteroidota	Bacteroidia	Flavobacteriales	Flavobacteriaceae	Flavobacterium
1201	sample	0	159	197	191	180	230	0	0	0	0	61	0	0	0	0	0	0	0	0	0	0	1018	Bacteria	Verrucomicrobiota	Verrucomicrobiae	Verrucomicrobiales	Verrucomicrobiaceae	NA
1202	sample	0	0	9	0	0	0	0	0	0	209	0	164	247	179	209	0	0	0	0	0	0	1017	Bacteria	Chloroflexi	Chloroflexia	Thermomicrobiales	JG30-KF-CM45	NA
1203	sample	0	0	0	0	56	0	0	78	86	100	88	102	182	193	132	0	0	0	0	0	0	1017	Bacteria	Bacteroidota	Bacteroidia	Chitinophagales	Saprospiraceae	NA
1204	sample	0	215	175	181	168	218	0	0	60	0	0	0	0	0	0	0	0	0	0	0	0	1017	Bacteria	Proteobacteria	Alphaproteobacteria	Rhodobacterales	Rhodobacteraceae	NA
1205	mock	1016	0	0	0	0	0	0	0	0	0	0	0	0	0	0	0	0	0	0	0	0	1016	Bacteria	Proteobacteria	Gammaproteobacteria	Pseudomonadales	Pseudomonadaceae	Pseudomonas
1206	sample	0	0	13	10	14	0	0	0	0	169	191	205	0	213	200	0	0	0	0	0	0	1015	Bacteria	Patescibacteria	Gracilibacteria	Absconditabacteriales (SR1)	NA	NA
1207	mock	1015	0	0	0	0	0	0	0	0	0	0	0	0	0	0	0	0	0	0	0	0	1015	Bacteria	Firmicutes	Bacilli	Lactobacillales	Enterococcaceae	Enterococcus
1208	sample	0	0	0	0	0	0	0	0	0	0	0	0	0	0	0	220	156	190	198	67	183	1014	Bacteria	Proteobacteria	Gammaproteobacteria	Beggiatoales	Beggiatoaceae	Candidatus Thiophysa
1209	sample	0	0	0	0	0	0	161	180	221	128	165	159	0	0	0	0	0	0	0	0	0	1014	Bacteria	Bacteroidota	Bacteroidia	Cytophagales	Spirosomaceae	Flectobacillus
1210	sample	0	163	196	188	176	230	0	0	0	0	0	0	0	60	0	0	0	0	0	0	0	1013	Bacteria	Proteobacteria	Gammaproteobacteria	Burkholderiales	Comamonadaceae	NA
1211	sample	0	0	0	0	0	0	0	0	0	0	17	0	110	132	124	176	0	149	114	0	189	1011	Bacteria	Verrucomicrobiota	Verrucomicrobiae	Opitutales	Opitutaceae	Cephaloticoccus
1212	sample	0	0	0	0	0	0	0	0	0	0	0	0	0	0	0	263	273	274	0	0	201	1011	Bacteria	Verrucomicrobiota	Verrucomicrobiae	Opitutales	Opitutaceae	IMCC26134
1213	sample	0	178	124	119	161	225	0	0	0	0	0	0	0	0	0	0	0	83	46	0	75	1011	Bacteria	Proteobacteria	Alphaproteobacteria	Sphingomonadales	Sphingomonadaceae	SD04E11
1214	sample	0	118	98	84	86	101	190	185	149	0	0	0	0	0	0	0	0	0	0	0	0	1011	Bacteria	Bacteroidota	Bacteroidia	Cytophagales	Spirosomaceae	Emticicia
1215	sample	0	129	107	120	92	112	0	0	0	0	56	86	122	110	75	0	0	0	0	0	0	1009	Bacteria	Bacteroidota	Bacteroidia	Chitinophagales	Saprospiraceae	Haliscomenobacter
1216	sample	0	114	0	0	0	83	249	203	208	83	69	0	0	0	0	0	0	0	0	0	0	1009	Bacteria	Bacteroidota	Bacteroidia	Flavobacteriales	Flavobacteriaceae	Flavobacterium
1217	mock	1007	0	0	0	0	0	0	0	0	0	0	0	0	0	0	0	0	0	0	0	0	1007	Bacteria	Proteobacteria	Gammaproteobacteria	Enterobacterales	Enterobacteriaceae	Escherichia-Shigella
1218	sample	0	12	15	0	36	0	0	0	0	191	0	178	180	226	168	0	0	0	0	0	0	1006	Bacteria	Acidobacteriota	Vicinamibacteria	Subgroup 17	NA	NA
1219	sample	0	0	0	0	0	0	0	0	0	0	0	0	0	0	0	162	253	0	210	160	221	1006	Bacteria	Verrucomicrobiota	Verrucomicrobiae	Verrucomicrobiales	Verrucomicrobiaceae	Prosthecobacter
1220	sample	0	0	0	0	0	0	156	239	424	105	0	82	0	0	0	0	0	0	0	0	0	1006	Bacteria	Proteobacteria	Alphaproteobacteria	Rhizobiales	Rhizobiaceae	Allorhizobium-Neorhizobium-Pararhizobium-Rhizobium
1221	sample	0	0	0	0	0	81	0	0	0	91	81	127	212	208	205	0	0	0	0	0	0	1005	Bacteria	Bacteroidota	Bacteroidia	Chitinophagales	Saprospiraceae	NA
1222	sample	0	0	0	0	0	0	0	0	0	200	202	144	172	152	134	0	0	0	0	0	0	1004	Bacteria	Bacteroidota	Bacteroidia	Chitinophagales	Chitinophagaceae	Terrimonas
1223	sample	0	248	166	169	175	140	0	0	0	0	0	0	0	52	0	0	54	0	0	0	0	1004	Bacteria	Proteobacteria	Alphaproteobacteria	Sphingomonadales	Sphingomonadaceae	Rhizorhapis
1224	sample	0	236	206	168	219	175	0	0	0	0	0	0	0	0	0	0	0	0	0	0	0	1004	Bacteria	Proteobacteria	Alphaproteobacteria	Rhodobacterales	Rhodobacteraceae	Gemmobacter
1225	sample	0	0	0	0	0	0	276	301	179	97	80	70	0	0	0	0	0	0	0	0	0	1003	Bacteria	Bacteroidota	Bacteroidia	Cytophagales	Spirosomaceae	Emticicia
1226	sample	0	0	0	0	0	0	173	138	146	224	150	172	0	0	0	0	0	0	0	0	0	1003	Bacteria	Bacteroidota	Bacteroidia	Cytophagales	Spirosomaceae	Arcicella
1227	sample	0	0	0	0	0	0	0	0	0	175	184	123	141	236	143	0	0	0	0	0	0	1002	Bacteria	Bacteroidota	Bacteroidia	Chitinophagales	Chitinophagaceae	NA
1228	sample	0	0	0	0	0	0	116	97	137	189	211	252	0	0	0	0	0	0	0	0	0	1002	Bacteria	Bacteroidota	Bacteroidia	Flavobacteriales	Crocinitomicaceae	Fluviicola
1229	sample	0	0	0	0	0	0	0	0	0	0	0	0	0	0	0	189	143	197	286	0	184	999	Bacteria	Proteobacteria	Gammaproteobacteria	Beggiatoales	Beggiatoaceae	NA
1230	mock	999	0	0	0	0	0	0	0	0	0	0	0	0	0	0	0	0	0	0	0	0	999	Bacteria	Firmicutes	Bacilli	Lactobacillales	Listeriaceae	Listeria
1231	sample	0	0	0	0	0	0	0	0	0	0	107	112	111	102	105	82	112	165	0	0	102	998	Bacteria	Bacteroidota	Bacteroidia	NA	NA	NA
1232	sample	0	0	63	0	71	0	101	93	96	0	80	95	105	79	0	0	0	0	49	83	83	998	Bacteria	Proteobacteria	Gammaproteobacteria	Burkholderiales	Comamonadaceae	NA
1233	sample	0	0	0	0	0	0	0	0	0	0	0	0	0	0	0	203	191	213	94	131	166	998	Bacteria	Bacteroidota	Bacteroidia	Sphingobacteriales	NA	NA
1234	sample	0	0	0	0	0	0	240	151	158	115	175	159	0	0	0	0	0	0	0	0	0	998	Bacteria	Bacteroidota	Bacteroidia	Cytophagales	Spirosomaceae	Emticicia
1235	sample	0	0	0	0	0	0	0	0	4	0	9	0	95	96	84	73	67	0	176	212	181	997	Bacteria	Proteobacteria	Gammaproteobacteria	Burkholderiales	NA	NA
1236	sample	0	0	0	0	0	0	0	0	0	0	80	99	0	211	143	87	110	112	0	0	154	996	Bacteria	Proteobacteria	Alphaproteobacteria	Tistrellales	Geminicoccaceae	Candidatus Alysiosphaera
1237	sample	0	228	212	194	190	172	0	0	0	0	0	0	0	0	0	0	0	0	0	0	0	996	Bacteria	Bacteroidota	Bacteroidia	Chitinophagales	Saprospiraceae	NA
1238	sample	0	0	0	0	0	0	0	0	51	330	320	295	0	0	0	0	0	0	0	0	0	996	Bacteria	Bacteroidota	Bacteroidia	Flavobacteriales	Flavobacteriaceae	Flavobacterium
1239	sample	0	16	17	19	0	17	0	0	0	153	132	0	229	266	145	0	0	0	0	0	0	994	Bacteria	Bacteroidota	Bacteroidia	Chitinophagales	Saprospiraceae	NA
1240	sample	0	0	0	108	0	0	0	0	0	143	141	166	168	109	159	0	0	0	0	0	0	994	Bacteria	Proteobacteria	Alphaproteobacteria	Sphingomonadales	Sphingomonadaceae	Sphingorhabdus
1241	sample	0	0	0	0	0	0	212	200	170	146	130	136	0	0	0	0	0	0	0	0	0	994	Bacteria	Bacteroidota	Bacteroidia	Cytophagales	Spirosomaceae	Emticicia
1242	sample	0	0	0	0	0	0	0	0	0	0	0	0	0	0	0	184	173	173	141	183	139	993	Bacteria	Proteobacteria	Alphaproteobacteria	Rhodobacterales	Rhodobacteraceae	Pseudorhodobacter
1243	sample	0	0	0	0	0	0	0	0	0	0	0	0	0	0	0	140	310	166	120	123	134	993	Bacteria	Bacteroidota	Bacteroidia	Chitinophagales	Saprospiraceae	NA
1244	sample	0	243	182	180	212	176	0	0	0	0	0	0	0	0	0	0	0	0	0	0	0	993	Bacteria	Proteobacteria	Alphaproteobacteria	Rhodobacterales	Rhodobacteraceae	Gemmobacter
1245	sample	0	77	130	119	134	109	0	0	0	66	0	70	177	110	0	0	0	0	0	0	0	992	Bacteria	Bacteroidota	Bacteroidia	Chitinophagales	Saprospiraceae	NA
1246	sample	0	0	0	0	0	0	0	0	0	277	184	253	0	155	122	0	0	0	0	0	0	991	Bacteria	Bacteroidota	Bacteroidia	Flavobacteriales	Flavobacteriaceae	Flavobacterium
1247	sample	0	0	0	0	0	0	0	0	0	143	136	146	180	190	195	0	0	0	0	0	0	990	Bacteria	Planctomycetota	Planctomycetes	Pirellulales	Pirellulaceae	Pirellula
1248	sample	0	0	0	0	0	0	0	0	0	0	0	0	0	0	0	197	180	100	160	195	157	989	Bacteria	Chloroflexi	Anaerolineae	43831	NA	NA
1249	sample	0	0	0	0	0	0	0	0	0	0	0	0	90	131	89	77	82	73	133	146	166	987	Bacteria	Nitrospirota	Nitrospiria	Nitrospirales	Nitrospiraceae	Nitrospira
1250	sample	0	176	164	186	160	168	0	0	0	0	0	73	0	0	0	0	0	0	0	59	0	986	Bacteria	Proteobacteria	Alphaproteobacteria	Rhodobacterales	Rhodobacteraceae	NA
1251	sample	0	0	0	0	158	127	0	0	0	0	0	0	0	0	0	117	170	150	0	114	149	985	Bacteria	Gemmatimonadota	Gemmatimonadetes	Gemmatimonadales	Gemmatimonadaceae	Gemmatimonas
1252	sample	0	161	162	167	174	277	0	0	0	0	0	0	0	0	43	0	0	0	0	0	0	984	Bacteria	Myxococcota	Polyangia	Polyangiales	Phaselicystidaceae	Phaselicystis
1253	sample	0	0	0	0	0	0	0	0	0	128	170	184	243	165	93	0	0	0	0	0	0	983	Bacteria	Bacteroidota	Bacteroidia	Flavobacteriales	Flavobacteriaceae	Flavobacterium
1254	sample	0	0	0	0	0	0	0	0	0	0	0	0	0	0	0	136	188	222	133	168	136	983	Bacteria	Proteobacteria	Alphaproteobacteria	Rhodobacterales	Rhodobacteraceae	NA
1255	sample	0	0	0	0	0	0	24	0	0	0	124	104	249	261	220	0	0	0	0	0	0	982	Bacteria	Bacteroidota	Bacteroidia	NA	NA	NA
1256	sample	0	61	70	63	70	79	0	0	0	0	58	81	106	131	117	0	0	72	0	0	74	982	Bacteria	Proteobacteria	Alphaproteobacteria	Rhodobacterales	Rhodobacteraceae	Defluviimonas
1257	sample	0	0	0	0	0	0	0	0	0	0	0	0	0	0	0	165	247	147	94	108	221	982	Bacteria	Planctomycetota	Planctomycetes	Pirellulales	Pirellulaceae	Blastopirellula
1258	sample	0	88	92	93	106	105	0	0	0	0	0	21	0	0	0	0	98	122	0	154	102	981	Bacteria	Bacteroidota	Bacteroidia	Chitinophagales	Saprospiraceae	NA
1259	sample	0	89	96	94	91	109	179	162	93	0	0	67	0	0	0	0	0	0	0	0	0	980	Bacteria	Proteobacteria	Alphaproteobacteria	Rhodobacterales	Rhodobacteraceae	Pseudorhodobacter
1260	sample	0	0	0	0	57	0	0	0	35	0	0	0	0	0	0	150	235	189	108	94	110	978	Bacteria	Bacteroidota	Bacteroidia	Chitinophagales	Saprospiraceae	NA
1261	sample	0	79	79	94	99	59	0	0	0	52	91	65	99	154	105	0	0	0	0	0	0	976	Bacteria	Proteobacteria	Gammaproteobacteria	Xanthomonadales	Xanthomonadaceae	Thermomonas
1262	sample	0	0	0	0	0	0	0	0	0	60	0	85	169	291	237	0	24	0	108	0	0	974	Bacteria	Acidobacteriota	Vicinamibacteria	Vicinamibacterales	NA	NA
1263	sample	0	0	0	0	0	0	0	0	0	0	0	0	0	0	0	194	194	144	0	170	272	974	Bacteria	Verrucomicrobiota	Verrucomicrobiae	Pedosphaerales	Pedosphaeraceae	SH3-11
1264	sample	0	0	0	0	0	0	0	0	0	0	0	0	0	0	0	185	229	182	96	139	142	973	Bacteria	Verrucomicrobiota	Verrucomicrobiae	Pedosphaerales	Pedosphaeraceae	SH3-11
1265	sample	0	0	0	0	0	0	0	0	0	131	117	149	200	200	175	0	0	0	0	0	0	972	Bacteria	Bacteroidota	Bacteroidia	Cytophagales	NA	NA
1266	sample	0	85	78	77	164	93	0	0	0	0	148	0	127	90	110	0	0	0	0	0	0	972	Bacteria	Proteobacteria	Gammaproteobacteria	Burkholderiales	Comamonadaceae	NA
1267	mock	972	0	0	0	0	0	0	0	0	0	0	0	0	0	0	0	0	0	0	0	0	972	Bacteria	Firmicutes	Bacilli	Bacillales	Bacillaceae	Bacillus
1268	sample	0	20	0	0	0	28	0	0	32	146	136	128	122	179	180	0	0	0	0	0	0	971	Bacteria	Planctomycetota	Planctomycetes	Planctomycetales	Rubinisphaeraceae	SH-PL14
1269	sample	0	75	102	0	0	0	180	202	217	0	71	123	0	0	0	0	0	0	0	0	0	970	Bacteria	Bacteroidota	Bacteroidia	Flavobacteriales	Flavobacteriaceae	Flavobacterium
1270	sample	0	0	0	0	0	0	233	274	226	0	127	110	0	0	0	0	0	0	0	0	0	970	Bacteria	Bdellovibrionota	Bdellovibrionia	Bdellovibrionales	Bdellovibrionaceae	Bdellovibrio
1271	mock	969	0	0	0	0	0	0	0	0	0	0	0	0	0	0	0	0	0	0	0	0	969	Bacteria	Firmicutes	Bacilli	Lactobacillales	Lactobacillaceae	Lactobacillus
1272	sample	0	0	0	0	0	0	204	226	539	0	0	0	0	0	0	0	0	0	0	0	0	969	Bacteria	Proteobacteria	Alphaproteobacteria	Rhizobiales	Rhizobiaceae	Allorhizobium-Neorhizobium-Pararhizobium-Rhizobium
1273	sample	0	274	187	200	166	141	0	0	0	0	0	0	0	0	0	0	0	0	0	0	0	968	Bacteria	Proteobacteria	Gammaproteobacteria	Alteromonadales	Alteromonadaceae	Rheinheimera
1274	sample	0	0	0	0	0	0	264	255	185	61	108	95	0	0	0	0	0	0	0	0	0	968	Bacteria	Bacteroidota	Bacteroidia	Cytophagales	Spirosomaceae	Emticicia
1275	sample	0	0	0	0	0	0	40	0	0	128	82	123	157	148	192	0	0	0	0	0	93	963	Bacteria	Verrucomicrobiota	Verrucomicrobiae	Verrucomicrobiales	Verrucomicrobiaceae	NA
1276	sample	0	91	85	107	100	108	94	70	107	70	69	61	0	0	0	0	0	0	0	0	0	962	Bacteria	Proteobacteria	Gammaproteobacteria	Burkholderiales	Comamonadaceae	Malikia
1277	sample	0	0	0	0	0	0	0	0	0	0	0	0	0	0	0	329	278	134	0	138	77	956	Bacteria	Bacteroidota	Bacteroidia	Sphingobacteriales	Sphingobacteriaceae	NA
1278	sample	0	0	0	0	0	0	0	0	0	0	0	0	0	0	0	233	268	228	0	61	166	956	Bacteria	Bacteroidota	Kapabacteria	Kapabacteriales	NA	NA
1279	sample	0	0	0	0	0	0	302	294	194	92	73	0	0	0	0	0	0	0	0	0	0	955	Bacteria	Proteobacteria	Gammaproteobacteria	Burkholderiales	Chromobacteriaceae	Vogesella
1280	sample	0	0	0	0	0	0	0	0	0	0	0	0	0	0	0	288	150	247	0	142	127	954	Bacteria	Proteobacteria	Gammaproteobacteria	Burkholderiales	Neisseriaceae	NA
1281	sample	0	233	213	175	147	186	0	0	0	0	0	0	0	0	0	0	0	0	0	0	0	954	Bacteria	Proteobacteria	Alphaproteobacteria	Sphingomonadales	Sphingomonadaceae	Rhizorhapis
1282	sample	0	101	261	213	269	0	0	0	0	0	0	110	0	0	0	0	0	0	0	0	0	954	Bacteria	Proteobacteria	Gammaproteobacteria	Pseudomonadales	Moraxellaceae	Acinetobacter
1283	sample	0	0	0	0	0	0	122	137	147	199	198	151	0	0	0	0	0	0	0	0	0	954	Bacteria	Bacteroidota	Bacteroidia	Flavobacteriales	Flavobacteriaceae	Flavobacterium
1284	sample	0	0	0	0	0	0	0	0	0	105	0	163	103	127	138	0	130	68	0	119	0	953	Bacteria	Patescibacteria	Gracilibacteria	NA	NA	NA
1285	sample	0	138	222	243	200	150	0	0	0	0	0	0	0	0	0	0	0	0	0	0	0	953	Bacteria	Bacteroidota	Bacteroidia	Chitinophagales	Saprospiraceae	Lewinella
1286	mock	953	0	0	0	0	0	0	0	0	0	0	0	0	0	0	0	0	0	0	0	0	953	Bacteria	Proteobacteria	Gammaproteobacteria	Pseudomonadales	Pseudomonadaceae	Pseudomonas
1287	mock	953	0	0	0	0	0	0	0	0	0	0	0	0	0	0	0	0	0	0	0	0	953	Bacteria	Firmicutes	Bacilli	Lactobacillales	Lactobacillaceae	Lactobacillus
1288	sample	0	0	0	0	0	0	0	0	0	0	0	93	236	297	205	30	0	0	0	91	0	952	Bacteria	Chloroflexi	Anaerolineae	RBG-13-54-9	NA	NA
1289	sample	0	0	0	0	0	0	0	45	69	197	0	0	227	256	158	0	0	0	0	0	0	952	Bacteria	Verrucomicrobiota	Verrucomicrobiae	Verrucomicrobiales	NA	NA
1290	sample	0	0	0	0	0	0	218	209	200	110	124	91	0	0	0	0	0	0	0	0	0	952	Bacteria	Proteobacteria	Gammaproteobacteria	Burkholderiales	Comamonadaceae	NA
1291	sample	0	0	0	0	0	0	0	0	0	123	164	85	148	241	190	0	0	0	0	0	0	951	Bacteria	Verrucomicrobiota	Verrucomicrobiae	Pedosphaerales	Pedosphaeraceae	SH3-11
1292	sample	0	247	194	164	161	185	0	0	0	0	0	0	0	0	0	0	0	0	0	0	0	951	Bacteria	Bacteroidota	Bacteroidia	Chitinophagales	Saprospiraceae	NA
1293	sample	0	119	87	124	116	0	194	142	168	0	0	0	0	0	0	0	0	0	0	0	0	950	Bacteria	Proteobacteria	Alphaproteobacteria	Rhizobiales	Rhizobiaceae	Shinella
1294	sample	0	0	0	0	0	0	0	0	0	0	0	0	0	0	0	176	234	209	126	77	126	948	Bacteria	Bacteroidota	Bacteroidia	Chitinophagales	Saprospiraceae	NA
1295	sample	0	0	130	184	142	0	38	0	0	128	187	139	0	0	0	0	0	0	0	0	0	948	Bacteria	Proteobacteria	Gammaproteobacteria	Pseudomonadales	Moraxellaceae	Acinetobacter
1296	sample	0	148	160	159	132	147	0	0	0	0	0	0	126	75	0	0	0	0	0	0	0	947	Bacteria	Proteobacteria	Gammaproteobacteria	Burkholderiales	Comamonadaceae	NA
1297	sample	0	0	0	0	0	55	86	63	0	208	191	195	82	67	0	0	0	0	0	0	0	947	Bacteria	Proteobacteria	Alphaproteobacteria	Rhodobacterales	Rhodobacteraceae	Pseudorhodobacter
1298	sample	0	0	0	0	0	0	0	0	0	0	0	0	0	0	0	110	373	165	126	0	172	946	Bacteria	Proteobacteria	Alphaproteobacteria	Rhizobiales	Rhizobiaceae	NA
1299	sample	0	0	0	0	0	0	0	0	0	149	167	128	0	0	0	79	93	0	87	138	105	946	Bacteria	Proteobacteria	Gammaproteobacteria	Burkholderiales	Comamonadaceae	NA
1300	mock	946	0	0	0	0	0	0	0	0	0	0	0	0	0	0	0	0	0	0	0	0	946	Bacteria	Firmicutes	Bacilli	Lactobacillales	Lactobacillaceae	Lactobacillus
1301	sample	0	159	97	256	117	116	0	0	0	0	0	0	0	30	33	0	0	75	33	29	0	945	Bacteria	Myxococcota	Polyangia	Polyangiales	Phaselicystidaceae	Phaselicystis
1302	sample	0	0	0	0	0	0	0	0	0	0	0	0	0	0	0	196	237	156	180	0	176	945	Bacteria	Proteobacteria	Alphaproteobacteria	Reyranellales	Reyranellaceae	Reyranella
1303	sample	0	53	0	58	43	50	123	61	60	153	176	168	0	0	0	0	0	0	0	0	0	945	Bacteria	Bacteroidota	Bacteroidia	Flavobacteriales	Flavobacteriaceae	Flavobacterium
1304	sample	0	0	0	0	0	0	0	0	0	0	0	0	255	185	261	0	122	0	120	0	0	943	Bacteria	Chloroflexi	Chloroflexia	Chloroflexales	Roseiflexaceae	Kouleothrix
1305	sample	0	63	102	160	141	0	0	0	0	24	22	48	0	66	127	48	63	43	35	0	0	942	Bacteria	Actinobacteriota	Acidimicrobiia	Microtrichales	Microtrichaceae	NA
1306	sample	0	0	0	0	0	0	0	0	0	0	0	0	0	0	0	119	162	103	238	165	155	942	Bacteria	Proteobacteria	Alphaproteobacteria	Rhodobacterales	Rhodobacteraceae	Defluviimonas
1307	sample	0	0	0	0	0	0	0	0	6	0	0	80	130	79	167	240	101	54	0	0	84	941	Bacteria	Bacteroidota	Kapabacteria	Kapabacteriales	NA	NA
1308	sample	0	169	127	172	188	135	52	35	0	0	0	0	0	62	0	0	0	0	0	0	0	940	Bacteria	Proteobacteria	Gammaproteobacteria	Burkholderiales	Comamonadaceae	NA
1309	sample	0	128	263	160	186	203	0	0	0	0	0	0	0	0	0	0	0	0	0	0	0	940	Bacteria	Proteobacteria	Gammaproteobacteria	Burkholderiales	Comamonadaceae	Rhodoferax
1310	sample	0	0	0	0	0	0	0	0	0	103	105	130	196	194	211	0	0	0	0	0	0	939	Bacteria	Proteobacteria	Alphaproteobacteria	Holosporales	Holosporaceae	NA
1311	sample	0	0	0	0	0	0	0	0	0	103	106	65	218	211	235	0	0	0	0	0	0	938	Bacteria	Proteobacteria	Gammaproteobacteria	Burkholderiales	Comamonadaceae	NA
1312	sample	0	89	146	114	136	112	0	0	0	0	0	0	101	120	119	0	0	0	0	0	0	937	Bacteria	Verrucomicrobiota	Verrucomicrobiae	Verrucomicrobiales	Rubritaleaceae	Luteolibacter
1313	sample	0	0	0	0	0	41	207	172	244	0	69	77	69	58	0	0	0	0	0	0	0	937	Bacteria	Proteobacteria	Alphaproteobacteria	Caulobacterales	Caulobacteraceae	Brevundimonas
1314	sample	0	0	0	0	0	0	0	0	0	0	0	0	0	0	0	210	256	272	0	0	199	937	Bacteria	Proteobacteria	Alphaproteobacteria	Sphingomonadales	Sphingomonadaceae	Sphingobium
1315	sample	0	199	143	180	0	0	144	0	0	0	0	0	0	0	0	111	160	0	0	0	0	937	Bacteria	Proteobacteria	Gammaproteobacteria	Burkholderiales	Comamonadaceae	Hydrogenophaga
1316	sample	0	0	0	0	0	0	0	0	0	0	0	0	0	0	0	197	409	330	0	0	0	936	Bacteria	Bacteroidota	Bacteroidia	Chitinophagales	Saprospiraceae	NA
1317	sample	0	122	86	88	82	86	162	161	112	37	0	0	0	0	0	0	0	0	0	0	0	936	Bacteria	Proteobacteria	Alphaproteobacteria	Rhodobacterales	Rhodobacteraceae	Pseudorhodobacter
1318	sample	0	0	0	60	54	43	0	0	0	66	50	74	178	168	206	0	0	0	0	35	0	934	Bacteria	Chloroflexi	Anaerolineae	RBG-13-54-9	NA	NA
1319	sample	0	0	0	0	0	0	0	0	0	0	0	0	0	0	0	174	132	125	187	128	188	934	Bacteria	Verrucomicrobiota	Verrucomicrobiae	Pedosphaerales	Pedosphaeraceae	DEV114
1320	sample	0	0	0	0	0	0	0	0	0	67	63	0	211	209	283	0	0	36	29	0	35	933	Bacteria	Chloroflexi	Anaerolineae	SBR1031	A4b	NA
1321	sample	0	0	0	0	0	0	0	0	0	53	0	70	97	162	186	28	0	27	187	0	122	932	Bacteria	Verrucomicrobiota	Verrucomicrobiae	Pedosphaerales	Pedosphaeraceae	Oikopleura
1322	sample	0	0	0	0	0	0	0	0	0	0	0	0	0	0	0	284	336	174	137	0	0	931	Bacteria	Proteobacteria	Gammaproteobacteria	Burkholderiales	Neisseriaceae	NA
1323	sample	0	73	0	0	0	0	0	0	0	139	127	135	163	147	146	0	0	0	0	0	0	930	Bacteria	Proteobacteria	Gammaproteobacteria	Burkholderiales	Comamonadaceae	NA
1324	sample	0	0	0	0	0	0	0	0	0	0	0	113	135	150	163	0	0	0	77	156	136	930	Bacteria	Nitrospirota	Nitrospiria	Nitrospirales	Nitrospiraceae	Nitrospira
1325	sample	0	0	0	40	0	56	146	227	393	68	0	0	0	0	0	0	0	0	0	0	0	930	Bacteria	Proteobacteria	Alphaproteobacteria	Rhizobiales	Rhizobiaceae	Allorhizobium-Neorhizobium-Pararhizobium-Rhizobium
1326	sample	0	0	0	0	0	14	48	0	0	0	142	207	180	202	136	0	0	0	0	0	0	929	Bacteria	Verrucomicrobiota	Verrucomicrobiae	Verrucomicrobiales	NA	NA
1327	sample	0	0	0	0	0	0	0	0	0	130	0	174	167	222	234	0	0	0	0	0	0	927	Bacteria	Verrucomicrobiota	Verrucomicrobiae	Pedosphaerales	Pedosphaeraceae	SH3-11
1328	sample	0	0	57	93	109	83	152	178	255	0	0	0	0	0	0	0	0	0	0	0	0	927	Bacteria	Proteobacteria	Alphaproteobacteria	Caulobacterales	Caulobacteraceae	Brevundimonas
1329	sample	0	126	153	129	141	120	0	0	0	0	0	0	64	111	82	0	0	0	0	0	0	926	Bacteria	Bacteroidota	Bacteroidia	Cytophagales	Spirosomaceae	Rudanella
1330	sample	0	0	0	0	0	0	0	0	0	121	113	135	0	0	0	103	67	0	115	131	137	922	Bacteria	Bacteroidota	Bacteroidia	Flavobacteriales	Flavobacteriaceae	Flavobacterium
1331	sample	0	0	0	0	0	0	0	0	0	0	0	0	0	0	0	182	207	227	92	84	129	921	Bacteria	Actinobacteriota	Actinobacteria	Micrococcales	Microbacteriaceae	Aurantimicrobium
1332	sample	0	214	199	120	157	230	0	0	0	0	0	0	0	0	0	0	0	0	0	0	0	920	Bacteria	Bdellovibrionota	Bdellovibrionia	Bdellovibrionales	Bdellovibrionaceae	Bdellovibrio
1333	sample	0	0	0	0	0	0	0	0	0	0	0	36	121	119	185	104	113	124	0	0	117	919	Bacteria	Planctomycetota	Planctomycetes	Planctomycetales	Rubinisphaeraceae	SH-PL14
1334	sample	0	0	0	0	0	0	0	0	0	0	0	0	0	0	0	212	176	218	0	166	147	919	Bacteria	Proteobacteria	Gammaproteobacteria	Burkholderiales	Comamonadaceae	Hydrogenophaga
1335	sample	0	0	0	0	0	0	0	0	0	152	118	121	161	209	155	0	0	0	0	0	0	916	Bacteria	Verrucomicrobiota	Verrucomicrobiae	Verrucomicrobiales	Rubritaleaceae	Luteolibacter
1336	sample	0	144	181	146	146	171	0	0	0	42	0	0	85	0	0	0	0	0	0	0	0	915	Bacteria	Proteobacteria	Gammaproteobacteria	Xanthomonadales	Rhodanobacteraceae	NA
1337	sample	0	211	148	151	148	194	0	63	0	0	0	0	0	0	0	0	0	0	0	0	0	915	Bacteria	Proteobacteria	Gammaproteobacteria	Burkholderiales	Comamonadaceae	Rubrivivax
1338	sample	0	0	0	0	0	0	0	0	0	0	0	0	0	0	0	0	0	174	256	284	199	913	Bacteria	Chloroflexi	Anaerolineae	Caldilineales	Caldilineaceae	NA
1339	sample	0	163	163	0	0	196	0	0	0	0	0	0	0	58	35	113	0	89	46	0	46	909	Bacteria	Proteobacteria	Alphaproteobacteria	Caulobacterales	Caulobacteraceae	Caulobacter
1340	sample	0	0	0	0	0	0	220	260	172	83	75	99	0	0	0	0	0	0	0	0	0	909	Bacteria	Bacteroidota	Bacteroidia	Sphingobacteriales	env.OPS 17	NA
1341	sample	0	153	114	120	136	140	0	0	26	0	0	0	43	0	68	0	106	0	0	0	0	906	Bacteria	Verrucomicrobiota	Verrucomicrobiae	Chthoniobacterales	Chthoniobacteraceae	Chthoniobacter
1342	sample	0	202	150	157	200	196	0	0	0	0	0	0	0	0	0	0	0	0	0	0	0	905	Bacteria	Proteobacteria	Alphaproteobacteria	Rhodobacterales	Rhodobacteraceae	Gemmobacter
1343	mock	904	0	0	0	0	0	0	0	0	0	0	0	0	0	0	0	0	0	0	0	0	904	Bacteria	Firmicutes	Bacilli	Lactobacillales	Enterococcaceae	Enterococcus
1344	sample	0	113	93	119	151	98	0	58	113	46	65	46	0	0	0	0	0	0	0	0	0	902	Bacteria	Proteobacteria	Alphaproteobacteria	Rhizobiales	Rhizobiaceae	Shinella
1345	mock	900	0	0	0	0	0	0	0	0	0	0	0	0	0	0	0	0	0	0	0	0	900	Bacteria	Firmicutes	Bacilli	Lactobacillales	Enterococcaceae	Enterococcus
1346	sample	0	0	0	0	0	0	0	0	0	0	0	0	177	163	289	0	72	0	102	0	96	899	Bacteria	Chloroflexi	Chloroflexia	Chloroflexales	Roseiflexaceae	Kouleothrix
1347	sample	0	0	0	35	0	0	0	0	0	0	0	0	49	49	56	68	90	93	143	154	162	899	Bacteria	Acidobacteriota	Vicinamibacteria	Vicinamibacterales	Vicinamibacteraceae	NA
1348	sample	0	0	0	0	0	0	0	0	0	0	0	0	0	0	0	156	281	200	0	104	158	899	Bacteria	Bacteroidota	Bacteroidia	Chitinophagales	Chitinophagaceae	Ferruginibacter
1349	sample	0	133	0	121	115	120	0	0	0	0	0	0	0	0	0	125	81	0	0	83	121	899	Bacteria	Proteobacteria	Alphaproteobacteria	Sphingomonadales	Sphingomonadaceae	NA
1350	sample	0	0	0	0	0	0	0	0	0	0	0	0	0	0	0	118	170	168	144	78	221	899	Bacteria	Bacteroidota	Kapabacteria	Kapabacteriales	NA	NA
1351	sample	0	163	147	188	178	175	0	0	0	0	0	48	0	0	0	0	0	0	0	0	0	899	Bacteria	Proteobacteria	Alphaproteobacteria	Rhodobacterales	Rhodobacteraceae	Pseudorhodobacter
1352	sample	0	64	65	97	100	84	131	122	107	60	0	69	0	0	0	0	0	0	0	0	0	899	Bacteria	Actinobacteriota	Actinobacteria	Micrococcales	Microbacteriaceae	Microbacterium
1353	sample	0	0	0	0	0	0	0	0	0	0	0	0	0	0	0	484	0	414	0	0	0	898	Bacteria	Proteobacteria	Gammaproteobacteria	Aeromonadales	Aeromonadaceae	Aeromonas
1354	sample	0	151	89	113	58	144	100	122	0	0	121	0	0	0	0	0	0	0	0	0	0	898	Bacteria	Bacteroidota	Bacteroidia	Cytophagales	Spirosomaceae	Arcicella
1355	sample	0	56	32	0	39	36	0	0	0	0	0	0	0	152	156	0	115	0	0	114	197	897	Bacteria	Proteobacteria	Alphaproteobacteria	Rhizobiales	Devosiaceae	NA
1356	sample	0	221	148	129	124	139	0	0	68	41	0	0	0	0	0	0	0	27	0	0	0	897	Bacteria	Bacteroidota	Bacteroidia	Chitinophagales	Chitinophagaceae	Sediminibacterium
1357	mock	897	0	0	0	0	0	0	0	0	0	0	0	0	0	0	0	0	0	0	0	0	897	Bacteria	Firmicutes	Bacilli	Staphylococcales	Staphylococcaceae	Staphylococcus
1358	sample	0	144	162	186	142	186	0	0	0	0	0	0	76	0	0	0	0	0	0	0	0	896	Bacteria	Bacteroidota	Bacteroidia	Chitinophagales	NA	NA
1359	sample	0	0	0	48	0	0	0	0	0	0	0	0	0	0	0	158	138	159	122	103	168	896	Bacteria	Verrucomicrobiota	Verrucomicrobiae	Opitutales	Opitutaceae	IMCC26134
1360	sample	0	0	0	0	0	0	0	0	0	0	0	0	0	0	0	201	184	246	0	127	137	895	Bacteria	Bacteroidota	Bacteroidia	Chitinophagales	Chitinophagaceae	Lacibacter
1361	sample	0	0	0	0	0	0	0	0	0	147	120	0	244	183	200	0	0	0	0	0	0	894	Bacteria	Proteobacteria	Alphaproteobacteria	Caedibacterales	Caedibacteraceae	Caedibacter
1362	sample	0	0	0	0	0	0	0	0	0	0	0	0	0	0	0	193	351	349	0	0	0	893	Bacteria	Proteobacteria	Gammaproteobacteria	Burkholderiales	Neisseriaceae	NA
1363	sample	0	0	0	0	0	0	0	0	0	0	0	0	0	0	0	189	182	202	0	164	155	892	Bacteria	Verrucomicrobiota	Verrucomicrobiae	Pedosphaerales	Pedosphaeraceae	SH3-11
1364	mock	890	0	0	0	0	0	0	0	0	0	0	0	0	0	0	0	0	0	0	0	0	890	Bacteria	Firmicutes	Bacilli	Lactobacillales	Listeriaceae	Listeria
1365	sample	0	0	0	0	0	0	0	0	0	0	0	0	0	0	0	236	273	238	0	0	142	889	Bacteria	Bacteroidota	Bacteroidia	Flavobacteriales	Flavobacteriaceae	Flavobacterium
1366	sample	0	217	179	193	150	150	0	0	0	0	0	0	0	0	0	0	0	0	0	0	0	889	Bacteria	Bacteroidota	Bacteroidia	Chitinophagales	Saprospiraceae	NA
1367	sample	0	176	158	189	157	183	0	26	0	0	0	0	0	0	0	0	0	0	0	0	0	889	Bacteria	Bacteroidota	Bacteroidia	Chitinophagales	Saprospiraceae	NA
1368	sample	0	198	151	130	115	136	64	50	44	0	0	0	0	0	0	0	0	0	0	0	0	888	Bacteria	Proteobacteria	Gammaproteobacteria	Burkholderiales	Comamonadaceae	Ideonella
1369	sample	0	0	80	0	0	0	0	0	0	68	102	100	172	176	187	0	0	0	0	0	0	885	Bacteria	Chloroflexi	Anaerolineae	RBG-13-54-9	NA	NA
1370	sample	0	0	0	0	0	0	126	59	0	238	209	253	0	0	0	0	0	0	0	0	0	885	Bacteria	Proteobacteria	Gammaproteobacteria	Burkholderiales	Comamonadaceae	Hydrogenophaga
1371	sample	0	0	0	0	0	0	0	0	0	192	121	62	150	136	223	0	0	0	0	0	0	884	Bacteria	Chloroflexi	Anaerolineae	Caldilineales	Caldilineaceae	NA
1372	sample	0	0	36	44	23	0	0	0	0	10	0	0	0	15	0	150	139	80	114	127	146	884	Bacteria	Bacteroidota	Bacteroidia	Flavobacteriales	Flavobacteriaceae	Flavobacterium
1373	sample	0	104	98	152	132	142	0	0	0	0	64	67	0	0	125	0	0	0	0	0	0	884	Bacteria	Planctomycetota	Planctomycetes	Planctomycetales	Rubinisphaeraceae	NA
1374	sample	0	16	0	0	0	0	0	0	0	227	218	219	203	0	0	0	0	0	0	0	0	883	Bacteria	Patescibacteria	Gracilibacteria	Absconditabacteriales (SR1)	NA	NA
1375	sample	0	0	137	103	189	0	0	0	0	171	217	66	0	0	0	0	0	0	0	0	0	883	Bacteria	Proteobacteria	Gammaproteobacteria	Pseudomonadales	Moraxellaceae	Acinetobacter
1376	sample	0	58	0	0	0	0	0	0	78	0	192	0	0	270	90	53	91	0	0	0	50	882	Bacteria	Bdellovibrionota	Bdellovibrionia	Bdellovibrionales	Bdellovibrionaceae	Bdellovibrio
1377	sample	0	0	0	0	0	0	0	0	0	0	0	0	0	0	0	122	145	115	143	194	162	881	Bacteria	Verrucomicrobiota	Verrucomicrobiae	Verrucomicrobiales	Rubritaleaceae	Luteolibacter
1378	mock	881	0	0	0	0	0	0	0	0	0	0	0	0	0	0	0	0	0	0	0	0	881	Bacteria	Proteobacteria	Gammaproteobacteria	Enterobacterales	Enterobacteriaceae	Salmonella
1379	sample	0	0	0	0	0	0	137	180	172	134	108	150	0	0	0	0	0	0	0	0	0	881	Bacteria	Bacteroidota	Bacteroidia	Cytophagales	Spirosomaceae	Flectobacillus
1380	sample	0	0	0	0	0	0	0	0	0	0	0	0	0	26	0	92	77	144	135	196	210	880	Bacteria	Bacteroidota	Bacteroidia	Chitinophagales	Chitinophagaceae	NA
1381	sample	0	178	132	158	151	186	0	0	0	0	0	30	0	0	0	0	0	0	0	0	45	880	Bacteria	Myxococcota	Polyangia	Polyangiales	Phaselicystidaceae	Phaselicystis
1382	sample	0	0	77	83	76	75	153	179	237	0	0	0	0	0	0	0	0	0	0	0	0	880	Bacteria	Proteobacteria	Alphaproteobacteria	Caulobacterales	Caulobacteraceae	Brevundimonas
1383	sample	0	0	0	0	0	0	0	10	0	0	150	0	151	342	226	0	0	0	0	0	0	879	Bacteria	Bacteroidota	Bacteroidia	Cytophagales	Raineyaceae	Raineya
1384	sample	0	150	76	139	151	78	13	0	0	0	0	0	103	127	42	0	0	0	0	0	0	879	Bacteria	Gemmatimonadota	Gemmatimonadetes	Gemmatimonadales	Gemmatimonadaceae	Gemmatimonas
1385	sample	0	77	81	62	63	77	0	0	0	63	71	0	124	144	116	0	0	0	0	0	0	878	Bacteria	Proteobacteria	Alphaproteobacteria	Rhodobacterales	Rhodobacteraceae	Defluviimonas
1386	sample	0	63	0	0	0	0	264	160	226	0	0	138	0	25	0	0	0	0	0	0	0	876	Bacteria	Proteobacteria	Alphaproteobacteria	Sphingomonadales	Sphingomonadaceae	Sphingopyxis
1387	sample	0	134	183	179	181	199	0	0	0	0	0	0	0	0	0	0	0	0	0	0	0	876	Bacteria	Proteobacteria	Alphaproteobacteria	Rhodobacterales	Rhodobacteraceae	NA
1388	sample	0	0	0	0	0	0	0	0	0	56	0	0	145	0	164	0	87	0	122	83	218	875	Bacteria	Chloroflexi	Anaerolineae	Caldilineales	Caldilineaceae	NA
1389	sample	0	0	0	0	0	0	0	0	0	0	94	118	234	228	200	0	0	0	0	0	0	874	Bacteria	Proteobacteria	Gammaproteobacteria	Burkholderiales	Comamonadaceae	NA
1390	sample	0	0	0	0	0	0	0	0	0	0	0	50	221	222	381	0	0	0	0	0	0	874	Bacteria	Chloroflexi	Anaerolineae	Caldilineales	Caldilineaceae	NA
1391	sample	0	0	0	0	0	0	0	0	0	0	0	0	0	0	0	82	210	140	175	140	127	874	Bacteria	Bacteroidota	Bacteroidia	Flavobacteriales	Flavobacteriaceae	Flavobacterium
1392	mock	873	0	0	0	0	0	0	0	0	0	0	0	0	0	0	0	0	0	0	0	0	873	Bacteria	Proteobacteria	Gammaproteobacteria	Enterobacterales	Enterobacteriaceae	Escherichia-Shigella
1393	sample	0	0	0	0	0	0	287	283	131	77	95	0	0	0	0	0	0	0	0	0	0	873	Bacteria	Proteobacteria	Gammaproteobacteria	Burkholderiales	Chromobacteriaceae	Vogesella
1394	sample	0	0	0	106	0	148	0	0	0	24	0	34	0	102	78	0	116	62	57	54	91	872	Bacteria	Proteobacteria	Alphaproteobacteria	Caulobacterales	Hyphomonadaceae	UKL13-1
1395	sample	0	0	15	26	0	0	0	0	0	0	126	0	181	231	159	43	0	27	0	62	0	870	Bacteria	Bacteroidota	Bacteroidia	Chitinophagales	Saprospiraceae	Aureispira
1396	sample	0	0	0	0	0	0	0	0	0	0	0	0	0	0	0	78	112	89	152	286	153	870	Bacteria	Bacteroidota	Bacteroidia	Chitinophagales	Saprospiraceae	NA
1397	sample	0	0	88	78	64	0	0	0	0	85	64	107	123	155	105	0	0	0	0	0	0	869	Bacteria	Proteobacteria	Alphaproteobacteria	Rhodobacterales	Rhodobacteraceae	Tabrizicola
1398	sample	0	216	149	162	132	210	0	0	0	0	0	0	0	0	0	0	0	0	0	0	0	869	Bacteria	Proteobacteria	Gammaproteobacteria	Burkholderiales	Comamonadaceae	Rubrivivax
1399	sample	0	0	0	0	0	0	0	0	0	0	0	0	92	159	182	0	0	0	114	133	188	868	Bacteria	Nitrospirota	Nitrospiria	Nitrospirales	Nitrospiraceae	Nitrospira
1400	sample	0	0	0	0	0	0	0	0	0	0	0	0	0	0	0	85	162	116	199	157	149	868	Bacteria	Proteobacteria	Gammaproteobacteria	Burkholderiales	Comamonadaceae	Rhodoferax
1401	sample	0	0	0	0	0	0	0	0	0	105	100	103	185	200	174	0	0	0	0	0	0	867	Bacteria	Bacteroidota	Bacteroidia	Cytophagales	NA	NA
1402	sample	0	58	0	72	67	88	0	0	62	120	93	125	87	95	0	0	0	0	0	0	0	867	Bacteria	Proteobacteria	Gammaproteobacteria	Burkholderiales	Comamonadaceae	NA
1403	sample	0	0	0	0	0	0	0	0	0	0	0	0	0	0	0	181	255	204	63	51	112	866	Bacteria	Bacteroidota	Bacteroidia	Cytophagales	Spirosomaceae	Flectobacillus
1404	sample	0	0	0	0	0	0	0	0	0	0	0	0	0	0	0	224	245	120	0	124	152	865	Bacteria	Bacteroidota	Bacteroidia	Chitinophagales	Saprospiraceae	NA
1405	sample	0	0	0	0	0	0	0	0	0	0	0	0	0	0	0	175	273	146	86	57	128	865	Bacteria	Bacteroidota	Bacteroidia	Cytophagales	Spirosomaceae	Flectobacillus
1406	sample	0	0	0	0	0	0	372	266	227	0	0	0	0	0	0	0	0	0	0	0	0	865	Bacteria	Proteobacteria	Alphaproteobacteria	Sphingomonadales	Sphingomonadaceae	Novosphingobium
1407	mock	863	0	0	0	0	0	0	0	0	0	0	0	0	0	0	0	0	0	0	0	0	863	Bacteria	Firmicutes	Bacilli	Staphylococcales	Staphylococcaceae	Staphylococcus
1408	sample	0	0	0	0	0	0	135	164	203	119	122	120	0	0	0	0	0	0	0	0	0	863	Bacteria	Bacteroidota	Bacteroidia	Cytophagales	Spirosomaceae	Flectobacillus
1409	sample	0	0	46	38	31	0	0	0	0	0	12	0	0	28	0	157	106	178	169	0	96	861	Bacteria	Verrucomicrobiota	Verrucomicrobiae	Pedosphaerales	Pedosphaeraceae	NA
1410	sample	0	186	165	172	156	182	0	0	0	0	0	0	0	0	0	0	0	0	0	0	0	861	Bacteria	Verrucomicrobiota	Verrucomicrobiae	Verrucomicrobiales	Verrucomicrobiaceae	NA
1411	sample	0	0	0	0	0	0	0	0	0	126	105	98	168	157	206	0	0	0	0	0	0	860	Bacteria	Patescibacteria	Gracilibacteria	Candidatus Peribacteria	NA	NA
1412	sample	0	0	0	41	0	0	118	0	0	127	98	98	133	110	135	0	0	0	0	0	0	860	Bacteria	Proteobacteria	Alphaproteobacteria	Sphingomonadales	Sphingomonadaceae	Sphingorhabdus
1413	sample	0	31	0	0	0	0	0	76	170	0	184	0	19	17	9	96	142	116	0	0	0	860	Bacteria	Proteobacteria	Alphaproteobacteria	Rickettsiales	Mitochondria	NA
1414	sample	0	0	0	0	60	10	195	165	114	130	72	106	0	8	0	0	0	0	0	0	0	860	Bacteria	Deinococcota	Deinococci	Deinococcales	Deinococcaceae	Deinococcus
1415	sample	0	0	0	0	0	0	0	0	0	0	0	0	0	0	0	207	186	318	77	0	71	859	Bacteria	Myxococcota	Polyangia	Haliangiales	Haliangiaceae	Haliangium
1416	sample	0	206	159	129	0	121	0	0	77	0	0	0	59	0	78	27	0	0	0	0	0	856	Bacteria	Bacteroidota	Bacteroidia	Sphingobacteriales	env.OPS 17	NA
1417	sample	0	0	0	0	0	0	0	0	0	0	0	0	0	0	0	142	208	209	69	103	125	856	Bacteria	Bacteroidota	Kapabacteria	Kapabacteriales	NA	NA
1418	sample	0	0	61	82	112	0	0	0	0	100	0	83	135	128	154	0	0	0	0	0	0	855	Bacteria	Proteobacteria	Gammaproteobacteria	Xanthomonadales	Xanthomonadaceae	Thermomonas
1419	sample	0	0	0	0	0	0	0	0	0	0	0	0	0	0	0	152	0	202	199	138	164	855	Bacteria	Planctomycetota	Planctomycetes	Isosphaerales	Isosphaeraceae	Tundrisphaera
1420	sample	0	0	51	48	57	58	0	52	222	0	40	85	0	66	0	0	73	0	57	45	0	854	Bacteria	Proteobacteria	Alphaproteobacteria	Rhodobacterales	Rhodobacteraceae	Tabrizicola
1421	sample	0	0	0	0	0	0	126	155	211	122	115	125	0	0	0	0	0	0	0	0	0	854	Bacteria	Bacteroidota	Bacteroidia	Cytophagales	Spirosomaceae	Flectobacillus
1422	sample	0	0	0	0	0	0	0	0	0	0	0	0	115	102	114	76	129	0	79	106	131	852	Bacteria	Nitrospirota	Nitrospiria	Nitrospirales	Nitrospiraceae	Nitrospira
1423	mock	852	0	0	0	0	0	0	0	0	0	0	0	0	0	0	0	0	0	0	0	0	852	Bacteria	Firmicutes	Bacilli	Staphylococcales	Staphylococcaceae	Staphylococcus
1424	sample	0	0	0	0	0	0	0	0	0	115	134	109	126	201	166	0	0	0	0	0	0	851	Bacteria	Planctomycetota	Planctomycetes	Pirellulales	Pirellulaceae	Pirellula
1425	sample	0	0	0	0	0	0	0	0	0	0	0	0	85	100	71	92	99	68	98	105	133	851	Bacteria	Nitrospirota	Nitrospiria	Nitrospirales	Nitrospiraceae	Nitrospira
1426	sample	0	131	143	84	113	125	0	0	0	0	0	0	85	0	101	0	69	0	0	0	0	851	Bacteria	Proteobacteria	Gammaproteobacteria	Burkholderiales	Comamonadaceae	NA
1427	sample	0	140	80	58	79	112	113	118	150	0	0	0	0	0	0	0	0	0	0	0	0	850	Bacteria	Bacteroidota	Bacteroidia	Chitinophagales	NA	NA
1428	sample	0	0	0	0	0	0	0	0	0	0	0	62	149	0	137	103	73	60	84	60	120	848	Bacteria	Chloroflexi	Chloroflexia	Thermomicrobiales	JG30-KF-CM45	NA
1429	sample	0	0	0	0	0	0	0	0	0	0	0	0	0	0	0	162	135	145	179	122	105	848	Bacteria	Proteobacteria	Gammaproteobacteria	Pseudomonadales	Moraxellaceae	[Agitococcus] lubricus group
1430	sample	0	46	81	70	0	0	200	235	172	0	44	0	0	0	0	0	0	0	0	0	0	848	Bacteria	Bacteroidota	Bacteroidia	Flavobacteriales	Flavobacteriaceae	Flavobacterium
1431	sample	0	0	0	0	0	0	0	0	0	235	204	255	153	0	0	0	0	0	0	0	0	847	Bacteria	Bacteroidota	Bacteroidia	Flavobacteriales	Flavobacteriaceae	Flavobacterium
1432	sample	0	120	0	0	102	89	76	101	0	0	81	0	0	166	112	0	0	0	0	0	0	847	Bacteria	Proteobacteria	Alphaproteobacteria	Rhodobacterales	Rhodobacteraceae	Cereibacter
1433	sample	0	0	0	0	0	0	0	0	0	158	66	83	197	179	163	0	0	0	0	0	0	846	Bacteria	Proteobacteria	Gammaproteobacteria	Burkholderiales	Comamonadaceae	Hydrogenophaga
1434	sample	0	0	0	0	0	0	0	0	21	162	149	107	159	143	105	0	0	0	0	0	0	846	Bacteria	Bacteroidota	Bacteroidia	Chitinophagales	Saprospiraceae	NA
1435	sample	0	0	0	0	0	0	0	0	0	143	209	165	0	0	45	0	149	60	36	0	38	845	Bacteria	Proteobacteria	Gammaproteobacteria	Pseudomonadales	Pseudomonadaceae	Pseudomonas
1436	sample	0	0	0	0	0	0	0	0	0	0	0	0	0	0	0	187	153	123	86	103	193	845	Bacteria	Planctomycetota	OM190	NA	NA	NA
1437	sample	0	0	0	0	0	0	0	0	0	152	264	294	58	49	0	0	0	0	0	27	0	844	Bacteria	Proteobacteria	Gammaproteobacteria	Pseudomonadales	Pseudomonadaceae	Pseudomonas
1438	sample	0	0	0	0	0	0	166	205	167	124	97	85	0	0	0	0	0	0	0	0	0	844	Bacteria	Myxococcota	Polyangia	Polyangiales	Polyangiaceae	NA
1439	sample	0	0	0	0	0	0	0	40	0	284	265	255	0	0	0	0	0	0	0	0	0	844	Bacteria	Bacteroidota	Bacteroidia	Flavobacteriales	Flavobacteriaceae	Flavobacterium
1440	sample	0	0	0	0	0	0	0	0	0	99	114	129	226	142	133	0	0	0	0	0	0	843	Bacteria	Bacteroidota	Bacteroidia	Cytophagales	Spirosomaceae	Runella
1441	sample	0	96	99	173	127	49	0	0	0	117	89	93	0	0	0	0	0	0	0	0	0	843	Bacteria	Proteobacteria	Alphaproteobacteria	Rhodobacterales	Rhodobacteraceae	Gemmobacter
1442	sample	0	204	145	141	120	147	0	0	0	0	0	0	0	0	0	0	0	0	0	0	85	842	Bacteria	Proteobacteria	Alphaproteobacteria	Sphingomonadales	Sphingomonadaceae	Rhizorhapis
1443	sample	0	204	147	119	157	165	0	0	50	0	0	0	0	0	0	0	0	0	0	0	0	842	Bacteria	Proteobacteria	Gammaproteobacteria	Burkholderiales	Comamonadaceae	Candidatus Symbiobacter
1444	sample	0	163	112	92	104	100	88	99	84	0	0	0	0	0	0	0	0	0	0	0	0	842	Bacteria	Proteobacteria	Gammaproteobacteria	Burkholderiales	Comamonadaceae	Sphaerotilus
1445	sample	0	0	55	65	72	70	0	0	0	90	57	70	116	100	71	0	75	0	0	0	0	841	Bacteria	Proteobacteria	Alphaproteobacteria	Rhodobacterales	Rhodobacteraceae	Tabrizicola
1446	sample	0	18	33	0	0	39	0	0	0	71	74	146	102	172	186	0	0	0	0	0	0	841	Bacteria	NB1-j	NA	NA	NA	NA
1447	sample	0	62	59	37	58	0	85	53	61	151	135	140	0	0	0	0	0	0	0	0	0	841	Bacteria	Bacteroidota	Bacteroidia	Flavobacteriales	Flavobacteriaceae	Flavobacterium
1448	sample	0	0	0	0	0	0	0	0	0	103	157	105	0	0	0	78	75	50	81	93	98	840	Bacteria	Proteobacteria	Gammaproteobacteria	Burkholderiales	Comamonadaceae	Limnohabitans
1449	mock	840	0	0	0	0	0	0	0	0	0	0	0	0	0	0	0	0	0	0	0	0	840	Bacteria	Firmicutes	Bacilli	Lactobacillales	Lactobacillaceae	Lactobacillus
1450	sample	0	0	0	0	0	0	132	172	202	99	124	111	0	0	0	0	0	0	0	0	0	840	Bacteria	Bacteroidota	Bacteroidia	Cytophagales	Spirosomaceae	Flectobacillus
1451	sample	0	0	0	0	0	0	0	0	0	87	121	103	179	198	151	0	0	0	0	0	0	839	Bacteria	Proteobacteria	Gammaproteobacteria	Burkholderiales	Comamonadaceae	NA
1452	sample	0	0	0	0	0	0	304	249	185	54	0	46	0	0	0	0	0	0	0	0	0	838	Bacteria	Proteobacteria	Alphaproteobacteria	Rhizobiales	Rhizobiaceae	NA
1453	sample	0	0	0	0	0	0	0	0	0	0	120	59	214	228	216	0	0	0	0	0	0	837	Bacteria	Myxococcota	Polyangia	Nannocystales	Nannocystaceae	NA
1454	sample	0	0	17	0	0	0	0	0	37	249	210	0	48	151	125	0	0	0	0	0	0	837	Bacteria	Bacteroidota	Bacteroidia	Cytophagales	Spirosomaceae	Emticicia
1455	sample	0	0	0	0	0	0	0	0	0	0	0	0	0	0	0	103	163	169	111	143	148	837	Bacteria	Verrucomicrobiota	Verrucomicrobiae	Verrucomicrobiales	Verrucomicrobiaceae	Prosthecobacter
1456	sample	0	221	195	104	80	163	0	0	0	0	74	0	0	0	0	0	0	0	0	0	0	837	Bacteria	Proteobacteria	Gammaproteobacteria	Burkholderiales	Comamonadaceae	NA
1457	sample	0	0	0	65	0	0	126	77	78	161	189	140	0	0	0	0	0	0	0	0	0	836	Bacteria	Bacteroidota	Bacteroidia	Flavobacteriales	Flavobacteriaceae	Flavobacterium
1458	sample	0	67	131	115	97	82	0	0	0	0	0	0	179	164	0	0	0	0	0	0	0	835	Bacteria	Bacteroidota	Bacteroidia	Sphingobacteriales	NS11-12 marine group	NA
1459	sample	0	0	0	0	0	0	0	0	0	0	0	0	63	66	0	120	236	142	0	0	208	835	Bacteria	Bacteroidota	Bacteroidia	Chitinophagales	Chitinophagaceae	Terrimonas
1460	sample	0	0	0	0	0	0	0	0	0	0	0	0	0	0	0	136	136	0	129	269	163	833	Bacteria	Bacteroidota	Bacteroidia	Chitinophagales	Saprospiraceae	NA
1461	mock	833	0	0	0	0	0	0	0	0	0	0	0	0	0	0	0	0	0	0	0	0	833	Bacteria	Proteobacteria	Gammaproteobacteria	Enterobacterales	Enterobacteriaceae	Escherichia-Shigella
1462	sample	0	0	0	0	0	0	0	0	0	78	84	0	208	276	186	0	0	0	0	0	0	832	Bacteria	Proteobacteria	Alphaproteobacteria	Caulobacterales	Hyphomonadaceae	SWB02
1463	sample	0	0	0	70	81	0	231	279	97	0	34	40	0	0	0	0	0	0	0	0	0	832	Bacteria	Proteobacteria	Alphaproteobacteria	Caulobacterales	Caulobacteraceae	Brevundimonas
1464	sample	0	0	0	0	0	0	135	131	101	170	124	171	0	0	0	0	0	0	0	0	0	832	Bacteria	Bacteroidota	Bacteroidia	Cytophagales	Spirosomaceae	Arcicella
1465	sample	0	0	0	0	0	0	0	0	0	46	0	0	280	247	258	0	0	0	0	0	0	831	Bacteria	Chloroflexi	Chloroflexia	Chloroflexales	Roseiflexaceae	Kouleothrix
1466	sample	0	40	45	28	17	31	27	44	95	119	91	99	74	89	32	0	0	0	0	0	0	831	Eukaryota	NA	NA	NA	NA	NA
1467	sample	0	0	0	0	0	0	0	0	0	0	0	0	0	0	0	177	189	144	138	0	183	831	Bacteria	Bacteroidota	Bacteroidia	Sphingobacteriales	Sphingobacteriaceae	Pseudopedobacter
1468	sample	0	0	0	0	0	0	0	0	0	0	0	0	0	0	0	169	218	146	109	60	129	831	Bacteria	Planctomycetota	OM190	NA	NA	NA
1469	sample	0	0	0	0	0	0	0	0	0	0	0	0	0	0	0	123	210	169	0	150	179	831	Bacteria	Proteobacteria	Gammaproteobacteria	Burkholderiales	Neisseriaceae	NA
1470	sample	0	178	104	129	117	150	0	0	89	0	64	0	0	0	0	0	0	0	0	0	0	831	Bacteria	Bacteroidota	Bacteroidia	Chitinophagales	Chitinophagaceae	Sediminibacterium
1471	sample	0	0	0	0	0	0	0	0	0	0	0	0	297	265	268	0	0	0	0	0	0	830	Bacteria	Bacteroidota	Bacteroidia	Chitinophagales	Saprospiraceae	NA
1472	sample	0	0	99	154	118	36	0	0	0	0	0	156	0	0	0	90	0	120	57	0	0	830	Bacteria	Proteobacteria	Gammaproteobacteria	Pseudomonadales	Moraxellaceae	Acinetobacter
1473	mock	830	0	0	0	0	0	0	0	0	0	0	0	0	0	0	0	0	0	0	0	0	830	Bacteria	Proteobacteria	Gammaproteobacteria	Pseudomonadales	Pseudomonadaceae	Pseudomonas
1474	sample	0	183	149	103	116	128	0	0	73	0	0	42	0	0	0	0	35	0	0	0	0	829	Bacteria	Bacteroidota	Bacteroidia	Chitinophagales	Chitinophagaceae	Sediminibacterium
1475	sample	0	0	0	0	0	0	0	0	0	0	0	0	0	0	69	75	106	87	157	166	166	826	Bacteria	Acidobacteriota	Vicinamibacteria	Vicinamibacterales	Vicinamibacteraceae	NA
1476	sample	0	197	211	169	78	171	0	0	0	0	0	0	0	0	0	0	0	0	0	0	0	826	Bacteria	Myxococcota	Myxococcia	Myxococcales	Myxococcaceae	P3OB-42
1477	sample	0	0	0	0	0	0	0	0	0	0	0	0	0	0	0	182	193	94	0	172	184	825	Bacteria	Bacteroidota	Bacteroidia	Cytophagales	Microscillaceae	Chryseolinea
1478	sample	0	0	0	0	0	0	0	0	0	0	0	0	155	175	233	0	98	0	73	0	90	824	Bacteria	Chloroflexi	Chloroflexia	Chloroflexales	Roseiflexaceae	Kouleothrix
1479	sample	0	0	0	0	0	0	0	0	0	0	0	0	0	0	0	196	159	211	0	127	130	823	Bacteria	Proteobacteria	Gammaproteobacteria	Burkholderiales	Sutterellaceae	NA
1480	mock	823	0	0	0	0	0	0	0	0	0	0	0	0	0	0	0	0	0	0	0	0	823	Bacteria	Proteobacteria	Gammaproteobacteria	Enterobacterales	Enterobacteriaceae	NA
1481	sample	0	0	0	0	19	0	0	0	0	0	0	134	234	249	186	0	0	0	0	0	0	822	Bacteria	Bacteroidota	Bacteroidia	Chitinophagales	Saprospiraceae	NA
1482	sample	0	0	0	32	0	0	0	0	0	61	0	88	220	166	255	0	0	0	0	0	0	822	Bacteria	Myxococcota	Polyangia	Nannocystales	Nannocystaceae	Enhygromyxa
1483	sample	0	0	68	143	89	89	0	0	0	62	0	0	126	127	118	0	0	0	0	0	0	822	Bacteria	Proteobacteria	Gammaproteobacteria	Xanthomonadales	Xanthomonadaceae	Thermomonas
1484	sample	0	136	134	66	54	0	0	0	0	0	0	55	0	0	121	0	68	69	0	67	52	822	Bacteria	Gemmatimonadota	Gemmatimonadetes	Gemmatimonadales	Gemmatimonadaceae	Gemmatimonas
1485	sample	0	209	165	168	172	108	0	0	0	0	0	0	0	0	0	0	0	0	0	0	0	822	Bacteria	Proteobacteria	Gammaproteobacteria	Alteromonadales	Alteromonadaceae	Rheinheimera
1486	sample	0	0	0	0	0	0	0	0	0	64	80	0	272	230	175	0	0	0	0	0	0	821	Bacteria	Bacteroidota	Bacteroidia	Chitinophagales	37-13	NA
1487	sample	0	0	0	0	0	0	0	0	0	0	0	0	0	0	0	196	230	120	132	143	0	821	Bacteria	Bacteroidota	Bacteroidia	Chitinophagales	NA	NA
1488	sample	0	156	97	114	114	148	0	0	82	57	0	53	0	0	0	0	0	0	0	0	0	821	Bacteria	Proteobacteria	Gammaproteobacteria	Xanthomonadales	Xanthomonadaceae	Pseudoxanthomonas
1489	sample	0	0	0	0	0	0	154	171	108	185	60	142	0	0	0	0	0	0	0	0	0	820	Bacteria	Proteobacteria	Alphaproteobacteria	Rhodobacterales	Rhodobacteraceae	NA
1490	sample	0	0	0	0	0	0	0	0	0	0	0	0	0	0	0	200	252	149	65	78	75	819	Bacteria	Actinobacteriota	Actinobacteria	Micrococcales	Microbacteriaceae	Aurantimicrobium
1491	sample	0	0	0	0	0	0	0	0	0	0	0	0	289	287	242	0	0	0	0	0	0	818	Bacteria	Bacteroidota	Bacteroidia	Chitinophagales	Saprospiraceae	NA
1492	sample	0	0	0	0	44	0	0	0	0	134	102	88	125	188	137	0	0	0	0	0	0	818	Bacteria	Proteobacteria	Gammaproteobacteria	Burkholderiales	Comamonadaceae	Hydrogenophaga
1493	sample	0	0	0	0	0	0	0	0	0	0	0	0	0	0	0	263	318	237	0	0	0	818	Bacteria	Proteobacteria	Gammaproteobacteria	Burkholderiales	Alcaligenaceae	NA
1494	sample	0	106	0	113	117	143	0	0	27	98	0	112	0	101	0	0	0	0	0	0	0	817	Bacteria	Bacteroidota	Bacteroidia	Chitinophagales	Chitinophagaceae	Lacibacter
1495	sample	0	128	0	0	0	149	0	0	0	0	0	0	0	0	81	0	71	0	194	97	97	817	Bacteria	Proteobacteria	Gammaproteobacteria	Xanthomonadales	Rhodanobacteraceae	Tahibacter
1496	sample	0	0	0	0	0	0	0	0	0	0	0	0	0	0	0	0	0	0	226	296	295	817	Bacteria	Proteobacteria	Alphaproteobacteria	Reyranellales	Reyranellaceae	NA
1497	sample	0	0	0	39	0	0	0	0	55	0	84	87	130	104	128	79	110	0	0	0	0	816	Bacteria	Verrucomicrobiota	Verrucomicrobiae	Verrucomicrobiales	Rubritaleaceae	Luteolibacter
1498	sample	0	0	0	0	0	0	101	61	0	213	231	210	0	0	0	0	0	0	0	0	0	816	Bacteria	Bacteroidota	Bacteroidia	Flavobacteriales	Weeksellaceae	Chryseobacterium
1499	sample	0	0	0	18	0	0	0	0	0	0	99	0	197	271	230	0	0	0	0	0	0	815	Bacteria	Acidobacteriota	Vicinamibacteria	Subgroup 17	NA	NA
1500	sample	0	0	135	0	0	0	0	0	0	0	126	0	178	89	114	0	63	0	0	0	110	815	Bacteria	Bacteroidota	Bacteroidia	Chitinophagales	Chitinophagaceae	Lacibacter
1501	sample	0	0	0	0	0	0	0	0	0	0	0	0	0	0	0	128	181	201	151	0	154	815	Bacteria	Myxococcota	Polyangia	Nannocystales	Nannocystaceae	Nannocystis
1502	sample	0	120	89	62	82	0	104	92	127	67	0	72	0	0	0	0	0	0	0	0	0	815	Bacteria	Proteobacteria	Gammaproteobacteria	Burkholderiales	Comamonadaceae	Malikia
1503	sample	0	109	207	169	160	170	0	0	0	0	0	0	0	0	0	0	0	0	0	0	0	815	Bacteria	Proteobacteria	Gammaproteobacteria	Burkholderiales	Comamonadaceae	Rhodoferax
1504	sample	0	173	140	142	142	136	52	0	0	0	0	0	0	0	0	0	0	0	0	0	29	814	Bacteria	Bacteroidota	Bacteroidia	Chitinophagales	Saprospiraceae	NA
1505	sample	0	0	0	0	0	0	154	111	115	154	133	147	0	0	0	0	0	0	0	0	0	814	Bacteria	Bacteroidota	Bacteroidia	Cytophagales	Spirosomaceae	Arcicella
1506	sample	0	0	0	0	0	0	0	0	0	92	0	89	255	201	176	0	0	0	0	0	0	813	Bacteria	Proteobacteria	Gammaproteobacteria	Burkholderiales	Comamonadaceae	NA
1507	sample	0	0	0	0	0	0	86	84	0	68	0	144	234	0	197	0	0	0	0	0	0	813	Bacteria	Proteobacteria	Gammaproteobacteria	Burkholderiales	Comamonadaceae	NA
1508	sample	0	0	0	0	0	0	0	0	0	0	0	0	0	0	0	205	198	132	143	0	135	813	Bacteria	Bacteroidota	Bacteroidia	Sphingobacteriales	Sphingobacteriaceae	Pedobacter
1509	sample	0	54	51	59	53	0	73	68	55	62	63	56	63	44	0	0	0	0	0	63	48	812	Bacteria	Proteobacteria	Gammaproteobacteria	Burkholderiales	Comamonadaceae	NA
1510	sample	0	0	0	0	0	0	0	0	0	0	0	0	5	0	0	112	118	84	150	125	218	812	Bacteria	Acidobacteriota	Thermoanaerobaculia	Thermoanaerobaculales	Thermoanaerobaculaceae	Subgroup 10
1511	sample	0	0	0	0	0	0	217	236	164	70	66	59	0	0	0	0	0	0	0	0	0	812	Bacteria	Bacteroidota	Bacteroidia	Cytophagales	Spirosomaceae	Emticicia
1512	sample	0	154	217	141	173	108	0	0	0	0	18	0	0	0	0	0	0	0	0	0	0	811	Bacteria	Proteobacteria	Gammaproteobacteria	Burkholderiales	Nitrosomonadaceae	Nitrosomonas
1513	sample	0	0	0	0	0	0	0	0	0	0	0	0	0	0	0	175	113	80	270	0	172	810	Bacteria	Planctomycetota	Planctomycetes	Planctomycetales	Rubinisphaeraceae	Rubinisphaera
1514	sample	0	40	41	0	0	0	250	224	209	0	46	0	0	0	0	0	0	0	0	0	0	810	Bacteria	Bacteroidota	Bacteroidia	Flavobacteriales	Flavobacteriaceae	Flavobacterium
1515	mock	810	0	0	0	0	0	0	0	0	0	0	0	0	0	0	0	0	0	0	0	0	810	Bacteria	Firmicutes	Bacilli	Bacillales	Bacillaceae	Bacillus
1516	sample	0	0	0	0	0	0	0	0	0	0	0	0	0	0	0	162	217	133	167	0	130	809	Bacteria	Bacteroidota	Bacteroidia	Chitinophagales	Chitinophagaceae	Ferruginibacter
1517	sample	0	0	0	0	0	0	0	0	0	0	0	0	139	71	172	120	179	127	0	0	0	808	Bacteria	Actinobacteriota	Thermoleophilia	Solirubrobacterales	67-14	NA
1518	sample	0	0	190	159	172	102	0	0	0	0	0	185	0	0	0	0	0	0	0	0	0	808	Bacteria	Actinobacteriota	Actinobacteria	Micrococcales	Microbacteriaceae	Microbacterium
1519	sample	0	0	0	0	0	0	0	0	0	0	0	0	0	0	0	159	336	312	0	0	0	807	Bacteria	Bacteroidota	Bacteroidia	Chitinophagales	Saprospiraceae	NA
1520	sample	0	89	79	89	80	140	0	0	0	0	0	0	0	0	0	0	63	87	0	108	72	807	Bacteria	Bacteroidota	Bacteroidia	Chitinophagales	Saprospiraceae	NA
1521	sample	0	0	0	0	0	0	0	0	0	0	0	0	126	128	88	90	111	80	0	60	123	806	Bacteria	Proteobacteria	Alphaproteobacteria	Rickettsiales	Mitochondria	NA
1522	sample	0	0	0	0	0	0	0	0	0	207	262	265	0	0	72	0	0	0	0	0	0	806	Bacteria	Bacteroidota	Bacteroidia	Flavobacteriales	Weeksellaceae	Cloacibacterium
1523	sample	0	0	0	0	0	0	0	0	0	0	0	0	0	0	0	77	119	82	151	128	249	806	Bacteria	Acidobacteriota	Blastocatellia	45597	NA	NA
1524	sample	0	23	0	24	0	0	0	0	0	56	0	0	259	184	259	0	0	0	0	0	0	805	Bacteria	Bacteroidota	Bacteroidia	Chitinophagales	Saprospiraceae	NA
1525	sample	0	0	0	0	0	0	0	0	0	0	55	0	105	185	153	0	62	0	89	0	156	805	Bacteria	Chloroflexi	Anaerolineae	RBG-13-54-9	NA	NA
1526	sample	0	0	0	0	0	0	0	0	0	0	0	0	88	76	77	77	107	0	131	127	121	804	Bacteria	Nitrospirota	Nitrospiria	Nitrospirales	Nitrospiraceae	Nitrospira
1527	sample	0	78	70	82	93	145	67	0	57	0	0	79	0	63	69	0	0	0	0	0	0	803	Bacteria	Proteobacteria	Alphaproteobacteria	Sphingomonadales	Sphingomonadaceae	Sphingorhabdus
1528	sample	0	0	0	0	0	0	73	0	138	188	204	200	0	0	0	0	0	0	0	0	0	803	Bacteria	Bacteroidota	Bacteroidia	Flavobacteriales	Crocinitomicaceae	Fluviicola
1529	sample	0	184	157	157	151	152	0	0	0	0	0	0	0	0	0	0	0	0	0	0	0	801	Bacteria	Proteobacteria	Alphaproteobacteria	Rhodobacterales	Rhodobacteraceae	Gemmobacter
1530	sample	0	137	126	173	146	133	46	0	40	0	0	0	0	0	0	0	0	0	0	0	0	801	Bacteria	Verrucomicrobiota	Verrucomicrobiae	Verrucomicrobiales	Verrucomicrobiaceae	NA
1531	sample	0	0	0	0	0	0	0	0	0	94	82	127	94	0	95	0	0	64	132	111	0	799	Bacteria	Chloroflexi	Anaerolineae	SBR1031	A4b	NA
1532	sample	0	0	0	0	0	0	0	0	0	0	0	100	255	200	181	62	0	0	0	0	0	798	Bacteria	Bacteroidota	Bacteroidia	Flavobacteriales	Flavobacteriaceae	Flavobacterium
1533	sample	0	0	0	0	0	0	0	0	0	135	111	110	160	166	116	0	0	0	0	0	0	798	Bacteria	Bacteroidota	Bacteroidia	Chitinophagales	Chitinophagaceae	NA
1534	sample	0	0	0	0	0	0	0	0	0	0	0	0	0	0	0	0	126	198	204	98	172	798	Bacteria	Verrucomicrobiota	Verrucomicrobiae	Verrucomicrobiales	NA	NA
1535	sample	0	173	0	0	0	105	0	22	0	31	29	48	185	148	56	0	0	0	0	0	0	797	Bacteria	Proteobacteria	Gammaproteobacteria	Burkholderiales	Alcaligenaceae	Parvibium
1536	sample	0	0	0	0	0	0	0	0	0	49	71	59	75	60	73	121	141	70	0	0	78	797	Bacteria	Bacteroidota	Bacteroidia	Flavobacteriales	NS9 marine group	NA
1537	sample	0	0	0	0	0	0	0	0	0	0	0	0	0	0	0	104	0	104	200	72	317	797	Bacteria	Chloroflexi	Anaerolineae	Ardenticatenales	NA	NA
1538	sample	0	0	0	0	0	0	23	0	0	155	113	105	180	75	144	0	0	0	0	0	0	795	Bacteria	Proteobacteria	Gammaproteobacteria	Oceanospirillales	Nitrincolaceae	NA
1539	sample	0	0	0	0	0	0	0	0	0	0	0	0	0	0	0	164	225	223	0	33	148	793	Bacteria	Bacteroidota	Bacteroidia	Cytophagales	Spirosomaceae	Lacihabitans
1540	sample	0	0	0	0	0	0	0	0	0	0	0	0	0	0	0	0	0	0	284	271	238	793	Bacteria	Nitrospirota	Nitrospiria	Nitrospirales	Nitrospiraceae	Nitrospira
1541	sample	0	0	85	63	68	120	0	0	56	63	68	0	90	0	61	75	0	43	0	0	0	792	Bacteria	Bacteroidota	Bacteroidia	Flavobacteriales	Flavobacteriaceae	Flavobacterium
1542	sample	0	68	102	99	89	95	0	0	0	0	0	0	0	53	0	55	72	62	0	47	50	792	Bacteria	Proteobacteria	Gammaproteobacteria	Burkholderiales	Comamonadaceae	NA
1543	sample	0	0	0	0	0	0	0	0	0	0	0	0	0	0	0	136	235	173	0	106	142	792	Bacteria	Bacteroidota	Bacteroidia	Chitinophagales	Saprospiraceae	NA
1544	sample	0	0	0	0	0	0	0	0	0	57	67	0	283	231	153	0	0	0	0	0	0	791	Bacteria	Bacteroidota	Bacteroidia	Chitinophagales	37-13	NA
1545	sample	0	0	0	0	0	0	0	0	0	0	71	93	205	203	219	0	0	0	0	0	0	791	Bacteria	Verrucomicrobiota	Chlamydiae	Chlamydiales	Simkaniaceae	NA
1546	sample	0	0	0	0	0	0	0	0	0	0	0	0	0	0	0	143	220	154	0	118	156	791	Bacteria	Planctomycetota	Planctomycetes	Planctomycetales	Rubinisphaeraceae	NA
1547	sample	0	0	0	0	69	58	0	0	0	0	0	0	199	195	269	0	0	0	0	0	0	790	Bacteria	Planctomycetota	Planctomycetes	Planctomycetales	Rubinisphaeraceae	SH-PL14
1548	sample	0	0	0	0	0	0	164	235	152	0	99	121	0	0	0	9	0	0	0	0	10	790	Bacteria	Myxococcota	Polyangia	Polyangiales	Polyangiaceae	Pajaroellobacter
1549	sample	0	98	126	127	144	93	0	51	96	0	0	55	0	0	0	0	0	0	0	0	0	790	Bacteria	Proteobacteria	Alphaproteobacteria	Rhizobiales	Rhizobiaceae	Shinella
1550	sample	0	0	0	0	0	0	150	116	154	120	127	123	0	0	0	0	0	0	0	0	0	790	Bacteria	Bacteroidota	Bacteroidia	Cytophagales	Spirosomaceae	Emticicia
1551	sample	0	186	162	138	101	202	0	0	0	0	0	0	0	0	0	0	0	0	0	0	0	789	Bacteria	Bacteroidota	Bacteroidia	Chitinophagales	NA	NA
1552	sample	0	0	0	0	0	0	0	0	0	72	123	95	195	150	151	0	0	0	0	0	0	786	Bacteria	Bacteroidota	Bacteroidia	Chitinophagales	NA	NA
1553	sample	0	0	0	0	0	0	0	0	0	0	0	0	0	0	0	148	229	125	116	65	102	785	Bacteria	Bacteroidota	Bacteroidia	Cytophagales	Spirosomaceae	Flectobacillus
1554	sample	0	0	0	0	0	0	0	0	14	100	94	74	0	0	0	61	94	0	120	131	97	785	Bacteria	Bacteroidota	Bacteroidia	Flavobacteriales	Flavobacteriaceae	Flavobacterium
1555	sample	0	145	134	168	164	174	0	0	0	0	0	0	0	0	0	0	0	0	0	0	0	785	Bacteria	Verrucomicrobiota	Verrucomicrobiae	Verrucomicrobiales	Verrucomicrobiaceae	NA
1556	sample	0	0	0	0	0	0	0	0	0	52	0	0	64	63	75	62	81	66	80	89	152	784	Bacteria	Verrucomicrobiota	Verrucomicrobiae	Pedosphaerales	Pedosphaeraceae	NA
1557	sample	0	124	129	136	132	153	0	22	0	0	0	0	0	88	0	0	0	0	0	0	0	784	Bacteria	Proteobacteria	Gammaproteobacteria	Xanthomonadales	Rhodanobacteraceae	NA
1558	mock	784	0	0	0	0	0	0	0	0	0	0	0	0	0	0	0	0	0	0	0	0	784	Bacteria	Firmicutes	Bacilli	Lactobacillales	Listeriaceae	Listeria
1559	sample	0	0	0	0	0	0	0	0	0	0	44	0	299	245	195	0	0	0	0	0	0	783	Bacteria	Bacteroidota	Bacteroidia	Chitinophagales	Saprospiraceae	NA
1560	sample	0	0	0	0	0	0	0	0	0	0	149	158	178	92	206	0	0	0	0	0	0	783	Bacteria	Chloroflexi	Chloroflexia	Thermomicrobiales	JG30-KF-CM45	NA
1561	sample	0	0	0	73	76	0	0	0	0	75	57	59	146	157	140	0	0	0	0	0	0	783	Bacteria	Bacteroidota	Bacteroidia	Chitinophagales	Saprospiraceae	NA
1562	sample	0	8	0	0	0	0	0	0	0	0	52	0	148	223	144	125	0	0	0	82	0	782	Bacteria	Proteobacteria	Alphaproteobacteria	Rhizobiales	Hyphomicrobiaceae	NA
1563	sample	0	167	160	152	138	165	0	0	0	0	0	0	0	0	0	0	0	0	0	0	0	782	Bacteria	Bacteroidota	Bacteroidia	Chitinophagales	Saprospiraceae	NA
1564	sample	0	0	0	0	0	0	0	0	0	105	147	103	182	152	92	0	0	0	0	0	0	781	Bacteria	Proteobacteria	Gammaproteobacteria	Burkholderiales	Oxalobacteraceae	Undibacterium
1565	sample	0	0	0	0	0	0	0	0	0	0	0	0	0	0	0	168	186	112	114	0	201	781	Bacteria	Bacteroidota	Bacteroidia	NA	NA	NA
1566	sample	0	191	149	132	142	167	0	0	0	0	0	0	0	0	0	0	0	0	0	0	0	781	Bacteria	Proteobacteria	Gammaproteobacteria	Burkholderiales	Comamonadaceae	Rubrivivax
1567	sample	0	0	0	0	0	0	0	0	0	86	73	124	189	182	126	0	0	0	0	0	0	780	Bacteria	Verrucomicrobiota	Verrucomicrobiae	Verrucomicrobiales	Rubritaleaceae	Luteolibacter
1568	sample	0	47	0	0	0	46	0	0	0	18	0	0	0	0	0	141	164	117	73	70	103	779	Bacteria	Proteobacteria	Alphaproteobacteria	Sphingomonadales	Sphingomonadaceae	Sphingopyxis
1569	sample	0	127	128	155	149	154	53	0	0	0	0	0	12	0	0	0	0	0	0	0	0	778	Bacteria	Bacteroidota	Bacteroidia	Chitinophagales	NA	NA
1570	sample	0	0	0	0	0	0	0	0	0	0	0	0	0	0	0	210	124	161	0	0	283	778	Bacteria	Myxococcota	Polyangia	Polyangiales	Polyangiaceae	NA
1571	sample	0	129	63	0	0	109	0	0	0	61	0	0	0	0	0	107	118	100	0	0	91	778	Bacteria	Bacteroidota	Bacteroidia	Sphingobacteriales	env.OPS 17	NA
1572	mock	778	0	0	0	0	0	0	0	0	0	0	0	0	0	0	0	0	0	0	0	0	778	Bacteria	Firmicutes	Bacilli	Staphylococcales	Staphylococcaceae	Staphylococcus
1573	sample	0	111	114	91	59	0	0	0	0	0	75	0	0	0	0	0	176	0	0	35	116	777	Bacteria	Proteobacteria	Gammaproteobacteria	Pseudomonadales	Moraxellaceae	Acinetobacter
1574	sample	0	66	76	66	0	85	157	140	109	41	37	0	0	0	0	0	0	0	0	0	0	777	Bacteria	Bacteroidota	Bacteroidia	Cytophagales	Spirosomaceae	Emticicia
1575	sample	0	0	0	0	0	0	0	0	0	22	0	0	44	87	72	92	0	131	162	93	73	776	Bacteria	Bacteroidota	Bacteroidia	Chitinophagales	Chitinophagaceae	Edaphobaculum
1576	sample	0	88	73	69	68	49	155	137	137	0	0	0	0	0	0	0	0	0	0	0	0	776	Bacteria	Bacteroidota	Bacteroidia	Cytophagales	Spirosomaceae	Emticicia
1577	sample	0	0	0	0	0	0	146	181	179	137	0	133	0	0	0	0	0	0	0	0	0	776	Bacteria	Proteobacteria	Alphaproteobacteria	Sphingomonadales	Sphingomonadaceae	Novosphingobium
1578	sample	0	0	0	0	0	0	0	0	0	102	105	93	156	145	174	0	0	0	0	0	0	775	Bacteria	Verrucomicrobiota	Verrucomicrobiae	Verrucomicrobiales	Verrucomicrobiaceae	NA
1579	sample	0	0	0	0	0	0	0	0	0	89	153	101	0	0	0	61	94	0	77	92	108	775	Bacteria	Proteobacteria	Gammaproteobacteria	Burkholderiales	Comamonadaceae	Limnohabitans
1580	sample	0	0	185	273	281	0	0	0	0	14	0	0	0	0	0	13	0	9	0	0	0	775	Bacteria	Proteobacteria	Gammaproteobacteria	Pseudomonadales	Moraxellaceae	Enhydrobacter
1581	sample	0	0	0	0	0	7	0	0	0	99	65	64	170	150	219	0	0	0	0	0	0	774	Bacteria	Proteobacteria	Alphaproteobacteria	Rickettsiales	NA	NA
1582	sample	0	0	0	0	0	0	0	0	0	0	0	0	0	0	3	219	265	287	0	0	0	774	Bacteria	Proteobacteria	Gammaproteobacteria	Burkholderiales	Alcaligenaceae	NA
1583	sample	0	0	0	0	0	0	127	117	95	140	160	134	0	0	0	0	0	0	0	0	0	773	Bacteria	Bacteroidota	Bacteroidia	Cytophagales	Spirosomaceae	Arcicella
1584	sample	0	0	0	0	0	0	41	0	0	92	105	88	131	144	138	0	0	0	0	33	0	772	Bacteria	Bacteroidota	Bacteroidia	Cytophagales	Spirosomaceae	Runella
1585	sample	0	0	0	0	0	0	0	0	0	0	0	0	0	0	0	141	161	192	84	69	125	772	Bacteria	Verrucomicrobiota	Verrucomicrobiae	Pedosphaerales	Pedosphaeraceae	SH3-11
1586	mock	772	0	0	0	0	0	0	0	0	0	0	0	0	0	0	0	0	0	0	0	0	772	Bacteria	Firmicutes	Bacilli	Lactobacillales	Listeriaceae	Listeria
1587	sample	0	0	31	0	0	0	0	0	0	110	128	86	152	116	103	0	45	0	0	0	0	771	Bacteria	Proteobacteria	Gammaproteobacteria	Burkholderiales	Oxalobacteraceae	Undibacterium
1588	sample	0	68	92	105	62	141	0	0	0	0	0	0	112	63	128	0	0	0	0	0	0	771	Bacteria	Bacteroidota	Bacteroidia	Sphingobacteriales	NS11-12 marine group	NA
1589	sample	0	0	0	0	0	0	0	0	0	0	0	0	0	0	0	0	181	113	188	139	150	771	Bacteria	Gemmatimonadota	Gemmatimonadetes	Gemmatimonadales	Gemmatimonadaceae	NA
1590	sample	0	0	0	0	0	0	0	0	0	0	0	0	0	0	0	0	136	71	209	184	171	771	Bacteria	Proteobacteria	Gammaproteobacteria	Burkholderiales	Nitrosomonadaceae	Nitrosomonas
1591	mock	771	0	0	0	0	0	0	0	0	0	0	0	0	0	0	0	0	0	0	0	0	771	Bacteria	Firmicutes	Bacilli	Bacillales	Bacillaceae	Bacillus
1592	sample	0	86	123	126	102	128	0	0	0	0	0	0	64	75	66	0	0	0	0	0	0	770	Bacteria	Bacteroidota	Bacteroidia	Cytophagales	Spirosomaceae	Rudanella
1593	sample	0	0	0	0	0	0	0	0	0	0	0	0	0	0	0	160	207	155	0	120	127	769	Bacteria	Proteobacteria	Alphaproteobacteria	Sphingomonadales	Sphingomonadaceae	Sphingobium
1594	sample	0	0	57	66	81	107	0	0	0	94	0	0	98	129	135	0	0	0	0	0	0	767	Bacteria	Proteobacteria	Alphaproteobacteria	Rhodobacterales	Rhodobacteraceae	Defluviimonas
1595	sample	0	0	0	0	0	0	68	0	0	228	215	256	0	0	0	0	0	0	0	0	0	767	Bacteria	Proteobacteria	Gammaproteobacteria	Burkholderiales	Comamonadaceae	Hydrogenophaga
1596	sample	0	0	48	56	0	0	0	0	0	0	23	37	80	0	68	0	0	67	83	161	143	766	Bacteria	Myxococcota	Polyangia	Polyangiales	Sandaracinaceae	NA
1597	sample	0	85	96	68	61	83	88	122	128	0	0	0	0	0	0	0	0	35	0	0	0	766	Bacteria	Proteobacteria	Alphaproteobacteria	Rhizobiales	Rhizobiaceae	Shinella
1598	sample	0	0	0	0	0	0	172	154	177	87	124	52	0	0	0	0	0	0	0	0	0	766	Bacteria	Proteobacteria	Gammaproteobacteria	Burkholderiales	Comamonadaceae	NA
1599	sample	0	0	0	0	0	0	157	108	132	157	128	84	0	0	0	0	0	0	0	0	0	766	Bacteria	Bacteroidota	Bacteroidia	Cytophagales	Spirosomaceae	Arcicella
1600	sample	0	107	119	108	111	143	0	0	0	0	0	0	96	81	0	0	0	0	0	0	0	765	Bacteria	Bacteroidota	Bacteroidia	Cytophagales	Spirosomaceae	Rudanella
1601	sample	0	115	95	71	68	96	0	0	0	0	42	51	71	79	77	0	0	0	0	0	0	765	Bacteria	Bacteroidota	Bacteroidia	Chitinophagales	Saprospiraceae	Haliscomenobacter
1602	sample	0	0	0	0	0	0	0	0	0	64	0	88	177	226	209	0	0	0	0	0	0	764	Bacteria	Gemmatimonadota	Gemmatimonadetes	Gemmatimonadales	Gemmatimonadaceae	NA
1603	sample	0	131	106	132	139	163	0	0	0	0	41	0	0	52	0	0	0	0	0	0	0	764	Bacteria	Myxococcota	Polyangia	Polyangiales	Phaselicystidaceae	Phaselicystis
1604	sample	0	0	0	0	0	0	0	0	0	0	0	0	0	0	0	127	157	146	163	62	107	762	Bacteria	Verrucomicrobiota	Verrucomicrobiae	Opitutales	Opitutaceae	IMCC26134
1605	sample	0	161	141	114	127	128	46	0	45	0	0	0	0	0	0	0	0	0	0	0	0	762	Bacteria	Proteobacteria	Gammaproteobacteria	Burkholderiales	Comamonadaceae	NA
1606	sample	0	68	0	85	0	0	0	124	0	149	66	121	88	60	0	0	0	0	0	0	0	761	Bacteria	Bacteroidota	Bacteroidia	Flavobacteriales	Flavobacteriaceae	Flavobacterium
1607	sample	0	176	118	104	116	122	0	0	82	0	0	0	0	43	0	0	0	0	0	0	0	761	Bacteria	Bacteroidota	Bacteroidia	Chitinophagales	Chitinophagaceae	Sediminibacterium
1608	sample	0	62	189	102	113	0	85	75	135	0	0	0	0	0	0	0	0	0	0	0	0	761	Bacteria	Proteobacteria	Gammaproteobacteria	Xanthomonadales	Xanthomonadaceae	Stenotrophomonas
1609	sample	0	0	0	0	0	0	177	131	131	95	113	114	0	0	0	0	0	0	0	0	0	761	Bacteria	Bacteroidota	Bacteroidia	Cytophagales	Spirosomaceae	Emticicia
1610	sample	0	0	0	0	0	0	152	144	130	130	96	109	0	0	0	0	0	0	0	0	0	761	Bacteria	Bacteroidota	Bacteroidia	Cytophagales	Spirosomaceae	Emticicia
1611	sample	0	0	0	0	0	0	0	0	0	0	0	0	0	0	0	157	208	139	62	73	121	760	Bacteria	Bacteroidota	Bacteroidia	Flavobacteriales	Flavobacteriaceae	Flavobacterium
1612	sample	0	0	0	0	0	0	0	0	0	0	0	0	0	0	0	0	0	0	208	289	263	760	Bacteria	Nitrospirota	Nitrospiria	Nitrospirales	Nitrospiraceae	Nitrospira
1613	sample	0	171	135	164	159	131	0	0	0	0	0	0	0	0	0	0	0	0	0	0	0	760	Bacteria	Actinobacteriota	Actinobacteria	Micrococcales	Microbacteriaceae	Leucobacter
1614	mock	760	0	0	0	0	0	0	0	0	0	0	0	0	0	0	0	0	0	0	0	0	760	Bacteria	Firmicutes	Bacilli	Lactobacillales	Enterococcaceae	Enterococcus
1615	sample	0	0	0	0	0	0	0	0	0	0	0	0	290	243	225	0	0	0	0	0	0	758	Bacteria	Bacteroidota	Bacteroidia	Chitinophagales	Saprospiraceae	NA
1616	sample	0	0	0	0	0	0	0	0	0	0	0	0	0	0	0	102	0	198	139	145	174	758	Bacteria	Proteobacteria	Gammaproteobacteria	Burkholderiales	Comamonadaceae	NA
1617	sample	0	0	0	0	0	0	0	0	0	128	120	113	0	0	0	0	99	0	77	112	108	757	Bacteria	Proteobacteria	Gammaproteobacteria	Burkholderiales	Comamonadaceae	NA
1618	sample	0	110	66	65	78	81	89	123	145	0	0	0	0	0	0	0	0	0	0	0	0	757	Bacteria	Bacteroidota	Bacteroidia	Chitinophagales	NA	NA
1619	sample	0	0	0	0	0	0	206	201	144	71	80	55	0	0	0	0	0	0	0	0	0	757	Bacteria	Bacteroidota	Bacteroidia	Sphingobacteriales	env.OPS 17	NA
1620	sample	0	0	0	0	0	0	0	0	0	59	129	85	197	153	133	0	0	0	0	0	0	756	Bacteria	Bacteroidota	Bacteroidia	Chitinophagales	NA	NA
1621	sample	0	0	0	0	0	17	57	0	86	147	0	120	0	0	0	0	0	0	64	147	118	756	Bacteria	Proteobacteria	Alphaproteobacteria	Rickettsiales	Mitochondria	NA
1622	sample	0	106	93	87	113	71	0	0	0	126	45	115	0	0	0	0	0	0	0	0	0	756	Bacteria	Proteobacteria	Alphaproteobacteria	Rhodobacterales	Rhodobacteraceae	Gemmobacter
1623	sample	0	165	127	184	112	122	0	0	0	0	0	22	23	0	0	0	0	0	0	0	0	755	Bacteria	Proteobacteria	Alphaproteobacteria	Micavibrionales	NA	NA
1624	sample	0	142	167	126	98	146	0	0	41	0	35	0	0	0	0	0	0	0	0	0	0	755	Bacteria	Bacteroidota	Bacteroidia	Chitinophagales	Saprospiraceae	NA
1625	sample	0	124	54	111	100	90	123	99	54	0	0	0	0	0	0	0	0	0	0	0	0	755	Bacteria	Patescibacteria	Gracilibacteria	NA	NA	NA
1626	sample	0	0	0	0	0	0	93	215	447	0	0	0	0	0	0	0	0	0	0	0	0	755	Bacteria	Proteobacteria	Alphaproteobacteria	Rhizobiales	Rhizobiaceae	Allorhizobium-Neorhizobium-Pararhizobium-Rhizobium
1627	sample	0	0	0	0	0	22	0	0	0	0	43	34	181	181	244	30	0	0	0	19	0	754	Bacteria	Proteobacteria	Gammaproteobacteria	JG36-TzT-191	NA	NA
1628	sample	0	0	0	0	0	0	64	54	0	159	141	161	63	60	52	0	0	0	0	0	0	754	Bacteria	Proteobacteria	Alphaproteobacteria	Rhodobacterales	Rhodobacteraceae	Pseudorhodobacter
1629	sample	0	112	75	133	101	83	0	0	0	0	0	0	0	0	0	0	0	0	77	86	86	753	Bacteria	Verrucomicrobiota	Verrucomicrobiae	Verrucomicrobiales	Verrucomicrobiaceae	NA
1630	sample	0	0	0	0	0	0	91	65	40	168	208	181	0	0	0	0	0	0	0	0	0	753	Bacteria	Bacteroidota	Bacteroidia	Flavobacteriales	Weeksellaceae	Chryseobacterium
1631	sample	0	0	0	0	0	0	0	0	0	93	107	100	163	150	139	0	0	0	0	0	0	752	Bacteria	Bacteroidota	Bacteroidia	Cytophagales	NA	NA
1632	sample	0	197	166	111	118	110	0	0	0	0	50	0	0	0	0	0	0	0	0	0	0	752	Bacteria	Proteobacteria	Alphaproteobacteria	Sphingomonadales	Sphingomonadaceae	Rhizorhapis
1633	sample	0	0	0	0	0	0	0	0	0	0	0	0	0	0	0	0	0	164	244	210	133	751	Bacteria	Bacteroidota	Kapabacteria	Kapabacteriales	NA	NA
1634	sample	0	174	136	118	90	121	0	0	71	0	0	41	0	0	0	0	0	0	0	0	0	751	Bacteria	Bacteroidota	Bacteroidia	Chitinophagales	Chitinophagaceae	Sediminibacterium
1635	sample	0	0	0	48	0	0	0	0	0	55	0	84	184	182	197	0	0	0	0	0	0	750	Bacteria	Chloroflexi	Anaerolineae	RBG-13-54-9	NA	NA
1636	sample	0	0	0	0	0	0	0	0	0	52	55	56	182	211	194	0	0	0	0	0	0	750	Bacteria	Planctomycetota	Planctomycetes	Gemmatales	Gemmataceae	Telmatocola
1637	sample	0	0	0	0	0	0	0	0	0	0	0	0	0	0	0	225	227	157	0	0	139	748	Bacteria	Chloroflexi	Chloroflexia	Thermomicrobiales	JG30-KF-CM45	NA
1638	sample	0	0	0	0	0	0	0	0	0	59	0	49	126	0	0	177	143	193	0	0	0	747	Bacteria	Bacteroidota	Bacteroidia	Cytophagales	Microscillaceae	OLB12
1639	sample	0	98	42	0	127	0	0	0	0	0	18	22	0	0	0	114	0	0	144	0	182	747	Bacteria	Proteobacteria	Alphaproteobacteria	Caulobacterales	Caulobacteraceae	Phenylobacterium
1640	sample	0	0	0	0	0	0	0	0	0	0	0	0	0	0	0	103	185	0	90	189	180	747	Bacteria	Proteobacteria	Alphaproteobacteria	Rhodobacterales	Rhodobacteraceae	Defluviimonas
1641	sample	0	0	0	0	0	0	0	0	0	0	0	0	0	0	0	186	182	179	117	0	82	746	Bacteria	Proteobacteria	Alphaproteobacteria	Rhizobiales	Rhizobiaceae	NA
1642	sample	0	0	0	0	0	0	0	0	0	0	0	0	0	0	0	157	191	125	165	0	107	745	Bacteria	Bacteroidota	Bacteroidia	Chitinophagales	Saprospiraceae	NA
1643	sample	0	0	0	0	0	0	118	63	104	177	154	129	0	0	0	0	0	0	0	0	0	745	Bacteria	Bacteroidota	Bacteroidia	Flavobacteriales	Flavobacteriaceae	Flavobacterium
1644	sample	0	0	0	0	0	0	0	0	0	333	197	215	0	0	0	0	0	0	0	0	0	745	Bacteria	Patescibacteria	Gracilibacteria	Absconditabacteriales (SR1)	NA	NA
1645	sample	0	0	68	0	0	60	168	196	172	0	80	0	0	0	0	0	0	0	0	0	0	744	Bacteria	Bacteroidota	Bacteroidia	Flavobacteriales	Flavobacteriaceae	Flavobacterium
1646	sample	0	0	0	0	0	0	0	0	0	0	0	0	0	0	0	95	157	177	104	90	120	743	Bacteria	Verrucomicrobiota	Verrucomicrobiae	Pedosphaerales	Pedosphaeraceae	SH3-11
1647	sample	0	0	0	0	0	0	0	0	0	0	0	0	0	0	0	87	155	123	135	165	78	743	Bacteria	Proteobacteria	Gammaproteobacteria	Burkholderiales	Comamonadaceae	Rubrivivax
1648	sample	0	69	62	99	82	79	109	129	113	0	0	0	0	0	0	0	0	0	0	0	0	742	Bacteria	Proteobacteria	Alphaproteobacteria	Rhizobiales	Rhizobiaceae	Shinella
1649	sample	0	0	0	0	0	0	0	0	0	305	191	246	0	0	0	0	0	0	0	0	0	742	Bacteria	Proteobacteria	Gammaproteobacteria	Burkholderiales	Comamonadaceae	NA
1650	sample	0	146	165	139	83	208	0	0	0	0	0	0	0	0	0	0	0	0	0	0	0	741	Bacteria	Proteobacteria	Gammaproteobacteria	Xanthomonadales	Xanthomonadaceae	Pseudoxanthomonas
1651	mock	741	0	0	0	0	0	0	0	0	0	0	0	0	0	0	0	0	0	0	0	0	741	Bacteria	Proteobacteria	Gammaproteobacteria	Enterobacterales	Enterobacteriaceae	NA
1652	sample	0	60	0	0	0	0	0	0	0	85	80	80	154	178	103	0	0	0	0	0	0	740	Bacteria	Myxococcota	Polyangia	Haliangiales	Haliangiaceae	Haliangium
1653	sample	0	0	0	0	0	0	0	0	0	0	0	0	91	127	95	0	75	0	95	136	121	740	Bacteria	Nitrospirota	Nitrospiria	Nitrospirales	Nitrospiraceae	Nitrospira
1654	sample	0	100	146	137	140	162	0	0	0	0	0	0	0	54	0	0	0	0	0	0	0	739	Bacteria	Bacteroidota	Bacteroidia	Chitinophagales	Saprospiraceae	NA
1655	sample	0	93	141	144	138	162	0	0	0	0	0	0	0	0	0	0	61	0	0	0	0	739	Bacteria	Proteobacteria	Gammaproteobacteria	Burkholderiales	Comamonadaceae	NA
1656	sample	0	0	110	0	0	93	0	0	0	0	0	0	0	0	0	108	192	122	0	0	113	738	Bacteria	Bacteroidota	Bacteroidia	Sphingobacteriales	env.OPS 17	NA
1657	sample	0	0	0	0	0	0	0	0	0	0	0	0	0	0	0	161	247	113	70	0	145	736	Bacteria	Bacteroidota	Bacteroidia	Cytophagales	Spirosomaceae	Flectobacillus
1658	sample	0	0	0	0	0	0	0	0	0	0	0	0	0	0	0	77	114	0	284	122	139	736	Bacteria	Proteobacteria	Gammaproteobacteria	Burkholderiales	Comamonadaceae	Azohydromonas
1659	sample	0	105	145	173	149	158	0	0	0	6	0	0	0	0	0	0	0	0	0	0	0	736	Bacteria	Verrucomicrobiota	Verrucomicrobiae	Verrucomicrobiales	Verrucomicrobiaceae	NA
1660	sample	0	69	113	113	103	116	0	0	0	0	0	0	69	69	83	0	0	0	0	0	0	735	Bacteria	Bacteroidota	Bacteroidia	Cytophagales	Spirosomaceae	Rudanella
1661	sample	0	0	0	0	0	0	308	213	166	48	0	0	0	0	0	0	0	0	0	0	0	735	Bacteria	Proteobacteria	Alphaproteobacteria	Sphingomonadales	Sphingomonadaceae	Novosphingobium
1662	sample	0	109	79	125	136	0	0	0	0	82	0	43	113	47	0	0	0	0	0	0	0	734	Bacteria	Proteobacteria	Alphaproteobacteria	Sphingomonadales	Sphingomonadaceae	Rhizorhapis
1663	sample	0	0	0	0	0	0	48	58	0	175	150	158	57	67	0	21	0	0	0	0	0	734	Bacteria	Proteobacteria	Alphaproteobacteria	Rhodobacterales	Rhodobacteraceae	Pseudorhodobacter
1664	sample	0	0	0	0	0	0	0	0	0	0	0	0	0	0	0	163	301	270	0	0	0	734	Bacteria	Bacteroidota	Bacteroidia	Chitinophagales	NA	NA
1665	sample	0	0	0	0	0	0	0	0	0	0	0	0	0	0	0	113	68	111	183	98	161	734	Bacteria	Proteobacteria	Gammaproteobacteria	Burkholderiales	Comamonadaceae	Roseateles
1666	mock	733	0	0	0	0	0	0	0	0	0	0	0	0	0	0	0	0	0	0	0	0	733	Bacteria	Proteobacteria	Gammaproteobacteria	Enterobacterales	Enterobacteriaceae	NA
1667	sample	0	0	0	0	0	0	36	0	0	0	0	108	167	249	172	0	0	0	0	0	0	732	Bacteria	Bacteroidota	Bacteroidia	Chitinophagales	Saprospiraceae	NA
1668	sample	0	200	127	158	108	139	0	0	0	0	0	0	0	0	0	0	0	0	0	0	0	732	Bacteria	Proteobacteria	Gammaproteobacteria	Burkholderiales	Comamonadaceae	Rubrivivax
1669	sample	0	0	0	0	0	0	0	0	0	0	55	54	97	70	68	105	103	71	0	60	47	730	Bacteria	Verrucomicrobiota	Verrucomicrobiae	Verrucomicrobiales	Rubritaleaceae	Luteolibacter
1670	sample	0	0	0	0	0	0	0	0	0	250	257	223	0	0	0	0	0	0	0	0	0	730	Bacteria	Bacteroidota	Bacteroidia	Flavobacteriales	Flavobacteriaceae	Flavobacterium
1671	sample	0	0	0	0	0	0	0	0	0	0	0	0	80	104	73	54	82	46	87	79	124	729	Bacteria	Nitrospirota	Nitrospiria	Nitrospirales	Nitrospiraceae	Nitrospira
1672	sample	0	0	0	0	0	0	0	0	0	0	27	0	240	258	203	0	0	0	0	0	0	728	Bacteria	Bacteroidota	Bacteroidia	Sphingobacteriales	NS11-12 marine group	NA
1673	sample	0	0	0	0	0	0	0	0	0	0	0	0	0	0	0	164	240	153	69	0	102	728	Bacteria	Bacteroidota	Bacteroidia	Cytophagales	Spirosomaceae	Flectobacillus
1674	sample	0	0	0	0	0	0	0	0	0	0	0	0	0	0	0	152	139	182	178	77	0	728	Bacteria	Proteobacteria	Alphaproteobacteria	Rickettsiales	Mitochondria	NA
1675	sample	0	0	0	0	0	0	0	0	0	0	0	0	0	0	0	97	112	76	153	140	150	728	Bacteria	Myxococcota	Polyangia	Polyangiales	Polyangiaceae	NA
1676	sample	0	0	0	0	0	0	0	0	0	0	0	0	0	0	0	0	0	92	222	149	265	728	Bacteria	Bacteroidota	Bacteroidia	Chitinophagales	Saprospiraceae	NA
1677	mock	728	0	0	0	0	0	0	0	0	0	0	0	0	0	0	0	0	0	0	0	0	728	Bacteria	Firmicutes	Bacilli	Lactobacillales	Enterococcaceae	Enterococcus
1678	sample	0	0	28	41	0	0	0	0	0	0	0	100	183	155	220	0	0	0	0	0	0	727	Bacteria	Chloroflexi	Anaerolineae	Caldilineales	Caldilineaceae	NA
1679	sample	0	0	0	0	0	0	0	0	0	73	0	0	176	178	255	0	45	0	0	0	0	727	Bacteria	Proteobacteria	Gammaproteobacteria	Cellvibrionales	Spongiibacteraceae	BD1-7 clade
1680	sample	0	0	65	66	56	0	0	0	0	76	70	88	95	95	71	0	0	0	0	0	45	727	Bacteria	Proteobacteria	Alphaproteobacteria	Rhodobacterales	Rhodobacteraceae	NA
1681	sample	0	0	0	0	0	0	0	0	0	0	0	0	110	125	89	77	101	0	0	84	139	725	Bacteria	Proteobacteria	Alphaproteobacteria	Rickettsiales	Mitochondria	NA
1682	sample	0	0	77	73	0	65	0	0	0	78	49	73	88	105	83	34	0	0	0	0	0	725	Bacteria	Proteobacteria	Alphaproteobacteria	Rhodobacterales	Rhodobacteraceae	Tabrizicola
1683	sample	0	0	141	130	198	209	0	47	0	0	0	0	0	0	0	0	0	0	0	0	0	725	Bacteria	Proteobacteria	Alphaproteobacteria	Rhodobacterales	Rhodobacteraceae	Paracoccus
1684	sample	0	0	0	0	0	0	78	0	0	129	80	109	133	101	93	0	0	0	0	0	0	723	Bacteria	Proteobacteria	Alphaproteobacteria	Sphingomonadales	Sphingomonadaceae	Sphingorhabdus
1685	sample	0	0	0	0	0	0	0	0	0	0	0	0	0	0	0	113	223	0	215	70	102	723	Bacteria	Proteobacteria	Alphaproteobacteria	Paracaedibacterales	Paracaedibacteraceae	NA
1686	mock	723	0	0	0	0	0	0	0	0	0	0	0	0	0	0	0	0	0	0	0	0	723	Bacteria	Firmicutes	Bacilli	Lactobacillales	Listeriaceae	Listeria
1687	sample	0	82	80	76	58	88	144	102	91	0	0	0	0	0	0	0	0	0	0	0	0	721	Bacteria	Proteobacteria	Alphaproteobacteria	Rhodobacterales	Rhodobacteraceae	Pseudorhodobacter
1688	sample	0	0	0	0	0	0	0	0	0	115	130	118	143	115	99	0	0	0	0	0	0	720	Bacteria	Proteobacteria	Gammaproteobacteria	Burkholderiales	Comamonadaceae	NA
1689	sample	0	0	0	0	0	0	0	0	0	0	103	128	0	175	0	114	0	0	64	45	91	720	Bacteria	Proteobacteria	Alphaproteobacteria	Micavibrionales	NA	NA
1690	sample	0	167	151	153	152	44	0	0	0	0	0	0	0	53	0	0	0	0	0	0	0	720	Bacteria	Bdellovibrionota	Bdellovibrionia	Bdellovibrionales	Bdellovibrionaceae	OM27 clade
1691	sample	0	0	0	0	0	0	0	0	0	0	0	0	0	0	0	0	162	150	122	159	126	719	Bacteria	Bacteroidota	Bacteroidia	Sphingobacteriales	NS11-12 marine group	NA
1692	sample	0	0	0	0	0	0	0	0	0	115	45	0	200	171	187	0	0	0	0	0	0	718	Bacteria	Myxococcota	Polyangia	Nannocystales	Nannocystaceae	Nannocystis
1693	sample	0	0	0	0	0	0	0	0	0	0	0	0	0	0	0	0	0	0	295	170	253	718	Bacteria	Chloroflexi	Anaerolineae	Caldilineales	Caldilineaceae	NA
1694	sample	0	0	0	0	0	0	0	0	0	168	107	162	162	0	118	0	0	0	0	0	0	717	Bacteria	Proteobacteria	Gammaproteobacteria	Pseudomonadales	Pseudomonadaceae	Pseudomonas
1695	sample	0	0	0	0	0	0	0	0	0	0	4	0	0	0	0	150	207	0	211	0	145	717	Bacteria	Verrucomicrobiota	Verrucomicrobiae	Verrucomicrobiales	DEV007	NA
1696	sample	0	0	0	0	0	0	0	0	0	0	0	0	0	0	0	148	204	136	155	0	74	717	Bacteria	Proteobacteria	Gammaproteobacteria	Burkholderiales	Neisseriaceae	NA
1697	sample	0	0	0	0	0	0	0	0	0	0	0	0	0	0	0	142	287	288	0	0	0	717	Bacteria	Bacteroidota	Bacteroidia	Chitinophagales	NA	NA
1698	sample	0	0	0	0	0	0	0	0	0	0	0	0	0	0	0	0	0	0	240	153	324	717	Bacteria	Chloroflexi	Anaerolineae	Ardenticatenales	NA	NA
1699	sample	0	0	0	0	0	0	0	0	0	0	0	0	0	0	0	117	129	113	112	102	142	715	Bacteria	Planctomycetota	Planctomycetes	Planctomycetales	Rubinisphaeraceae	NA
1700	sample	0	0	0	0	0	0	0	0	0	0	58	61	196	185	214	0	0	0	0	0	0	714	Bacteria	Acidobacteriota	Vicinamibacteria	Subgroup 17	NA	NA
1701	sample	0	0	0	0	0	0	0	0	0	0	0	161	141	225	187	0	0	0	0	0	0	714	Bacteria	Planctomycetota	Planctomycetes	Gemmatales	Gemmataceae	NA
1702	sample	0	0	0	0	0	0	0	0	0	0	0	0	0	125	100	0	72	0	123	127	167	714	Bacteria	Acidobacteriota	Blastocatellia	45597	NA	NA
1703	sample	0	0	0	0	0	0	0	0	0	0	0	0	0	0	59	57	72	72	139	145	168	712	Bacteria	Acidobacteriota	Vicinamibacteria	Vicinamibacterales	Vicinamibacteraceae	NA
1704	sample	0	139	157	149	128	139	0	0	0	0	0	0	0	0	0	0	0	0	0	0	0	712	Bacteria	Verrucomicrobiota	Verrucomicrobiae	Chthoniobacterales	Chthoniobacteraceae	Chthoniobacter
1705	sample	0	190	0	127	0	105	0	12	0	37	18	0	80	0	142	0	0	0	0	0	0	711	Bacteria	Bacteroidota	Bacteroidia	Chitinophagales	Saprospiraceae	NA
1706	sample	0	0	0	0	0	0	0	0	0	62	0	43	86	146	134	47	0	0	110	0	82	710	Bacteria	Actinobacteriota	Actinobacteria	Micrococcales	Microbacteriaceae	Galbitalea
1707	sample	0	157	145	153	115	140	0	0	0	0	0	0	0	0	0	0	0	0	0	0	0	710	Bacteria	Proteobacteria	Alphaproteobacteria	Rhodobacterales	Rhodobacteraceae	Gemmobacter
1708	sample	0	175	82	0	0	102	0	181	137	0	0	0	31	0	0	0	0	0	0	0	0	708	Bacteria	Bacteroidota	Bacteroidia	Chitinophagales	Chitinophagaceae	NA
1709	sample	0	0	0	0	0	0	0	0	0	0	0	0	0	0	0	119	147	151	150	74	67	708	Bacteria	Bacteroidota	Bacteroidia	Flavobacteriales	Flavobacteriaceae	Flavobacterium
1710	sample	0	0	0	0	0	0	0	0	0	81	145	0	124	205	152	0	0	0	0	0	0	707	Bacteria	Chloroflexi	Anaerolineae	SBR1031	A4b	NA
1711	sample	0	0	0	0	0	0	0	0	0	0	0	0	0	0	0	71	93	0	180	189	174	707	Bacteria	Verrucomicrobiota	Verrucomicrobiae	Verrucomicrobiales	Verrucomicrobiaceae	NA
1712	sample	0	0	0	0	0	10	0	0	0	158	160	213	0	165	0	0	0	0	0	0	0	706	Bacteria	Proteobacteria	Gammaproteobacteria	Pseudomonadales	Pseudomonadaceae	Pseudomonas
1713	sample	0	0	0	0	0	0	95	65	96	132	186	132	0	0	0	0	0	0	0	0	0	706	Bacteria	Bacteroidota	Bacteroidia	Flavobacteriales	Flavobacteriaceae	Flavobacterium
1714	sample	0	0	0	0	0	0	0	0	0	0	0	0	0	0	0	189	119	104	138	0	155	705	Bacteria	Armatimonadota	Armatimonadia	Armatimonadales	Armatimonadaceae	Armatimonas
1715	sample	0	139	179	121	118	112	0	0	35	0	0	0	0	0	0	0	0	0	0	0	0	704	Bacteria	Proteobacteria	Alphaproteobacteria	Rhodobacterales	Rhodobacteraceae	NA
1716	sample	0	104	106	98	103	100	46	0	0	0	0	0	54	92	0	0	0	0	0	0	0	703	Bacteria	Proteobacteria	Gammaproteobacteria	Burkholderiales	Comamonadaceae	NA
1717	mock	703	0	0	0	0	0	0	0	0	0	0	0	0	0	0	0	0	0	0	0	0	703	Bacteria	Proteobacteria	Gammaproteobacteria	Enterobacterales	Enterobacteriaceae	NA
1718	sample	0	32	0	0	0	24	0	0	0	73	0	0	183	170	220	0	0	0	0	0	0	702	Bacteria	Chloroflexi	Anaerolineae	Ardenticatenales	Ardenticatenaceae	NA
1719	sample	0	0	0	0	0	0	0	0	0	129	97	109	116	125	126	0	0	0	0	0	0	702	Bacteria	Bacteroidota	Bacteroidia	Cytophagales	Spirosomaceae	Runella
1720	sample	0	0	0	0	0	0	0	0	0	0	0	52	157	243	249	0	0	0	0	0	0	701	Bacteria	Myxococcota	Myxococcia	Myxococcales	Myxococcaceae	P3OB-42
1721	sample	0	0	93	102	0	0	0	0	77	97	0	120	146	0	66	0	0	0	0	0	0	701	Bacteria	Proteobacteria	Alphaproteobacteria	Rhodobacterales	Rhodobacteraceae	Cereibacter
1722	sample	0	0	0	122	0	0	0	0	0	75	45	0	137	167	155	0	0	0	0	0	0	701	Bacteria	Acidobacteriota	Blastocatellia	Pyrinomonadales	Pyrinomonadaceae	RB41
1723	sample	0	0	0	0	0	0	0	0	0	0	0	0	0	0	0	174	120	275	0	0	132	701	Bacteria	Proteobacteria	Alphaproteobacteria	Rickettsiales	Mitochondria	NA
1724	sample	0	0	0	0	0	0	0	0	0	0	0	57	213	183	247	0	0	0	0	0	0	700	Bacteria	Chloroflexi	Chloroflexia	Chloroflexales	Roseiflexaceae	Kouleothrix
1725	sample	0	0	0	0	0	0	0	0	0	0	0	0	190	287	177	23	0	23	0	0	0	700	Bacteria	Bacteroidota	Bacteroidia	Chitinophagales	Saprospiraceae	NA
1726	sample	0	0	0	0	0	0	0	0	0	0	0	0	0	0	0	184	0	122	247	0	147	700	Bacteria	Proteobacteria	NA	NA	NA	NA
1727	sample	0	127	113	128	148	184	0	0	0	0	0	0	0	0	0	0	0	0	0	0	0	700	Bacteria	Myxococcota	Polyangia	Polyangiales	Phaselicystidaceae	Phaselicystis
1728	sample	0	121	147	143	153	136	0	0	0	0	0	0	0	0	0	0	0	0	0	0	0	700	Bacteria	Proteobacteria	Alphaproteobacteria	Rhodobacterales	Rhodobacteraceae	NA
1729	sample	0	44	43	40	0	33	69	0	0	0	0	77	176	102	115	0	0	0	0	0	0	699	Bacteria	Bacteroidota	Kapabacteria	Kapabacteriales	NA	NA
1730	sample	0	0	0	0	0	0	0	0	0	0	0	0	64	94	65	0	119	0	114	84	159	699	Bacteria	Verrucomicrobiota	Verrucomicrobiae	Pedosphaerales	Pedosphaeraceae	NA
1731	sample	0	0	0	0	0	0	0	0	0	0	0	0	0	0	104	163	136	166	0	0	130	699	Bacteria	Chloroflexi	Chloroflexia	Thermomicrobiales	JG30-KF-CM45	NA
1732	sample	0	0	0	0	0	0	0	0	0	0	0	0	0	0	0	0	201	63	86	214	135	699	Bacteria	Proteobacteria	Alphaproteobacteria	Reyranellales	Reyranellaceae	NA
1733	sample	0	53	98	36	51	92	6	15	27	102	113	106	0	0	0	0	0	0	0	0	0	699	Bacteria	NA	NA	NA	NA	NA
1734	sample	0	88	83	101	71	93	0	0	0	0	0	0	104	90	67	0	0	0	0	0	0	697	Bacteria	Bacteroidota	Bacteroidia	Sphingobacteriales	NS11-12 marine group	NA
1735	sample	0	79	0	57	0	74	50	54	52	0	65	69	0	0	56	0	0	0	0	64	77	697	Bacteria	Proteobacteria	Gammaproteobacteria	Burkholderiales	Comamonadaceae	NA
1736	sample	0	0	0	0	0	0	0	0	0	0	0	0	0	0	0	83	107	94	114	90	209	697	Bacteria	Acidobacteriota	Blastocatellia	45597	NA	NA
1737	sample	0	0	0	0	0	0	0	0	0	0	0	0	0	0	0	0	138	104	140	124	191	697	Bacteria	Acidobacteriota	Blastocatellia	45597	NA	NA
1738	sample	0	0	0	0	0	0	0	0	0	0	0	0	0	0	0	0	133	130	0	138	296	697	Bacteria	Planctomycetota	Planctomycetes	Planctomycetales	Rubinisphaeraceae	Rubinisphaera
1739	sample	0	0	0	0	0	0	0	0	0	0	0	75	187	229	88	117	0	0	0	0	0	696	Bacteria	Proteobacteria	Alphaproteobacteria	Rhizobiales	Rhizobiaceae	Mesorhizobium
1740	mock	696	0	0	0	0	0	0	0	0	0	0	0	0	0	0	0	0	0	0	0	0	696	Bacteria	Proteobacteria	Gammaproteobacteria	Enterobacterales	Enterobacteriaceae	NA
1741	sample	0	0	0	0	0	0	136	175	181	55	91	58	0	0	0	0	0	0	0	0	0	696	Bacteria	Bacteroidota	Bacteroidia	Sphingobacteriales	env.OPS 17	NA
1742	sample	0	0	0	0	0	0	0	0	0	90	71	91	159	149	135	0	0	0	0	0	0	695	Bacteria	Planctomycetota	Planctomycetes	Pirellulales	Pirellulaceae	Pirellula
1743	sample	0	0	0	0	0	0	0	0	0	0	0	0	0	0	0	140	203	187	0	0	165	695	Bacteria	Fusobacteriota	Fusobacteriia	Fusobacteriales	Fusobacteriaceae	Cetobacterium
1744	sample	0	131	149	95	129	139	0	0	0	0	0	0	51	0	0	0	0	0	0	0	0	694	Bacteria	Proteobacteria	Gammaproteobacteria	Xanthomonadales	Rhodanobacteraceae	NA
1745	sample	0	0	0	0	0	0	0	0	0	0	0	0	0	0	0	0	0	0	197	137	360	694	Bacteria	Chloroflexi	Anaerolineae	Ardenticatenales	NA	NA
1746	sample	0	206	180	115	95	97	0	0	0	0	0	0	0	0	0	0	0	0	0	0	0	693	Eukaryota	NA	NA	NA	NA	NA
1747	sample	0	129	136	149	147	132	0	0	0	0	0	0	0	0	0	0	0	0	0	0	0	693	Bacteria	Verrucomicrobiota	Verrucomicrobiae	Verrucomicrobiales	Verrucomicrobiaceae	NA
1748	sample	0	121	102	130	0	92	0	67	181	0	0	0	0	0	0	0	0	0	0	0	0	693	Bacteria	Bacteroidota	Bacteroidia	Flavobacteriales	Crocinitomicaceae	Crocinitomix
1749	mock	692	0	0	0	0	0	0	0	0	0	0	0	0	0	0	0	0	0	0	0	0	692	Bacteria	Proteobacteria	Gammaproteobacteria	Enterobacterales	Enterobacteriaceae	Escherichia-Shigella
1750	sample	0	0	0	0	0	0	0	0	0	0	0	0	0	0	0	378	0	313	0	0	0	691	Bacteria	Proteobacteria	Gammaproteobacteria	Aeromonadales	Aeromonadaceae	Aeromonas
1751	mock	691	0	0	0	0	0	0	0	0	0	0	0	0	0	0	0	0	0	0	0	0	691	Bacteria	Proteobacteria	Gammaproteobacteria	Enterobacterales	Enterobacteriaceae	Escherichia-Shigella
1752	sample	0	178	103	131	113	165	0	0	0	0	0	0	0	0	0	0	0	0	0	0	0	690	Bacteria	Bacteroidota	Bacteroidia	Chitinophagales	NA	NA
1753	sample	0	0	0	0	0	0	0	0	0	110	91	0	179	182	127	0	0	0	0	0	0	689	Bacteria	Bacteroidota	Bacteroidia	Chitinophagales	Chitinophagaceae	Asinibacterium
1754	sample	0	0	0	0	0	0	0	0	0	0	180	0	102	295	112	0	0	0	0	0	0	689	Bacteria	Bacteroidota	Bacteroidia	NA	NA	NA
1755	sample	0	0	0	0	0	0	0	0	0	0	38	49	164	156	132	0	34	0	43	0	72	688	Bacteria	Bacteroidota	Bacteroidia	Chitinophagales	Saprospiraceae	NA
1756	sample	0	0	0	0	0	0	22	18	0	0	103	90	113	137	0	84	0	0	0	0	121	688	Bacteria	Bacteroidota	Bacteroidia	Chitinophagales	Saprospiraceae	NA
1757	sample	0	0	0	0	0	0	0	0	0	0	0	0	98	62	108	0	91	0	91	107	131	688	Bacteria	Chloroflexi	Anaerolineae	Caldilineales	Caldilineaceae	NA
1758	sample	0	136	119	125	68	129	39	0	72	0	0	0	0	0	0	0	0	0	0	0	0	688	Bacteria	Proteobacteria	Gammaproteobacteria	Xanthomonadales	Xanthomonadaceae	Pseudoxanthomonas
1759	mock	688	0	0	0	0	0	0	0	0	0	0	0	0	0	0	0	0	0	0	0	0	688	Bacteria	Proteobacteria	Gammaproteobacteria	Pseudomonadales	Pseudomonadaceae	Pseudomonas
1760	sample	0	0	0	0	0	0	0	0	0	105	97	84	139	163	99	0	0	0	0	0	0	687	Bacteria	Proteobacteria	Alphaproteobacteria	Rickettsiales	Mitochondria	NA
1761	sample	0	0	0	0	0	0	0	0	0	0	0	0	97	137	144	88	0	0	72	0	149	687	Bacteria	Chloroflexi	Anaerolineae	Caldilineales	Caldilineaceae	NA
1762	sample	0	0	0	0	0	0	0	0	0	84	103	111	168	111	109	0	0	0	0	0	0	686	Bacteria	Proteobacteria	Alphaproteobacteria	Sphingomonadales	Sphingomonadaceae	Sphingorhabdus
1763	sample	0	0	0	0	0	0	0	0	0	0	0	0	0	0	0	70	101	54	120	227	114	686	Bacteria	Bacteroidota	Bacteroidia	Chitinophagales	Saprospiraceae	NA
1764	sample	0	91	74	75	81	99	0	0	0	0	0	0	0	0	0	0	56	65	0	143	0	684	Bacteria	Bacteroidota	Bacteroidia	Chitinophagales	Saprospiraceae	NA
1765	sample	0	0	0	0	0	0	0	0	0	69	0	0	210	105	214	27	0	29	0	10	19	683	Bacteria	Bacteroidota	Bacteroidia	Chitinophagales	Saprospiraceae	NA
1766	sample	0	99	104	53	93	81	82	0	126	0	0	0	45	0	0	0	0	0	0	0	0	683	Bacteria	Bacteroidota	Bacteroidia	Flavobacteriales	Crocinitomicaceae	Crocinitomix
1767	sample	0	114	159	139	124	147	0	0	0	0	0	0	0	0	0	0	0	0	0	0	0	683	Bacteria	Proteobacteria	Gammaproteobacteria	Burkholderiales	Comamonadaceae	NA
1768	sample	0	54	46	0	0	44	0	159	124	0	0	0	47	55	0	0	64	42	0	0	47	682	Bacteria	Bacteroidota	Bacteroidia	Sphingobacteriales	env.OPS 17	NA
1769	sample	0	152	158	105	110	128	0	0	0	0	0	0	0	0	0	0	0	0	0	29	0	682	Bacteria	Bacteroidota	Bacteroidia	Chitinophagales	NA	NA
1770	sample	0	0	0	0	0	0	226	222	148	0	43	43	0	0	0	0	0	0	0	0	0	682	Bacteria	Proteobacteria	Gammaproteobacteria	Burkholderiales	Chromobacteriaceae	Vogesella
1771	sample	0	0	0	0	0	0	0	0	0	0	0	0	0	0	0	122	216	205	0	0	138	681	Bacteria	Proteobacteria	Alphaproteobacteria	Sphingomonadales	Sphingomonadaceae	Sphingobium
1772	sample	0	0	0	0	0	0	0	0	0	101	98	79	0	0	0	0	115	0	59	107	122	681	Bacteria	Proteobacteria	Gammaproteobacteria	Burkholderiales	Comamonadaceae	NA
1773	sample	0	0	0	0	0	0	0	0	0	0	0	0	0	0	0	0	0	0	220	187	274	681	Bacteria	Chloroflexi	Anaerolineae	Caldilineales	Caldilineaceae	NA
1774	sample	0	0	0	0	0	0	15	0	35	0	0	7	24	0	12	133	143	126	0	0	185	680	Bacteria	Verrucomicrobiota	Verrucomicrobiae	NA	NA	NA
1775	sample	0	16	0	0	0	0	0	0	0	0	0	88	0	0	197	0	86	0	0	91	202	680	Bacteria	Chloroflexi	Chloroflexia	Thermomicrobiales	JG30-KF-CM45	NA
1776	sample	0	0	62	0	81	0	0	0	0	0	0	0	181	212	143	0	0	0	0	0	0	679	Bacteria	Verrucomicrobiota	Verrucomicrobiae	Pedosphaerales	Pedosphaeraceae	DEV114
1777	sample	0	13	0	0	0	0	0	0	0	0	0	19	94	128	181	0	141	103	0	0	0	679	Bacteria	Actinobacteriota	Acidimicrobiia	Microtrichales	Iamiaceae	Iamia
1778	sample	0	0	0	0	0	0	0	0	0	0	0	0	220	241	217	0	0	0	0	0	0	678	Bacteria	Acidobacteriota	Blastocatellia	45597	NA	NA
1779	sample	0	0	0	0	0	0	0	0	0	0	72	0	249	189	167	0	0	0	0	0	0	677	Bacteria	Bacteroidota	Bacteroidia	Chitinophagales	37-13	NA
1780	sample	0	0	0	0	0	0	0	0	0	54	0	0	209	224	190	0	0	0	0	0	0	677	Bacteria	Bacteroidota	Bacteroidia	Chitinophagales	Saprospiraceae	NA
1781	sample	0	0	0	0	0	0	0	0	0	0	0	0	160	209	178	0	0	0	0	0	130	677	Bacteria	Proteobacteria	Alphaproteobacteria	Reyranellales	Reyranellaceae	Reyranella
1782	sample	0	0	0	0	0	0	4	0	0	0	44	0	95	184	104	0	0	0	0	50	196	677	Bacteria	Acidobacteriota	Vicinamibacteria	Vicinamibacterales	NA	NA
1783	sample	0	0	0	0	78	108	0	0	17	79	76	0	0	163	156	0	0	0	0	0	0	677	Bacteria	Myxococcota	Polyangia	Haliangiales	Haliangiaceae	Haliangium
1784	sample	0	133	116	0	97	89	89	79	74	0	0	0	0	0	0	0	0	0	0	0	0	677	Bacteria	Patescibacteria	Gracilibacteria	NA	NA	NA
1785	sample	0	0	0	0	0	0	0	0	0	64	59	99	102	166	186	0	0	0	0	0	0	676	Bacteria	Proteobacteria	Alphaproteobacteria	Caulobacterales	Parvularculaceae	Amphiplicatus
1786	sample	0	0	56	139	0	144	0	0	0	0	0	0	0	28	0	0	153	82	0	74	0	676	Bacteria	Proteobacteria	Alphaproteobacteria	Caulobacterales	Caulobacteraceae	Phenylobacterium
1787	sample	0	115	92	91	79	103	0	0	0	0	0	0	0	0	0	0	103	93	0	0	0	676	Bacteria	Planctomycetota	Planctomycetes	Pirellulales	Pirellulaceae	Pirellula
1788	sample	0	34	0	0	0	47	81	66	48	139	141	120	0	0	0	0	0	0	0	0	0	676	Bacteria	Bacteroidota	Bacteroidia	Flavobacteriales	Flavobacteriaceae	Flavobacterium
1789	sample	0	0	0	0	0	0	134	115	102	88	130	107	0	0	0	0	0	0	0	0	0	676	Bacteria	Bacteroidota	Bacteroidia	Sphingobacteriales	env.OPS 17	NA
1790	sample	0	0	0	0	12	0	0	0	0	33	31	0	126	156	155	0	0	0	0	40	122	675	Bacteria	Chloroflexi	Anaerolineae	Caldilineales	Caldilineaceae	NA
1791	sample	0	73	101	112	73	79	14	0	0	23	0	0	51	70	0	0	0	0	29	49	0	674	Bacteria	Myxococcota	Polyangia	Polyangiales	Phaselicystidaceae	Phaselicystis
1792	mock	674	0	0	0	0	0	0	0	0	0	0	0	0	0	0	0	0	0	0	0	0	674	Bacteria	Firmicutes	Bacilli	Staphylococcales	Staphylococcaceae	Staphylococcus
1793	sample	0	0	0	0	0	0	0	0	0	0	0	0	0	0	0	182	278	154	59	0	0	673	Bacteria	Planctomycetota	Planctomycetes	Pirellulales	Pirellulaceae	Pirellula
1794	sample	0	0	0	0	0	0	0	0	0	0	0	0	0	0	0	0	0	166	190	130	187	673	Bacteria	Bacteroidota	Bacteroidia	Chitinophagales	Chitinophagaceae	Ferruginibacter
1795	sample	0	189	138	139	81	126	0	0	0	0	0	0	0	0	0	0	0	0	0	0	0	673	Bacteria	Proteobacteria	Alphaproteobacteria	Sphingomonadales	Sphingomonadaceae	Rhizorhapis
1796	sample	0	0	0	0	0	0	0	0	0	0	25	28	167	147	116	79	110	0	0	0	0	672	Bacteria	Verrucomicrobiota	Verrucomicrobiae	Opitutales	Opitutaceae	IMCC26134
1797	sample	0	0	0	0	0	0	0	0	0	0	0	0	0	0	0	158	119	172	0	0	223	672	Bacteria	Proteobacteria	Gammaproteobacteria	Burkholderiales	Comamonadaceae	Azohydromonas
1798	sample	0	103	141	106	114	134	0	0	0	0	0	0	0	0	0	0	74	0	0	0	0	672	Bacteria	Proteobacteria	Gammaproteobacteria	Burkholderiales	Comamonadaceae	NA
1799	sample	0	0	0	0	0	0	0	0	0	59	61	68	133	178	172	0	0	0	0	0	0	671	Bacteria	Planctomycetota	Planctomycetes	Pirellulales	Pirellulaceae	Pirellula
1800	sample	0	0	0	0	0	0	0	0	0	0	0	0	0	0	0	144	209	154	64	0	100	671	Bacteria	Bacteroidota	Bacteroidia	Cytophagales	Spirosomaceae	Flectobacillus
1801	sample	0	0	0	0	0	0	0	0	0	0	0	0	0	0	0	79	136	0	99	186	171	671	Bacteria	Bacteroidota	Kapabacteria	Kapabacteriales	NA	NA
1802	sample	0	105	101	111	0	85	81	105	83	0	0	0	0	0	0	0	0	0	0	0	0	671	Bacteria	Bacteroidota	Bacteroidia	Chitinophagales	Chitinophagaceae	NA
1803	sample	0	0	0	0	0	0	0	0	56	79	69	92	119	136	119	0	0	0	0	0	0	670	Bacteria	Proteobacteria	Gammaproteobacteria	Oceanospirillales	Nitrincolaceae	NA
1804	sample	0	0	0	0	0	0	0	0	0	0	0	0	0	0	42	0	134	192	119	0	183	670	Bacteria	Verrucomicrobiota	Verrucomicrobiae	Verrucomicrobiales	Verrucomicrobiaceae	NA
1805	sample	0	110	155	101	102	131	0	0	0	0	0	0	0	0	0	0	0	0	0	71	0	670	Bacteria	Verrucomicrobiota	Verrucomicrobiae	Verrucomicrobiales	Verrucomicrobiaceae	NA
1806	sample	0	302	0	280	88	0	0	0	0	0	0	0	0	0	0	0	0	0	0	0	0	670	Bacteria	Actinobacteriota	Actinobacteria	Micrococcales	Microbacteriaceae	Microbacterium
1807	sample	0	151	133	153	120	113	0	0	0	0	0	0	0	0	0	0	0	0	0	0	0	670	Bacteria	Bacteroidota	Bacteroidia	Chitinophagales	Saprospiraceae	NA
1808	sample	0	0	0	0	0	0	0	0	0	0	0	0	0	0	0	101	124	122	69	137	116	669	Bacteria	Planctomycetota	Planctomycetes	Planctomycetales	Rubinisphaeraceae	NA
1809	sample	0	0	0	0	0	0	0	0	0	0	0	0	0	0	0	0	0	0	194	172	303	669	Bacteria	Chloroflexi	Anaerolineae	SBR1031	A4b	NA
1810	sample	0	0	0	164	153	0	0	0	0	0	177	175	0	0	0	0	0	0	0	0	0	669	Bacteria	Bacteroidota	Bacteroidia	Flavobacteriales	Weeksellaceae	Chryseobacterium
1811	sample	0	0	0	0	0	0	0	0	0	0	0	0	0	0	0	0	0	93	161	234	180	668	Bacteria	Bacteroidota	Bacteroidia	Chitinophagales	Saprospiraceae	NA
1812	sample	0	65	83	0	0	60	0	0	0	0	0	0	0	55	36	0	48	59	0	116	145	667	Bacteria	Acidobacteriota	Blastocatellia	Blastocatellales	Blastocatellaceae	Blastocatella
1813	sample	0	0	0	41	0	0	0	0	0	59	59	59	152	138	89	0	0	69	0	0	0	666	Bacteria	Myxococcota	Polyangia	Haliangiales	Haliangiaceae	Haliangium
1814	sample	0	0	0	0	12	0	0	0	0	0	0	78	138	202	236	0	0	0	0	0	0	666	Bacteria	Chloroflexi	Anaerolineae	SBR1031	A4b	NA
1815	sample	0	0	0	0	0	0	0	0	0	96	72	80	138	97	133	0	0	0	0	0	50	666	Bacteria	Bacteroidota	Bacteroidia	Chitinophagales	Saprospiraceae	NA
1816	sample	0	0	0	58	0	0	0	0	0	73	67	90	117	153	108	0	0	0	0	0	0	666	Bacteria	Bacteroidota	Bacteroidia	Cytophagales	Spirosomaceae	Runella
1817	sample	0	0	0	0	0	0	0	0	0	0	0	0	0	0	0	186	219	151	0	51	59	666	Bacteria	Actinobacteriota	Actinobacteria	Micrococcales	Microbacteriaceae	Aurantimicrobium
1818	sample	0	0	0	0	0	0	0	0	0	296	159	211	0	0	0	0	0	0	0	0	0	666	Bacteria	Patescibacteria	Gracilibacteria	Absconditabacteriales (SR1)	NA	NA
1819	sample	0	0	0	67	106	164	0	0	0	0	43	0	96	139	0	0	0	0	0	0	50	665	Bacteria	Gemmatimonadota	Gemmatimonadetes	Gemmatimonadales	Gemmatimonadaceae	Gemmatimonas
1820	sample	0	0	0	0	0	0	0	0	0	0	69	0	224	198	173	0	0	0	0	0	0	664	Bacteria	Bacteroidota	Bacteroidia	Chitinophagales	37-13	NA
1821	sample	0	0	0	0	0	0	0	0	0	0	0	104	90	0	131	112	0	0	0	81	145	663	Bacteria	Chloroflexi	Chloroflexia	Thermomicrobiales	JG30-KF-CM45	NA
1822	sample	0	0	0	0	0	0	0	0	0	0	0	19	40	63	125	128	122	116	0	11	38	662	Bacteria	Actinobacteriota	Actinobacteria	Propionibacteriales	Nocardioidaceae	Nocardioides
1823	sample	0	0	0	0	0	0	0	198	151	0	76	79	35	0	0	56	0	66	0	0	0	661	Bacteria	Bdellovibrionota	Oligoflexia	0319-6G20	NA	NA
1824	mock	660	0	0	0	0	0	0	0	0	0	0	0	0	0	0	0	0	0	0	0	0	660	Bacteria	Firmicutes	Bacilli	Lactobacillales	Lactobacillaceae	Lactobacillus
1825	sample	0	0	0	0	0	0	0	0	0	0	0	0	0	0	0	88	118	130	201	0	122	659	Bacteria	Bacteroidota	Bacteroidia	Chitinophagales	Chitinophagaceae	Lacibacter
1826	sample	0	0	0	0	0	0	0	0	0	0	65	0	246	209	138	0	0	0	0	0	0	658	Bacteria	Bacteroidota	Bacteroidia	Chitinophagales	37-13	NA
1827	sample	0	0	0	0	0	0	128	156	374	0	0	0	0	0	0	0	0	0	0	0	0	658	Bacteria	Proteobacteria	Alphaproteobacteria	Rhizobiales	Rhizobiaceae	Allorhizobium-Neorhizobium-Pararhizobium-Rhizobium
1828	sample	0	0	0	0	0	0	0	0	0	0	0	0	0	0	0	46	0	0	219	117	275	657	Bacteria	Planctomycetota	OM190	NA	NA	NA
1829	sample	0	0	0	0	0	0	0	0	0	28	0	0	0	0	0	0	80	60	105	161	223	657	Bacteria	Bacteroidota	Bacteroidia	Cytophagales	Microscillaceae	NA
1830	sample	0	0	0	0	0	0	0	0	0	0	0	0	0	101	93	0	0	0	103	191	168	656	Bacteria	Acidobacteriota	Blastocatellia	45597	NA	NA
1831	sample	0	0	0	0	0	0	0	0	0	0	0	0	228	177	186	0	0	0	0	0	64	655	Bacteria	Myxococcota	Polyangia	Haliangiales	Haliangiaceae	Haliangium
1832	sample	0	0	0	0	0	0	0	0	0	61	114	70	183	115	112	0	0	0	0	0	0	655	Bacteria	Bacteroidota	Bacteroidia	Chitinophagales	NA	NA
1833	sample	0	0	0	0	0	0	0	0	0	98	89	88	129	116	135	0	0	0	0	0	0	655	Bacteria	Bacteroidota	Bacteroidia	Chitinophagales	Chitinophagaceae	NA
1834	sample	0	0	0	0	0	0	0	0	0	0	0	0	0	0	0	71	234	76	0	42	232	655	Bacteria	Proteobacteria	Alphaproteobacteria	Rickettsiales	Mitochondria	NA
1835	sample	0	0	0	0	0	0	0	0	0	0	0	0	0	0	0	0	194	193	177	0	91	655	Bacteria	Bacteroidota	Bacteroidia	Flavobacteriales	NS9 marine group	NA
1836	sample	0	132	125	91	151	156	0	0	0	0	0	0	0	0	0	0	0	0	0	0	0	655	Bacteria	Bacteroidota	Bacteroidia	Chitinophagales	Saprospiraceae	NA
1837	sample	0	84	160	0	109	135	0	0	0	0	0	27	28	0	0	39	34	0	0	0	38	654	Bacteria	Myxococcota	Polyangia	Polyangiales	Phaselicystidaceae	Phaselicystis
1838	sample	0	0	0	0	0	0	0	0	0	0	0	0	0	0	0	0	0	0	241	220	193	654	Bacteria	Proteobacteria	Gammaproteobacteria	Burkholderiales	Sutterellaceae	NA
1839	sample	0	143	144	127	123	116	0	0	0	0	0	0	0	0	0	0	0	0	0	0	0	653	Bacteria	Bacteroidota	Bacteroidia	Chitinophagales	Saprospiraceae	NA
1840	sample	0	0	0	0	0	0	0	0	0	0	0	88	156	85	212	0	0	111	0	0	0	652	Bacteria	Actinobacteriota	Actinobacteria	Micrococcales	Microbacteriaceae	Galbitalea
1841	sample	0	0	0	0	0	0	0	0	0	84	69	83	120	139	157	0	0	0	0	0	0	652	Bacteria	Planctomycetota	Planctomycetes	Pirellulales	Pirellulaceae	Pirellula
1842	sample	0	0	0	0	0	0	0	0	0	0	0	0	35	40	0	124	113	0	78	172	90	652	Bacteria	Verrucomicrobiota	Verrucomicrobiae	Verrucomicrobiales	Verrucomicrobiaceae	NA
1843	sample	0	0	0	0	0	0	109	155	194	88	0	106	0	0	0	0	0	0	0	0	0	652	Bacteria	Proteobacteria	Alphaproteobacteria	Sphingomonadales	Sphingomonadaceae	Novosphingobium
1844	sample	0	0	0	0	0	0	0	0	0	0	0	0	0	0	0	102	181	161	102	0	105	651	Bacteria	Bacteroidota	Bacteroidia	Chitinophagales	Saprospiraceae	NA
1845	sample	0	0	0	0	0	0	0	0	0	0	0	0	0	0	0	175	171	163	0	79	61	649	Bacteria	Actinobacteriota	Actinobacteria	Micrococcales	Microbacteriaceae	Aurantimicrobium
1846	sample	0	0	0	0	0	0	0	0	0	0	0	0	0	0	0	126	143	183	0	0	197	649	Bacteria	Armatimonadota	Armatimonadia	Armatimonadales	Armatimonadaceae	Armatimonas
1847	sample	0	138	0	131	0	161	0	41	47	57	0	0	0	40	33	0	0	0	0	0	0	648	Bacteria	Myxococcota	Polyangia	Polyangiales	Polyangiaceae	Pajaroellobacter
1848	sample	0	0	0	0	0	0	0	0	0	0	0	0	0	0	0	84	219	162	105	0	77	647	Bacteria	Myxococcota	Polyangia	Polyangiales	Polyangiaceae	Polyangium
1849	sample	0	187	137	124	129	65	5	0	0	0	0	0	0	0	0	0	0	0	0	0	0	647	Bacteria	Proteobacteria	Gammaproteobacteria	Alteromonadales	Alteromonadaceae	Rheinheimera
1850	sample	0	0	0	57	0	0	187	140	113	0	77	73	0	0	0	0	0	0	0	0	0	647	Bacteria	Bacteroidota	Bacteroidia	Flavobacteriales	Flavobacteriaceae	Flavobacterium
1851	sample	0	126	133	124	63	160	0	0	0	0	0	0	0	0	0	0	19	21	0	0	0	646	Bacteria	Myxococcota	Myxococcia	Myxococcales	Myxococcaceae	NA
1852	sample	0	0	0	0	0	0	57	57	0	173	160	199	0	0	0	0	0	0	0	0	0	646	Bacteria	Proteobacteria	Gammaproteobacteria	Burkholderiales	Comamonadaceae	Hydrogenophaga
1853	sample	0	111	129	61	174	140	0	0	0	0	0	0	21	9	0	0	0	0	0	0	0	645	Bacteria	Myxococcota	Myxococcia	Myxococcales	Myxococcaceae	P3OB-42
1854	sample	0	0	0	0	0	0	0	0	0	0	24	0	0	0	0	0	94	57	158	102	210	645	Bacteria	Verrucomicrobiota	Verrucomicrobiae	Pedosphaerales	Pedosphaeraceae	NA
1855	sample	0	153	133	119	121	119	0	0	0	0	0	0	0	0	0	0	0	0	0	0	0	645	Bacteria	Bacteroidota	Bacteroidia	Chitinophagales	Saprospiraceae	NA
1856	sample	0	147	0	0	53	136	0	0	174	88	0	0	0	26	20	0	0	0	0	0	0	644	Bacteria	Bdellovibrionota	Bdellovibrionia	Bacteriovoracales	Bacteriovoracaceae	Peredibacter
1857	sample	0	0	0	0	0	0	0	0	0	0	0	0	0	0	0	187	267	190	0	0	0	644	Bacteria	Proteobacteria	Gammaproteobacteria	Burkholderiales	Neisseriaceae	NA
1858	sample	0	0	0	0	0	0	0	0	0	0	0	0	0	0	0	123	219	148	75	79	0	644	Bacteria	Proteobacteria	Alphaproteobacteria	Rhizobiales	Hyphomicrobiaceae	Pedomicrobium
1859	sample	0	0	0	0	27	66	0	0	155	160	144	92	0	0	0	0	0	0	0	0	0	644	Bacteria	Proteobacteria	Gammaproteobacteria	Xanthomonadales	Xanthomonadaceae	Luteimonas
1860	sample	0	0	0	0	0	0	191	241	212	0	0	0	0	0	0	0	0	0	0	0	0	644	Bacteria	Proteobacteria	Gammaproteobacteria	Burkholderiales	Oxalobacteraceae	Undibacterium
1861	sample	0	0	0	0	0	0	0	0	0	0	0	0	60	86	89	0	88	0	96	102	122	643	Bacteria	Nitrospirota	Nitrospiria	Nitrospirales	Nitrospiraceae	Nitrospira
1862	sample	0	0	0	0	0	0	0	0	0	0	0	0	0	0	0	88	134	157	0	82	182	643	Bacteria	Verrucomicrobiota	Verrucomicrobiae	Pedosphaerales	Pedosphaeraceae	SH3-11
1863	sample	0	129	107	143	136	128	0	0	0	0	0	0	0	0	0	0	0	0	0	0	0	643	Bacteria	Proteobacteria	Gammaproteobacteria	Burkholderiales	Comamonadaceae	NA
1864	sample	0	122	135	135	140	111	0	0	0	0	0	0	0	0	0	0	0	0	0	0	0	643	Bacteria	Proteobacteria	Alphaproteobacteria	Rhizobiales	Rhizobiaceae	Shinella
1865	sample	0	116	132	123	120	151	0	0	0	0	0	0	0	0	0	0	0	0	0	0	0	642	Bacteria	Proteobacteria	Gammaproteobacteria	Xanthomonadales	Rhodanobacteraceae	NA
1866	sample	0	99	126	151	0	114	0	0	0	0	0	52	0	99	0	0	0	0	0	0	0	641	Bacteria	Actinobacteriota	Acidimicrobiia	Microtrichales	Microtrichaceae	NA
1867	sample	0	84	53	68	54	70	115	108	89	0	0	0	0	0	0	0	0	0	0	0	0	641	Bacteria	Proteobacteria	Alphaproteobacteria	Rhodobacterales	Rhodobacteraceae	Pseudorhodobacter
1868	mock	641	0	0	0	0	0	0	0	0	0	0	0	0	0	0	0	0	0	0	0	0	641	Bacteria	Firmicutes	Bacilli	Lactobacillales	Listeriaceae	Listeria
1869	sample	0	0	0	69	50	48	118	138	217	0	0	0	0	0	0	0	0	0	0	0	0	640	Bacteria	Proteobacteria	Alphaproteobacteria	Caulobacterales	Caulobacteraceae	Brevundimonas
1870	sample	0	0	0	0	0	0	66	162	157	122	72	61	0	0	0	0	0	0	0	0	0	640	Bacteria	Proteobacteria	Alphaproteobacteria	Sphingomonadales	Sphingomonadaceae	Novosphingobium
1871	sample	0	0	0	16	0	0	0	0	0	0	44	0	0	231	218	84	0	0	0	0	46	639	Bacteria	Bacteroidota	Bacteroidia	Cytophagales	Microscillaceae	NA
1872	sample	0	0	0	0	0	0	59	0	105	140	169	166	0	0	0	0	0	0	0	0	0	639	Bacteria	Bacteroidota	Bacteroidia	Flavobacteriales	Crocinitomicaceae	Fluviicola
1873	sample	0	0	0	0	0	0	0	0	0	0	0	57	228	229	124	0	0	0	0	0	0	638	Bacteria	Verrucomicrobiota	Verrucomicrobiae	Pedosphaerales	Pedosphaeraceae	NA
1874	sample	0	62	82	76	74	124	0	0	0	0	38	0	74	0	54	0	0	0	0	0	54	638	Bacteria	Proteobacteria	Gammaproteobacteria	Burkholderiales	Comamonadaceae	Rhodoferax
1875	sample	0	0	0	0	0	0	0	0	0	0	0	0	0	0	117	121	155	99	0	0	145	637	Bacteria	Chloroflexi	Chloroflexia	Thermomicrobiales	JG30-KF-CM45	NA
1876	mock	637	0	0	0	0	0	0	0	0	0	0	0	0	0	0	0	0	0	0	0	0	637	Bacteria	Proteobacteria	Gammaproteobacteria	Enterobacterales	Enterobacteriaceae	Escherichia-Shigella
1877	sample	0	0	0	0	0	0	0	0	0	168	131	167	0	80	90	0	0	0	0	0	0	636	Bacteria	Bacteroidota	Bacteroidia	Flavobacteriales	Flavobacteriaceae	Flavobacterium
1878	sample	0	7	0	0	0	0	0	0	0	0	9	0	0	0	21	134	225	125	0	0	115	636	Bacteria	Bacteroidota	Bacteroidia	Cytophagales	Microscillaceae	NA
1879	sample	0	141	102	111	119	163	0	0	0	0	0	0	0	0	0	0	0	0	0	0	0	636	Bacteria	Proteobacteria	Gammaproteobacteria	Burkholderiales	Comamonadaceae	Acidovorax
1880	sample	0	0	0	0	0	0	0	0	0	56	65	95	150	164	105	0	0	0	0	0	0	635	Bacteria	Proteobacteria	Gammaproteobacteria	Burkholderiales	Comamonadaceae	NA
1881	sample	0	54	27	0	25	0	146	83	155	70	0	0	0	0	75	0	0	0	0	0	0	635	Bacteria	Proteobacteria	Alphaproteobacteria	Caulobacterales	Caulobacteraceae	Brevundimonas
1882	sample	0	0	0	0	0	0	0	0	0	0	0	0	0	0	0	111	179	127	0	115	103	635	Bacteria	Verrucomicrobiota	Verrucomicrobiae	Pedosphaerales	Pedosphaeraceae	SH3-11
1883	sample	0	0	0	0	0	0	0	0	0	0	0	0	69	57	57	0	88	79	58	93	132	633	Bacteria	Verrucomicrobiota	Verrucomicrobiae	Pedosphaerales	Pedosphaeraceae	NA
1884	sample	0	0	0	0	0	0	0	0	0	0	0	0	0	0	0	161	0	157	158	70	87	633	Bacteria	Proteobacteria	Alphaproteobacteria	Rhodobacterales	Rhodobacteraceae	NA
1885	sample	0	0	0	22	27	0	0	0	0	0	0	0	168	0	136	0	0	0	69	93	117	632	Bacteria	Proteobacteria	Gammaproteobacteria	Burkholderiales	B1-7BS	NA
1886	sample	0	92	86	114	74	57	0	0	0	85	54	70	0	0	0	0	0	0	0	0	0	632	Bacteria	Proteobacteria	Alphaproteobacteria	Rhodobacterales	Rhodobacteraceae	Gemmobacter
1887	sample	0	0	0	0	0	0	0	0	0	84	81	81	111	167	107	0	0	0	0	0	0	631	Bacteria	Proteobacteria	Gammaproteobacteria	Burkholderiales	Comamonadaceae	NA
1888	sample	0	0	0	0	101	86	0	143	136	0	128	0	0	0	0	0	0	20	17	0	0	631	Bacteria	Bacteroidota	Bacteroidia	Flavobacteriales	Crocinitomicaceae	Fluviicola
1889	sample	0	0	0	0	0	0	0	0	0	0	0	0	0	0	0	150	177	0	223	0	80	630	Bacteria	Proteobacteria	Alphaproteobacteria	Caulobacterales	Hyphomonadaceae	SWB02
1890	sample	0	0	0	0	0	0	152	214	0	0	112	57	0	0	0	0	95	0	0	0	0	630	Bacteria	Bacteroidota	Bacteroidia	Flavobacteriales	Flavobacteriaceae	Flavobacterium
1891	sample	0	0	0	0	0	0	0	0	0	0	0	0	0	0	0	189	196	70	174	0	0	629	Bacteria	Proteobacteria	Alphaproteobacteria	Rickettsiales	bac2nit3	NA
1892	sample	0	65	76	79	80	84	0	0	0	0	0	0	79	86	79	0	0	0	0	0	0	628	Bacteria	Verrucomicrobiota	Verrucomicrobiae	Verrucomicrobiales	Rubritaleaceae	Luteolibacter
1893	sample	0	0	0	0	0	0	0	0	0	0	0	0	0	0	0	0	0	0	270	137	221	628	Bacteria	Acidobacteriota	Thermoanaerobaculia	Thermoanaerobaculales	Thermoanaerobaculaceae	Subgroup 10
1894	sample	0	0	0	0	0	17	15	0	31	0	106	44	123	151	140	0	0	0	0	0	0	627	Bacteria	Bacteroidota	Bacteroidia	Chitinophagales	Saprospiraceae	NA
1895	sample	0	0	0	0	0	0	0	0	0	0	0	0	0	0	0	292	0	100	106	0	129	627	Bacteria	Proteobacteria	Alphaproteobacteria	Rhizobiales	Hyphomicrobiaceae	NA
1896	sample	0	0	0	0	0	0	89	134	152	82	90	80	0	0	0	0	0	0	0	0	0	627	Bacteria	Bacteroidota	Bacteroidia	Cytophagales	Spirosomaceae	Flectobacillus
1897	sample	0	0	0	66	0	0	0	0	0	0	0	0	133	0	0	0	85	95	68	72	107	626	Bacteria	Verrucomicrobiota	Verrucomicrobiae	Verrucomicrobiales	Rubritaleaceae	Luteolibacter
1898	sample	0	37	0	67	0	0	0	0	0	0	0	0	41	0	37	92	0	109	66	63	114	626	Bacteria	Proteobacteria	Alphaproteobacteria	Sphingomonadales	Sphingomonadaceae	Ellin6055
1899	sample	0	0	0	0	0	0	0	0	0	87	99	86	0	0	0	47	69	0	64	87	87	626	Bacteria	Proteobacteria	Gammaproteobacteria	Burkholderiales	Comamonadaceae	NA
1900	sample	0	0	0	0	0	0	0	0	0	0	0	63	152	226	184	0	0	0	0	0	0	625	Bacteria	Planctomycetota	Planctomycetes	Gemmatales	Gemmataceae	Telmatocola
1901	sample	0	0	81	0	70	74	139	0	0	0	122	102	0	0	37	0	0	0	0	0	0	625	Bacteria	Bacteroidota	Bacteroidia	Flavobacteriales	Flavobacteriaceae	Flavobacterium
1902	sample	0	177	0	87	71	105	97	0	0	0	24	20	23	0	18	0	0	0	0	0	0	622	Bacteria	Armatimonadota	Fimbriimonadia	Fimbriimonadales	Fimbriimonadaceae	NA
1903	sample	0	0	0	0	0	0	0	0	0	69	55	64	154	149	130	0	0	0	0	0	0	621	Bacteria	Bacteroidota	Bacteroidia	Chitinophagales	Saprospiraceae	NA
1904	sample	0	0	0	0	0	0	0	0	0	88	0	0	142	193	198	0	0	0	0	0	0	621	Bacteria	Verrucomicrobiota	Verrucomicrobiae	Pedosphaerales	Pedosphaeraceae	Oikopleura
1905	sample	0	0	147	0	0	0	0	0	0	196	88	0	110	0	80	0	0	0	0	0	0	621	Bacteria	Bacteroidota	Bacteroidia	Flavobacteriales	Weeksellaceae	Chryseobacterium
1906	sample	0	0	158	98	194	155	0	0	0	0	0	0	0	0	0	0	0	0	16	0	0	621	Bacteria	Bdellovibrionota	Bdellovibrionia	Bdellovibrionales	Bdellovibrionaceae	Bdellovibrio
1907	sample	0	98	83	90	49	80	0	0	0	0	0	0	0	0	0	49	75	96	0	0	0	620	Bacteria	Planctomycetota	Planctomycetes	Pirellulales	Pirellulaceae	Pirellula
1908	sample	0	83	67	89	0	47	120	109	105	0	0	0	0	0	0	0	0	0	0	0	0	620	Bacteria	Bacteroidota	Bacteroidia	Cytophagales	Spirosomaceae	Emticicia
1909	sample	0	0	0	0	0	0	0	0	0	0	107	61	177	118	156	0	0	0	0	0	0	619	Bacteria	Bacteroidota	Bacteroidia	Flavobacteriales	Flavobacteriaceae	Flavobacterium
1910	sample	0	0	0	0	0	0	0	0	0	0	0	0	0	0	0	208	133	121	157	0	0	619	Bacteria	Bacteroidota	Kapabacteria	Kapabacteriales	NA	NA
1911	sample	0	0	0	0	0	0	0	0	0	0	0	0	0	0	0	136	0	0	151	109	223	619	Bacteria	Proteobacteria	Alphaproteobacteria	Sphingomonadales	Sphingomonadaceae	Rhizorhapis
1912	sample	0	141	100	122	148	108	0	0	0	0	0	0	0	0	0	0	0	0	0	0	0	619	Bacteria	Verrucomicrobiota	Verrucomicrobiae	Chthoniobacterales	Chthoniobacteraceae	Chthoniobacter
1913	sample	0	110	61	111	69	75	81	0	112	0	0	0	0	0	0	0	0	0	0	0	0	619	Bacteria	Proteobacteria	Alphaproteobacteria	Rhizobiales	Beijerinckiaceae	Bosea
1914	sample	0	0	0	0	0	0	0	0	0	0	0	76	149	192	201	0	0	0	0	0	0	618	Bacteria	Planctomycetota	Planctomycetes	Planctomycetales	Rubinisphaeraceae	NA
1915	sample	0	0	0	0	0	0	75	0	0	137	128	130	67	0	0	45	0	0	0	36	0	618	Bacteria	Proteobacteria	Alphaproteobacteria	Rhodobacterales	Rhodobacteraceae	Pseudorhodobacter
1916	sample	0	0	0	0	0	0	0	0	0	90	74	92	143	120	98	0	0	0	0	0	0	617	Bacteria	Proteobacteria	Gammaproteobacteria	Burkholderiales	Comamonadaceae	NA
1917	sample	0	0	0	0	0	0	0	0	0	0	0	0	0	13	0	0	0	0	231	229	144	617	Bacteria	Acidobacteriota	Thermoanaerobaculia	Thermoanaerobaculales	Thermoanaerobaculaceae	Subgroup 10
1918	sample	0	0	0	0	0	0	186	0	224	92	0	0	0	0	32	0	83	0	0	0	0	617	Bacteria	Bdellovibrionota	Oligoflexia	0319-6G20	NA	NA
1919	sample	0	150	56	0	0	86	125	149	51	0	0	0	0	0	0	0	0	0	0	0	0	617	Bacteria	Proteobacteria	Alphaproteobacteria	Caulobacterales	Caulobacteraceae	Brevundimonas
1920	sample	0	0	0	0	0	0	0	0	0	0	0	0	0	0	0	148	112	145	0	81	130	616	Bacteria	Proteobacteria	Alphaproteobacteria	Rhizobiales	Rhizobiales Incertae Sedis	NA
1921	sample	0	0	0	0	0	0	0	0	0	0	0	0	0	0	0	0	0	203	162	110	141	616	Bacteria	Verrucomicrobiota	Verrucomicrobiae	Verrucomicrobiales	NA	NA
1922	sample	0	0	0	0	0	0	100	120	104	116	107	69	0	0	0	0	0	0	0	0	0	616	Bacteria	Bacteroidota	Bacteroidia	Cytophagales	Spirosomaceae	Emticicia
1923	sample	0	0	47	25	29	0	0	0	0	0	43	103	155	86	127	0	0	0	0	0	0	615	Bacteria	Chloroflexi	Anaerolineae	Ardenticatenales	Ardenticatenaceae	NA
1924	sample	0	99	116	117	99	184	0	0	0	0	0	0	0	0	0	0	0	0	0	0	0	615	Bacteria	Proteobacteria	Gammaproteobacteria	Xanthomonadales	Xanthomonadaceae	Pseudoxanthomonas
1925	sample	0	51	0	0	0	0	201	186	177	0	0	0	0	0	0	0	0	0	0	0	0	615	Bacteria	Bacteroidota	Bacteroidia	Flavobacteriales	Flavobacteriaceae	Flavobacterium
1926	sample	0	0	17	0	0	0	0	0	0	0	47	65	151	193	141	0	0	0	0	0	0	614	Bacteria	Planctomycetota	Planctomycetes	Gemmatales	Gemmataceae	Telmatocola
1927	sample	0	0	0	46	0	44	0	0	0	0	0	0	0	23	36	0	141	94	111	119	0	614	Bacteria	Proteobacteria	Alphaproteobacteria	Sphingomonadales	Sphingomonadaceae	Ellin6055
1928	sample	0	95	0	0	0	0	0	0	0	0	0	0	0	0	0	151	0	190	92	0	86	614	Bacteria	Proteobacteria	Alphaproteobacteria	Sphingomonadales	Sphingomonadaceae	Novosphingobium
1929	sample	0	98	107	114	127	130	0	0	0	0	0	0	0	0	0	0	38	0	0	0	0	614	Bacteria	Proteobacteria	Alphaproteobacteria	Rhodobacterales	Rhodobacteraceae	Gemmobacter
1930	sample	0	0	0	124	99	143	0	0	0	0	0	0	0	0	0	0	0	135	69	43	0	613	Bacteria	Bdellovibrionota	Bdellovibrionia	Bdellovibrionales	Bdellovibrionaceae	Bdellovibrio
1931	sample	0	125	0	76	0	0	172	105	135	0	0	0	0	0	0	0	0	0	0	0	0	613	Bacteria	Proteobacteria	Alphaproteobacteria	Rhizobiales	NA	NA
1932	sample	0	0	0	0	0	0	0	0	0	0	0	165	104	194	149	0	0	0	0	0	0	612	Bacteria	Proteobacteria	Alphaproteobacteria	Caedibacterales	Caedibacteraceae	Caedibacter
1933	sample	0	0	0	0	0	0	0	0	0	28	0	42	0	0	0	188	179	141	0	34	0	612	Bacteria	Bacteroidota	Bacteroidia	Cytophagales	Cytophagaceae	Cytophaga
1934	sample	0	0	0	0	0	0	0	78	157	0	0	41	0	0	0	72	180	84	0	0	0	612	Bacteria	Proteobacteria	Gammaproteobacteria	Xanthomonadales	Xanthomonadaceae	NA
1935	sample	0	0	0	0	0	0	0	0	0	0	0	0	241	196	174	0	0	0	0	0	0	611	Bacteria	Bacteroidota	Bacteroidia	Bacteroidales	NA	NA
1936	sample	0	0	16	0	0	0	0	0	0	0	0	58	193	187	157	0	0	0	0	0	0	611	Bacteria	Chloroflexi	Anaerolineae	Ardenticatenales	Ardenticatenaceae	NA
1937	sample	0	0	0	0	0	0	0	0	0	98	70	89	121	128	105	0	0	0	0	0	0	611	Bacteria	Bacteroidota	Bacteroidia	NA	NA	NA
1938	sample	0	0	0	46	56	55	0	0	0	58	67	63	78	82	60	46	0	0	0	0	0	611	Bacteria	Proteobacteria	Alphaproteobacteria	Rhodobacterales	Rhodobacteraceae	Tabrizicola
1939	sample	0	0	0	0	0	0	0	0	0	0	0	0	50	0	0	151	162	156	0	0	92	611	Bacteria	Verrucomicrobiota	Verrucomicrobiae	Pedosphaerales	Pedosphaeraceae	SH3-11
1940	sample	0	0	131	0	0	163	0	0	0	0	0	0	0	96	129	0	0	0	0	0	92	611	Bacteria	Proteobacteria	Alphaproteobacteria	Sphingomonadales	Sphingomonadaceae	Rhizorhapis
1941	sample	0	0	0	0	0	0	0	0	0	0	0	0	90	134	131	0	0	0	0	102	153	610	Bacteria	Nitrospirota	Nitrospiria	Nitrospirales	Nitrospiraceae	Nitrospira
1942	sample	0	0	0	0	0	0	0	0	29	79	0	0	156	179	166	0	0	0	0	0	0	609	Bacteria	Bacteroidota	Bacteroidia	Sphingobacteriales	env.OPS 17	NA
1943	sample	0	0	0	0	0	0	0	0	0	0	0	0	0	0	0	130	180	174	0	0	125	609	Bacteria	Bacteroidota	Bacteroidia	Cytophagales	Spirosomaceae	Fluviimonas
1944	sample	0	0	0	0	0	0	0	0	0	0	0	0	50	89	54	63	59	0	81	103	109	608	Bacteria	Nitrospirota	Nitrospiria	Nitrospirales	Nitrospiraceae	Nitrospira
1945	sample	0	0	0	0	0	0	0	0	0	0	0	0	0	0	0	0	0	0	203	150	255	608	Bacteria	Bacteroidota	Bacteroidia	NA	NA	NA
1946	sample	0	0	0	0	0	0	0	0	0	0	0	0	0	0	0	0	0	67	139	88	313	607	Bacteria	Chloroflexi	Anaerolineae	Ardenticatenales	NA	NA
1947	sample	0	0	0	0	0	0	0	0	134	146	231	96	0	0	0	0	0	0	0	0	0	607	Bacteria	Patescibacteria	Gracilibacteria	Absconditabacteriales (SR1)	NA	NA
1948	sample	0	0	0	0	0	0	0	0	0	61	121	49	132	136	107	0	0	0	0	0	0	606	Bacteria	Verrucomicrobiota	Verrucomicrobiae	Verrucomicrobiales	Verrucomicrobiaceae	NA
1949	sample	0	0	0	0	0	0	51	67	103	120	131	134	0	0	0	0	0	0	0	0	0	606	Bacteria	Bacteroidota	Bacteroidia	Flavobacteriales	Flavobacteriaceae	Flavobacterium
1950	sample	0	72	115	87	0	139	0	0	49	0	29	0	0	114	0	0	0	0	0	0	0	605	Bacteria	Proteobacteria	Alphaproteobacteria	Rickettsiales	Mitochondria	NA
1951	sample	0	0	30	27	0	0	0	0	0	164	133	165	0	44	41	0	0	0	0	0	0	604	Bacteria	Proteobacteria	Alphaproteobacteria	Rhizobiales	Rhizobiaceae	NA
1952	sample	0	0	0	0	0	0	0	0	0	0	0	0	0	0	0	164	153	146	0	0	141	604	Bacteria	Bacteroidota	Bacteroidia	Chitinophagales	Saprospiraceae	NA
1953	sample	0	0	0	0	0	0	0	0	0	116	194	210	0	0	0	0	0	0	0	0	84	604	Bacteria	Bacteroidota	Bacteroidia	Flavobacteriales	Weeksellaceae	Chryseobacterium
1954	sample	0	0	60	0	0	0	0	0	0	0	0	0	0	0	0	113	66	52	91	92	129	603	Bacteria	Verrucomicrobiota	Verrucomicrobiae	Opitutales	Opitutaceae	IMCC26134
1955	sample	0	0	0	0	134	219	0	128	0	0	0	0	0	0	0	0	122	0	0	0	0	603	Bacteria	Proteobacteria	Gammaproteobacteria	Burkholderiales	Comamonadaceae	Hydrogenophaga
1956	sample	0	105	126	149	118	105	0	0	0	0	0	0	0	0	0	0	0	0	0	0	0	603	Bacteria	Proteobacteria	Alphaproteobacteria	Rhizobiales	Rhizobiaceae	Shinella
1957	mock	602	0	0	0	0	0	0	0	0	0	0	0	0	0	0	0	0	0	0	0	0	602	Bacteria	Proteobacteria	Gammaproteobacteria	Pseudomonadales	Pseudomonadaceae	Pseudomonas
1958	sample	0	0	0	0	0	0	0	0	0	74	0	0	221	151	155	0	0	0	0	0	0	601	Bacteria	Chloroflexi	Anaerolineae	Ardenticatenales	Ardenticatenaceae	NA
1959	sample	0	0	0	0	0	0	0	0	142	112	147	0	0	200	0	0	0	0	0	0	0	601	Bacteria	Proteobacteria	Gammaproteobacteria	Burkholderiales	Comamonadaceae	NA
1960	sample	0	103	123	113	86	148	28	0	0	0	0	0	0	0	0	0	0	0	0	0	0	601	Bacteria	Proteobacteria	Gammaproteobacteria	Burkholderiales	Comamonadaceae	NA
1961	sample	0	0	0	0	0	0	53	0	0	197	163	188	0	0	0	0	0	0	0	0	0	601	Bacteria	Proteobacteria	Gammaproteobacteria	Burkholderiales	Comamonadaceae	Hydrogenophaga
1962	sample	0	0	0	0	0	0	0	0	0	0	0	0	0	0	0	220	165	215	0	0	0	600	Bacteria	Chloroflexi	Anaerolineae	Ardenticatenales	NA	NA
1963	sample	0	0	0	0	0	0	0	0	0	0	0	0	0	0	0	143	237	220	0	0	0	600	Bacteria	Bacteroidota	Bacteroidia	Chitinophagales	Saprospiraceae	NA
1964	sample	0	0	0	0	0	0	0	0	0	0	0	0	155	175	161	0	108	0	0	0	0	599	Bacteria	Chloroflexi	Chloroflexia	Chloroflexales	Roseiflexaceae	Kouleothrix
1965	sample	0	0	0	0	0	0	0	0	0	0	0	0	0	0	0	0	100	104	198	79	118	599	Bacteria	Gemmatimonadota	Gemmatimonadetes	Gemmatimonadales	Gemmatimonadaceae	NA
1966	sample	0	0	0	0	0	0	163	144	65	0	0	143	0	0	83	0	0	0	0	0	0	598	Bacteria	Bacteroidota	Bacteroidia	Chitinophagales	NA	NA
1967	sample	0	0	0	0	0	0	0	0	0	0	0	0	0	0	0	60	207	0	112	118	101	598	Bacteria	Proteobacteria	Gammaproteobacteria	Burkholderiales	Comamonadaceae	Ideonella
1968	sample	0	0	0	0	134	117	121	0	187	0	0	0	0	0	0	0	39	0	0	0	0	598	Bacteria	Proteobacteria	Alphaproteobacteria	Rhizobiales	Beijerinckiaceae	Bosea
1969	sample	0	125	109	113	108	143	0	0	0	0	0	0	0	0	0	0	0	0	0	0	0	598	Bacteria	Proteobacteria	Gammaproteobacteria	Burkholderiales	Comamonadaceae	NA
1970	sample	0	0	0	0	0	0	0	0	0	0	0	81	144	230	142	0	0	0	0	0	0	597	Bacteria	Bacteroidota	Bacteroidia	Flavobacteriales	Flavobacteriaceae	Flavobacterium
1971	sample	0	0	0	0	0	0	0	0	0	72	0	78	97	122	167	61	0	0	0	0	0	597	Bacteria	Verrucomicrobiota	Verrucomicrobiae	Verrucomicrobiales	Verrucomicrobiaceae	NA
1972	sample	0	0	0	0	0	0	0	0	0	0	0	0	0	0	0	137	208	252	0	0	0	597	Bacteria	Proteobacteria	Alphaproteobacteria	Rickettsiales	Mitochondria	NA
1973	sample	0	0	0	0	0	0	0	0	0	148	154	131	79	84	0	0	0	0	0	0	0	596	Bacteria	Bacteroidota	Bacteroidia	Flavobacteriales	Weeksellaceae	Cloacibacterium
1974	sample	0	87	106	86	106	93	0	0	0	43	0	0	75	0	0	0	0	0	0	0	0	596	Bacteria	Proteobacteria	Gammaproteobacteria	Burkholderiales	Comamonadaceae	NA
1975	sample	0	0	0	0	0	0	0	0	0	0	0	0	0	0	0	97	184	120	0	87	108	596	Bacteria	Bacteroidota	Bacteroidia	Chitinophagales	Saprospiraceae	NA
1976	sample	0	0	0	0	0	0	177	180	128	59	0	52	0	0	0	0	0	0	0	0	0	596	Bacteria	Bacteroidota	Bacteroidia	Cytophagales	Spirosomaceae	Emticicia
1977	sample	0	0	0	0	0	13	0	0	0	92	0	0	112	58	165	0	0	0	73	82	0	595	Bacteria	Bacteroidota	Bacteroidia	Chitinophagales	Saprospiraceae	NA
1978	sample	0	0	0	0	0	0	0	0	0	0	0	0	0	0	0	0	0	122	142	158	173	595	Bacteria	Chloroflexi	Anaerolineae	Caldilineales	Caldilineaceae	NA
1979	mock	595	0	0	0	0	0	0	0	0	0	0	0	0	0	0	0	0	0	0	0	0	595	Bacteria	Proteobacteria	Gammaproteobacteria	Enterobacterales	Enterobacteriaceae	NA
1980	sample	0	0	0	0	0	0	119	110	95	94	81	96	0	0	0	0	0	0	0	0	0	595	Bacteria	Bacteroidota	Bacteroidia	Cytophagales	Spirosomaceae	Emticicia
1981	sample	0	0	0	0	0	0	0	0	0	0	0	0	204	197	193	0	0	0	0	0	0	594	Bacteria	Bacteroidota	Bacteroidia	Chitinophagales	Saprospiraceae	NA
1982	sample	0	0	0	0	0	0	0	0	0	0	0	0	256	207	97	0	33	0	0	0	0	593	Bacteria	Bacteroidota	Bacteroidia	Flavobacteriales	Flavobacteriaceae	Flavobacterium
1983	sample	0	0	0	0	0	0	0	0	0	0	0	0	0	0	0	185	195	213	0	0	0	593	Bacteria	Bacteroidota	Bacteroidia	Chitinophagales	Saprospiraceae	NA
1984	sample	0	0	0	0	75	56	0	223	239	0	0	0	0	0	0	0	0	0	0	0	0	593	Bacteria	Actinobacteriota	Actinobacteria	Micrococcales	Microbacteriaceae	Microbacterium
1985	sample	0	0	0	0	0	0	0	0	0	0	0	0	0	0	0	163	231	198	0	0	0	592	Bacteria	Bacteroidota	Bacteroidia	Chitinophagales	Chitinophagaceae	Edaphobaculum
1986	sample	0	70	64	49	54	66	0	0	0	0	0	0	0	0	0	0	42	50	37	118	42	592	Bacteria	Bacteroidota	Bacteroidia	Chitinophagales	Saprospiraceae	NA
1987	sample	0	79	88	104	115	131	0	0	0	74	0	0	0	0	0	0	0	0	0	0	0	591	Bacteria	Proteobacteria	Alphaproteobacteria	Rhodobacterales	Rhodobacteraceae	Paracoccus
1988	sample	0	0	0	0	0	8	0	0	0	102	0	97	104	181	98	0	0	0	0	0	0	590	Bacteria	Acidobacteriota	Blastocatellia	45597	NA	NA
1989	sample	0	92	57	64	0	53	146	80	98	0	0	0	0	0	0	0	0	0	0	0	0	590	Bacteria	Bacteroidota	Bacteroidia	Chitinophagales	Chitinophagaceae	NA
1990	sample	0	123	81	108	92	99	0	0	0	0	0	0	0	40	0	0	0	0	0	46	0	589	Bacteria	Myxococcota	Polyangia	Polyangiales	Phaselicystidaceae	Phaselicystis
1991	sample	0	0	0	0	0	0	31	0	0	112	102	106	125	112	0	0	0	0	0	0	0	588	Bacteria	Bacteroidota	Bacteroidia	Flavobacteriales	NS9 marine group	NA
1992	sample	0	0	0	0	0	0	0	0	0	0	133	0	105	114	62	60	0	0	45	0	69	588	Bacteria	Patescibacteria	Gracilibacteria	NA	NA	NA
1993	sample	0	0	0	0	0	0	0	0	0	0	0	0	82	120	102	0	0	0	66	88	130	588	Bacteria	Nitrospirota	Nitrospiria	Nitrospirales	Nitrospiraceae	Nitrospira
1994	sample	0	0	0	0	0	0	0	0	0	0	0	0	0	0	0	106	103	149	0	94	136	588	Bacteria	Planctomycetota	Planctomycetes	Planctomycetales	Rubinisphaeraceae	NA
1995	sample	0	0	0	0	0	0	0	0	0	0	0	0	0	0	0	76	101	0	129	166	116	588	Bacteria	Bacteroidota	Bacteroidia	Chitinophagales	Saprospiraceae	NA
1996	sample	0	0	0	0	0	0	76	0	29	197	135	151	0	0	0	0	0	0	0	0	0	588	Bacteria	Proteobacteria	Gammaproteobacteria	Burkholderiales	Comamonadaceae	Hydrogenophaga
1997	sample	0	0	0	0	0	0	0	0	0	69	62	74	134	122	126	0	0	0	0	0	0	587	Bacteria	Verrucomicrobiota	Verrucomicrobiae	Verrucomicrobiales	Rubritaleaceae	Luteolibacter
1998	sample	0	0	0	0	29	0	79	181	0	0	0	69	0	122	107	0	0	0	0	0	0	587	Bacteria	Proteobacteria	Alphaproteobacteria	Caulobacterales	Caulobacteraceae	Phenylobacterium
1999	sample	0	0	0	0	0	0	0	0	0	0	0	0	0	0	0	0	184	160	151	0	92	587	Bacteria	Verrucomicrobiota	Verrucomicrobiae	Verrucomicrobiales	Rubritaleaceae	Luteolibacter
[truncated: 8,942 more rows]

## Sheet: ASV_Earth_TaxaAnalysis
	asv_counts	read_counts	kingdom_categories	kingdom_counts	kingdom_reads	phylum_categories	phylum_counts	phylum_reads	class_categories	class_counts	class_reads	order_categories	order_counts	order_reads	family_categories	family_counts	family_reads	genus_categories	genus_counts	genus_reads
sum/total	10941	4751670	3	10742	4453157	37	10742	4453157	70	10742	4453157	164	10742	4453157	218	10742	4453157	371	10742	4453157
mock	196	296454	NA	170	1923	NA	907	26275	NA	1087	37306	NA	1670	122251	NA	3081	614226	NA	6179	1884556
both	3	2059	Bacteria	10501	4446493	Abditibacteriota	1	6	028H05-P-BN-P5	9	4032	43831	7	3237	37-13	32	35300	[Agitococcus] lubricus group	14	3217
sample	10742	4453157	Archaea	14	289	Acidobacteriota	261	134219	Abditibacteria	1	6	45597	68	45863	67-14	17	2736	[Caedibacter] taeniospiralis group	4	46
			Eukaryota	57	4452	Actinobacteriota	258	63461	ABY1	15	420	0319-6G20	122	5323	A0839	10	357	AAP99	7	4655
						Armatimonadota	41	9292	Acidimicrobiia	93	9150	Abditibacteriales	1	6	A4b	103	24426	Abditibacterium	1	6
						Bacteroidota	2084	1426913	Acidobacteriae	19	1372	Absconditabacteriales (SR1)	88	20928	AB1	10	210	Acanthopleuribacter	3	118
						Bdellovibrionota	508	37700	Actinobacteria	137	51435	Acanthopleuribacterales	3	118	Abditibacteriaceae	1	6	Acetobacteroides	2	83
						Campilobacterota	8	440	Alphaproteobacteria	2123	854701	Acetobacterales	19	1227	Acanthopleuribacteraceae	3	118	Achromobacter	2	247
						Chloroflexi	406	179192	Anaerolineae	274	133450	Acidaminococcales	1	13	Acetobacteraceae	19	1227	Acidaminobacter	3	45
						Crenarchaeota	3	176	Armatimonadia	20	7478	Aeromonadales	26	70480	Acidaminobacteraceae	3	45	Acidibacter	13	4434
						Cyanobacteria	62	4204	Babeliae	11	290	Alphaproteobacteria Incertae Sedis	8	801	Acidaminococcaceae	1	13	Acidiphilium	1	3
						Deinococcota	29	6636	Bacilli	27	1995	Alteromonadales	22	16459	AEGEAN-169 marine group	1	13	Acidovorax	7	1606
						Dependentiae	11	290	bacteriap25	4	302	Anaerolineales	6	223	Aeromonadaceae	23	65625	Acinetobacter	19	7480
						Desulfobacterota	58	10044	Bacteroidia	2011	1410501	Ardenticatenales	50	15720	AKYG1722	5	547	Aeromonas	23	65625
						Elusimicrobiota	3	22	BD7-11	4	366	Armatimonadales	20	7478	AKYH767	7	124	Aetherobacter	4	1095
						Euryarchaeota	1	3	Bdellovibrionia	335	30810	Azospirillales	22	1272	Alcaligenaceae	25	6335	Aggregicoccus	3	36
						Fibrobacterota	3	131	Berkelbacteria	2	100	Babeliales	11	290	Alteromonadaceae	18	15350	Ahniella	13	4727
						Firmicutes	51	2338	Blastocatellia	136	63267	Bacillales	0	0	Amb-16S-1323	3	186	Alishewanella	1	61
						Fusobacteriota	10	1166	Brevinematia	1	5	Bacteriovoracales	61	3811	Amoebophilaceae	4	51	Alkanindiges	2	146
						Gemmatimonadota	91	20818	Campylobacteria	8	440	Bacteroidales	15	1036	Anaerolineaceae	6	223	Alloprevotella	1	11
						Halobacterota	1	10	Chitinivibrionia	1	3	Bacteroidetes VC2.1 Bac22	7	2929	Arcobacteraceae	7	435	Allorhizobium-Neorhizobium-Pararhizobium-Rhizobium	18	16062
						Hydrogenedentes	13	470	Chlamydiae	98	5937	BD72BR169	2	21	Ardenticatenaceae	21	4933	alphaI cluster	1	36
						Iainarchaeota	2	61	Chloroflexia	112	44129	Bdellovibrionales	274	26999	Armatimonadaceae	14	6737	Aminobacter	3	145
						Latescibacterota	3	47	Chthonomonadetes	3	95	Beggiatoales	9	3339	Azospirillaceae	1	7	Amphiplicatus	5	828
						Margulisbacteria	2	18	Clostridia	20	304	Blastocatellales	61	15033	Azospirillales Incertae Sedis	17	1200	Aquicella	9	152
						MBNT15	8	235	Cyanobacteriia	20	1994	Blfdi19	15	1738	B1-7BS	6	1320	Aquisphaera	1	6
						Myxococcota	413	101679	Dehalococcoidia	5	113	Bradymonadales	16	1072	bac2nit3	6	1279	Arachidicoccus	1	4
						Nanoarchaeota	4	31	Deinococci	29	6636	Brevinematales	1	5	Bacillaceae	0	0	Archangium	3	358
						NB1-j	11	2436	Desulfuromonadia	38	9628	Bryobacterales	8	1128	Bacteriovoracaceae	61	3811	Arcicella	27	40337
						Nitrospirota	73	72691	Fibrobacteria	2	128	Burkholderiales	728	768777	Bacteroidaceae	1	16	Arcobacter	2	45
						Patescibacteria	325	65135	Fimbriimonadia	18	1719	Caedibacterales	14	2029	Bdellovibrionaceae	274	26999	Arcticibacter	2	100
						Planctomycetota	811	169196	Fusobacteriia	10	1166	Caenarcaniphilales	5	152	Beggiatoaceae	9	3339	Arenimonas	27	10016
						Proteobacteria	3606	1860762	Gammaproteobacteria	1419	1001152	Caldilineales	79	36220	Beijerinckiaceae	22	8672	Aridibacter	2	211
						SAR324 clade(Marine group B)	41	588	Gemmatimonadetes	91	20818	Campylobacterales	8	440	Bernardetiaceae	1	10	Armatimonas	14	6737
						Spirochaetota	21	2242	Gracilibacteria	165	55841	Candidatus Campbellbacteria	1	2	BIrii41	3	30	Arsenicibacter	3	199
						Sumerlaeota	5	411	Holophagae	4	120	Candidatus Falkowbacteria	4	136	Blastocatellaceae	61	15033	Asinibacterium	5	2149
						Verrucomicrobiota	591	252131	Hydrogenedentia	13	470	Candidatus Kaiserbacteria	1	2	Brevibacteriaceae	1	16	Asticcacaulis	1	3
						WPS-2	16	1688	Iainarchaeia	2	61	Candidatus Magasanikbacteria	10	282	Brevinemataceae	1	5	Aurantimicrobium	15	10007
									Kapabacteria	67	14801	Candidatus Moranbacteria	1	2	Bryobacteraceae	8	1128	Aurantisolimonas	2	9
									KD4-96	5	65	Candidatus Nomurabacteria	30	1541	Burkholderiaceae	10	977	Aureispira	11	3981
									Kiritimatiellae	6	360	Candidatus Peregrinibacteria	12	1716	Caedibacteraceae	14	2029	Azohydromonas	10	3820
									Leptospirae	20	2237	Candidatus Peribacteria	15	3637	Caldilineaceae	79	36220	Bacillus	0	0
									Lineage IIa	1	8	Candidatus Yonathbacteria	4	55	Candidatus Iainarchaeum	2	61	Bacteriovorax	11	812
									Methanobacteria	1	3	Caulobacterales	156	52631	Candidatus Jidaibacter	13	846	Bacteroides	1	16
									Methanosarcinia	1	10	CCD24	2	22	Caulobacteraceae	76	36373	Bauldia	13	447
									Myxococcia	42	7008	CCM19a	2	57	Cellvibrionaceae	11	1648	BD1-7 clade	4	1258
									Nanoarchaeia	4	31	Cellvibrionales	25	4072	Chitinibacteraceae	3	560	Bdellovibrio	255	24563
									Negativicutes	4	39	Chitinivibrionales	1	3	Chitinimonadaceae	7	389	Bergeyella	4	452
									Nitrososphaeria	2	174	Chitinophagales	876	626252	Chitinivibrionaceae	1	3	Bernardetia	1	10
									Nitrospiria	73	72691	Chlamydiales	98	5937	Chitinophagaceae	237	110276	Blastocatella	32	10312
									OLB14	8	1421	Chloroflexales	44	17563	Chlamydiaceae	1	8	Blastopirellula	31	9837
									Oligoflexia	173	6890	Chloroplast	20	1994	Chloroflexaceae	3	33	Bosea	9	7699
									OM190	73	17481	Chthoniobacterales	52	19557	Chromobacteriaceae	14	14851	Bradyrhizobium	3	287
									Omnitrophia	2	19	Chthonomonadales	3	95	Chthoniobacteraceae	33	17242	Brevibacterium	1	16
									Parcubacteria	81	3938	Clostridiales	6	135	Chthonomonadaceae	3	95	Brevifollis	5	92
									Phycisphaerae	72	3343	Corynebacteriales	35	7576	Clostridiaceae	6	135	Brevinema	1	5
									Pla4 lineage	1	7	Coxiellales	35	1811	Comamonadaceae	453	691655	Brevundimonas	45	27467
									Planctomycetes	647	143850	Cytophagales	327	307562	Corynebacteriaceae	1	30	Bryobacter	8	1128
									Polyangia	365	94352	Deinococcales	24	4994	Coxiellaceae	35	1811	Bythopirellula	1	89
									Rhodothermia	2	1129	Desulfurococcales	1	2	Crocinitomicaceae	51	27484	Caedibacter	9	1888
									Saccharimonadia	59	4766	Diplorickettsiales	26	642	Cryomorphaceae	2	85	Candidatus Alysiosphaera	7	1570
									Sericytochromatia	10	323	Dongiales	7	2358	Cyclobacteriaceae	12	2848	Candidatus Amoebophilus	2	17
									SJA-28	2	8	DS-100	1	15	Cytophagaceae	25	3155	Candidatus Arcanobacter	2	24
									Sumerlaeia	5	411	EC3	6	74	D05-2	1	17	Candidatus Berkiella	6	697
									Thermoanaerobaculia	36	5898	Elev-16S-1166	2	38	Deinococcaceae	20	4803	Candidatus Captivus	5	415
									Thermoleophilia	28	2876	Elsterales	9	570	Desulfurococcaceae	1	2	Candidatus Cryptoprodotis	1	21
									Thermoprotei	1	2	Enterobacterales	9	510	DEV007	6	1231	Candidatus Fritschea	5	133
									TK10	2	14	Exiguobacterales	4	1042	Devosiaceae	7	2115	Candidatus Gortzia	4	409
									Vampirivibrionia	31	1885	F9P41300-M23	1	16	Diplorickettsiaceae	26	642	Candidatus Megaira	13	5238
									Verrucomicrobiae	485	245815	Ferrovibrionales	9	741	Dongiaceae	7	2358	Candidatus Nitrocosmicus	2	174
									Vicinamibacteria	66	63562	FFCH16767	1	62	Elsteraceae	9	570	Candidatus Obscuribacter	3	618
												Fibrobacterales	2	128	Enterobacteriaceae	5	189	Candidatus Odyssella	1	4
												Fimbriimonadales	18	1719	Enterococcaceae	0	0	Candidatus Omnitrophus	2	19
												Flavobacteriales	494	395268	env.OPS 17	83	34541	Candidatus Ovatusbacter	7	95
												Francisellales	4	46	Erwiniaceae	2	57	Candidatus Paenicardinium	1	10
												Frankiales	12	487	Exiguobacteraceae	4	1042	Candidatus Paracaedibacter	20	1501
												Fusobacteriales	10	1166	Ferrovibrionaceae	4	61	Candidatus Protochlamydia	16	1467
												Ga0077536	5	178	Fibrobacteraceae	2	128	Candidatus Symbiobacter	2	1346
												Gaiellales	8	127	Fimbriimonadaceae	18	1719	Candidatus Thiophysa	1	1014
												Gammaproteobacteria Incertae Sedis	29	5292	Flavobacteriaceae	328	296671	Candidatus Trichorickettsia	2	64
												Gemmatales	161	31269	Fodinicurvataceae	8	842	Candidatus Xiphinematobacter	3	184
												Gemmatimonadales	91	20818	Fokiniaceae	2	11	Candidimonas	4	1126
												Haliangiales	69	31268	Francisellaceae	4	46	Castellaniella	1	9
												Holophagales	1	2	Fusibacteraceae	1	6	Caulobacter	9	2252
												Holosporales	22	4145	Fusobacteriaceae	5	1078	Cellvibrio	11	1648
												Hydrogenedentiales	13	470	Geminicoccaceae	7	1570	Cephaloticoccus	3	1251
												Iainarchaeales	2	61	Gemmataceae	161	31269	Cerasicoccus	5	83
												IMCC26256	12	367	Gemmatimonadaceae	91	20818	Cereibacter	2	1548
												Isosphaerales	35	4258	Geodermatophilaceae	3	51	Cetobacterium	5	1078
												JG36-TzT-191	5	1146	Haliangiaceae	69	31268	Chelatococcus	5	210
												JGI 0000069-P22	10	1245	Halieaceae	6	887	Chiayiivirga	2	322
												Kapabacteriales	67	14801	Holophagaceae	1	2	Chitinibacter	2	553
												KI89A clade	9	283	Holosporaceae	22	4145	Chitinimonas	2	291
												Kiloniellales	8	842	Hydrogenedensaceae	13	470	Chitinivorax	5	98
												Kineosporiales	1	22	Hyphomicrobiaceae	54	6293	Chryseobacterium	55	61400
												Lachnospirales	3	24	Hyphomonadaceae	75	15430	Chryseolinea	1	825
												Lactobacillales	19	855	Iamiaceae	8	942	Chthoniobacter	33	17242
												Legionellales	47	1700	Ilumatobacteraceae	22	791	Chthonobacter	3	402
												Leptospirales	20	2237	Inquilinaceae	4	65	Chthonomonas	3	95
												Methanobacteriales	1	3	Intrasporangiaceae	2	56	CL500-29 marine group	9	382
												Methanosarciniales	1	10	Isosphaeraceae	35	4258	Cloacibacterium	7	1738
												Methylacidiphilales	2	148	JG30-KF-CM45	52	25663	Clostridium sensu stricto 1	5	133
												Micavibrionales	116	9261	KD3-93	8	556	Clostridium sensu stricto 3	1	2
												Micrococcales	66	41997	Kineosporiaceae	1	22	Conexibacter	2	8
												Micropepsales	6	1325	Lachnospiraceae	3	24	Coxiella	35	1811
												Microtrichales	66	4961	Lactobacillaceae	6	269	Crocinitomix	12	6152
												mle1-27	32	2903	Legionellaceae	47	1700	Curvibacter	4	6542
												Myxococcales	42	7008	Leptospiraceae	20	2237	Cutibacterium	5	194
												Nannocystales	55	14873	Leptotrichiaceae	5	88	Cytophaga	21	2845
												Nitrososphaerales	2	174	Leuconostocaceae	4	54	Dechloromonas	5	573
												Nitrospirales	73	72691	Listeriaceae	0	0	Dechlorosoma	1	18
												Obscuribacterales	19	1397	LWQ8	11	907	Deefgea	1	7
												Oceanospirillales	11	3184	Methanobacteriaceae	1	3	Defluviimonas	32	21949
												Oligoflexales	50	1564	Methanosarcinaceae	1	10	Deinobacterium	2	409
												Omnitrophales	2	19	Methylacidiphilaceae	2	148	Deinococcus	17	4175
												Opitutales	47	9588	Methylophilaceae	1	11	Delftia	1	155
												Paludibaculum	5	161	Micavibrionaceae	15	358	DEV008	1	16
												Paracaedibacterales	58	4930	Microbacteriaceae	61	41891	DEV114	21	8155
												PB19	22	8556	Micrococcaceae	2	34	Devosia	2	41
												Pedosphaerales	148	67365	Micropepsaceae	6	1325	Dokdonella	6	671
												PeM15	3	36	Microscillaceae	56	16631	Dongia	7	2358
												Peptostreptococcales-Tissierellales	11	145	Microtrichaceae	36	3228	Dyadobacter	4	152
												Phycisphaerales	47	1349	Mitochondria	373	35187	Edaphobaculum	23	4075
												Pirellulales	254	59150	Moraxellaceae	56	13490	Ekhidna	5	677
												Planctomycetales	179	48626	Mycobacteriaceae	26	7176	Ellin6055	10	1813
												PLTA13	2	54	Myxococcaceae	42	7008	Ellin6067	5	443
												Polyangiales	183	42277	Nakamurellaceae	9	436	Elstera	5	535
												Propionibacteriales	20	1317	Nannocystaceae	55	14873	Emticicia	61	111585
												Pseudomonadales	74	17354	Neisseriaceae	35	7319	Enhydrobacter	11	2370
												Pyrinomonadales	6	2356	Nitrincolaceae	7	2300	Enhygromyxa	5	1867
												R7C24	7	1954	Nitrosomonadaceae	62	14912	Ensifer	2	103
												RBG-13-54-9	25	52955	Nitrososphaeraceae	2	174	Enterococcus	0	0
												Reyranellales	37	12542	Nitrospiraceae	73	72691	Epulopiscium	1	19
												Rhizobiales	425	327087	Nocardiaceae	7	362	Escherichia-Shigella	0	0
												Rhodobacterales	215	243707	Nocardioidaceae	15	1123	Exiguobacterium	4	1042
												Rhodospirillales	29	1181	NS11-12 marine group	75	23647	Ferrovibrio	4	61
												Rhodothermales	2	1129	NS9 marine group	41	7007	Ferruginibacter	26	4856
												Rickettsiales	578	52811	Obscuribacteraceae	19	1397	FFCH7168	3	33
												S085	5	113	Omnitrophaceae	2	19	Fimbriiglobus	56	3060
												Saccharimonadales	59	4766	Opitutaceae	37	9478	Flavihumibacter	6	573
												Salinisphaerales	1	4	Oxalobacteraceae	39	14329	Flavobacterium	316	295317
												SBR1031	105	24472	Paludibacteraceae	1	9	Flectobacillus	40	77111
												SM1A07	14	393	Paracaedibacteraceae	58	4930	Flexibacter	3	431
												Solirubrobacterales	20	2749	Parachlamydiaceae	63	3836	Fluviicola	39	21332
												Sphingobacteriales	221	65723	Parvularculaceae	5	828	Fluviimonas	3	881
												Sphingomonadales	240	127565	Pedosphaeraceae	148	67365	FukuN18 freshwater group	1	28
												Staphylococcales	4	98	Peptoniphilus	2	9	Fusibacter	1	6
												Steroidobacterales	17	905	Peptostreptococcaceae	5	85	Galbitalea	7	1763
												Subgroup 17	19	5949	Phaselicystidaceae	53	14960	Gemmata	29	1332
												Sumerlaeales	4	388	Phycisphaeraceae	47	1349	Gemmatimonas	39	13371
												Tepidisphaerales	25	1994	Pirellulaceae	254	59150	Gemmobacter	21	22650
												Thermales	5	1642	Pleomorphomonadaceae	6	430	Gordonia	1	36
												Thermoanaerobaculales	36	5898	Polyangiaceae	92	18712	Haliangium	69	31268
												Thermomicrobiales	66	26490	Porticoccaceae	4	279	Haliscomenobacter	22	90729
												Thiotrichales	10	333	Prevotellaceae	3	38	Hirschia	8	4917
												Tistrellales	7	1570	Propionibacteriaceae	5	194	Hoeflea	1	12
												Vampirovibrionales	7	336	Pseudohongiellaceae	3	844	Hydrogenophaga	59	41045
												Veillonellales-Selenomonadales	3	26	Pseudomonadaceae	17	3857	Hyphomicrobium	29	2762
												Verrucomicrobiales	228	147901	Puniceicoccaceae	10	110	Hyphomonas	4	60
												Vibrionales	2	192	Pyrinomonadaceae	6	2356	Hypnocyclicus	4	84
												Vicinamibacterales	47	57613	Raineyaceae	5	2061	Iamia	8	942
												WCHB1-41	6	360	Reyranellaceae	37	12542	Ideonella	15	80543
												WD260	1	36	Rhizobiaceae	133	141984	Ilumatobacter	4	176
												Woesearchaeales	4	31	Rhizobiales Incertae Sedis	130	35939	IMCC26134	14	6338
												Xanthomonadales	181	97116	Rhodanobacteraceae	56	24243	IMCC26207	6	176
															Rhodobacteraceae	215	243707	Inhella	1	26
															Rhodocyclaceae	12	841	Inquilinus	4	65
															Rhodospirillaceae	10	753	Isosphaera	9	1276
															Rhodothermaceae	2	1129	Izhakiella	2	57
															Rickettsiaceae	38	6360	JCM 18997	1	5
															Rikenellaceae	1	3	JGI 0001001-H03	9	781
															Roseiflexaceae	41	17530	KD3-10	2	27
															Rubinisphaeraceae	92	42250	Kouleothrix	27	15196
															Rubritaleaceae	94	76054	Labilithrix	1	7
															Saccharimonadaceae	8	1126	Lacibacter	12	3838
															Sandaracinaceae	32	8120	Lacibacterium	4	35
															Saprospiraceae	425	376627	Lacihabitans	11	3078
															Schlesneriaceae	12	360	Lactobacillus	6	269
															SC-I-84	8	725	Lactococcus	5	426
															Selenomonadaceae	3	26	Lacunisphaera	7	444
															Shewanellaceae	4	1109	Larkinella	1	6
															Simkaniaceae	26	1970	Lautropia	4	431
															SM2D12	104	7117	Lawsonella	1	30
															Solimonadaceae	1	4	Legionella	44	1615
															Solirubrobacteraceae	3	13	Leptospira	3	142
															Sphingobacteriaceae	30	4400	Leptothrix	8	9864
															Sphingomonadaceae	240	127565	Leucobacter	8	3587
															Spirosomaceae	204	265021	Leuconostoc	1	13
															Spongiibacteraceae	4	1258	Lewinella	3	1537
															Staphylococcaceae	4	98	Limnohabitans	7	13158
															Steroidobacteraceae	17	905	Listeria	0	0
															Streptococcaceae	9	532	Luteimonas	24	11392
															Sulfurovaceae	1	5	Luteitalea	3	71
															Sumerlaeaceae	4	388	Luteolibacter	90	75966
															Sutterellaceae	12	6334	Lysobacter	4	621
															T34	1	56	Malikia	14	16121
															Taonella	5	680	Maribacter	4	1174
															Tepidisphaeraceae	19	1938	Marmoricola	2	89
															Terasakiellaceae	3	82	Martelella	1	21
															Terrimicrobiaceae	16	2131	Massilia	2	57
															Thermaceae	5	1642	MD3-55	1	3
															Thermoanaerobaculaceae	36	5898	Meiothermus	5	1642
															Thermomicrobiaceae	1	55	Mesorhizobium	10	1920
															Thiotrichaceae	10	333	Methanobacterium	1	3
															TRA3-20	8	251	Methanosarcina	1	10
															Trueperaceae	4	191	Methylibium	1	35
															UBA12409	1	10	Methylobacterium-Methylorubrum	2	21
															Unknown Family	37	6093	Microbacterium	27	26096
															Vermiphilaceae	7	119	Micrococcus	1	18
															Verrucomicrobiaceae	110	64597	Microvirga	1	64
															Vibrionaceae	2	192	mle1-7	4	333
															Vicinamibacteraceae	37	55653	MND1	2	30
															WD2101 soil group	6	56	Moheibacter	1	4
															Weeksellaceae	70	63713	Mucilaginibacter	1	340
															Williamwhitmaniaceae	3	87	Mycobacterium	26	7176
															Xanthobacteraceae	26	2352	Mycoplana	5	995
															Xanthomonadaceae	125	72873	Myroides	1	3
															Xiphinematobacteraceae	3	184	Nakamurella	9	436
															Yersiniaceae	1	98	Nannocystis	33	10467
																		Neochlamydia	12	534
																		Neomegalonema	8	801
																		Nitrosomonas	38	13002
																		Nitrosospira	3	750
																		Nitrospira	73	72691
																		Nocardia	2	18
																		Nocardioides	11	957
																		Nordella	8	3783
																		Novosphingobium	51	33443
																		NS10 marine group	2	85
																		oc32	2	20
																		Oikopleura	11	3153
																		OLB12	16	7316
																		OLB17	6	3306
																		Oligotropha	6	411
																		OM27 clade	19	2436
																		OM60(NOR5) clade	6	887
																		Opitutus	5	515
																		P3OB-42	20	4439
																		Paeniglutamicibacter	1	16
																		Pajaroellobacter	52	5101
																		Paludibacter	1	9
																		Paracoccus	10	5875
																		Parasediminibacterium	7	4746
																		Parasegetibacter	1	43
																		Parvibium	6	1430
																		Paucibacter	1	562
																		Pedobacter	10	1497
																		Pedomicrobium	19	1836
																		Pedosphaera	1	1060
																		Peptostreptococcus	1	4
																		Peredibacter	49	2973
																		Permianibacter	4	131
																		Phaeodactylibacter	5	346
																		Phaselicystis	53	14960
																		Phenylobacterium	19	6386
																		Photobacterium	2	192
																		Phreatobacter	42	5740
																		Phycisphaera	2	193
																		Pir4 lineage	43	10304
																		Pirellula	92	34346
																		Piscinibacter	1	305
																		Planctomicrobium	3	30
																		Planctopirus	9	285
																		Plesiomonas	1	11
																		Polyangium	9	5188
																		Polymorphobacter	4	42
																		Polynucleobacter	3	350
																		Porphyrobacter	3	50
																		Porticoccus	4	279
																		possible genus 03	1	3
																		Povalibacter	4	372
																		Prevotella	2	27
																		Prosthecobacter	16	7193
																		Prosthecomicrobium	2	13
																		Proteocatella	1	39
																		Pseudaminobacter	5	862
																		Pseudarcobacter	5	390
																		Pseudoduganella	5	87
																		Pseudohongiella	3	844
																		Pseudolabrys	1	29
																		Pseudomonas	17	3857
																		Pseudopedobacter	4	1165
																		Pseudorhodobacter	67	105594
																		Pseudorhodoplanes	6	1338
																		Pseudoxanthomonas	28	26544
																		Psychrobacter	2	30
																		Qipengyuania	2	510
																		Raineya	5	2061
																		Ralstonia	3	196
																		RB41	6	2356
																		Reyranella	20	9626
																		Rheinheimera	16	15083
																		Rhizobacter	1	95
																		Rhizorhapis	62	34797
																		Rhodobacter	4	6065
																		Rhodococcus	4	308
																		Rhodoferax	32	19041
																		Rhodopirellula	21	1294
																		Rhodovarius	1	19
																		Rhodovastum	6	766
																		Rikenella	1	3
																		Romboutsia	3	42
																		Roseateles	1	734
																		Roseimicrobium	2	572
																		Roseomonas	4	202
																		Rubinisphaera	2	1507
																		Rubrivivax	18	15979
																		Rudanella	11	12319
																		Runella	28	18167
																		Rurimicrobium	10	3438
																		Salmonella	0	0
																		Sandaracinus	12	1203
																		Sandarakinorhabdus	1	10
																		Schlesneria	3	75
																		SD04E11	7	2853
																		Sediminibacterium	20	47973
																		SH3-11	50	28143
																		Shewanella	4	1109
																		Shinella	26	28632
																		SH-PL14	27	8558
																		Shuttleworthia	1	2
																		Simplicispira	1	33
																		SM1A02	45	1156
																		Solitalea	3	174
																		Soonwooa	2	111
																		Sphaerotilus	52	217505
																		Sphingobacterium	7	93
																		Sphingobium	23	10467
																		Sphingomonas	2	42
																		Sphingopyxis	15	4816
																		Sphingorhabdus	46	32407
																		Sporocytophaga	4	310
																		Stakelama	1	39
																		Staphylococcus	2	20
																		Starkeya	3	78
																		Stella	17	1200
																		Stenotrophobacter	9	369
																		Stenotrophomonas	20	6730
																		Steroidobacter	1	117
																		Streptococcus	4	106
																		Subgroup 10	36	5898
																		Succinispira	1	13
																		Sulfophobococcus	1	2
																		Sulfurovum	1	5
																		Sumerlaea	4	388
																		SWB02	46	7288
																		Tabrizicola	28	43878
																		Tahibacter	8	2933
																		Taibaiella	11	120
																		Telmatocola	28	22468
																		Tepidisphaera	8	336
																		Terrabacter	2	56
																		Terrimicrobium	15	2103
																		Terrimonas	26	9572
																		Thauera	1	16
																		Thermomonas	16	14493
																		Thiothrix	10	333
																		TM7a	8	1126
																		Truepera	4	191
																		Tundrisphaera	18	2795
																		Turneriella	15	2028
																		Tuwongella	1	9
																		UKL13-1	14	3060
																		Undibacterium	23	13680
																		Variovorax	8	2677
																		Verrucomicrobium	4	272
																		Verticiella	5	364
																		Vogesella	14	14851
																		Weissella	3	41
																		XBB1006	1	3
																		Zavarzinella	2	230
																		Zoogloea	1	31

## Sheet: ASV_MiSeq_rps
asv_number	source	mock	sample01	sample02	sample03	sample04	sample05	sample06	sample07	sample08	sample09	sample10	sample11	sample12	sample13	sample14	sample15	sample16	sample17	sample18	reads	kingdom	phylum	class	order	family	genus
1	sample	0	8986	6693	6593	50888	38123	33402	9267	9547	8161	1120	869	861	0	0	0	0	0	0	174510	Bacteria	Proteobacteria	Alphaproteobacteria	Rhizobiales	Rhizobiaceae	NA
2	sample	0	0	3	0	0	0	0	69	124	668	0	0	0	66373	45	36538	3279	36	47	107182	Bacteria	Proteobacteria	Gammaproteobacteria	Aeromonadales	Aeromonadaceae	Aeromonas
3	sample	0	13349	10787	11975	8498	7820	7629	2880	3977	2786	61	59	75	1837	2390	1217	2428	5717	2109	85594	Bacteria	Proteobacteria	Gammaproteobacteria	Burkholderiales	Comamonadaceae	Sphaerotilus
4	sample	0	20440	17917	18753	4896	3987	4248	1719	2099	1456	636	553	450	327	271	111	212	462	137	78674	Bacteria	Proteobacteria	Gammaproteobacteria	Burkholderiales	Comamonadaceae	Ideonella
5	sample	0	10047	9323	10153	135	113	504	4378	6364	5430	8339	7946	6655	1019	1015	767	791	706	737	74422	Bacteria	Bacteroidota	Bacteroidia	Chitinophagales	Saprospiraceae	Haliscomenobacter
6	sample	0	3724	2475	2982	16387	12553	11904	2239	3834	2058	20	18	16	229	835	229	170	734	240	60647	Bacteria	Bacteroidota	Bacteroidia	Flavobacteriales	Flavobacteriaceae	Flavobacterium
7	sample	0	908	1022	1077	12277	11178	8569	4668	5787	4373	619	568	452	626	556	306	524	1275	430	55215	Bacteria	Bacteroidota	Bacteroidia	Cytophagales	Spirosomaceae	Emticicia
8	sample	0	128	116	96	63	47	51	1254	1437	1388	3743	4619	4005	5072	3743	2597	9150	8160	7654	53323	Bacteria	Nitrospirota	Nitrospiria	Nitrospirales	Nitrospiraceae	Nitrospira
9	sample	0	706	582	588	10828	10032	10731	5356	8563	4536	184	117	116	0	0	0	0	0	0	52339	Bacteria	Proteobacteria	Gammaproteobacteria	Burkholderiales	Comamonadaceae	Sphaerotilus
10	sample	0	0	0	0	0	0	0	50	118	47	8	9	3	13291	10712	7922	5179	3096	4654	45089	Bacteria	Bacteroidota	Bacteroidia	Cytophagales	Spirosomaceae	Flectobacillus
11	sample	0	149	204	429	2795	2224	1325	11292	14222	11422	12	23	13	0	0	0	0	0	0	44110	Bacteria	Bacteroidota	Bacteroidia	Flavobacteriales	Weeksellaceae	Chryseobacterium
12	sample	0	8272	7772	8991	2284	3419	3451	1195	1906	1098	0	0	0	363	353	429	545	1923	692	42693	Bacteria	Proteobacteria	Gammaproteobacteria	Burkholderiales	Comamonadaceae	Sphaerotilus
13	mock	42020	0	0	0	0	0	0	0	0	0	0	0	0	0	0	0	0	0	0	42020	Bacteria	Firmicutes	Bacilli	Bacillales	Bacillaceae	Bacillus
14	sample	0	5943	5572	5857	5517	4144	4091	1574	1528	1408	305	274	236	57	0	0	48	0	0	36554	Bacteria	Proteobacteria	Alphaproteobacteria	Rhodobacterales	Rhodobacteraceae	Pseudorhodobacter
15	sample	0	12030	9961	11094	0	0	0	0	0	0	0	0	0	538	462	408	421	1132	359	36405	Bacteria	Bacteroidota	Bacteroidia	Chitinophagales	Saprospiraceae	NA
16	sample	0	8286	5946	6029	771	715	2210	1298	1817	1158	1165	1120	1125	1390	1018	898	293	412	263	35914	Bacteria	Bacteroidota	Bacteroidia	Chitinophagales	Chitinophagaceae	Sediminibacterium
17	sample	0	0	0	0	4781	5519	8107	4866	6909	4625	55	20	16	0	0	0	0	0	0	34898	Bacteria	Bacteroidota	Bacteroidia	Cytophagales	Spirosomaceae	Flectobacillus
18	sample	0	1575	1570	1568	2838	1772	1636	6147	8020	5866	0	0	0	64	49	31	105	127	51	31419	Bacteria	Bacteroidota	Bacteroidia	Flavobacteriales	Flavobacteriaceae	Flavobacterium
19	sample	0	0	0	0	0	0	0	0	0	0	0	0	0	10339	10340	10406	101	37	130	31353	Bacteria	Bacteroidota	Bacteroidia	Chitinophagales	Saprospiraceae	NA
20	mock	31019	0	0	0	0	0	0	0	0	0	0	0	0	0	0	0	0	0	0	31019	Bacteria	Firmicutes	Bacilli	Lactobacillales	Listeriaceae	Listeria
21	mock	30529	0	0	0	0	0	0	0	0	0	0	0	0	0	0	0	0	0	0	30529	Bacteria	Firmicutes	Bacilli	Staphylococcales	Staphylococcaceae	Staphylococcus
22	sample	0	50	41	46	5184	4163	4291	4959	5766	4433	230	201	129	250	143	155	140	52	102	30335	Bacteria	Bacteroidota	Bacteroidia	Cytophagales	Spirosomaceae	Emticicia
23	sample	0	2251	1715	1910	6289	4876	5180	1022	1649	1005	142	117	132	403	521	489	636	1179	524	30040	Bacteria	Bacteroidota	Bacteroidia	Flavobacteriales	Flavobacteriaceae	Flavobacterium
24	sample	0	1229	2164	2320	129	118	141	1482	1735	1658	3118	3140	2575	1473	1147	1103	2504	1662	1997	29695	Bacteria	Proteobacteria	Alphaproteobacteria	Rhodobacterales	Rhodobacteraceae	Tabrizicola
25	sample	0	1045	1419	1433	37	43	50	2163	2423	2124	5133	4927	4530	157	222	65	1862	420	1350	29403	Bacteria	Bacteroidota	Bacteroidia	Chitinophagales	Saprospiraceae	NA
26	both	28768	0	0	0	0	0	0	0	3	0	0	0	0	0	0	0	0	0	0	28771	Bacteria	Firmicutes	Bacilli	Lactobacillales	Lactobacillaceae	Lactobacillus
27	sample	0	20	0	0	1799	1137	563	7788	8382	8705	0	0	0	0	0	0	0	0	0	28394	Bacteria	Proteobacteria	Gammaproteobacteria	Burkholderiales	Comamonadaceae	Hydrogenophaga
28	sample	0	801	1284	1463	7066	6843	6967	727	1141	737	148	172	159	0	0	0	0	0	0	27508	Bacteria	Bacteroidota	Bacteroidia	Chitinophagales	Saprospiraceae	NA
29	sample	0	365	495	481	0	0	17	50	100	60	168	138	164	4031	3317	1449	5282	5765	4165	26047	Bacteria	Proteobacteria	Gammaproteobacteria	Burkholderiales	Comamonadaceae	Limnohabitans
30	sample	0	48	82	81	1815	1117	757	4221	4594	4056	1722	1438	1191	972	721	386	1001	931	651	25784	Bacteria	Proteobacteria	Alphaproteobacteria	Rhodobacterales	Rhodobacteraceae	Pseudorhodobacter
31	sample	0	97	185	166	44	8	45	1295	3102	1243	7077	6297	4071	80	74	37	31	65	34	23951	Bacteria	Bacteroidota	Bacteroidia	Chitinophagales	37-13	NA
32	sample	0	793	707	709	2076	1538	1400	5664	5873	4777	24	47	26	0	0	0	0	0	0	23634	Bacteria	Bacteroidota	Bacteroidia	Cytophagales	Spirosomaceae	Arcicella
33	mock	0	530	347	546	7306	4995	4096	881	995	850	269	207	209	280	257	652	222	174	354	23170	Bacteria	Proteobacteria	Gammaproteobacteria	Enterobacterales	Enterobacteriaceae	Salmonella
34	sample	23161	0	0	0	0	0	0	0	0	0	0	0	0	0	0	0	0	0	0	23161	Bacteria	Proteobacteria	Alphaproteobacteria	Sphingomonadales	Sphingomonadaceae	Novosphingobium
35	mock	23096	0	0	0	0	0	0	0	0	0	0	0	0	0	0	0	0	0	0	23096	Bacteria	Proteobacteria	Gammaproteobacteria	Enterobacterales	Enterobacteriaceae	Escherichia-Shigella
36	sample	0	547	525	744	37	28	66	1929	1974	1668	539	452	427	1949	1186	789	3843	4160	2057	22920	Bacteria	Bacteroidota	Bacteroidia	Flavobacteriales	Flavobacteriaceae	Flavobacterium
37	mock	22282	0	0	0	0	0	0	0	0	0	0	0	0	0	0	0	0	0	0	22282	Bacteria	Firmicutes	Bacilli	Lactobacillales	Enterococcaceae	Enterococcus
38	sample	0	166	118	125	42	38	43	2443	2924	2443	3799	3788	2983	532	466	363	447	704	493	21917	Bacteria	Bacteroidota	Bacteroidia	Cytophagales	Spirosomaceae	NA
39	sample	0	413	770	1207	801	912	4700	1561	1575	1677	769	908	780	783	586	577	1243	1339	990	21591	Bacteria	Proteobacteria	Alphaproteobacteria	Rhodobacterales	Rhodobacteraceae	Rhodobacter
40	sample	0	854	961	1525	375	308	583	4016	3897	3662	915	833	644	536	426	326	506	487	376	21230	Bacteria	Proteobacteria	Alphaproteobacteria	Rhodobacterales	Rhodobacteraceae	Pseudorhodobacter
41	sample	0	2705	3715	3685	563	617	548	333	547	315	1032	1026	971	571	586	548	618	1304	499	20183	Bacteria	Bacteroidota	Bacteroidia	Chitinophagales	Saprospiraceae	NA
42	sample	0	0	0	0	0	0	0	0	0	0	0	0	0	4117	4695	3103	2574	2519	2660	19668	Bacteria	Bacteroidota	Bacteroidia	Chitinophagales	Saprospiraceae	NA
43	sample	0	0	0	0	0	0	0	0	0	0	0	0	0	2539	2176	856	3642	7737	2613	19563	Bacteria	Bacteroidota	Bacteroidia	Chitinophagales	Saprospiraceae	NA
44	sample	0	1856	1813	2006	695	594	804	1461	1716	1471	1403	1260	1170	522	443	211	629	897	606	19557	Bacteria	Proteobacteria	Alphaproteobacteria	Sphingomonadales	Sphingomonadaceae	Sphingorhabdus
45	sample	0	970	790	1121	39	72	373	1360	1591	1095	3184	2876	2365	583	1140	1323	267	51	254	19454	Bacteria	Myxococcota	Polyangia	Haliangiales	Haliangiaceae	Haliangium
46	sample	0	55	50	67	22	12	19	560	807	674	1936	1952	2271	1275	1101	706	2131	2643	2300	18581	Bacteria	Nitrospirota	Nitrospiria	Nitrospirales	Nitrospiraceae	Nitrospira
47	sample	0	83	73	210	778	481	1715	4180	4840	4049	0	3	5	666	360	193	283	197	310	18426	Bacteria	Bacteroidota	Bacteroidia	Flavobacteriales	Crocinitomicaceae	Fluviicola
48	sample	0	1642	1572	2361	22	29	144	26	118	16	140	135	113	1216	1128	1505	2138	4444	1335	18084	Bacteria	Bacteroidota	Bacteroidia	Chitinophagales	Saprospiraceae	NA
49	sample	0	716	1101	1516	3249	3586	4848	742	826	959	7	21	12	0	0	0	0	0	0	17583	Bacteria	Proteobacteria	Alphaproteobacteria	Caulobacterales	Caulobacteraceae	Brevundimonas
50	sample	0	2566	1531	1870	3269	2693	2588	888	1113	835	50	59	28	0	0	0	0	0	0	17490	Bacteria	Bacteroidota	Bacteroidia	Cytophagales	Spirosomaceae	Emticicia
51	sample	0	3167	1939	2694	1860	1978	2958	567	770	526	95	89	60	0	0	0	0	0	0	16703	Bacteria	Bacteroidota	Bacteroidia	Chitinophagales	NA	NA
52	sample	0	383	177	242	604	363	282	2111	2323	2043	2091	1837	1691	776	639	426	306	156	253	16703	Bacteria	Proteobacteria	Alphaproteobacteria	Sphingomonadales	Sphingomonadaceae	Sphingorhabdus
53	sample	0	889	1162	1210	99	69	85	246	302	300	667	553	464	2154	1744	1753	1814	1625	1554	16690	Bacteria	Proteobacteria	Gammaproteobacteria	Burkholderiales	Comamonadaceae	Leptothrix
54	sample	0	96	168	139	1438	1563	2028	3201	4341	3087	79	54	0	50	20	0	0	25	26	16315	Bacteria	Bacteroidota	Bacteroidia	Flavobacteriales	Flavobacteriaceae	Flavobacterium
55	sample	0	0	0	0	0	0	0	0	0	0	0	0	0	4872	3689	2599	1750	1228	1735	15873	Bacteria	Actinobacteriota	Actinobacteria	Micrococcales	Microbacteriaceae	Aurantimicrobium
56	sample	0	400	274	304	21	8	21	54	57	36	65	66	35	3439	3262	2788	2103	1342	1439	15714	Bacteria	Bacteroidota	Bacteroidia	Chitinophagales	Saprospiraceae	NA
57	sample	0	0	0	0	0	0	0	0	0	0	0	0	0	4339	2788	2900	2006	1675	1881	15589	Bacteria	Proteobacteria	Alphaproteobacteria	Sphingomonadales	Sphingomonadaceae	Sphingobium
58	sample	0	2962	2861	2839	732	1166	1965	1126	914	961	0	0	0	18	16	0	0	0	0	15560	Bacteria	Proteobacteria	Alphaproteobacteria	Rhizobiales	Rhizobiaceae	Shinella
59	sample	0	0	0	0	0	0	0	0	0	0	0	0	0	2068	1499	1324	4615	2351	3439	15296	Bacteria	Acidobacteriota	Vicinamibacteria	Vicinamibacterales	Vicinamibacteraceae	NA
60	sample	0	774	952	1169	335	325	507	476	648	602	562	496	360	1250	1244	923	1734	1611	1224	15192	Bacteria	Proteobacteria	Gammaproteobacteria	Burkholderiales	Comamonadaceae	Rubrivivax
61	sample	0	60	56	68	3827	3451	2878	1212	2046	1144	8	6	0	13	9	0	7	10	11	14806	Bacteria	Bacteroidota	Bacteroidia	Sphingobacteriales	env.OPS 17	NA
62	sample	0	88	99	99	100	122	265	1279	1510	1318	2496	2185	2028	740	540	363	249	477	269	14227	Bacteria	Verrucomicrobiota	Verrucomicrobiae	Verrucomicrobiales	Rubritaleaceae	Luteolibacter
63	sample	0	11	50	41	4838	3914	3054	501	824	524	0	8	7	69	58	35	40	17	31	14022	Bacteria	Proteobacteria	Gammaproteobacteria	Burkholderiales	Chromobacteriaceae	Vogesella
64	sample	0	766	689	723	1207	1105	1112	1295	1603	1189	1108	1009	727	226	174	167	281	278	197	13856	Bacteria	Proteobacteria	Gammaproteobacteria	Burkholderiales	Comamonadaceae	NA
65	sample	0	750	457	499	3316	3228	2947	565	997	513	0	0	0	0	0	0	0	0	0	13272	Bacteria	Bacteroidota	Bacteroidia	Flavobacteriales	Flavobacteriaceae	Flavobacterium
66	sample	0	59	55	74	141	111	354	812	2971	901	3471	2128	2033	0	0	0	0	0	0	13110	Bacteria	Bacteroidota	Bacteroidia	Chitinophagales	NA	NA
67	sample	0	14	0	0	3	0	6	808	1020	914	3483	3503	3054	0	0	0	0	0	0	12805	Bacteria	Planctomycetota	Planctomycetes	Gemmatales	Gemmataceae	Telmatocola
68	sample	0	3170	1956	2066	1982	1580	1131	238	327	218	29	35	32	0	0	0	0	0	0	12764	Bacteria	Patescibacteria	Gracilibacteria	NA	NA	NA
69	sample	0	34	58	81	199	135	388	3449	4677	3343	22	27	22	91	44	30	31	34	35	12700	Bacteria	Bacteroidota	Bacteroidia	Flavobacteriales	Flavobacteriaceae	Flavobacterium
70	sample	0	0	0	0	0	0	0	0	0	0	0	0	0	480	386	372	3689	3431	4323	12681	Bacteria	Nitrospirota	Nitrospiria	Nitrospirales	Nitrospiraceae	Nitrospira
71	mock	12673	0	0	0	0	0	0	0	0	0	0	0	0	0	0	0	0	0	0	12673	Bacteria	Proteobacteria	Gammaproteobacteria	Pseudomonadales	Pseudomonadaceae	Pseudomonas
72	sample	0	0	56	139	1298	1072	601	2868	3595	2884	0	0	0	0	0	0	0	0	0	12513	Bacteria	Bacteroidota	Bacteroidia	Flavobacteriales	Weeksellaceae	Chryseobacterium
73	sample	0	0	0	0	0	0	0	772	999	950	2639	3347	3757	0	0	0	0	0	0	12464	Bacteria	Nitrospirota	Nitrospiria	Nitrospirales	Nitrospiraceae	Nitrospira
74	sample	0	3460	2391	2503	0	0	0	78	133	113	147	154	171	395	570	317	633	806	533	12404	Bacteria	Proteobacteria	Alphaproteobacteria	Sphingomonadales	Sphingomonadaceae	Rhizorhapis
75	sample	0	196	233	290	1337	2460	5596	683	692	605	0	0	0	0	0	0	0	0	0	12092	Bacteria	Proteobacteria	Alphaproteobacteria	Rhizobiales	Rhizobiaceae	Allorhizobium-Neorhizobium-Pararhizobium-Rhizobium
76	sample	0	1907	2522	2903	297	259	282	255	325	256	698	606	544	194	118	131	296	229	267	12089	Bacteria	Proteobacteria	Gammaproteobacteria	Burkholderiales	Comamonadaceae	Leptothrix
77	sample	0	126	336	264	47	49	99	1982	2182	1903	1460	1290	992	229	172	165	221	152	157	11826	Bacteria	Proteobacteria	Alphaproteobacteria	Rhodobacterales	Rhodobacteraceae	Rhodobacter
78	sample	0	2240	2477	2689	151	151	252	407	406	412	265	228	233	372	228	216	276	411	256	11670	Bacteria	Proteobacteria	Alphaproteobacteria	Rhodobacterales	Rhodobacteraceae	Pseudorhodobacter
79	sample	0	611	818	839	50	54	43	495	480	521	1138	1306	1062	685	519	417	927	854	630	11449	Bacteria	Proteobacteria	Alphaproteobacteria	Rhodobacterales	Rhodobacteraceae	Defluviimonas
80	sample	0	1249	1087	1401	578	473	1179	1395	1553	1541	295	257	238	21	54	0	0	0	0	11321	Bacteria	Proteobacteria	Gammaproteobacteria	Xanthomonadales	Xanthomonadaceae	Pseudoxanthomonas
81	sample	0	67	78	75	0	0	0	333	363	324	3692	3352	2989	0	0	0	0	0	0	11273	Bacteria	Bacteroidota	Bacteroidia	Chitinophagales	Saprospiraceae	NA
82	sample	0	411	435	476	7	0	3	691	910	911	2306	1996	2157	106	95	82	139	367	136	11228	Bacteria	Chloroflexi	Anaerolineae	RBG-13-54-9	NA	NA
83	sample	0	999	879	1147	26	19	50	411	439	408	1077	1119	1023	606	543	422	665	504	585	10922	Bacteria	Verrucomicrobiota	Verrucomicrobiae	Verrucomicrobiales	Rubritaleaceae	Luteolibacter
84	sample	0	0	21	0	0	0	0	182	105	231	2119	1769	2566	285	556	251	1738	602	420	10845	Bacteria	Chloroflexi	Chloroflexia	Chloroflexales	Roseiflexaceae	Kouleothrix
85	sample	0	18	24	23	0	0	0	79	211	63	281	902	852	548	558	413	2242	2618	1965	10797	Bacteria	Acidobacteriota	Blastocatellia	2024-11-01	NA	NA
86	sample	0	334	273	292	31	34	71	1181	1522	1215	1515	1615	1204	284	237	166	253	343	175	10745	Bacteria	Bacteroidota	Bacteroidia	Cytophagales	Spirosomaceae	Runella
87	sample	0	0	0	0	0	0	0	2837	4939	2712	0	0	0	0	0	0	0	0	0	10488	Bacteria	Proteobacteria	Gammaproteobacteria	Burkholderiales	Comamonadaceae	Limnohabitans
88	sample	0	655	498	550	7	16	35	52	107	51	237	234	159	2411	1739	1252	865	631	871	10370	Bacteria	Bacteroidota	Bacteroidia	Sphingobacteriales	env.OPS 17	NA
89	sample	0	15	28	22	0	0	0	466	442	527	1342	1385	1218	1206	656	582	755	736	839	10219	Bacteria	Proteobacteria	Alphaproteobacteria	Reyranellales	Reyranellaceae	Reyranella
90	sample	0	3024	2335	2600	43	43	60	338	404	300	98	99	65	146	115	100	81	102	104	10057	Bacteria	Proteobacteria	Alphaproteobacteria	Rhodobacterales	Rhodobacteraceae	Gemmobacter
91	sample	0	0	0	0	0	0	0	0	0	0	0	0	0	1045	793	675	2781	2252	2068	9614	Bacteria	Verrucomicrobiota	Verrucomicrobiae	Pedosphaerales	Pedosphaeraceae	NA
92	sample	0	661	534	482	1742	1567	1666	683	975	625	261	155	155	0	8	0	12	43	0	9569	Bacteria	Proteobacteria	Gammaproteobacteria	Burkholderiales	Comamonadaceae	Sphaerotilus
93	sample	0	1428	2124	2277	320	210	234	189	225	194	464	424	379	115	97	122	206	154	199	9361	Bacteria	Proteobacteria	Gammaproteobacteria	Burkholderiales	Comamonadaceae	Leptothrix
94	sample	0	527	434	438	443	370	566	674	1020	688	1376	1411	1235	45	24	25	29	16	20	9341	Bacteria	Bacteroidota	Bacteroidia	Chitinophagales	Saprospiraceae	NA
95	sample	0	0	0	0	0	0	0	0	0	0	0	0	0	1270	1151	954	2327	1548	2028	9278	Bacteria	Acidobacteriota	Blastocatellia	2024-11-01	NA	NA
96	sample	0	465	563	536	1971	1544	1227	582	1170	608	104	121	99	44	45	32	26	34	42	9213	Bacteria	Bacteroidota	Bacteroidia	Flavobacteriales	Flavobacteriaceae	Flavobacterium
97	sample	0	1169	1097	931	980	722	1105	494	568	537	268	203	222	19	37	35	96	539	70	9092	Bacteria	Proteobacteria	Gammaproteobacteria	Burkholderiales	Comamonadaceae	Hydrogenophaga
98	sample	0	0	0	0	0	0	0	774	796	652	2665	2201	1921	0	0	0	0	0	0	9009	Bacteria	Proteobacteria	Gammaproteobacteria	Burkholderiales	Comamonadaceae	Hydrogenophaga
99	sample	0	0	0	0	0	0	0	0	0	0	0	0	0	99	138	75	2966	3468	2054	8800	Bacteria	Nitrospirota	Nitrospiria	Nitrospirales	Nitrospiraceae	Nitrospira
100	sample	0	187	203	218	79	79	158	1125	1355	1152	1616	1326	1260	0	0	0	0	0	0	8758	Bacteria	Proteobacteria	Gammaproteobacteria	Burkholderiales	Comamonadaceae	Hydrogenophaga
101	sample	0	0	0	0	0	0	0	0	0	0	0	0	0	1001	845	643	1840	2763	1634	8726	Bacteria	Proteobacteria	Gammaproteobacteria	Burkholderiales	Nitrosomonadaceae	Nitrosomonas
102	sample	0	0	0	0	0	0	0	12	19	21	80	59	89	328	211	294	3172	1684	2673	8642	Bacteria	Chloroflexi	Anaerolineae	Caldilineales	Caldilineaceae	NA
103	sample	0	338	233	369	1953	1557	2052	592	725	586	33	0	0	0	0	0	0	0	0	8438	Bacteria	Bacteroidota	Bacteroidia	Cytophagales	Spirosomaceae	Arcicella
104	sample	0	0	0	0	0	0	0	74	60	107	202	115	258	3172	1766	804	864	319	686	8427	Bacteria	Actinobacteriota	Actinobacteria	Corynebacteriales	Mycobacteriaceae	Mycobacterium
105	sample	0	0	0	28	3249	1842	1185	558	541	569	164	175	115	0	0	0	0	0	0	8426	Bacteria	Proteobacteria	Alphaproteobacteria	Rhodobacterales	Rhodobacteraceae	Pseudorhodobacter
106	sample	0	504	759	808	14	18	31	628	630	729	1414	1393	1304	9	0	12	10	9	0	8272	Bacteria	Proteobacteria	Gammaproteobacteria	Xanthomonadales	Xanthomonadaceae	Thermomonas
107	sample	0	1243	1583	1618	187	108	123	215	285	254	804	553	454	154	152	110	139	128	125	8235	Bacteria	Proteobacteria	Gammaproteobacteria	Burkholderiales	Comamonadaceae	Leptothrix
108	sample	0	116	69	100	111	82	91	850	901	743	1512	1889	1714	0	0	0	0	0	0	8178	Bacteria	Planctomycetota	Planctomycetes	Pirellulales	Pirellulaceae	Pirellula
109	sample	0	1193	1514	1601	13	7	20	386	440	450	880	836	766	0	0	0	0	0	0	8106	Bacteria	Bacteroidota	Bacteroidia	Cytophagales	Spirosomaceae	Rudanella
110	sample	0	2675	2293	2812	97	32	0	0	0	0	0	0	0	0	0	0	0	0	0	7909	Bacteria	Proteobacteria	Gammaproteobacteria	Burkholderiales	Comamonadaceae	NA
111	sample	0	133	134	168	28	38	80	879	1373	741	1068	992	870	260	286	219	142	318	100	7829	Bacteria	Proteobacteria	Gammaproteobacteria	Burkholderiales	Oxalobacteraceae	Undibacterium
112	sample	0	69	77	102	631	471	767	431	444	393	268	258	195	658	519	401	769	810	499	7762	Bacteria	Proteobacteria	Gammaproteobacteria	Burkholderiales	Comamonadaceae	NA
113	sample	0	2082	1435	1885	13	18	96	238	340	234	355	322	275	71	54	56	66	90	33	7663	Bacteria	Myxococcota	Polyangia	Polyangiales	Phaselicystidaceae	Phaselicystis
114	sample	0	19	0	30	0	28	0	675	732	571	1522	1348	1317	332	259	217	190	178	226	7644	Bacteria	Proteobacteria	Gammaproteobacteria	Burkholderiales	Comamonadaceae	NA
115	sample	0	0	0	0	0	0	0	14	17	16	46	69	38	1597	1189	1335	1030	1186	914	7451	Bacteria	Verrucomicrobiota	Verrucomicrobiae	Pedosphaerales	Pedosphaeraceae	SH3-11
116	sample	0	0	0	0	908	1039	2457	1051	984	994	0	0	0	0	0	0	0	0	0	7433	Bacteria	Proteobacteria	Alphaproteobacteria	Sphingomonadales	Sphingomonadaceae	Novosphingobium
117	sample	0	0	0	0	25	23	36	286	419	337	594	533	439	1406	997	645	535	654	471	7400	Bacteria	Verrucomicrobiota	Verrucomicrobiae	Verrucomicrobiales	Rubritaleaceae	Luteolibacter
118	sample	0	679	591	850	16	9	29	180	251	313	746	1061	943	101	115	91	439	647	292	7353	Bacteria	Acidobacteriota	Vicinamibacteria	Vicinamibacterales	Vicinamibacteraceae	NA
119	sample	0	0	0	0	0	0	0	325	319	330	1140	1181	923	45	101	88	924	1076	893	7345	Bacteria	Myxococcota	Polyangia	Haliangiales	Haliangiaceae	Haliangium
120	sample	0	90	112	121	68	57	55	559	674	557	1123	879	934	337	312	286	421	318	429	7332	Bacteria	Proteobacteria	Alphaproteobacteria	Rhizobiales	Rhizobiales Incertae Sedis	NA
121	sample	0	0	0	0	0	0	0	0	0	0	0	0	0	1550	1677	1767	1184	137	1010	7325	Bacteria	Myxococcota	Polyangia	Polyangiales	Polyangiaceae	Polyangium
122	sample	0	10	0	41	92	85	232	1739	2420	1682	15	10	18	233	191	95	100	123	102	7188	Bacteria	Bacteroidota	Bacteroidia	Flavobacteriales	Flavobacteriaceae	Flavobacterium
123	sample	0	0	0	0	0	0	0	0	0	0	0	0	0	1484	1198	1024	1247	1178	1046	7177	Bacteria	Planctomycetota	Planctomycetes	Planctomycetales	Rubinisphaeraceae	NA
124	sample	0	1486	1134	1259	47	48	85	268	360	284	259	279	238	196	284	133	411	145	206	7122	Bacteria	Proteobacteria	Alphaproteobacteria	Sphingomonadales	Sphingomonadaceae	Rhizorhapis
125	sample	0	769	745	724	870	778	998	534	453	483	147	168	182	72	60	46	7	35	10	7081	Bacteria	Proteobacteria	Alphaproteobacteria	Rhizobiales	Rhizobiaceae	Shinella
126	sample	0	1168	861	779	25	33	67	1307	1141	1323	52	0	45	53	48	46	0	96	0	7044	Bacteria	Proteobacteria	Alphaproteobacteria	Rhodobacterales	Rhodobacteraceae	Gemmobacter
127	sample	0	46	61	76	11	12	9	174	191	173	850	871	624	455	278	238	1098	786	981	6934	Bacteria	Bacteroidota	Bacteroidia	Cytophagales	Microscillaceae	NA
128	sample	0	14	0	0	69	86	34	840	1183	957	1360	1257	1017	0	0	0	0	0	0	6817	Bacteria	Bacteroidota	Bacteroidia	Chitinophagales	Chitinophagaceae	NA
129	sample	0	0	0	0	0	0	0	257	318	268	866	887	724	875	422	890	340	349	520	6716	Bacteria	Proteobacteria	Alphaproteobacteria	Rickettsiales	Rickettsiaceae	Candidatus Megaira
130	sample	0	16	21	23	0	0	8	682	948	663	634	599	469	510	461	275	478	561	351	6699	Bacteria	Bacteroidota	Bacteroidia	Flavobacteriales	Flavobacteriaceae	Flavobacterium
131	sample	0	183	268	287	27	32	70	711	870	708	1073	1005	810	103	70	90	101	147	121	6676	Bacteria	Bacteroidota	Bacteroidia	Cytophagales	Spirosomaceae	Runella
132	sample	0	2336	1425	2397	0	0	98	135	105	115	0	0	0	0	0	0	0	0	0	6611	Bacteria	Proteobacteria	Gammaproteobacteria	Xanthomonadales	Xanthomonadaceae	Pseudoxanthomonas
133	sample	0	323	526	578	0	0	0	146	162	139	83	78	70	1074	775	528	536	983	575	6576	Bacteria	Proteobacteria	Alphaproteobacteria	Rhodobacterales	Rhodobacteraceae	Pseudorhodobacter
134	sample	0	67	83	102	235	160	339	387	546	372	0	0	0	2617	1003	442	92	70	52	6567	Bacteria	Bacteroidota	Bacteroidia	Flavobacteriales	Flavobacteriaceae	Flavobacterium
135	sample	0	45	29	28	268	266	501	1020	1089	940	728	612	550	107	123	58	58	63	47	6532	Bacteria	Proteobacteria	Gammaproteobacteria	Burkholderiales	Comamonadaceae	Limnohabitans
136	sample	0	7	18	9	3	14	91	308	587	292	774	609	432	722	546	601	784	254	373	6424	Bacteria	Bacteroidota	Bacteroidia	Chitinophagales	NA	NA
137	sample	0	1145	1305	1591	9	15	15	175	218	169	343	345	293	104	100	88	216	173	108	6412	Bacteria	Proteobacteria	Gammaproteobacteria	Xanthomonadales	Rhodanobacteraceae	NA
138	sample	0	658	668	769	438	376	515	409	303	441	88	115	105	335	286	155	297	239	192	6389	Bacteria	Proteobacteria	Alphaproteobacteria	Rhizobiales	Beijerinckiaceae	Bosea
139	sample	0	0	0	0	0	0	0	0	0	0	2	0	1	2581	1839	1854	64	0	17	6358	Bacteria	Proteobacteria	Gammaproteobacteria	Burkholderiales	Alcaligenaceae	Candidimonas
140	sample	0	1155	1221	1402	0	0	13	100	113	107	205	208	170	481	340	196	196	184	200	6291	Bacteria	Bacteroidota	Bacteroidia	Chitinophagales	NA	NA
141	sample	0	2	0	0	0	0	0	0	9	11	10	8	9	960	1044	499	1481	1022	1224	6279	Bacteria	Verrucomicrobiota	Verrucomicrobiae	Verrucomicrobiales	DEV007	NA
142	sample	0	821	551	508	1078	956	909	203	272	283	101	57	69	105	142	62	32	76	27	6252	Bacteria	Proteobacteria	Alphaproteobacteria	Rhizobiales	Beijerinckiaceae	NA
143	sample	0	0	0	0	0	0	0	0	0	0	0	0	0	944	714	787	1351	847	1561	6204	Bacteria	Proteobacteria	Alphaproteobacteria	Sphingomonadales	Sphingomonadaceae	Novosphingobium
144	sample	0	1812	1614	1575	31	26	33	93	114	65	39	28	42	52	57	39	101	366	80	6167	Bacteria	Bacteroidota	Bacteroidia	Chitinophagales	Saprospiraceae	NA
145	sample	0	39	47	59	0	0	4	225	218	275	556	385	586	554	398	369	1029	524	865	6133	Bacteria	Chloroflexi	Anaerolineae	Caldilineales	Caldilineaceae	NA
146	mock	6115	0	0	0	0	0	0	0	0	0	0	0	0	0	0	0	0	0	0	6115	Bacteria	Firmicutes	Bacilli	Staphylococcales	Staphylococcaceae	Staphylococcus
147	sample	0	1445	1093	1751	177	168	262	234	265	240	190	146	132	0	0	0	0	0	0	6103	Bacteria	Verrucomicrobiota	Verrucomicrobiae	Verrucomicrobiales	Verrucomicrobiaceae	NA
148	sample	0	0	0	0	0	0	0	0	0	0	0	0	0	1619	1106	1359	887	469	528	5968	Bacteria	Bacteroidota	Kapabacteria	Kapabacteriales	NA	NA
149	sample	0	0	0	0	0	0	0	61	58	108	302	105	370	1568	750	811	786	336	684	5939	Bacteria	Chloroflexi	Chloroflexia	Thermomicrobiales	JG30-KF-CM45	NA
150	sample	0	679	642	766	483	494	572	165	244	163	116	98	94	505	312	330	109	69	63	5904	Bacteria	Bacteroidota	Bacteroidia	Chitinophagales	Chitinophagaceae	Sediminibacterium
151	sample	0	341	462	910	69	51	226	1156	1331	1113	73	54	50	0	0	0	0	0	0	5836	Bacteria	Proteobacteria	Alphaproteobacteria	Sphingomonadales	Sphingomonadaceae	NA
152	sample	0	0	0	0	0	0	0	0	0	0	0	0	0	486	86	275	1677	802	2490	5816	Bacteria	Chloroflexi	Anaerolineae	Ardenticatenales	NA	NA
153	sample	0	666	835	793	63	56	99	186	219	196	356	345	293	266	149	120	382	466	309	5799	Bacteria	Proteobacteria	Gammaproteobacteria	Burkholderiales	Comamonadaceae	Rhodoferax
154	sample	0	0	0	0	0	0	0	0	0	0	0	0	0	1814	1164	806	623	801	580	5788	Bacteria	Verrucomicrobiota	Verrucomicrobiae	Verrucomicrobiales	Rubritaleaceae	Luteolibacter
155	sample	0	0	0	0	0	0	0	0	0	0	0	0	0	1073	824	736	1156	1109	887	5785	Bacteria	Proteobacteria	Alphaproteobacteria	Rhodobacterales	Rhodobacteraceae	Pseudorhodobacter
156	sample	0	24	16	22	26	28	135	16	31	15	59	59	46	1366	869	537	540	1182	776	5747	Bacteria	Verrucomicrobiota	Verrucomicrobiae	NA	NA	NA
157	sample	0	2412	2060	1140	0	0	0	8	22	0	0	0	0	30	26	0	16	10	0	5724	Bacteria	Proteobacteria	Gammaproteobacteria	Alteromonadales	Alteromonadaceae	Rheinheimera
158	sample	0	754	869	1184	7	0	17	218	312	220	470	429	371	129	85	76	139	146	79	5505	Bacteria	Proteobacteria	Gammaproteobacteria	Xanthomonadales	Rhodanobacteraceae	NA
159	sample	0	125	120	117	176	94	58	395	331	284	456	544	614	520	415	303	395	159	397	5503	Bacteria	Proteobacteria	Alphaproteobacteria	Rhizobiales	Rhizobiales Incertae Sedis	NA
160	sample	0	64	83	64	13	9	34	434	438	436	791	865	725	315	209	222	281	256	200	5439	Bacteria	Verrucomicrobiota	Verrucomicrobiae	Verrucomicrobiales	Verrucomicrobiaceae	NA
161	sample	0	54	49	55	0	0	0	163	178	179	1223	1145	1052	90	29	36	420	145	580	5398	Bacteria	Proteobacteria	Gammaproteobacteria	Xanthomonadales	Xanthomonadaceae	Arenimonas
162	sample	0	162	219	376	20	18	31	423	438	510	738	883	786	107	107	91	162	170	101	5342	Bacteria	Proteobacteria	Alphaproteobacteria	Rhodobacterales	Rhodobacteraceae	Defluviimonas
163	sample	0	34	34	33	1756	1689	985	207	354	208	5	0	4	0	0	0	0	0	0	5309	Bacteria	Bacteroidota	Bacteroidia	Chitinophagales	NA	NA
164	sample	0	7	10	8	0	0	0	431	446	386	1422	1343	1247	0	0	0	0	0	0	5300	Bacteria	NA	NA	NA	NA	NA
165	sample	0	749	666	933	0	0	12	83	107	88	504	513	354	6	20	34	827	149	254	5299	Bacteria	Desulfobacterota	Desulfuromonadia	PB19	NA	NA
166	sample	0	16	45	54	0	0	0	9	12	7	0	0	6	1062	825	514	923	1076	737	5286	Bacteria	Bacteroidota	Bacteroidia	Flavobacteriales	Flavobacteriaceae	Flavobacterium
167	sample	0	63	60	89	23	26	24	219	266	266	985	865	783	307	245	248	329	261	219	5278	Bacteria	Myxococcota	Polyangia	Polyangiales	Sandaracinaceae	NA
168	sample	0	333	527	1062	571	763	1392	172	210	207	0	0	0	0	0	0	0	0	0	5237	Bacteria	Proteobacteria	Alphaproteobacteria	Caulobacterales	Caulobacteraceae	Brevundimonas
169	sample	0	0	0	0	0	0	0	1439	1684	1670	154	126	116	0	0	0	0	0	0	5189	Bacteria	Bacteroidota	Bacteroidia	Flavobacteriales	Flavobacteriaceae	Flavobacterium
170	sample	0	1375	1031	1876	220	116	85	57	86	87	29	0	0	53	92	29	12	0	14	5162	Bacteria	Proteobacteria	Gammaproteobacteria	Xanthomonadales	Xanthomonadaceae	Pseudoxanthomonas
171	mock	5116	0	0	0	0	0	0	0	0	0	0	0	0	0	0	0	0	0	0	5116	Bacteria	Firmicutes	Bacilli	Bacillales	Bacillaceae	Bacillus
172	sample	0	26	43	36	14	10	23	444	425	376	1097	1026	884	100	124	71	130	142	144	5115	Bacteria	Proteobacteria	Alphaproteobacteria	Rhodobacterales	Rhodobacteraceae	Defluviimonas
173	sample	0	0	0	0	0	0	0	0	0	0	0	0	0	798	709	432	1013	1153	976	5081	Bacteria	Nitrospirota	Nitrospiria	Nitrospirales	Nitrospiraceae	Nitrospira
174	sample	0	0	0	0	0	0	0	279	335	286	1448	1318	1253	80	0	0	0	0	0	4999	Bacteria	Bacteroidota	Bacteroidia	Flavobacteriales	Flavobacteriaceae	Flavobacterium
175	sample	0	482	1133	1838	19	35	82	493	408	468	0	0	0	0	0	0	0	0	0	4958	Bacteria	Proteobacteria	Alphaproteobacteria	Rhodobacterales	Rhodobacteraceae	Paracoccus
176	sample	0	463	534	662	74	108	149	157	221	175	399	381	350	249	156	171	204	326	159	4938	Bacteria	Gemmatimonadota	Gemmatimonadetes	Gemmatimonadales	Gemmatimonadaceae	Gemmatimonas
177	sample	0	544	526	614	41	75	41	664	706	644	362	290	258	32	29	0	26	22	23	4897	Bacteria	Proteobacteria	Gammaproteobacteria	Burkholderiales	Comamonadaceae	Acidovorax
178	sample	0	332	423	402	11	8	27	66	78	54	55	64	59	447	377	315	593	1101	481	4893	Bacteria	Proteobacteria	Gammaproteobacteria	Burkholderiales	Sutterellaceae	AAP99
179	sample	0	302	216	177	1001	724	475	566	511	458	55	38	41	63	45	39	26	115	30	4882	Bacteria	Proteobacteria	Alphaproteobacteria	Rhizobiales	Rhizobiaceae	Allorhizobium-Neorhizobium-Pararhizobium-Rhizobium
180	sample	0	0	0	0	0	0	0	0	0	0	0	0	0	1623	828	1042	821	127	441	4882	Bacteria	Proteobacteria	Gammaproteobacteria	NA	NA	NA
181	sample	0	0	0	0	0	0	0	0	0	0	0	0	0	405	215	193	1536	1229	1205	4783	Bacteria	Desulfobacterota	Desulfuromonadia	PB19	NA	NA
182	sample	0	4	0	5	0	3	4	1135	1434	1096	376	308	369	0	0	0	0	0	0	4734	Bacteria	Proteobacteria	Gammaproteobacteria	Xanthomonadales	Xanthomonadaceae	Arenimonas
183	sample	0	427	294	333	230	161	148	560	741	526	437	380	339	49	12	21	21	0	24	4703	Bacteria	Proteobacteria	Alphaproteobacteria	Sphingomonadales	Sphingomonadaceae	Rhizorhapis
184	sample	0	599	483	578	39	39	49	147	171	169	507	436	411	207	156	142	237	113	179	4662	Bacteria	Proteobacteria	Alphaproteobacteria	Caulobacterales	Hyphomonadaceae	Hirschia
185	sample	0	619	525	522	24	23	48	395	260	363	310	336	263	111	84	125	236	237	175	4656	Bacteria	Proteobacteria	Alphaproteobacteria	Rhodobacterales	Rhodobacteraceae	Rhodobacter
186	sample	0	49	56	80	27	35	65	428	498	440	911	772	684	95	96	76	66	182	58	4618	Bacteria	Verrucomicrobiota	Verrucomicrobiae	Verrucomicrobiales	Rubritaleaceae	Luteolibacter
187	sample	0	0	0	0	0	0	0	0	0	0	0	0	0	709	529	392	1074	1022	891	4617	Bacteria	Proteobacteria	Gammaproteobacteria	Burkholderiales	Comamonadaceae	Rhodoferax
188	sample	0	0	0	0	0	0	0	0	0	0	0	0	0	481	605	473	1215	875	931	4580	Bacteria	Gemmatimonadota	Gemmatimonadetes	Gemmatimonadales	Gemmatimonadaceae	NA
189	sample	0	0	0	0	0	0	0	0	0	0	0	0	0	780	464	483	1041	940	841	4549	Bacteria	Proteobacteria	Alphaproteobacteria	Rhodobacterales	Rhodobacteraceae	Defluviimonas
190	sample	0	0	0	0	32	21	29	1068	1450	896	360	301	332	0	8	0	0	0	0	4497	Bacteria	Patescibacteria	Gracilibacteria	JGI 0000069-P22	NA	NA
191	sample	0	197	209	155	202	129	129	29	46	60	113	114	86	201	193	169	1084	731	604	4451	Bacteria	Proteobacteria	Gammaproteobacteria	Burkholderiales	Comamonadaceae	Rubrivivax
192	sample	0	216	204	282	0	0	0	0	0	0	0	0	6	768	531	501	786	521	617	4432	Bacteria	Gemmatimonadota	Gemmatimonadetes	Gemmatimonadales	Gemmatimonadaceae	Gemmatimonas
193	sample	0	785	991	1001	56	55	72	0	59	0	0	0	0	289	209	186	238	186	238	4365	Bacteria	Proteobacteria	Gammaproteobacteria	Burkholderiales	Comamonadaceae	Candidatus Symbiobacter
194	sample	0	408	328	359	11	0	14	54	32	42	70	82	65	725	703	596	353	169	342	4353	Bacteria	Planctomycetota	Planctomycetes	Pirellulales	Pirellulaceae	Pirellula
195	sample	0	640	930	1038	85	72	63	130	155	144	403	371	289	0	0	0	0	0	0	4320	Bacteria	Proteobacteria	Gammaproteobacteria	Burkholderiales	Comamonadaceae	NA
196	sample	0	0	0	0	0	0	0	0	0	0	0	0	0	936	751	771	620	688	533	4299	Bacteria	Bacteroidota	Bacteroidia	Flavobacteriales	Flavobacteriaceae	Flavobacterium
197	sample	0	37	86	75	0	0	6	52	75	28	36	53	41	774	519	394	717	623	750	4266	Bacteria	Bacteroidota	Bacteroidia	Bacteroidetes VC2.1 Bac22	NA	NA
198	sample	0	5	0	0	0	0	0	38	47	82	330	227	391	335	528	270	819	598	595	4265	Bacteria	Chloroflexi	Anaerolineae	Caldilineales	Caldilineaceae	NA
199	sample	0	8	0	5	0	0	16	34	42	21	102	60	57	541	393	436	795	790	956	4256	Bacteria	NA	NA	NA	NA	NA
200	sample	0	19	24	35	17	14	40	168	362	183	945	815	779	47	31	28	223	267	174	4171	Bacteria	Bacteroidota	Bacteroidia	Chitinophagales	NA	NA
201	sample	0	5	0	2	0	0	0	49	76	65	1250	976	954	83	39	68	253	153	166	4139	Bacteria	Bacteroidota	Bacteroidia	Chitinophagales	Saprospiraceae	NA
202	sample	0	0	7	0	0	0	0	8	6	6	24	28	14	519	381	789	663	1163	508	4116	Bacteria	Bacteroidota	Bacteroidia	Chitinophagales	Chitinophagaceae	NA
203	sample	0	589	664	826	0	5	42	101	140	98	714	485	440	0	0	0	0	0	0	4104	Bacteria	Bacteroidota	Bacteroidia	Sphingobacteriales	NS11-12 marine group	NA
204	sample	0	866	595	958	32	38	50	118	133	117	223	203	177	122	97	65	86	135	57	4072	Bacteria	Verrucomicrobiota	Verrucomicrobiae	Chthoniobacterales	Chthoniobacteraceae	Chthoniobacter
205	sample	0	50	0	61	1120	672	382	542	531	632	0	0	9	0	0	0	0	0	0	3999	Bacteria	Proteobacteria	Gammaproteobacteria	Burkholderiales	Comamonadaceae	Hydrogenophaga
206	sample	0	145	149	214	150	171	290	387	637	419	290	362	381	119	46	45	44	90	41	3980	Bacteria	Bacteroidota	Bacteroidia	Chitinophagales	Chitinophagaceae	Parasediminibacterium
207	sample	0	0	0	0	0	0	0	100	70	122	342	196	401	901	494	262	364	373	352	3977	Bacteria	Proteobacteria	Alphaproteobacteria	Rhizobiales	Rhizobiales Incertae Sedis	Nordella
208	sample	0	40	24	24	527	668	411	238	320	189	0	0	0	342	217	160	227	374	210	3971	Bacteria	Bacteroidota	Bacteroidia	Chitinophagales	Chitinophagaceae	Rurimicrobium
209	sample	0	0	0	6	289	255	225	353	358	319	676	712	669	28	27	13	15	11	11	3967	Bacteria	Bacteroidota	Bacteroidia	Chitinophagales	Saprospiraceae	NA
210	sample	0	0	19	0	0	0	0	45	26	15	55	60	81	333	337	276	944	831	933	3955	Bacteria	Planctomycetota	Planctomycetes	Planctomycetales	Rubinisphaeraceae	NA
211	sample	0	13	11	25	8	14	9	22	20	13	27	0	14	906	666	507	576	542	479	3852	Bacteria	Verrucomicrobiota	Verrucomicrobiae	Verrucomicrobiales	Verrucomicrobiaceae	NA
212	sample	0	75	53	58	0	8	0	84	73	76	141	129	124	368	310	261	893	575	618	3846	Bacteria	Proteobacteria	Alphaproteobacteria	Sphingomonadales	Sphingomonadaceae	Rhizorhapis
213	sample	0	350	559	559	62	31	64	202	239	219	556	476	524	0	0	0	0	0	0	3841	Bacteria	Proteobacteria	Gammaproteobacteria	Burkholderiales	Comamonadaceae	Rubrivivax
214	sample	0	193	174	151	297	216	377	354	381	353	539	458	335	0	0	0	0	0	0	3828	Bacteria	Proteobacteria	Gammaproteobacteria	Burkholderiales	Comamonadaceae	Rhodoferax
215	sample	0	0	0	0	0	0	0	0	0	0	0	0	0	1204	1771	730	120	0	0	3825	Bacteria	Proteobacteria	Gammaproteobacteria	Burkholderiales	Neisseriaceae	NA
216	sample	0	0	0	0	0	0	0	85	118	57	352	354	213	691	597	808	310	18	203	3806	Bacteria	Bacteroidota	Bacteroidia	Cytophagales	NA	NA
217	sample	0	67	51	66	23	17	68	428	601	397	757	694	636	0	0	0	0	0	0	3805	Bacteria	Bacteroidota	Bacteroidia	Chitinophagales	Chitinophagaceae	NA
218	sample	0	14	22	32	0	0	0	0	0	0	0	0	0	730	481	609	616	462	810	3776	Bacteria	Armatimonadota	Armatimonadia	Armatimonadales	Armatimonadaceae	Armatimonas
219	sample	0	101	175	183	0	0	0	250	223	344	490	548	518	48	23	41	303	441	86	3774	Bacteria	Proteobacteria	Gammaproteobacteria	Xanthomonadales	Xanthomonadaceae	Thermomonas
220	mock	3763	0	0	0	0	0	0	0	0	0	0	0	0	0	0	0	0	0	0	3763	Bacteria	Proteobacteria	Gammaproteobacteria	Enterobacterales	Enterobacteriaceae	Escherichia-Shigella
221	sample	0	18	26	39	0	0	0	97	83	79	185	188	131	451	445	315	648	503	542	3750	Bacteria	Verrucomicrobiota	Verrucomicrobiae	Pedosphaerales	Pedosphaeraceae	NA
222	sample	0	64	76	110	496	608	1176	155	176	222	0	0	0	222	182	142	57	30	8	3724	Bacteria	Proteobacteria	Alphaproteobacteria	Sphingomonadales	Sphingomonadaceae	Sphingopyxis
223	sample	0	236	606	1378	99	134	376	286	272	289	0	0	0	0	0	0	0	0	0	3676	Bacteria	Proteobacteria	Gammaproteobacteria	Xanthomonadales	Xanthomonadaceae	Luteimonas
224	sample	0	0	0	0	0	0	0	0	0	0	0	0	0	608	608	280	678	893	592	3659	Bacteria	Proteobacteria	Alphaproteobacteria	Rhodobacterales	Rhodobacteraceae	Defluviimonas
225	mock	3649	0	0	0	0	0	0	0	0	0	0	0	0	0	0	0	0	0	0	3649	Bacteria	Proteobacteria	Gammaproteobacteria	Enterobacterales	Enterobacteriaceae	Salmonella
226	sample	0	18	7	6	453	429	219	301	379	305	603	458	444	0	0	4	9	13	0	3648	Bacteria	Bacteroidota	Bacteroidia	Sphingobacteriales	NS11-12 marine group	NA
227	sample	0	196	141	150	314	316	243	234	250	232	181	122	141	222	186	123	117	336	117	3621	Bacteria	Proteobacteria	Alphaproteobacteria	Rhizobiales	Rhizobiales Incertae Sedis	Phreatobacter
228	sample	0	802	714	854	0	0	25	228	314	232	154	135	97	27	29	0	0	0	0	3611	Bacteria	Proteobacteria	Gammaproteobacteria	Burkholderiales	Comamonadaceae	Acidovorax
229	sample	0	179	98	154	390	400	353	274	244	182	361	298	283	76	101	57	40	65	47	3602	Bacteria	Actinobacteriota	Acidimicrobiia	NA	NA	NA
230	sample	0	0	0	0	0	0	0	353	366	346	960	852	722	0	0	0	0	0	0	3599	Bacteria	Proteobacteria	Alphaproteobacteria	Holosporales	Holosporaceae	NA
231	sample	0	591	774	874	159	139	212	155	137	154	150	139	106	0	0	0	0	0	0	3590	Bacteria	Proteobacteria	Gammaproteobacteria	Burkholderiales	Comamonadaceae	NA
232	sample	0	0	0	0	0	0	0	0	0	0	0	0	0	61	0	0	60	3360	76	3557	Bacteria	Proteobacteria	Gammaproteobacteria	Burkholderiales	Comamonadaceae	Sphaerotilus
233	sample	0	379	311	571	685	502	387	251	157	281	0	0	0	0	0	0	0	0	0	3524	Bacteria	Actinobacteriota	Actinobacteria	Micrococcales	Microbacteriaceae	Microbacterium
234	sample	0	630	377	533	0	0	0	10	19	18	19	9	12	226	217	179	399	549	312	3509	Bacteria	Verrucomicrobiota	Verrucomicrobiae	Verrucomicrobiales	Verrucomicrobiaceae	NA
235	sample	0	0	0	0	0	0	0	0	0	0	0	0	0	472	472	369	784	674	710	3481	Bacteria	Verrucomicrobiota	Verrucomicrobiae	Pedosphaerales	Pedosphaeraceae	DEV114
236	sample	0	12	27	16	0	0	0	161	191	114	984	1109	854	0	0	0	0	0	0	3468	Bacteria	Bacteroidota	Bacteroidia	Chitinophagales	Saprospiraceae	NA
237	sample	0	147	169	219	525	365	167	379	406	359	267	191	249	0	0	0	0	0	0	3443	Bacteria	Proteobacteria	Alphaproteobacteria	Rhizobiales	Rhizobiaceae	Allorhizobium-Neorhizobium-Pararhizobium-Rhizobium
238	sample	0	0	0	0	0	0	0	0	0	0	0	0	0	342	418	487	711	537	948	3443	Bacteria	Proteobacteria	Gammaproteobacteria	Burkholderiales	Comamonadaceae	Hydrogenophaga
239	sample	0	49	30	43	7	8	5	72	53	51	155	202	219	660	535	344	335	313	350	3431	Bacteria	Planctomycetota	Planctomycetes	Pirellulales	Pirellulaceae	Pir4 lineage
240	sample	0	31	26	35	175	87	76	982	980	883	49	43	29	0	0	0	0	0	0	3396	Bacteria	Proteobacteria	Alphaproteobacteria	Rhizobiales	Rhizobiaceae	NA
241	sample	0	786	436	315	145	107	377	55	116	29	147	163	108	0	0	0	169	52	383	3388	Bacteria	Bacteroidota	Bacteroidia	Sphingobacteriales	NS11-12 marine group	NA
242	sample	0	0	0	0	0	0	0	0	0	0	0	0	0	362	414	418	1164	358	649	3365	Bacteria	Myxococcota	Polyangia	Nannocystales	Nannocystaceae	Nannocystis
243	sample	0	0	0	0	846	794	778	296	356	291	0	0	0	0	0	0	0	0	0	3361	Bacteria	Myxococcota	Polyangia	Polyangiales	NA	NA
244	sample	0	10	6	10	0	0	3	92	103	107	321	385	394	366	262	236	427	312	307	3341	Bacteria	Verrucomicrobiota	Verrucomicrobiae	Verrucomicrobiales	Verrucomicrobiaceae	Prosthecobacter
245	sample	0	13	17	7	0	0	0	67	60	109	534	428	694	0	0	177	639	94	477	3316	Bacteria	Chloroflexi	Anaerolineae	Caldilineales	Caldilineaceae	NA
246	sample	0	5	0	0	478	368	257	443	539	421	245	213	200	33	43	18	18	15	19	3315	Bacteria	Bacteroidota	Bacteroidia	Chitinophagales	NA	NA
247	sample	0	39	39	58	21	7	11	143	138	164	702	688	782	100	69	60	92	65	110	3288	Bacteria	Planctomycetota	Planctomycetes	Planctomycetales	Rubinisphaeraceae	NA
248	sample	0	496	565	648	15	15	18	147	202	144	440	346	244	0	0	0	0	0	0	3280	Bacteria	Bacteroidota	Bacteroidia	Chitinophagales	Saprospiraceae	NA
249	sample	0	0	0	0	0	0	0	473	673	504	623	522	448	0	0	0	0	0	0	3243	Bacteria	Bacteroidota	Bacteroidia	Chitinophagales	Chitinophagaceae	Terrimonas
250	sample	0	7	0	12	0	0	0	114	167	108	296	279	232	482	403	483	374	17	252	3226	Bacteria	Bacteroidota	Kapabacteria	Kapabacteriales	NA	NA
251	sample	0	0	0	13	543	504	401	333	456	312	220	189	198	0	0	0	0	0	0	3169	Bacteria	Bdellovibrionota	Bdellovibrionia	Bdellovibrionales	Bdellovibrionaceae	Bdellovibrio
252	sample	0	481	274	390	0	0	76	237	208	229	470	433	366	0	0	0	0	0	0	3164	Bacteria	Proteobacteria	Alphaproteobacteria	Rhodobacterales	Rhodobacteraceae	Pseudorhodobacter
253	sample	0	648	699	591	0	0	5	42	50	30	89	81	89	103	121	91	268	65	180	3152	Bacteria	Proteobacteria	Gammaproteobacteria	Xanthomonadales	Rhodanobacteraceae	Ahniella
254	sample	0	0	0	0	0	0	0	5	0	4	0	0	4	216	186	116	931	887	778	3127	Bacteria	Acidobacteriota	Thermoanaerobaculia	Thermoanaerobaculales	Thermoanaerobaculaceae	Subgroup 10
255	sample	0	0	0	0	0	0	0	59	0	49	106	113	93	909	639	565	288	96	203	3120	Bacteria	Bacteroidota	Bacteroidia	Chitinophagales	Chitinophagaceae	Terrimonas
256	sample	0	513	946	1139	49	42	53	85	128	81	29	0	0	27	16	0	0	0	12	3120	Bacteria	Proteobacteria	Gammaproteobacteria	Burkholderiales	Comamonadaceae	Rhodoferax
257	sample	0	272	340	390	37	24	54	233	378	217	456	366	334	0	0	0	0	0	0	3101	Bacteria	Proteobacteria	Gammaproteobacteria	Burkholderiales	Comamonadaceae	Hydrogenophaga
258	sample	0	0	0	0	0	0	0	0	0	0	0	0	0	376	364	217	438	1180	523	3098	Bacteria	Proteobacteria	Gammaproteobacteria	Burkholderiales	Comamonadaceae	Sphaerotilus
259	sample	0	360	289	377	20	20	30	51	53	49	168	121	115	279	210	187	242	351	159	3081	Bacteria	Verrucomicrobiota	Verrucomicrobiae	Chthoniobacterales	Chthoniobacteraceae	Chthoniobacter
260	sample	0	0	0	0	0	0	0	0	0	0	0	0	0	633	448	313	452	893	336	3075	Bacteria	Verrucomicrobiota	Verrucomicrobiae	Verrucomicrobiales	Rubritaleaceae	Luteolibacter
261	sample	0	301	407	396	76	65	75	202	300	241	360	290	228	35	38	0	21	0	24	3059	Bacteria	Proteobacteria	Gammaproteobacteria	Burkholderiales	Comamonadaceae	Leptothrix
262	sample	0	40	37	55	0	0	0	0	0	0	7	10	9	537	415	342	626	489	481	3048	Bacteria	Verrucomicrobiota	Verrucomicrobiae	Verrucomicrobiales	Rubritaleaceae	Luteolibacter
263	sample	0	0	0	0	0	0	0	31	25	34	98	123	88	768	496	460	360	161	376	3020	Bacteria	Verrucomicrobiota	Verrucomicrobiae	Pedosphaerales	Pedosphaeraceae	SH3-11
264	sample	0	444	382	376	33	26	31	184	200	196	351	275	446	0	0	0	24	13	38	3019	Bacteria	Planctomycetota	Planctomycetes	Planctomycetales	Rubinisphaeraceae	NA
265	sample	0	0	0	0	0	0	0	0	0	0	0	0	0	10	0	6	1165	1091	743	3015	Bacteria	Acidobacteriota	Thermoanaerobaculia	Thermoanaerobaculales	Thermoanaerobaculaceae	Subgroup 10
266	sample	0	0	0	0	0	0	0	0	0	0	0	0	0	542	542	504	561	234	625	3008	Bacteria	Bacteroidota	Bacteroidia	Flavobacteriales	NS9 marine group	NA
267	sample	0	0	0	0	0	0	0	0	0	0	0	0	0	1047	526	465	521	128	319	3006	Bacteria	Bacteroidota	Bacteroidia	Flavobacteriales	Flavobacteriaceae	Flavobacterium
268	sample	0	341	235	235	489	482	381	163	178	188	60	45	56	47	48	0	0	44	0	2992	Bacteria	Proteobacteria	Alphaproteobacteria	Rhizobiales	Beijerinckiaceae	NA
269	sample	0	503	479	509	0	0	0	112	96	101	414	399	375	0	0	0	0	0	0	2988	Bacteria	Proteobacteria	Alphaproteobacteria	Caulobacterales	Caulobacteraceae	Phenylobacterium
270	sample	0	113	154	194	11	0	17	247	256	278	558	513	539	59	0	38	0	0	0	2977	Bacteria	Verrucomicrobiota	Verrucomicrobiae	Verrucomicrobiales	Rubritaleaceae	Luteolibacter
271	sample	0	483	603	453	254	216	599	83	161	45	26	21	24	0	0	0	0	0	0	2968	Bacteria	Bacteroidota	Bacteroidia	Flavobacteriales	Crocinitomicaceae	Crocinitomix
272	sample	0	39	53	68	0	0	5	184	176	134	884	730	679	0	0	0	0	0	0	2952	Bacteria	Patescibacteria	Parcubacteria	Candidatus Nomurabacteria	NA	NA
273	sample	0	6	0	3	0	8	12	254	319	210	675	744	682	11	0	0	12	0	0	2936	Bacteria	Patescibacteria	Gracilibacteria	Absconditabacteriales (SR1)	NA	NA
274	sample	0	0	5	0	0	0	0	29	16	67	66	42	92	640	236	133	561	473	571	2931	Bacteria	Chloroflexi	Chloroflexia	Thermomicrobiales	JG30-KF-CM45	NA
275	sample	0	0	0	0	0	0	0	0	0	0	0	0	0	240	203	439	659	399	976	2916	Bacteria	Bacteroidota	Bacteroidia	Chitinophagales	Chitinophagaceae	Terrimonas
276	sample	0	0	0	0	0	0	0	91	106	103	554	682	593	0	0	0	573	50	161	2913	Bacteria	Chloroflexi	Anaerolineae	Ardenticatenales	Ardenticatenaceae	NA
277	sample	0	436	463	405	63	45	44	54	89	57	79	73	67	119	122	79	284	137	269	2885	Bacteria	Bacteroidota	Bacteroidia	Flavobacteriales	Flavobacteriaceae	Flavobacterium
278	sample	0	26	32	21	0	0	6	0	0	8	18	24	21	569	346	397	539	356	508	2871	Bacteria	Verrucomicrobiota	Verrucomicrobiae	Opitutales	Opitutaceae	Lacunisphaera
279	sample	0	30	30	41	347	347	262	242	319	240	234	288	220	38	30	40	30	54	51	2843	Bacteria	Bacteroidota	Bacteroidia	Chitinophagales	NA	NA
280	sample	0	42	75	62	0	0	0	56	64	52	81	85	76	439	326	306	308	525	332	2829	Bacteria	Proteobacteria	Alphaproteobacteria	Rhodobacterales	Rhodobacteraceae	Gemmobacter
281	sample	0	0	0	0	0	0	0	0	0	0	0	0	0	145	240	185	839	677	718	2804	Bacteria	Bacteroidota	Kapabacteria	Kapabacteriales	NA	NA
282	sample	0	0	0	0	0	0	0	0	0	0	0	0	0	721	446	368	341	477	448	2801	Bacteria	Proteobacteria	Gammaproteobacteria	Burkholderiales	Comamonadaceae	Hydrogenophaga
283	sample	0	0	0	0	8	13	6	182	271	234	641	638	510	66	49	51	45	24	60	2798	Bacteria	Acidobacteriota	Blastocatellia	Blastocatellales	Blastocatellaceae	Blastocatella
284	sample	0	0	0	9	0	0	0	55	52	71	140	156	156	58	54	106	339	1228	358	2782	Bacteria	Acidobacteriota	Vicinamibacteria	Vicinamibacterales	Vicinamibacteraceae	NA
285	sample	0	0	0	0	0	0	0	0	0	0	0	0	0	687	692	571	452	50	329	2781	Bacteria	Proteobacteria	Alphaproteobacteria	Rhizobiales	Rhizobiaceae	NA
286	sample	0	0	0	0	0	0	0	0	7	0	0	0	0	948	610	562	258	133	245	2763	Bacteria	Bacteroidota	Kapabacteria	Kapabacteriales	NA	NA
287	sample	0	0	0	0	0	0	0	0	0	0	0	0	0	721	676	382	373	225	376	2753	Bacteria	Proteobacteria	Alphaproteobacteria	Reyranellales	Reyranellaceae	Reyranella
288	sample	0	0	0	0	0	0	0	445	488	402	325	299	265	110	97	71	83	74	91	2750	Bacteria	Proteobacteria	Gammaproteobacteria	Burkholderiales	Comamonadaceae	Hydrogenophaga
289	sample	0	0	0	0	0	0	0	0	0	0	0	0	0	918	634	486	254	224	234	2750	Bacteria	Bacteroidota	Bacteroidia	Sphingobacteriales	NA	NA
290	sample	0	93	151	137	39	26	22	140	115	110	605	511	408	94	75	45	84	38	56	2749	Bacteria	Verrucomicrobiota	Verrucomicrobiae	Pedosphaerales	Pedosphaeraceae	NA
291	sample	0	0	0	0	549	316	242	495	506	450	60	68	59	0	0	0	0	0	0	2745	Bacteria	Proteobacteria	Alphaproteobacteria	Rhodobacterales	Rhodobacteraceae	Rhodobacter
292	sample	0	155	181	273	356	293	314	437	238	483	0	0	0	0	0	0	0	0	0	2730	Bacteria	Actinobacteriota	Actinobacteria	Micrococcales	Microbacteriaceae	Microbacterium
293	sample	0	0	0	0	0	0	0	0	0	0	0	0	0	626	450	394	473	308	430	2681	Bacteria	Verrucomicrobiota	Verrucomicrobiae	Pedosphaerales	Pedosphaeraceae	NA
294	sample	0	1064	492	624	0	0	0	0	0	0	0	0	0	91	84	70	93	40	123	2681	Bacteria	Proteobacteria	Alphaproteobacteria	Sphingomonadales	Sphingomonadaceae	SD04E11
295	sample	0	0	0	0	0	0	0	0	0	0	0	0	0	182	162	385	1154	265	520	2668	Bacteria	Bacteroidota	Bacteroidia	Chitinophagales	Saprospiraceae	NA
296	sample	0	0	0	0	0	0	0	0	0	0	0	0	0	854	554	467	317	129	326	2647	Bacteria	Proteobacteria	Alphaproteobacteria	Rhizobiales	Rhizobiales Incertae Sedis	NA
297	sample	0	82	307	309	26	34	107	260	329	299	0	0	0	240	254	92	108	81	112	2640	Bacteria	Bacteroidota	Bacteroidia	Flavobacteriales	Flavobacteriaceae	Flavobacterium
298	sample	0	14	11	22	0	0	0	113	120	89	816	821	628	1	0	0	1	0	0	2636	Bacteria	Myxococcota	Polyangia	Nannocystales	Nannocystaceae	Nannocystis
299	sample	0	0	0	0	0	0	0	0	0	0	0	0	0	559	587	369	445	180	495	2635	Bacteria	Chloroflexi	Anaerolineae	2020-01-01	NA	NA
300	sample	0	51	43	68	13	10	21	150	180	131	419	350	337	41	25	23	361	209	196	2628	Bacteria	Proteobacteria	Alphaproteobacteria	Dongiales	Dongiaceae	Dongia
301	sample	0	0	0	0	0	0	0	0	0	0	0	0	0	328	239	144	560	327	1026	2624	Bacteria	Bacteroidota	Bacteroidia	NA	NA	NA
302	sample	0	0	0	0	0	0	0	0	0	0	0	0	0	437	395	490	582	148	551	2603	Bacteria	Bacteroidota	Kapabacteria	Kapabacteriales	NA	NA
303	sample	0	0	0	0	0	0	0	0	0	0	0	0	0	425	363	294	492	516	513	2603	Bacteria	Proteobacteria	Gammaproteobacteria	Burkholderiales	Sutterellaceae	NA
304	sample	0	7	0	11	0	0	0	117	87	123	319	380	343	247	235	162	195	125	230	2581	Bacteria	Proteobacteria	Alphaproteobacteria	Rhizobiales	Hyphomicrobiaceae	Hyphomicrobium
305	sample	0	0	0	0	0	0	0	0	30	0	101	53	51	112	144	61	508	673	846	2579	Bacteria	Proteobacteria	Alphaproteobacteria	Reyranellales	Reyranellaceae	NA
306	sample	0	0	0	0	0	0	0	108	143	170	780	616	756	0	0	0	0	0	0	2573	Bacteria	Verrucomicrobiota	Chlamydiae	Chlamydiales	Simkaniaceae	NA
307	sample	0	0	0	0	0	0	0	0	0	0	0	0	0	386	295	320	445	666	461	2573	Bacteria	Proteobacteria	Gammaproteobacteria	Burkholderiales	Comamonadaceae	NA
308	sample	0	80	103	129	111	85	61	67	105	43	227	212	193	293	258	146	175	104	162	2554	Bacteria	Bacteroidota	Bacteroidia	Sphingobacteriales	NS11-12 marine group	NA
309	sample	0	348	357	306	24	16	29	95	70	79	144	61	116	155	105	116	182	173	164	2540	Bacteria	Proteobacteria	Alphaproteobacteria	Rhizobiales	Rhizobiaceae	Shinella
310	sample	0	0	0	0	0	0	0	0	0	0	0	0	0	488	417	344	287	689	312	2537	Bacteria	Proteobacteria	Alphaproteobacteria	Rhodobacterales	Rhodobacteraceae	Rhodobacter
311	sample	0	9	9	5	18	0	0	39	178	40	750	527	403	88	36	24	157	115	121	2519	Bacteria	Bacteroidota	Bacteroidia	Chitinophagales	Saprospiraceae	Aureispira
312	sample	0	26	47	29	0	0	0	185	257	192	563	514	521	16	19	24	26	17	19	2455	Bacteria	Bacteroidota	Bacteroidia	Chitinophagales	Saprospiraceae	NA
313	sample	0	40	46	51	0	6	12	103	158	116	340	321	262	241	150	212	149	78	132	2417	Bacteria	Verrucomicrobiota	Verrucomicrobiae	Pedosphaerales	Pedosphaeraceae	SH3-11
314	sample	0	179	104	121	557	266	309	272	305	304	0	0	0	0	0	0	0	0	0	2417	Bacteria	Proteobacteria	Gammaproteobacteria	Xanthomonadales	Xanthomonadaceae	Stenotrophomonas
315	sample	0	455	415	379	367	281	171	67	76	87	0	33	0	0	36	48	0	0	0	2415	Bacteria	Proteobacteria	Gammaproteobacteria	Xanthomonadales	Xanthomonadaceae	Lysobacter
316	sample	0	0	0	0	0	0	0	0	0	0	0	0	0	769	566	422	251	194	207	2409	Bacteria	Proteobacteria	Gammaproteobacteria	Burkholderiales	Neisseriaceae	NA
317	sample	0	35	32	46	0	0	0	32	27	30	118	118	110	320	270	227	388	312	335	2400	Bacteria	Verrucomicrobiota	Verrucomicrobiae	Verrucomicrobiales	Rubritaleaceae	Luteolibacter
318	sample	0	0	0	0	0	0	0	0	0	0	0	0	0	469	1199	714	0	0	0	2382	Bacteria	Proteobacteria	Alphaproteobacteria	Sphingomonadales	Sphingomonadaceae	Sphingobium
319	sample	0	0	0	0	0	0	0	0	0	0	0	0	0	438	524	472	400	259	285	2378	Bacteria	Planctomycetota	OM190	NA	NA	NA
320	sample	0	70	120	149	11	12	9	173	180	181	497	476	497	0	0	0	0	0	0	2375	Bacteria	Proteobacteria	Gammaproteobacteria	Burkholderiales	Nitrosomonadaceae	Nitrosomonas
321	sample	0	0	0	0	0	0	0	0	0	0	0	0	0	636	535	357	256	287	289	2360	Bacteria	Proteobacteria	Gammaproteobacteria	Pseudomonadales	Moraxellaceae	[Agitococcus] lubricus group
322	sample	0	0	0	0	0	0	0	0	0	0	0	0	0	414	328	289	481	328	504	2344	Bacteria	Bacteroidota	Bacteroidia	Chitinophagales	Saprospiraceae	Haliscomenobacter
323	sample	0	78	69	84	13	0	16	288	294	278	453	390	368	0	0	0	0	0	0	2331	Bacteria	Verrucomicrobiota	Verrucomicrobiae	Verrucomicrobiales	Rubritaleaceae	Luteolibacter
324	sample	0	0	0	0	0	0	0	220	234	208	621	517	528	0	0	0	0	0	0	2328	Bacteria	Bacteroidota	Bacteroidia	Chitinophagales	Chitinophagaceae	NA
325	sample	0	0	0	0	0	0	0	0	0	0	0	0	0	598	621	392	243	183	279	2316	Bacteria	Bacteroidota	Bacteroidia	Chitinophagales	Chitinophagaceae	Ferruginibacter
326	sample	0	0	0	0	0	0	0	0	0	0	0	0	0	525	453	324	321	291	393	2307	Bacteria	Planctomycetota	Planctomycetes	Pirellulales	Pirellulaceae	Blastopirellula
327	sample	0	45	116	109	0	0	4	108	281	119	437	447	324	92	52	49	33	58	25	2299	Bacteria	Bacteroidota	Bacteroidia	Chitinophagales	NA	NA
328	sample	0	0	0	0	0	0	0	10	5	7	6	12	0	535	420	443	273	290	288	2289	Bacteria	Bacteroidota	Bacteroidia	Flavobacteriales	Flavobacteriaceae	Flavobacterium
329	sample	0	0	0	0	6	8	0	173	168	149	544	489	417	124	93	46	30	9	28	2284	Bacteria	Bacteroidota	Bacteroidia	Flavobacteriales	Flavobacteriaceae	Flavobacterium
330	sample	0	32	35	44	0	0	0	27	0	27	83	73	67	396	284	321	336	298	258	2281	Bacteria	Proteobacteria	Alphaproteobacteria	Rhodobacterales	Rhodobacteraceae	Rhodobacter
331	sample	0	0	0	0	0	0	0	0	0	0	0	0	0	672	384	353	414	187	255	2265	Bacteria	Bacteroidota	Bacteroidia	Chitinophagales	NA	NA
332	sample	0	0	0	0	0	0	0	0	0	0	0	0	0	594	485	377	286	197	326	2265	Bacteria	Bacteroidota	Bacteroidia	Chitinophagales	Chitinophagaceae	Ferruginibacter
333	sample	0	0	0	0	0	0	0	0	0	0	0	0	0	89	92	228	931	533	377	2250	Bacteria	Chloroflexi	Anaerolineae	Caldilineales	Caldilineaceae	NA
334	sample	0	0	0	10	0	0	0	68	73	78	664	806	550	0	0	0	0	0	0	2249	Bacteria	Myxococcota	Polyangia	Nannocystales	Nannocystaceae	Nannocystis
335	sample	0	0	0	0	0	0	0	178	78	151	659	595	581	0	0	0	0	0	0	2242	Bacteria	Proteobacteria	Gammaproteobacteria	Burkholderiales	Comamonadaceae	Hydrogenophaga
336	sample	0	14	26	21	0	0	0	21	11	30	94	93	124	493	363	240	219	215	277	2241	Bacteria	Planctomycetota	Planctomycetes	Pirellulales	Pirellulaceae	Pir4 lineage
337	sample	0	810	534	709	6	0	18	31	45	26	17	18	20	0	0	0	4	0	0	2238	Bacteria	Proteobacteria	Alphaproteobacteria	Micavibrionales	NA	NA
338	sample	0	9	11	8	4	3	9	293	273	223	515	472	406	0	0	0	0	0	0	2226	Bacteria	Bacteroidota	Bacteroidia	Cytophagales	Raineyaceae	Raineya
339	sample	0	155	127	122	164	160	170	137	149	149	320	300	262	0	0	0	0	0	0	2215	Bacteria	Proteobacteria	Gammaproteobacteria	Burkholderiales	Comamonadaceae	Leptothrix
340	sample	0	146	147	164	119	113	104	173	258	194	178	161	159	87	68	39	39	16	36	2201	Bacteria	Bacteroidota	Bacteroidia	Flavobacteriales	Crocinitomicaceae	Fluviicola
341	sample	0	556	572	710	0	0	0	132	69	137	8	14	0	0	0	0	3	0	0	2201	Bacteria	Actinobacteriota	Actinobacteria	Micrococcales	Microbacteriaceae	Leucobacter
342	sample	0	21	7	20	69	63	63	240	308	347	343	209	282	62	44	39	19	25	26	2187	Bacteria	Proteobacteria	Alphaproteobacteria	Rhizobiales	C2U	NA
343	sample	0	0	0	0	0	0	0	0	0	0	0	0	0	795	406	355	355	67	205	2183	Bacteria	Proteobacteria	Alphaproteobacteria	Rickettsiales	bac2nit3	NA
344	sample	0	0	0	0	0	0	0	167	168	167	590	539	513	0	0	0	0	14	0	2158	Bacteria	Proteobacteria	Alphaproteobacteria	Caedibacterales	Caedibacteraceae	Caedibacter
345	sample	0	2	0	4	0	0	0	125	133	166	209	294	236	172	119	155	258	102	182	2157	Bacteria	Proteobacteria	Alphaproteobacteria	Tistrellales	Geminicoccaceae	Candidatus Alysiosphaera
346	sample	0	15	25	14	0	0	0	59	27	79	801	729	407	0	0	0	0	0	0	2156	Bacteria	Myxococcota	Polyangia	Nannocystales	Nannocystaceae	NA
347	sample	0	5	3	0	0	0	0	11	13	18	86	86	78	114	105	90	459	673	414	2155	Bacteria	Proteobacteria	Gammaproteobacteria	Burkholderiales	NA	NA
348	sample	0	0	0	0	0	0	0	0	0	0	0	0	0	375	330	295	442	336	360	2138	Bacteria	Proteobacteria	Gammaproteobacteria	Burkholderiales	Comamonadaceae	Roseateles
349	sample	0	615	356	386	101	109	58	128	189	154	13	15	13	0	0	0	0	0	0	2137	Bacteria	Bacteroidota	Bacteroidia	Cytophagales	Spirosomaceae	Arcicella
350	sample	0	0	9	14	19	11	11	241	273	241	390	513	408	0	0	0	0	0	0	2130	Bacteria	Planctomycetota	Planctomycetes	Planctomycetales	Rubinisphaeraceae	SH-PL14
351	sample	0	3	6	5	33	49	46	197	217	193	487	449	442	0	0	0	0	0	0	2127	Bacteria	Verrucomicrobiota	Verrucomicrobiae	Verrucomicrobiales	NA	NA
352	sample	0	0	0	0	0	0	0	0	0	0	0	0	0	13	16	11	852	441	783	2116	Bacteria	Verrucomicrobiota	Verrucomicrobiae	Pedosphaerales	Pedosphaeraceae	NA
353	sample	0	392	212	275	26	26	9	87	89	81	207	266	236	48	46	33	35	17	30	2115	Bacteria	Planctomycetota	Planctomycetes	Pirellulales	Pirellulaceae	Pirellula
354	sample	0	0	0	0	0	0	0	0	0	0	0	0	0	144	110	63	657	449	692	2115	Bacteria	Proteobacteria	Alphaproteobacteria	Micropepsales	Micropepsaceae	NA
355	sample	0	0	0	0	283	352	1147	90	147	79	8	0	0	0	0	0	0	0	0	2106	Bacteria	Bdellovibrionota	Bdellovibrionia	Bdellovibrionales	Bdellovibrionaceae	Bdellovibrio
356	sample	0	1052	650	365	0	0	0	0	5	0	0	0	0	0	0	0	18	6	0	2096	Bacteria	Proteobacteria	Gammaproteobacteria	Alteromonadales	Alteromonadaceae	Rheinheimera
357	sample	0	13	13	11	0	0	15	160	163	132	569	577	437	0	0	0	0	0	0	2090	Bacteria	Bacteroidota	Bacteroidia	Flavobacteriales	Flavobacteriaceae	Flavobacterium
358	sample	0	0	0	0	0	0	0	0	0	0	0	0	0	419	498	440	404	83	230	2074	Bacteria	Myxococcota	Polyangia	Nannocystales	Nannocystaceae	Nannocystis
359	sample	0	11	8	13	0	0	0	19	55	62	179	142	158	235	239	162	297	255	223	2058	Bacteria	Proteobacteria	Gammaproteobacteria	R7C24	NA	NA
360	sample	0	0	0	0	0	0	0	0	0	0	0	0	0	266	161	145	557	422	474	2025	Bacteria	Acidobacteriota	Blastocatellia	Blastocatellales	Blastocatellaceae	NA
361	sample	0	214	284	278	0	0	0	175	177	185	205	272	208	0	0	0	0	0	0	1998	Bacteria	Proteobacteria	Alphaproteobacteria	Rhodobacterales	Rhodobacteraceae	Defluviimonas
362	sample	0	0	0	0	0	0	0	0	0	0	0	0	0	180	219	73	215	1150	158	1995	Bacteria	Bacteroidota	Bacteroidia	Flavobacteriales	Flavobacteriaceae	Flavobacterium
363	sample	0	0	0	0	0	0	0	0	0	0	0	0	0	583	330	352	271	173	284	1993	Bacteria	Myxococcota	Polyangia	Polyangiales	Polyangiaceae	NA
364	sample	0	0	0	0	0	0	0	0	0	0	0	0	0	273	257	205	415	450	351	1951	Bacteria	Verrucomicrobiota	Verrucomicrobiae	Verrucomicrobiales	Verrucomicrobiaceae	NA
365	sample	0	14	30	39	10	5	5	86	135	113	444	419	401	30	13	29	67	62	48	1950	Bacteria	Proteobacteria	Gammaproteobacteria	Gammaproteobacteria Incertae Sedis	Unknown Family	Acidibacter
366	sample	0	0	0	0	0	0	0	0	0	0	0	0	0	242	275	227	484	388	334	1950	Bacteria	Proteobacteria	Gammaproteobacteria	Burkholderiales	Comamonadaceae	Leptothrix
367	sample	0	0	0	0	0	0	0	0	0	0	0	0	0	444	253	263	543	89	348	1940	Bacteria	Proteobacteria	Alphaproteobacteria	Paracaedibacterales	Paracaedibacteraceae	NA
368	sample	0	79	62	85	0	0	35	76	80	89	141	130	96	128	114	107	356	142	216	1936	Bacteria	Proteobacteria	Alphaproteobacteria	Sphingomonadales	Sphingomonadaceae	Sphingorhabdus
369	sample	0	37	33	48	4	8	0	108	125	141	477	480	455	0	0	0	0	0	0	1916	Bacteria	NB1-j	NA	NA	NA	NA
370	sample	0	0	10	0	0	0	0	557	732	593	0	0	0	11	10	0	0	0	0	1913	Bacteria	Proteobacteria	Gammaproteobacteria	Burkholderiales	Comamonadaceae	Acidovorax
371	sample	0	0	13	6	0	0	0	357	531	438	48	46	32	150	98	63	44	25	53	1904	Bacteria	Proteobacteria	Gammaproteobacteria	Pseudomonadales	Pseudomonadaceae	Pseudomonas
372	sample	0	0	0	0	0	0	0	533	822	548	0	0	0	0	0	0	0	0	0	1903	Bacteria	Bacteroidota	Bacteroidia	Flavobacteriales	Weeksellaceae	Chryseobacterium
373	sample	0	51	40	41	0	0	0	93	74	134	553	424	452	0	0	0	0	0	0	1862	Bacteria	Chloroflexi	Anaerolineae	Ardenticatenales	Ardenticatenaceae	NA
374	sample	0	157	98	119	0	0	0	0	3	4	11	11	6	249	249	174	299	193	282	1855	Bacteria	Planctomycetota	Planctomycetes	Pirellulales	Pirellulaceae	Blastopirellula
375	sample	0	457	514	524	32	41	27	74	95	68	8	6	0	0	0	3	0	0	5	1854	Bacteria	Bacteroidota	Bacteroidia	Chitinophagales	NA	NA
376	sample	0	161	122	162	0	17	0	176	166	161	61	46	51	170	128	102	116	80	135	1854	Bacteria	Proteobacteria	Alphaproteobacteria	Sphingomonadales	Sphingomonadaceae	NA
377	sample	0	6	7	5	0	0	0	0	0	0	15	18	17	67	16	49	447	502	689	1838	Bacteria	Myxococcota	Polyangia	Polyangiales	Polyangiaceae	Aetherobacter
378	sample	0	164	140	168	8	0	0	122	127	139	283	393	291	0	0	0	0	0	0	1835	Bacteria	Planctomycetota	Planctomycetes	Planctomycetales	Rubinisphaeraceae	NA
379	sample	0	42	33	41	0	0	0	99	164	107	465	509	348	0	0	0	0	8	0	1816	Bacteria	Chloroflexi	Anaerolineae	Anaerolineales	Anaerolineaceae	NA
380	sample	0	0	0	0	0	0	0	0	0	56	33	48	40	239	248	189	320	564	78	1815	Bacteria	Proteobacteria	Alphaproteobacteria	Rhodobacterales	Rhodobacteraceae	Defluviimonas
381	sample	0	0	0	0	0	0	0	0	0	0	0	0	0	327	286	120	345	461	273	1812	Bacteria	Bacteroidota	Bacteroidia	Flavobacteriales	Flavobacteriaceae	Flavobacterium
382	sample	0	0	0	0	0	0	0	0	0	0	0	0	0	129	180	107	375	669	352	1812	Bacteria	Bacteroidota	Bacteroidia	Chitinophagales	Saprospiraceae	NA
383	sample	0	148	123	179	13	0	12	48	42	82	134	121	107	135	83	96	189	115	162	1789	Bacteria	Gemmatimonadota	Gemmatimonadetes	Gemmatimonadales	Gemmatimonadaceae	Gemmatimonas
384	sample	0	106	63	88	0	0	0	0	0	0	59	55	48	332	317	253	223	74	166	1784	Bacteria	Proteobacteria	Alphaproteobacteria	Sphingomonadales	Sphingomonadaceae	Novosphingobium
385	sample	0	0	39	47	0	0	91	181	183	125	215	206	213	140	85	52	76	40	79	1772	Bacteria	Bdellovibrionota	Bdellovibrionia	Bdellovibrionales	Bdellovibrionaceae	Bdellovibrio
386	sample	0	0	10	4	0	0	0	68	84	102	529	436	531	0	0	0	0	0	0	1764	Bacteria	Chloroflexi	Anaerolineae	Caldilineales	Caldilineaceae	NA
387	sample	0	0	0	0	0	0	0	0	0	0	0	0	0	425	369	290	315	120	237	1756	Bacteria	Planctomycetota	OM190	NA	NA	NA
388	sample	0	0	0	0	0	0	0	0	0	0	0	0	0	154	114	139	493	481	374	1755	Bacteria	Gemmatimonadota	Gemmatimonadetes	Gemmatimonadales	Gemmatimonadaceae	NA
389	sample	0	12	0	38	106	144	448	312	369	310	11	0	0	0	0	0	0	0	0	1750	Bacteria	Proteobacteria	Gammaproteobacteria	Xanthomonadales	Xanthomonadaceae	Luteimonas
390	sample	0	247	216	261	0	0	0	22	18	19	55	59	43	262	218	114	93	60	61	1748	Bacteria	Proteobacteria	Alphaproteobacteria	Caulobacterales	Caulobacteraceae	Caulobacter
391	sample	0	0	0	0	2	0	4	99	113	89	546	449	445	0	0	0	0	0	0	1747	Bacteria	Proteobacteria	Alphaproteobacteria	Caulobacterales	Hyphomonadaceae	SWB02
392	sample	0	5	0	7	0	4	4	497	577	402	89	72	87	0	0	0	0	0	0	1744	Bacteria	Patescibacteria	Gracilibacteria	Absconditabacteriales (SR1)	NA	NA
393	sample	0	0	0	0	0	0	0	0	0	0	0	0	0	493	363	168	244	197	248	1713	Bacteria	Bacteroidota	Bacteroidia	Sphingobacteriales	Sphingobacteriaceae	Pedobacter
394	sample	0	210	213	224	0	0	0	57	53	56	143	141	163	73	67	39	92	62	112	1705	Bacteria	Proteobacteria	Alphaproteobacteria	Sphingomonadales	Sphingomonadaceae	Rhizorhapis
395	sample	0	6	13	0	0	0	0	366	483	384	142	111	129	43	13	8	0	0	7	1705	Bacteria	Proteobacteria	Gammaproteobacteria	Pseudomonadales	Pseudomonadaceae	Pseudomonas
396	sample	0	0	0	0	0	0	0	0	0	0	0	0	0	329	261	126	314	415	258	1703	Bacteria	Bacteroidota	Bacteroidia	Flavobacteriales	Flavobacteriaceae	Flavobacterium
397	sample	0	0	0	0	0	0	0	45	0	0	70	77	112	370	258	222	255	84	209	1702	Bacteria	Planctomycetota	Planctomycetes	Planctomycetales	Rubinisphaeraceae	SH-PL14
398	sample	0	0	0	2	0	0	0	182	269	144	391	331	382	0	0	0	0	0	0	1701	Bacteria	Patescibacteria	Parcubacteria	Candidatus Campbellbacteria	NA	NA
399	sample	0	0	0	0	0	0	0	0	0	0	0	0	0	360	340	671	202	21	90	1684	Bacteria	Myxococcota	Polyangia	Haliangiales	Haliangiaceae	Haliangium
400	sample	0	0	0	0	0	0	0	0	0	0	0	0	0	449	515	440	140	38	96	1678	Bacteria	Bacteroidota	Bacteroidia	Cytophagales	Spirosomaceae	Lacihabitans
401	sample	0	193	116	63	138	104	124	267	311	249	39	40	31	0	0	0	0	0	0	1675	Bacteria	Proteobacteria	Gammaproteobacteria	Burkholderiales	Comamonadaceae	Candidatus Symbiobacter
402	sample	0	0	54	100	25	33	286	396	369	404	0	0	0	0	0	0	0	0	0	1667	Bacteria	Proteobacteria	Gammaproteobacteria	Burkholderiales	Comamonadaceae	Variovorax
403	sample	0	0	0	0	0	0	0	0	0	0	0	0	0	236	178	172	508	152	418	1664	Bacteria	Proteobacteria	Alphaproteobacteria	Sphingomonadales	Sphingomonadaceae	Rhizorhapis
404	sample	0	0	0	0	0	0	0	93	126	95	201	174	171	226	121	79	187	72	105	1650	Bacteria	Proteobacteria	Alphaproteobacteria	Micavibrionales	NA	NA
405	sample	0	45	49	68	12	0	6	41	69	42	126	51	33	152	168	84	304	150	248	1648	Bacteria	Planctomycetota	OM190	NA	NA	NA
406	sample	0	0	0	0	0	0	0	236	339	211	313	292	244	0	0	0	0	0	0	1635	Bacteria	Proteobacteria	Gammaproteobacteria	Burkholderiales	Oxalobacteraceae	Undibacterium
407	sample	0	0	0	0	0	0	0	0	0	0	0	0	0	405	308	238	255	259	169	1634	Bacteria	Bacteroidota	Bacteroidia	Chitinophagales	NA	NA
408	sample	0	0	0	0	0	0	0	0	0	0	0	0	0	301	216	190	291	349	281	1628	Bacteria	Bacteroidota	Bacteroidia	Chitinophagales	Chitinophagaceae	Ferruginibacter
409	sample	0	6	24	19	0	0	0	56	66	39	138	137	94	330	179	219	110	60	146	1623	Bacteria	Bacteroidota	Bacteroidia	Cytophagales	Microscillaceae	OLB12
410	sample	0	0	0	0	0	0	0	0	0	0	0	0	0	481	345	230	233	61	272	1622	Bacteria	Actinobacteriota	Thermoleophilia	Solirubrobacterales	67-14	NA
411	sample	0	0	0	0	0	0	0	0	0	0	0	0	0	516	344	303	189	67	195	1614	Bacteria	Verrucomicrobiota	Verrucomicrobiae	Opitutales	Opitutaceae	IMCC26134
412	sample	0	0	2	4	0	0	0	51	48	73	170	79	184	339	263	228	74	32	66	1613	Bacteria	Actinobacteriota	Thermoleophilia	Solirubrobacterales	67-14	NA
413	sample	0	81	0	0	369	296	347	86	87	108	73	82	74	0	0	0	0	0	0	1603	Bacteria	Proteobacteria	Alphaproteobacteria	Caulobacterales	Caulobacteraceae	Brevundimonas
414	sample	0	6	9	7	0	0	0	170	131	240	368	182	488	0	0	0	0	0	0	1601	Bacteria	Chloroflexi	Chloroflexia	Thermomicrobiales	JG30-KF-CM45	NA
415	sample	0	113	114	172	0	0	0	15	11	27	21	41	32	187	174	116	221	143	214	1601	Bacteria	Proteobacteria	Alphaproteobacteria	Caulobacterales	Caulobacteraceae	Phenylobacterium
416	sample	0	0	0	6	0	0	0	81	72	74	218	214	329	176	138	57	86	69	80	1600	Bacteria	Proteobacteria	Alphaproteobacteria	Rhizobiales	Rhizobiaceae	Mesorhizobium
417	sample	0	0	0	0	0	0	4	132	111	138	197	210	215	138	91	74	63	157	69	1599	Bacteria	Patescibacteria	Gracilibacteria	NA	NA	NA
418	sample	0	2	4	0	0	0	0	104	121	187	490	169	521	0	0	0	0	0	0	1598	Bacteria	Chloroflexi	Chloroflexia	Thermomicrobiales	JG30-KF-CM45	NA
419	sample	0	199	137	126	0	0	0	0	0	0	0	0	0	372	263	169	117	82	127	1592	Bacteria	Bacteroidota	Bacteroidia	Chitinophagales	NA	NA
420	sample	0	0	0	0	0	0	0	0	0	0	0	0	0	927	430	231	0	0	0	1588	Bacteria	Bacteroidota	Bacteroidia	Flavobacteriales	Flavobacteriaceae	Flavobacterium
421	sample	0	0	0	0	0	0	0	30	42	30	71	70	98	133	58	87	301	259	408	1587	Bacteria	Bacteroidota	Bacteroidia	Cytophagales	Microscillaceae	NA
422	sample	0	22	20	14	0	0	0	137	239	142	503	277	158	5	6	3	18	28	13	1585	Bacteria	Planctomycetota	028H05-P-BN-P5	NA	NA	NA
423	sample	0	0	0	0	0	0	0	0	0	0	0	0	0	403	407	225	223	89	229	1576	Bacteria	Bacteroidota	Bacteroidia	Flavobacteriales	Flavobacteriaceae	Maribacter
424	sample	0	0	0	0	0	0	0	460	604	510	0	0	0	0	0	0	0	0	0	1574	Bacteria	Patescibacteria	Gracilibacteria	Absconditabacteriales (SR1)	NA	NA
425	sample	0	4	3	7	0	0	0	4	5	2	21	31	26	437	284	241	170	181	155	1571	Bacteria	Bacteroidota	Bacteroidia	Cytophagales	Microscillaceae	NA
426	sample	0	69	62	85	193	180	551	147	111	166	0	0	0	0	0	0	0	0	0	1564	Bacteria	Proteobacteria	Alphaproteobacteria	Rhizobiales	Beijerinckiaceae	Bosea
427	sample	0	25	35	41	153	303	871	43	45	45	0	0	0	0	0	0	0	0	0	1561	Bacteria	Proteobacteria	Alphaproteobacteria	Rhizobiales	Rhizobiaceae	Ensifer
428	sample	0	192	73	98	372	501	194	39	45	45	0	0	0	0	0	0	0	0	0	1559	Bacteria	Proteobacteria	Alphaproteobacteria	Caulobacterales	Caulobacteraceae	Brevundimonas
429	sample	0	0	0	0	0	0	0	0	0	0	0	20	0	242	138	178	449	254	276	1557	Bacteria	Proteobacteria	Alphaproteobacteria	Caulobacterales	Hyphomonadaceae	SWB02
430	sample	0	150	212	183	257	279	432	0	0	43	0	0	0	0	0	0	0	0	0	1556	Bacteria	Proteobacteria	Gammaproteobacteria	Xanthomonadales	Xanthomonadaceae	Stenotrophomonas
431	sample	0	0	0	0	270	278	462	162	142	125	34	39	40	0	0	0	0	0	0	1552	Bacteria	Patescibacteria	Gracilibacteria	Absconditabacteriales (SR1)	NA	NA
432	sample	0	0	262	0	12	6	12	334	561	352	0	10	0	0	0	0	0	0	0	1549	Bacteria	Proteobacteria	Gammaproteobacteria	Pseudomonadales	Moraxellaceae	Acinetobacter
433	sample	0	0	0	0	0	0	0	0	0	0	0	0	0	533	638	377	0	0	0	1548	Bacteria	Proteobacteria	Gammaproteobacteria	Xanthomonadales	Xanthomonadaceae	Lysobacter
[truncated: 5,669 more rows]

## Sheet: ASV_MiSeq_TaxaAnalysis
	asv_counts	read_counts	kingdom_categories	kingdom_counts	kingdom_reads	phylum_categories	phylum_counts	phylum_reads	class_categories	class_counts	class_reads	order_categories	order_counts	order_reads	family_categories	family_counts	family_reads	genus_categories	genus_counts	genus_reads
[truncated: 472 more rows]

[truncated: 10 more sheets: ASV_Combo_rps, ASV_Combo_TaxaAnalysis, ASV_Seq_Earth, ASV_Seq_MiSeq, ASV_Seq_Combo, Comparison, 27F_534R_Bootstrap, Earth_Bootstrap, MiSeq_Bootstrap, Combined_Bootstrap]
