# Supplementary material for: Metagenomics and metabarcoding experimental choices and their impact on microbial community characterization in freshwater recirculating aquaculture systems
Source: Environ Microbiome. 2023 Feb 14;18:8. doi: 10.1186/s40793-023-00459-z (PMC9930364; doi:10.1186/s40793-023-00459-z)
Supplement: Supplementary file 3 — Additional file 3. Information regarding the alpha values for each dataset. [file 40793_2023_459_MOESM3_ESM.xlsx]

## Sheet: metadata
sheet	sheet description		column	sheet	column description
Alpha_Values	Alpha indice values		Sample_Number	Alpha_Values	sample number also used in manuscript
			Source	Alpha_Values	source indicates whether the ASV was derived from samples, from the mock community, or occurs in both
			Dataset	Alpha_Values	dataset used to demultiplex
			Dataset_Demultiplexed	Alpha_Values	name of the demultiplexed dataset
			Sequenced_Platform	Alpha_Values	indicates which sequencing platform was used for a sample
			Sample_Farm	Alpha_Values	A and B designate two farms
			Sample_Compartment	Alpha_Values	indicates which compartment of the recirculation system was sampled
			Sample_Tank	Alpha_Values	indicates the specific circuit and tank that was sampled
			Sample_Method	Alpha_Values	indicates the method used to collect biological material
			Sample_Type	Alpha_Values	indicates the niche sampled (water vs biofilm from the tank wall)
			Same_Date_YYYYMMDD	Alpha_Values	date the sample was taken and format of date
			Richness_ASVs	Alpha_Values	Alpha richness based on ASVs
			Shannon_diversity_ASVs	Alpha_Values	Shannon diversity based on ASVs
			Dataset	Alpha_Analysis	dataset used to demultiplex
			Dataset_Demultiplexed	Alpha_Analysis	name of the demultiplexed dataset
			Sample_Farm	Alpha_Analysis	A and B designate two farms
			Sample_Number	Alpha_Analysis	sample number also used in manuscript
			Sample_Classification	Alpha_Analysis	samples used for analysis

## Sheet: Alpha_Values
Sample_Number	Source	Dataset	Dataset_Demultiplexed	Sequenced_Platform	Sample_Farm	Sample_Compartment	Sample_Tank	Sample_Method	Sample_Type	Sample_Date_YYYYMMDD	Richness_ASVs	Average_Richness	Shannon_diversity	Average_Shannon_diversity
sample01	sample	combined	Earth	Illumina_MiSeq	A	Tank	H2	Swab	Biofilm	20201104	1463	1496.67	6.62085	6.71524
sample02	sample	combined	Earth	Illumina_MiSeq	A	Tank	H2	Swab	Biofilm	20201104	1517		6.76626
sample03	sample	combined	Earth	Illumina_MiSeq	A	Tank	H2	Swab	Biofilm	20201104	1510		6.7586
sample04	sample	combined	Earth	Illumina_MiSeq	A	Tank	H8	Swab	Biofilm	20200625	1116	1135	6.12375	6.20565
sample05	sample	combined	Earth	Illumina_MiSeq	A	Tank	H8	Swab	Biofilm	20200625	1070		6.13523
sample06	sample	combined	Earth	Illumina_MiSeq	A	Tank	H8	Swab	Biofilm	20200625	1219		6.35797
sample07	sample	combined	Earth	Illumina_MiSeq	A	Tank	H8	Filter	Water	20200625	1900	1934	7.06009	7.07243
sample08	sample	combined	Earth	Illumina_MiSeq	A	Tank	H8	Filter	Water	20200625	1917		7.04577
sample09	sample	combined	Earth	Illumina_MiSeq	A	Tank	H8	Filter	Water	20200625	1985		7.11144
sample10	sample	combined	Earth	Illumina_MiSeq	A	Biofilter	NA	Filter	Water	20200625	2132	2166	7.25611	7.28251
sample11	sample	combined	Earth	Illumina_MiSeq	A	Biofilter	NA	Filter	Water	20200625	2240		7.31111
sample12	sample	combined	Earth	Illumina_MiSeq	A	Biofilter	NA	Filter	Water	20200625	2126		7.28032
sample13	sample	combined	Earth	Illumina_MiSeq	B	Tank	E15	Swab	Biofilm	20201109	1665	1792.67	6.73251	6.90548
sample14	sample	combined	Earth	Illumina_MiSeq	B	Tank	E15	Swab	Biofilm	20201109	2037		7.20687
sample15	sample	combined	Earth	Illumina_MiSeq	B	Tank	E15	Swab	Biofilm	20201109	1676		6.77707
sample16	sample	combined	Earth	Illumina_MiSeq	B	Tank	E3	Swab	Biofilm	20201109	1589	1805.33	6.97938	7.09783
sample17	sample	combined	Earth	Illumina_MiSeq	B	Tank	E3	Swab	Biofilm	20201109	1631		6.99859
sample18	sample	combined	Earth	Illumina_MiSeq	B	Tank	E3	Swab	Biofilm	20201109	2196		7.31552
sample01	sample	combined	MiSeq	Illumina_MiSeq	A	Tank	H2	Swab	Biofilm	20201104	840	829.333	4.74908	4.83303
sample02	sample	combined	MiSeq	Illumina_MiSeq	A	Tank	H2	Swab	Biofilm	20201104	805		4.86172
sample03	sample	combined	MiSeq	Illumina_MiSeq	A	Tank	H2	Swab	Biofilm	20201104	843		4.88829
sample04	sample	combined	MiSeq	Illumina_MiSeq	A	Tank	H8	Swab	Biofilm	20200625	449	465	3.83441	3.97818
sample05	sample	combined	MiSeq	Illumina_MiSeq	A	Tank	H8	Swab	Biofilm	20200625	441		3.91922
sample06	sample	combined	MiSeq	Illumina_MiSeq	A	Tank	H8	Swab	Biofilm	20200625	505		4.1809
sample07	sample	combined	MiSeq	Illumina_MiSeq	A	Tank	H8	Filter	Water	20200625	1449	1477.33	5.41401	5.42284
sample08	sample	combined	MiSeq	Illumina_MiSeq	A	Tank	H8	Filter	Water	20200625	1515		5.38658
sample09	sample	combined	MiSeq	Illumina_MiSeq	A	Tank	H8	Filter	Water	20200625	1468		5.46793
sample10	sample	combined	MiSeq	Illumina_MiSeq	A	Biofilter	NA	Filter	Water	20200625	1523	1504	5.86114	5.88172
sample11	sample	combined	MiSeq	Illumina_MiSeq	A	Biofilter	NA	Filter	Water	20200625	1500		5.85547
sample12	sample	combined	MiSeq	Illumina_MiSeq	A	Biofilter	NA	Filter	Water	20200625	1489		5.92856
sample13	sample	combined	MiSeq	Illumina_MiSeq	B	Tank	E15	Swab	Biofilm	20201109	1788	1665	5.41333	5.5896
sample14	sample	combined	MiSeq	Illumina_MiSeq	B	Tank	E15	Swab	Biofilm	20201109	1699		5.99915
sample15	sample	combined	MiSeq	Illumina_MiSeq	B	Tank	E15	Swab	Biofilm	20201109	1508		5.35633
sample16	sample	combined	MiSeq	Illumina_MiSeq	B	Tank	E3	Swab	Biofilm	20201109	1962	1814.67	6.18057	6.07806
sample17	sample	combined	MiSeq	Illumina_MiSeq	B	Tank	E3	Swab	Biofilm	20201109	1649		5.87863
sample18	sample	combined	MiSeq	Illumina_MiSeq	B	Tank	E3	Swab	Biofilm	20201109	1833		6.17498
