# Supplementary material for: Metagenomics and metabarcoding experimental choices and their impact on microbial community characterization in freshwater recirculating aquaculture systems
Source: Environ Microbiome. 2023 Feb 14;18:8. doi: 10.1186/s40793-023-00459-z (PMC9930364; doi:10.1186/s40793-023-00459-z)
Supplement: Supplementary file 4 — Additional file 4. Information regarding taxa identified during the different maturation stages of biofilm. [file 40793_2023_459_MOESM4_ESM.xlsx]

## Sheet: metadata
sheet	sheet description		column	sheet	column description
Combined_ASVs	Combined dataset - all ASVs and information pertaining to the ASV		asv_number	…_rps	identifier number of the ASV in this dataset. OBS: ASV1 in "earth" dataset is not identical to ASV1 in "miseq" or "combined" dataset*
Earth_FarmA_Biofilm.rps	ASV and taxonomic classification for farm A's biofilm samples from the earth dataset		source	…_rps	source indicates whether the ASV was derived from samples, from the mock community, or occurs in both.
Earth_FarmA_Biofilm_Taxa	congregated taxonomic information (summary terms) for farm A's biofilm samples from the earth dataset		sample01	…_rps	Farm A, tank biofilm
Earth_FarmB_Biofilm.rps	ASV and taxonomic classification for farm B's biofilm samples from the earth dataset		sample02	…_rps	Farm A, tank biofilm
Earth_FarmB_Biofilm_Taxa	congregated taxonomic information (summary terms) for farm B's biofilm samples from the earth dataset		sample20	…_rps	a sequencing replicate of sample 02
MiSeq_FarmA_Biofilm.rps	ASV and taxonomic classification for farm A's biofilm samples from the miseq dataset		sample21	…_rps	another sequencing replicate of sample 02
MiSeq_FarmA_Biofilm_Taxa	congregated taxonomic information (summary terms) for farm A's biofilm samples from the miseq dataset		sample03	…_rps	Farm A, tank biofilm
MiSeq_FarmB_Biofilm.rps	ASV and taxonomic classification for farm B's biofilm samples from the miseq dataset		sample04	…_rps	Farm A, tank biofilm
MiSeq_FarmB_Biofilm_Taxa	congregated taxonomic information (summary terms) for farm B's biofilm samples from the miseq dataset		sample05	…_rps	Farm A, tank biofilm
Earth_YoungBiofilm.rps	ASV and taxonomic classification for farm A's young biofilm samples from the earth dataset		sample06	…_rps	Farm A, tank biofilm
Earth_YoungBiofilm_Taxa	congregated taxonomic information (summary terms) for farm A's young biofilm samples from the earth dataset		sample07	…_rps	Farm A, tank water
Earth_MatureBiofilm.rps	ASV and taxonomic classification for farm A's mature biofilm samples from the earth dataset		sample08	…_rps	Farm A, tank water
Earth_MatureBiofilm_Taxa	congregated taxonomic information (summary terms) for farm A's mature biofilm samples from the earth dataset		sample09	…_rps	Farm A, tank water
MiSeq_YoungBiofilm.rps	ASV and taxonomic classification for farm A's young biofilm samples from the miseq dataset		sample10	…_rps	Farm A, biofilter water
MiSeq_YoungBiofilm_Taxa	congregated taxonomic information (summary terms) for farm A's young biofilm samples from the miseq dataset		sample11	…_rps	Farm A, biofilter water
MiSeq_MatureBiofilm.rps	ASV and taxonomic classification for farm A's mature biofilm samples from the miseq dataset		sample12	…_rps	Farm A, biofilter water
MiSeq_MatureBiofilm_Taxa	congregated taxonomic information (summary terms) for farm A's mature biofilm samples from the miseq dataset		sample13	…_rps	Farm B, tank biofilm
			sample14	…_rps	Farm B, tank biofilm
			sample15	…_rps	Farm B, tank biofilm
			sample16	…_rps	Farm B, tank biofilm
			sample17	…_rps	Farm B, tank biofilm
			sample18	…_rps	Farm B, tank biofilm
			reads	…_rps	number of reads assigned to this ASV, including the mock community
			kingdom	…_rps	kingdom assigned to this ASV
			phylum	…_rps	phylum assigned to this ASV
			class	…_rps	class assigned to this ASV
			order	…_rps	order assigned to this ASV
			family	…_rps	family assigned to this ASV
			genus	…_rps	genus assigned to this ASV
			asv_counts	…_taxa	number of ASVs assigned to the categories indicated in the row names in this dataset
			read_counts	…_taxa	number of reads assigned to the categories indicated in the row names in this dataset
			kingdom_categories	…_taxa	number of kingdoms detected in this dataset
			kingdom_counts	…_taxa	number of ASVs assigned to each kingdom
			kingdom_reads	…_taxa	number of reads assigned to each kingdom
			phylum_categories	…_taxa	number of phyla detected in this dataset
			phylum_counts	…_taxa	number of ASVs assigned to each phylum
			phylum_reads	…_taxa	number of reads assigned to each phylum
			class_categories	…_taxa	number of classes detected in this dataset
			class_counts	…_taxa	number of ASVs assigned to each class
			class_reads	…_taxa	number of reads assigned to each class
			order_categories	…_taxa	number of orders detected in this dataset
			order_counts	…_taxa	number of ASVs assigned to each order
			order_reads	…_taxa	number of reads assigned to each order
			family_categories	…_taxa	number of families detected in this dataset
			family_counts	…_taxa	number of ASVs assigned to each family
			family_reads	…_taxa	number of reads assigned to each family
			genus_categories	…_taxa	number of genuses detected in this dataset
			genus_counts	…_taxa	number of ASVs assigned to each genus
			genus_reads	…_taxa	number of reads assigned to each genus

## Sheet: Combined_ASVs
asv-number	source	sample01_Earth	sample02_Earth	sample03_Earth	sample04_Earth	sample05_Earth	sample06_Earth	sample07_Earth	sample08_Earth	sample09_Earth	sample10_Earth	sample11_Earth	sample12_Earth	sample13_Earth	sample14_Earth	sample15_Earth	sample16_Earth	sample17_Earth	sample18_Earth	sample01_MiSeq	sample02_MiSeq	sample03_MiSeq	sample04_MiSeq	sample05_MiSeq	sample06_MiSeq	sample07_MiSeq	sample08_MiSeq	sample09_MiSeq	sample10_MiSeq	sample11_MiSeq	sample12_MiSeq	sample13_MiSeq	sample14_MiSeq	sample15_MiSeq	sample16_MiSeq	sample17_MiSeq	sample18_MiSeq	Reads	Kingdom	Phylum	Class	Order	Family	Genus
1	sample	0	0	0	0	0	0	0	0	0	0	0	0	0	0	0	0	0	0	8986	6694	6595	50932	38147	33279	9289	9548	8160	1121	870	860	0	0	0	0	0	0	174481	Bacteria	Proteobacteria	Alphaproteobacteria	Rhizobiales	Rhizobiaceae	NA
2	sample	0	0	0	0	0	0	0	0	0	0	0	0	0	0	0	0	0	0	0	0	0	0	0	0	69	124	657	0	0	0	66415	45	36540	3282	36	47	107215	Bacteria	Proteobacteria	Gammaproteobacteria	Aeromonadales	Aeromonadaceae	Aeromonas
3	sample	0	0	0	0	0	0	0	0	0	0	0	0	0	0	0	0	0	0	13337	10773	11968	8498	7787	7590	2814	3973	2787	61	59	75	1837	2386	1219	2425	5719	2109	85417	Bacteria	Proteobacteria	Gammaproteobacteria	Burkholderiales	Comamonadaceae	Sphaerotilus
4	sample	0	0	0	0	0	0	0	0	0	0	0	0	0	0	0	0	0	0	20466	17919	18780	4895	3990	4247	1719	2099	1456	639	553	450	328	271	111	212	462	159	78756	Bacteria	Proteobacteria	Gammaproteobacteria	Burkholderiales	Comamonadaceae	Ideonella
5	sample	0	0	0	0	0	0	0	0	0	0	0	0	0	0	0	0	0	0	10049	9325	10153	135	115	504	4386	6371	5431	8346	7952	6663	1019	1015	767	793	706	737	74467	Bacteria	Bacteroidota	Bacteroidia	Chitinophagales	Saprospiraceae	Haliscomenobacter
6	sample	0	0	0	0	0	0	0	0	0	0	0	0	0	0	0	0	0	0	3725	2476	2981	16415	12560	11914	2240	3846	2060	20	18	16	229	835	229	170	734	240	60708	Bacteria	Bacteroidota	Bacteroidia	Flavobacteriales	Flavobacteriaceae	Flavobacterium
7	sample	0	0	0	0	0	0	0	0	0	0	0	0	0	0	0	0	0	0	908	1022	1077	12339	11172	8620	4696	5788	4386	619	568	453	626	556	306	524	1275	431	55366	Bacteria	Bacteroidota	Bacteroidia	Cytophagales	Spirosomaceae	Emticicia
8	sample	0	0	0	0	0	0	0	0	0	0	0	0	0	0	0	0	0	0	128	116	114	63	47	51	1256	1435	1389	3749	4638	4010	5074	3743	2597	9179	8163	7659	53411	Bacteria	Nitrospirota	Nitrospiria	Nitrospirales	Nitrospiraceae	Nitrospira
9	sample	0	0	0	0	0	0	0	0	0	0	0	0	0	0	0	0	0	0	706	582	588	10868	10023	10734	5360	8564	4538	184	115	116	0	0	0	0	0	0	52378	Bacteria	Proteobacteria	Gammaproteobacteria	Burkholderiales	Comamonadaceae	Sphaerotilus
10	sample	0	0	0	0	0	0	0	0	0	0	0	0	0	0	0	0	0	0	0	0	0	0	0	0	50	118	47	8	9	3	13295	10714	7922	5184	3096	4656	45102	Bacteria	Bacteroidota	Bacteroidia	Cytophagales	Spirosomaceae	Flectobacillus
11	sample	0	0	0	0	0	0	0	0	0	0	0	0	0	0	0	0	0	0	149	204	431	2814	2233	1328	11299	14265	11433	12	23	13	0	0	0	0	0	0	44204	Bacteria	Bacteroidota	Bacteroidia	Flavobacteriales	Weeksellaceae	Chryseobacterium
12	sample	0	0	0	0	0	0	0	0	0	0	0	0	0	0	0	0	0	0	8284	7786	9004	2285	3432	3458	1197	1905	1098	0	0	0	363	351	429	544	1924	692	42752	Bacteria	Proteobacteria	Gammaproteobacteria	Burkholderiales	Comamonadaceae	Sphaerotilus
14	sample	0	0	0	0	0	0	0	0	0	0	0	0	0	0	0	0	0	0	5951	5579	5871	5523	4153	4098	1570	1526	1404	306	274	237	56	0	0	48	0	0	36596	Bacteria	Proteobacteria	Alphaproteobacteria	Rhodobacterales	Rhodobacteraceae	Pseudorhodobacter
15	sample	0	0	0	0	0	0	0	0	0	0	0	0	0	0	0	0	0	0	12108	9962	11095	0	0	0	0	0	0	0	0	0	538	462	408	421	1133	359	36486	Bacteria	Bacteroidota	Bacteroidia	Chitinophagales	Saprospiraceae	NA
16	sample	0	0	0	0	0	0	0	0	0	0	0	0	0	0	0	0	0	0	8335	5947	6030	771	716	2213	1302	1817	1162	1167	1121	1126	1390	1018	900	293	412	264	35984	Bacteria	Bacteroidota	Bacteroidia	Chitinophagales	Chitinophagaceae	Sediminibacterium
17	sample	0	0	0	0	0	0	0	0	0	0	0	0	0	0	0	0	0	0	0	0	0	4782	5526	8127	4874	6953	4627	55	20	16	0	0	0	0	0	0	34980	Bacteria	Bacteroidota	Bacteroidia	Cytophagales	Spirosomaceae	Flectobacillus
18	sample	1379	1037	974	9758	8353	6731	1341	1000	1186	252	178	242	0	0	0	0	0	0	0	0	0	0	0	0	0	0	0	0	0	0	0	0	0	0	0	0	32431	Bacteria	Proteobacteria	Alphaproteobacteria	Rhizobiales	NA	NA
19	sample	1444	979	937	10119	7938	6476	1316	1059	1250	176	175	164	0	0	0	0	0	0	0	0	0	0	0	0	0	0	0	0	0	0	0	0	0	0	0	0	32033	Bacteria	Proteobacteria	Alphaproteobacteria	Rhizobiales	NA	NA
20	sample	4677	3224	3614	2583	2980	2745	878	1103	863	144	124	85	255	494	236	306	1037	500	0	0	0	0	0	0	0	0	0	0	0	0	0	0	0	0	0	0	25848	Bacteria	Proteobacteria	Gammaproteobacteria	Burkholderiales	Comamonadaceae	NA
21	sample	4917	3398	3488	2730	2930	2687	889	1056	895	157	120	133	239	487	270	286	942	545	0	0	0	0	0	0	0	0	0	0	0	0	0	0	0	0	0	0	26169	Bacteria	Proteobacteria	Gammaproteobacteria	Burkholderiales	Comamonadaceae	Sphaerotilus
22	sample	0	0	0	0	0	0	0	0	0	0	0	0	0	0	0	0	0	0	1576	1571	1568	2838	1773	1637	6149	8042	5878	0	0	0	64	49	31	105	127	51	31459	Bacteria	Bacteroidota	Bacteroidia	Flavobacteriales	Flavobacteriaceae	Flavobacterium
23	sample	0	0	0	0	0	0	0	0	0	0	0	0	0	0	0	0	0	0	0	0	0	0	0	0	0	0	0	0	0	0	10341	10340	10408	101	37	130	31357	Bacteria	Bacteroidota	Bacteroidia	Chitinophagales	Saprospiraceae	NA
26	sample	0	0	0	0	0	0	0	0	0	0	0	0	0	0	0	0	0	0	50	41	46	5195	4177	4293	5007	5780	4467	230	201	129	250	143	155	140	52	102	30458	Bacteria	Bacteroidota	Bacteroidia	Cytophagales	Spirosomaceae	Emticicia
27	sample	0	0	0	0	0	0	0	0	0	0	0	0	0	0	0	0	0	0	2251	1715	1911	6246	4879	5068	1022	1649	1006	142	117	132	403	521	489	636	1179	524	29890	Bacteria	Bacteroidota	Bacteroidia	Flavobacteriales	Flavobacteriaceae	Flavobacterium
28	sample	0	0	0	0	0	0	0	0	0	0	0	0	0	0	0	0	0	0	1234	2164	2327	129	117	141	1483	1736	1659	3120	3145	2575	1473	1147	1103	2504	1659	1997	29713	Bacteria	Proteobacteria	Alphaproteobacteria	Rhodobacterales	Rhodobacteraceae	Tabrizicola
29	sample	0	0	0	0	0	0	0	0	0	0	0	0	0	0	0	0	0	0	1045	1419	1433	38	43	50	2200	2423	2127	5173	4949	4574	157	222	65	1862	420	1350	29550	Bacteria	Bacteroidota	Bacteroidia	Chitinophagales	Saprospiraceae	NA
31	sample	0	0	0	0	0	0	0	0	0	0	0	0	0	0	0	0	0	0	20	0	0	1800	1139	563	7790	8385	8703	0	0	0	0	0	0	0	0	0	28400	Bacteria	Proteobacteria	Gammaproteobacteria	Burkholderiales	Comamonadaceae	Hydrogenophaga
32	sample	0	0	0	0	0	0	0	0	0	0	0	0	0	0	0	0	0	0	804	1284	1463	7047	6819	7036	728	1141	737	148	172	159	0	0	0	0	0	0	27538	Bacteria	Bacteroidota	Bacteroidia	Chitinophagales	Saprospiraceae	NA
33	sample	0	0	0	0	0	0	0	0	0	0	0	0	0	0	0	0	0	0	364	494	480	0	0	17	50	100	60	172	138	164	4033	3317	1449	5286	5758	4169	26051	Bacteria	Proteobacteria	Gammaproteobacteria	Burkholderiales	Comamonadaceae	Limnohabitans
34	sample	0	0	0	0	0	0	0	0	0	0	0	0	0	0	0	0	0	0	48	82	80	1810	1115	756	4235	4598	4067	1725	1442	1192	972	721	386	1004	933	651	25817	Bacteria	Proteobacteria	Alphaproteobacteria	Rhodobacterales	Rhodobacteraceae	Pseudorhodobacter
35	sample	0	0	0	0	0	0	0	0	0	0	0	0	0	0	0	0	0	0	97	185	166	44	8	45	1295	3103	1244	7082	6299	4075	80	74	37	31	65	34	23964	Bacteria	Bacteroidota	Bacteroidia	Chitinophagales	37-13	NA
36	sample	0	0	0	0	0	0	0	0	0	0	0	0	0	0	0	0	0	0	793	710	708	2079	1539	1399	5665	5875	4782	24	47	0	0	0	0	0	0	0	23621	Bacteria	Bacteroidota	Bacteroidia	Cytophagales	Spirosomaceae	Arcicella
38	sample	0	0	0	0	0	0	0	0	0	0	0	0	0	0	0	0	0	0	530	347	546	7310	4999	4098	883	995	851	271	201	209	279	257	652	222	174	355	23179	Bacteria	Proteobacteria	Alphaproteobacteria	Sphingomonadales	Sphingomonadaceae	Novosphingobium
40	sample	0	0	0	0	0	0	0	0	0	0	0	0	0	0	0	0	0	0	547	525	744	37	28	66	1931	1976	1669	539	452	427	1952	1186	789	3843	4162	2052	22925	Bacteria	Bacteroidota	Bacteroidia	Flavobacteriales	Flavobacteriaceae	Flavobacterium
42	sample	0	0	0	0	0	0	0	0	0	0	0	0	0	0	0	0	0	0	167	118	125	42	38	43	2444	2924	2444	3801	3789	2984	532	466	363	447	704	493	21924	Bacteria	Bacteroidota	Bacteroidia	Cytophagales	Spirosomaceae	NA
43	sample	0	0	0	0	0	0	0	0	0	0	0	0	0	0	0	0	0	0	410	769	1205	801	911	4731	1560	1575	1676	770	909	779	782	586	577	1242	1339	992	21614	Bacteria	Proteobacteria	Alphaproteobacteria	Rhodobacterales	Rhodobacteraceae	Rhodobacter
44	sample	0	0	0	0	0	0	0	0	0	0	0	0	0	0	0	0	0	0	851	955	1511	370	300	577	4022	3901	3671	914	834	646	537	426	324	506	518	377	21240	Bacteria	Proteobacteria	Alphaproteobacteria	Rhodobacterales	Rhodobacteraceae	Pseudorhodobacter
45	sample	3910	2936	3040	1124	967	955	316	301	271	136	168	187	168	222	50	63	187	71	0	0	0	0	0	0	0	0	0	0	0	0	0	0	0	0	0	0	15072	Bacteria	Proteobacteria	Gammaproteobacteria	Burkholderiales	Comamonadaceae	Ideonella
46	sample	4171	2999	2945	1098	929	903	309	292	283	191	211	240	0	207	126	70	99	106	0	0	0	0	0	0	0	0	0	0	0	0	0	0	0	0	0	0	15179	Bacteria	Proteobacteria	Gammaproteobacteria	Burkholderiales	Comamonadaceae	NA
47	sample	0	0	0	0	0	0	0	0	0	0	0	0	0	0	0	0	0	0	2705	3715	3693	563	617	548	333	547	315	1031	1026	971	571	586	548	619	1304	499	20191	Bacteria	Bacteroidota	Bacteroidia	Chitinophagales	Saprospiraceae	NA
48	sample	0	0	0	0	0	0	0	0	0	0	0	0	0	0	0	0	0	0	0	0	0	0	0	0	0	0	0	0	0	0	4117	4695	3104	2575	2520	2662	19673	Bacteria	Bacteroidota	Bacteroidia	Chitinophagales	Saprospiraceae	NA
49	sample	0	0	0	0	0	0	0	0	0	0	0	0	0	0	0	0	0	0	0	0	0	0	0	0	0	0	0	0	0	0	2540	2176	856	3664	7738	2616	19590	Bacteria	Bacteroidota	Bacteroidia	Chitinophagales	Saprospiraceae	NA
50	sample	0	0	0	0	0	0	0	0	0	0	0	0	0	0	0	0	0	0	1857	1813	2006	695	594	805	1463	1716	1471	1403	1260	1173	522	442	211	629	897	606	19563	Bacteria	Proteobacteria	Alphaproteobacteria	Sphingomonadales	Sphingomonadaceae	Sphingorhabdus
51	sample	0	0	0	0	0	0	0	0	0	0	0	0	0	0	0	0	0	0	970	790	1121	39	72	373	1360	1594	1096	3190	2884	2370	583	1140	1323	267	51	254	19477	Bacteria	Myxococcota	Polyangia	Haliangiales	Haliangiaceae	Haliangium
52	sample	0	0	0	0	0	0	0	0	0	0	0	0	0	0	0	0	0	0	55	50	67	22	12	19	561	807	674	1938	1953	2272	1275	1100	706	2135	2643	2300	18589	Bacteria	Nitrospirota	Nitrospiria	Nitrospirales	Nitrospiraceae	Nitrospira
53	sample	0	0	0	0	0	0	0	0	0	0	0	0	0	0	0	0	0	0	83	73	210	778	481	1716	4180	4843	4050	0	3	5	666	361	193	283	197	310	18432	Bacteria	Bacteroidota	Bacteroidia	Flavobacteriales	Crocinitomicaceae	Fluviicola
54	sample	0	0	0	0	0	0	0	0	0	0	0	0	0	0	0	0	0	0	1643	1574	2361	22	29	145	26	119	16	140	136	113	1216	1128	1505	2139	4448	1335	18095	Bacteria	Bacteroidota	Bacteroidia	Chitinophagales	Saprospiraceae	NA
55	sample	829	501	595	4656	4275	3515	662	824	617	0	0	0	110	233	0	101	157	124	0	0	0	0	0	0	0	0	0	0	0	0	0	0	0	0	0	0	17199	Bacteria	Bacteroidota	Bacteroidia	Flavobacteriales	Flavobacteriaceae	Flavobacterium
56	sample	843	559	567	4376	4140	3726	628	792	647	0	0	0	0	139	213	0	149	68	0	0	0	0	0	0	0	0	0	0	0	0	0	0	0	0	0	0	16847	Bacteria	Bacteroidota	Bacteroidia	Flavobacteriales	Flavobacteriaceae	Flavobacterium
57	sample	0	0	0	0	0	0	0	0	0	0	0	0	0	0	0	0	0	0	716	1101	1516	3249	3587	4850	741	827	960	7	21	12	0	0	0	0	0	0	17587	Bacteria	Proteobacteria	Alphaproteobacteria	Caulobacterales	Caulobacteraceae	Brevundimonas
58	sample	0	0	0	0	0	0	0	0	0	0	0	0	0	0	0	0	0	0	2566	1532	1871	3272	2695	2590	888	1113	835	50	59	28	0	0	0	0	0	0	17499	Bacteria	Bacteroidota	Bacteroidia	Cytophagales	Spirosomaceae	Emticicia
59	sample	0	0	0	0	0	0	0	0	0	0	0	0	0	0	0	0	0	0	384	177	242	605	365	282	2115	2324	2043	2092	1838	1692	776	639	426	306	156	253	16715	Bacteria	Proteobacteria	Alphaproteobacteria	Sphingomonadales	Sphingomonadaceae	Sphingorhabdus
60	sample	0	0	0	0	0	0	0	0	0	0	0	0	0	0	0	0	0	0	3167	1939	2695	1861	1982	2959	568	770	526	95	89	60	0	0	0	0	0	0	16711	Bacteria	Bacteroidota	Bacteroidia	Chitinophagales	NA	NA
61	sample	0	0	0	0	0	0	0	0	0	0	0	0	0	0	0	0	0	0	890	1162	1210	86	69	86	247	302	301	644	554	465	2154	1744	1753	1816	1628	1558	16669	Bacteria	Proteobacteria	Gammaproteobacteria	Burkholderiales	Comamonadaceae	Leptothrix
62	sample	0	0	0	0	0	0	0	0	0	0	0	0	0	0	0	0	0	0	96	168	139	1440	1562	2030	3218	4343	3092	79	54	0	50	20	0	0	25	26	16342	Bacteria	Bacteroidota	Bacteroidia	Flavobacteriales	Flavobacteriaceae	Flavobacterium
63	sample	1682	1606	1555	0	184	221	792	778	981	1492	1567	1129	144	235	222	212	254	221	0	0	0	0	0	0	0	0	0	0	0	0	0	0	0	0	0	0	13275	Bacteria	Bacteroidota	Bacteroidia	Chitinophagales	Saprospiraceae	Haliscomenobacter
64	sample	0	0	0	0	0	0	0	0	0	0	0	0	0	0	0	0	0	0	0	0	0	0	0	0	0	0	0	0	0	0	4873	3689	2599	1751	1229	1735	15876	Bacteria	Actinobacteriota	Actinobacteria	Micrococcales	Microbacteriaceae	Aurantimicrobium
65	sample	0	0	0	0	0	0	0	0	0	0	0	0	0	0	0	0	0	0	400	274	304	21	8	21	54	57	36	65	66	35	3440	3262	2788	2103	1342	1439	15715	Bacteria	Bacteroidota	Bacteroidia	Chitinophagales	Saprospiraceae	NA
66	sample	0	0	0	0	0	0	0	0	0	0	0	0	0	0	0	0	0	0	0	0	0	0	0	0	0	0	0	0	0	0	4339	2789	2900	2008	1675	1884	15595	Bacteria	Proteobacteria	Alphaproteobacteria	Sphingomonadales	Sphingomonadaceae	Sphingobium
67	sample	0	0	0	0	0	0	0	0	0	0	0	0	0	0	0	0	0	0	2964	2861	2839	732	1168	1965	1127	921	966	0	0	0	18	16	0	0	0	0	15577	Bacteria	Proteobacteria	Alphaproteobacteria	Rhizobiales	Rhizobiaceae	Shinella
68	sample	1691	1658	1547	133	0	128	749	789	955	1468	1507	1124	129	214	186	154	131	228	0	0	0	0	0	0	0	0	0	0	0	0	0	0	0	0	0	0	12791	Bacteria	Bacteroidota	Bacteroidia	Chitinophagales	Saprospiraceae	Haliscomenobacter
69	sample	0	0	0	0	0	0	0	0	0	0	0	0	0	0	0	0	0	0	0	0	0	0	0	0	0	0	0	0	0	0	2068	1499	1325	4618	2351	3446	15307	Bacteria	Acidobacteriota	Vicinamibacteria	Vicinamibacterales	Vicinamibacteraceae	NA
70	sample	0	0	0	0	0	0	0	0	0	0	0	0	0	0	0	0	0	0	775	952	1170	335	326	507	476	648	603	562	496	360	1250	1244	923	1735	1611	1225	15198	Bacteria	Proteobacteria	Gammaproteobacteria	Burkholderiales	Comamonadaceae	Rubrivivax
71	sample	0	0	0	0	0	0	0	0	0	0	0	0	0	0	0	0	0	0	60	56	68	3878	3503	2906	1212	2049	1144	8	6	0	13	9	0	7	10	11	14940	Bacteria	Bacteroidota	Bacteroidia	Sphingobacteriales	env.OPS 17	NA
72	sample	613	466	437	4254	3346	2881	576	480	562	141	75	80	0	0	0	0	0	0	0	0	0	0	0	0	0	0	0	0	0	0	0	0	0	0	0	0	13911	Bacteria	Proteobacteria	Alphaproteobacteria	Rhizobiales	NA	NA
73	sample	0	0	0	0	0	0	0	0	0	0	0	0	0	0	0	0	0	0	88	99	99	100	122	265	1279	1510	1318	2497	2188	2032	740	541	363	249	477	271	14238	Bacteria	Verrucomicrobiota	Verrucomicrobiae	Verrucomicrobiales	Rubritaleaceae	Luteolibacter
74	sample	1984	1453	1563	1160	1227	1162	395	461	389	0	0	0	178	268	150	163	424	250	0	0	0	0	0	0	0	0	0	0	0	0	0	0	0	0	0	0	11227	Bacteria	Proteobacteria	Gammaproteobacteria	Burkholderiales	Comamonadaceae	Sphaerotilus
75	sample	0	0	0	0	0	0	0	0	0	0	0	0	0	0	0	0	0	0	11	50	40	4838	3915	3064	501	824	524	0	8	7	69	58	35	40	17	31	14032	Bacteria	Proteobacteria	Gammaproteobacteria	Burkholderiales	Chromobacteriaceae	Vogesella
76	sample	0	0	0	0	0	0	0	0	0	0	0	0	0	0	0	0	0	0	766	689	723	1207	1105	1112	1295	1603	1189	1108	1010	727	226	174	167	281	278	196	13856	Bacteria	Proteobacteria	Gammaproteobacteria	Burkholderiales	Comamonadaceae	NA
77	sample	578	403	406	3763	3131	2600	543	448	476	66	45	60	0	0	0	0	0	0	0	0	0	0	0	0	0	0	0	0	0	0	0	0	0	0	0	0	12519	Bacteria	Proteobacteria	Alphaproteobacteria	Rhizobiales	NA	NA
78	sample	0	0	0	0	0	0	0	0	0	0	0	0	0	0	0	0	0	0	750	457	501	3326	3231	2967	565	996	513	0	0	0	0	0	0	0	0	0	13306	Bacteria	Bacteroidota	Bacteroidia	Flavobacteriales	Flavobacteriaceae	Flavobacterium
79	sample	0	0	0	0	0	0	0	0	0	0	0	0	0	0	0	0	0	0	59	55	74	141	111	354	812	2971	901	3471	2128	2034	0	0	0	0	0	0	13111	Bacteria	Bacteroidota	Bacteroidia	Chitinophagales	NA	NA
80	sample	0	0	0	0	0	0	0	0	0	0	0	0	0	0	0	0	0	0	14	0	0	3	0	6	808	1020	915	3484	3505	3056	0	0	0	0	0	0	12811	Bacteria	Planctomycetota	Planctomycetes	Gemmatales	Gemmataceae	Telmatocola
81	sample	0	0	0	0	0	0	0	0	0	0	0	0	0	0	0	0	0	0	3181	1956	2067	1982	1580	1132	238	327	218	29	35	32	0	0	0	0	0	0	12777	Bacteria	Patescibacteria	Gracilibacteria	NA	NA	NA
82	sample	0	0	0	0	0	0	0	0	0	0	0	0	0	0	0	0	0	0	39	58	81	199	135	389	3451	4678	3344	22	31	22	91	44	30	31	34	35	12714	Bacteria	Bacteroidota	Bacteroidia	Flavobacteriales	Flavobacteriaceae	Flavobacterium
83	sample	1856	1271	1356	1003	1166	1024	358	459	334	0	0	0	95	234	115	120	390	208	0	0	0	0	0	0	0	0	0	0	0	0	0	0	0	0	0	0	9989	Bacteria	Proteobacteria	Gammaproteobacteria	Burkholderiales	Comamonadaceae	Sphaerotilus
84	sample	0	0	0	0	0	0	0	0	0	0	0	0	0	0	0	0	0	0	0	0	0	0	0	0	0	0	0	0	0	0	480	386	373	3689	3430	4325	12683	Bacteria	Nitrospirota	Nitrospiria	Nitrospirales	Nitrospiraceae	Nitrospira
85	sample	505	395	346	3690	2999	2556	491	385	447	58	134	0	0	0	0	0	0	0	0	0	0	0	0	0	0	0	0	0	0	0	0	0	0	0	0	0	12006	Bacteria	Proteobacteria	Alphaproteobacteria	Rhizobiales	Rhizobiaceae	NA
87	sample	537	414	360	3513	2936	2431	501	410	487	78	94	136	0	0	0	0	0	0	0	0	0	0	0	0	0	0	0	0	0	0	0	0	0	0	0	0	11897	Bacteria	Proteobacteria	Alphaproteobacteria	Rhizobiales	Rhizobiaceae	NA
88	sample	1710	1266	1325	1056	1151	1074	352	388	348	0	0	0	221	288	183	232	360	171	0	0	0	0	0	0	0	0	0	0	0	0	0	0	0	0	0	0	10125	Bacteria	Proteobacteria	Gammaproteobacteria	Burkholderiales	Comamonadaceae	Sphaerotilus
89	sample	0	0	0	0	0	0	0	0	0	0	0	0	0	0	0	0	0	0	0	0	0	0	0	0	772	998	948	2642	3352	3762	0	0	0	0	0	0	12474	Bacteria	Nitrospirota	Nitrospiria	Nitrospirales	Nitrospiraceae	Nitrospira
90	sample	0	0	0	0	0	0	0	0	0	0	0	0	0	0	0	0	0	0	0	56	137	1285	1069	600	2862	3572	2877	0	0	0	0	0	0	0	0	0	12458	Bacteria	Bacteroidota	Bacteroidia	Flavobacteriales	Weeksellaceae	Chryseobacterium
91	sample	0	0	0	0	0	0	0	0	0	0	0	0	0	0	0	0	0	0	3462	2391	2503	0	0	0	78	133	113	147	154	171	395	569	317	633	806	533	12405	Bacteria	Proteobacteria	Alphaproteobacteria	Sphingomonadales	Sphingomonadaceae	Rhizorhapis
92	sample	1771	1235	1357	1015	1115	976	317	398	339	0	0	0	113	247	121	165	393	226	0	0	0	0	0	0	0	0	0	0	0	0	0	0	0	0	0	0	9788	Bacteria	Proteobacteria	Gammaproteobacteria	Burkholderiales	Comamonadaceae	Sphaerotilus
93	sample	18	0	0	0	0	0	242	240	253	73	47	0	5661	186	4974	310	84	191	0	0	0	0	0	0	0	0	0	0	0	0	0	0	0	0	0	0	12279	Bacteria	Proteobacteria	Gammaproteobacteria	Aeromonadales	Aeromonadaceae	Aeromonas
94	sample	0	0	0	0	0	0	181	158	230	0	0	0	5886	89	5305	297	0	0	0	0	0	0	0	0	0	0	0	0	0	0	0	0	0	0	0	0	12146	Bacteria	Proteobacteria	Gammaproteobacteria	Aeromonadales	Aeromonadaceae	Aeromonas
95	sample	0	0	0	0	0	0	0	0	0	0	0	0	0	0	0	0	0	0	196	233	290	1337	2461	5596	685	696	604	0	0	0	0	0	0	0	0	0	12098	Bacteria	Proteobacteria	Alphaproteobacteria	Rhizobiales	Rhizobiaceae	Allorhizobium-Neorhizobium-Pararhizobium-Rhizobium
96	sample	0	0	0	0	0	0	0	0	0	0	0	0	0	0	0	0	0	0	1908	2522	2899	297	259	282	256	325	256	699	606	544	194	118	131	297	229	267	12089	Bacteria	Proteobacteria	Gammaproteobacteria	Burkholderiales	Comamonadaceae	Leptothrix
97	sample	0	0	0	0	0	0	0	0	0	0	0	0	0	0	0	0	0	0	126	336	265	47	50	99	1981	2183	1904	1459	1287	994	230	172	165	221	155	157	11831	Bacteria	Proteobacteria	Alphaproteobacteria	Rhodobacterales	Rhodobacteraceae	Rhodobacter
98	sample	0	0	0	0	0	0	0	0	0	0	0	0	0	0	0	0	0	0	2247	2477	2690	155	151	252	407	406	412	266	228	233	372	228	216	276	411	256	11683	Bacteria	Proteobacteria	Alphaproteobacteria	Rhodobacterales	Rhodobacteraceae	Pseudorhodobacter
99	sample	193	197	250	2454	2207	2338	1076	1320	907	103	0	123	0	0	0	0	0	0	0	0	0	0	0	0	0	0	0	0	0	0	0	0	0	0	0	0	11168	Bacteria	Proteobacteria	Gammaproteobacteria	Burkholderiales	Comamonadaceae	NA
100	sample	225	201	189	2402	2606	1653	743	726	736	254	168	177	195	244	158	178	169	196	0	0	0	0	0	0	0	0	0	0	0	0	0	0	0	0	0	0	11220	Bacteria	Bacteroidota	Bacteroidia	Cytophagales	Spirosomaceae	Emticicia
101	sample	0	0	0	0	0	0	0	0	0	0	0	0	0	0	0	0	0	0	611	818	839	54	54	43	495	481	521	1138	1308	1063	685	519	417	927	854	631	11458	Bacteria	Proteobacteria	Alphaproteobacteria	Rhodobacterales	Rhodobacteraceae	Defluviimonas
103	sample	0	0	0	0	0	0	0	0	0	0	0	0	0	0	0	0	0	0	1250	1086	1402	578	473	1179	1395	1554	1541	295	257	238	21	54	0	0	0	0	11323	Bacteria	Proteobacteria	Gammaproteobacteria	Xanthomonadales	Xanthomonadaceae	Pseudoxanthomonas
104	sample	0	0	0	0	0	0	0	0	0	0	0	0	0	0	0	0	0	0	67	78	75	0	0	0	333	363	324	3696	3354	2991	0	0	0	0	0	0	11281	Bacteria	Bacteroidota	Bacteroidia	Chitinophagales	Saprospiraceae	NA
105	sample	0	0	0	0	0	0	0	0	0	0	0	0	0	0	0	0	0	0	411	435	476	7	0	3	691	910	913	2306	1996	2162	106	95	82	139	367	136	11235	Bacteria	Chloroflexi	Anaerolineae	RBG-13-54-9	NA	NA
106	sample	154	160	222	2255	2261	2244	1041	1256	953	77	147	0	0	0	0	0	0	0	0	0	0	0	0	0	0	0	0	0	0	0	0	0	0	0	0	0	10770	Bacteria	Proteobacteria	Gammaproteobacteria	Burkholderiales	Comamonadaceae	NA
107	sample	157	210	178	2518	2504	1684	748	716	701	122	111	140	87	218	120	88	163	180	0	0	0	0	0	0	0	0	0	0	0	0	0	0	0	0	0	0	10645	Bacteria	Bacteroidota	Bacteroidia	Cytophagales	Spirosomaceae	Emticicia
108	sample	0	0	0	0	0	0	0	0	0	0	0	0	0	0	0	0	0	0	999	879	1147	26	20	50	412	439	408	1077	1120	1025	606	543	422	665	504	585	10927	Bacteria	Verrucomicrobiota	Verrucomicrobiae	Verrucomicrobiales	Rubritaleaceae	Luteolibacter
109	sample	0	0	0	0	0	0	0	0	0	0	0	0	0	0	0	0	0	0	0	21	0	0	0	0	182	105	231	2121	1770	2567	285	556	251	1738	602	420	10849	Bacteria	Chloroflexi	Chloroflexia	Chloroflexales	Roseiflexaceae	Kouleothrix
110	sample	0	0	0	0	0	0	0	0	0	0	0	0	0	0	0	0	0	0	18	24	23	0	0	0	79	211	63	281	902	853	548	558	413	2244	2618	1969	10804	Bacteria	Acidobacteriota	Blastocatellia	2024-11-01	NA	NA
111	sample	453	316	296	3109	2535	2080	466	323	385	0	95	126	0	0	0	0	0	0	0	0	0	0	0	0	0	0	0	0	0	0	0	0	0	0	0	0	10184	Bacteria	Proteobacteria	Alphaproteobacteria	Rhizobiales	NA	NA
112	sample	0	0	0	0	0	0	0	0	0	0	0	0	0	0	0	0	0	0	334	273	292	31	35	71	1182	1525	1217	1517	1615	1204	284	238	166	253	343	176	10756	Bacteria	Bacteroidota	Bacteroidia	Cytophagales	Spirosomaceae	Runella
113	sample	0	0	0	0	0	0	0	0	0	0	0	0	0	0	0	0	0	0	0	0	0	0	0	0	2838	4944	2710	0	0	0	0	0	0	0	0	0	10492	Bacteria	Proteobacteria	Gammaproteobacteria	Burkholderiales	Comamonadaceae	Limnohabitans
114	sample	0	0	0	0	0	0	0	0	0	0	0	0	0	0	0	0	0	0	655	499	550	7	16	35	52	107	51	237	234	159	2411	1739	1252	865	631	871	10371	Bacteria	Bacteroidota	Bacteroidia	Sphingobacteriales	env.OPS 17	NA
116	sample	0	0	0	0	0	0	0	0	0	0	0	0	0	0	0	0	0	0	15	28	22	0	0	0	466	442	529	1344	1389	1221	1206	656	582	758	736	839	10233	Bacteria	Proteobacteria	Alphaproteobacteria	Reyranellales	Reyranellaceae	Reyranella
117	sample	1538	970	1131	778	979	817	284	317	312	0	0	0	102	119	103	149	291	163	0	0	0	0	0	0	0	0	0	0	0	0	0	0	0	0	0	0	8053	Bacteria	Proteobacteria	Gammaproteobacteria	Burkholderiales	Comamonadaceae	Sphaerotilus
118	sample	0	0	0	0	0	0	0	0	0	0	0	0	0	0	0	0	0	0	3024	2335	2600	43	43	60	337	404	302	99	99	64	145	115	100	81	102	104	10057	Bacteria	Proteobacteria	Alphaproteobacteria	Rhodobacterales	Rhodobacteraceae	Gemmobacter
119	sample	0	159	240	938	833	426	2401	2372	2277	0	16	0	0	0	0	0	0	0	0	0	0	0	0	0	0	0	0	0	0	0	0	0	0	0	0	0	9662	Bacteria	Bacteroidota	Bacteroidia	Flavobacteriales	Weeksellaceae	Chryseobacterium
120	sample	147	84	161	937	834	416	2304	2304	2469	0	0	0	0	0	0	0	0	0	0	0	0	0	0	0	0	0	0	0	0	0	0	0	0	0	0	0	9656	Bacteria	Bacteroidota	Bacteroidia	Flavobacteriales	Weeksellaceae	Chryseobacterium
121	sample	292	372	311	0	0	0	533	440	628	1750	1552	1775	240	207	192	182	300	164	0	0	0	0	0	0	0	0	0	0	0	0	0	0	0	0	0	0	8938	Bacteria	Chloroflexi	Anaerolineae	RBG-13-54-9	NA	NA
122	sample	0	0	0	0	0	0	0	0	0	0	0	0	0	0	0	0	0	0	0	0	0	0	0	0	0	0	0	0	0	0	1045	793	675	2783	2253	2068	9617	Bacteria	Verrucomicrobiota	Verrucomicrobiae	Pedosphaerales	Pedosphaeraceae	NA
123	sample	403	312	267	2881	2271	1937	364	312	314	0	49	0	0	0	0	0	0	0	0	0	0	0	0	0	0	0	0	0	0	0	0	0	0	0	0	0	9110	Bacteria	Proteobacteria	Alphaproteobacteria	Rhizobiales	NA	NA
124	sample	0	0	0	0	0	0	0	0	0	0	0	0	0	0	0	0	0	0	661	534	483	1737	1570	1666	683	973	625	258	155	155	0	8	0	12	43	0	9563	Bacteria	Proteobacteria	Gammaproteobacteria	Burkholderiales	Comamonadaceae	Sphaerotilus
125	sample	278	373	309	29	35	43	468	485	682	1687	1489	1771	182	143	161	168	304	192	0	0	0	0	0	0	0	0	0	0	0	0	0	0	0	0	0	0	8799	Bacteria	Chloroflexi	Anaerolineae	RBG-13-54-9	NA	NA
126	sample	0	0	0	0	0	0	0	0	0	0	0	0	0	0	0	0	0	0	1429	2127	2281	320	210	234	189	225	194	464	424	381	115	97	122	206	154	200	9372	Bacteria	Proteobacteria	Gammaproteobacteria	Burkholderiales	Comamonadaceae	Leptothrix
127	sample	0	0	0	0	0	0	0	0	0	0	0	0	0	0	0	0	0	0	527	434	438	443	370	566	674	1020	688	1376	1412	1237	45	24	25	29	16	20	9344	Bacteria	Bacteroidota	Bacteroidia	Chitinophagales	Saprospiraceae	NA
128	sample	336	270	320	0	55	0	207	153	218	374	479	535	458	671	592	1076	1345	1581	0	0	0	0	0	0	0	0	0	0	0	0	0	0	0	0	0	0	8670	Bacteria	Acidobacteriota	Vicinamibacteria	Vicinamibacterales	Vicinamibacteraceae	NA
129	sample	0	0	0	0	0	0	0	0	0	0	0	0	0	0	0	0	0	0	0	0	0	0	0	0	0	0	0	0	0	0	1270	1151	954	2332	1548	2029	9284	Bacteria	Acidobacteriota	Blastocatellia	2024-11-01	NA	NA
130	sample	0	0	0	0	0	0	0	0	0	0	0	0	0	0	0	0	0	0	466	563	536	1971	1551	1229	582	1169	608	104	121	99	44	45	32	26	34	42	9222	Bacteria	Bacteroidota	Bacteroidia	Flavobacteriales	Flavobacteriaceae	Flavobacterium
131	sample	1306	882	990	729	862	803	244	323	272	0	0	0	104	199	74	124	271	160	0	0	0	0	0	0	0	0	0	0	0	0	0	0	0	0	0	0	7343	Bacteria	Proteobacteria	Gammaproteobacteria	Burkholderiales	Comamonadaceae	Sphaerotilus
132	sample	0	0	0	0	0	0	0	0	0	0	0	0	0	0	0	0	0	0	1169	1102	932	981	723	1107	494	568	537	268	203	222	19	37	35	96	540	70	9103	Bacteria	Proteobacteria	Gammaproteobacteria	Burkholderiales	Comamonadaceae	Hydrogenophaga
133	sample	1996	1776	1596	0	0	0	0	0	0	0	0	0	167	143	157	171	204	163	0	0	0	0	0	0	0	0	0	0	0	0	0	0	0	0	0	0	6373	Bacteria	Bacteroidota	Bacteroidia	Chitinophagales	Saprospiraceae	NA
134	sample	0	0	0	0	0	0	0	0	0	0	0	0	0	0	0	0	0	0	0	0	0	0	0	0	774	796	649	2665	2202	1921	0	0	0	0	0	0	9007	Bacteria	Proteobacteria	Gammaproteobacteria	Burkholderiales	Comamonadaceae	Hydrogenophaga
135	sample	279	274	301	72	0	0	171	144	155	363	459	495	452	650	595	1230	1228	1479	0	0	0	0	0	0	0	0	0	0	0	0	0	0	0	0	0	0	8347	Bacteria	Acidobacteriota	Vicinamibacteria	Vicinamibacterales	Vicinamibacteraceae	NA
136	sample	888	767	840	1544	1292	1021	267	197	255	199	111	76	0	0	0	0	0	0	0	0	0	0	0	0	0	0	0	0	0	0	0	0	0	0	0	0	7457	Bacteria	Proteobacteria	Alphaproteobacteria	Rhodobacterales	Rhodobacteraceae	Pseudorhodobacter
137	sample	0	0	0	0	0	0	0	0	0	0	0	0	0	0	0	0	0	0	0	0	0	0	0	0	0	0	0	0	0	0	99	138	75	2963	3468	2053	8796	Bacteria	Nitrospirota	Nitrospiria	Nitrospirales	Nitrospiraceae	Nitrospira
138	sample	924	708	889	1469	1307	923	276	221	259	139	88	87	0	0	0	0	0	0	0	0	0	0	0	0	0	0	0	0	0	0	0	0	0	0	0	0	7290	Bacteria	Proteobacteria	Alphaproteobacteria	Rhodobacterales	Rhodobacteraceae	Pseudorhodobacter
139	sample	0	0	0	0	0	0	0	0	0	0	0	0	0	0	0	0	0	0	187	203	218	79	78	158	1125	1355	1150	1615	1325	1261	0	0	0	0	0	0	8754	Bacteria	Proteobacteria	Gammaproteobacteria	Burkholderiales	Comamonadaceae	Hydrogenophaga
140	sample	0	0	0	0	0	0	0	0	0	0	0	0	0	0	0	0	0	0	0	0	0	0	0	0	0	0	0	0	0	0	1001	845	643	1840	2763	1635	8727	Bacteria	Proteobacteria	Gammaproteobacteria	Burkholderiales	Nitrosomonadaceae	Nitrosomonas
141	sample	0	0	0	0	0	0	0	0	0	0	0	0	0	0	0	0	0	0	0	0	0	0	0	0	12	19	21	80	59	89	328	211	294	3174	1684	2675	8646	Bacteria	Chloroflexi	Anaerolineae	Caldilineales	Caldilineaceae	NA
142	sample	1525	1006	971	229	193	550	256	270	232	304	250	192	161	169	197	189	130	165	0	0	0	0	0	0	0	0	0	0	0	0	0	0	0	0	0	0	6989	Bacteria	Bacteroidota	Bacteroidia	Chitinophagales	Chitinophagaceae	Sediminibacterium
143	sample	1814	1241	1326	479	393	361	164	155	159	70	67	0	0	0	0	0	0	0	0	0	0	0	0	0	0	0	0	0	0	0	0	0	0	0	0	0	6229	Bacteria	Proteobacteria	Gammaproteobacteria	Burkholderiales	Comamonadaceae	NA
144	sample	1895	1683	1630	0	0	0	0	0	0	0	0	0	0	142	51	0	124	67	0	0	0	0	0	0	0	0	0	0	0	0	0	0	0	0	0	0	5592	Bacteria	Bacteroidota	Bacteroidia	Chitinophagales	Saprospiraceae	NA
145	sample	0	0	0	0	0	0	0	0	0	0	0	0	0	0	0	0	0	0	338	232	370	1954	1559	2055	593	724	584	33	0	26	0	0	0	0	0	0	8468	Bacteria	Bacteroidota	Bacteroidia	Cytophagales	Spirosomaceae	Arcicella
146	sample	1484	1039	999	209	180	597	271	292	236	260	252	209	195	156	140	0	96	0	0	0	0	0	0	0	0	0	0	0	0	0	0	0	0	0	0	0	6615	Bacteria	Bacteroidota	Bacteroidia	Chitinophagales	Chitinophagaceae	Sediminibacterium
147	sample	0	0	0	0	0	0	0	0	0	0	0	0	0	0	0	0	0	0	0	0	28	3254	1850	1185	558	539	569	164	174	115	0	0	0	0	0	0	8436	Bacteria	Proteobacteria	Alphaproteobacteria	Rhodobacterales	Rhodobacteraceae	Pseudorhodobacter
148	sample	0	0	0	0	0	0	0	0	0	0	0	0	0	0	0	0	0	0	0	0	0	0	0	0	74	60	106	202	115	259	3172	1767	804	864	319	686	8428	Bacteria	Actinobacteriota	Actinobacteria	Corynebacteriales	Mycobacteriaceae	Mycobacterium
149	sample	0	0	0	0	0	0	0	0	0	0	0	0	0	0	0	0	0	0	505	760	809	14	18	31	628	630	729	1410	1392	1301	9	0	9	10	9	0	8264	Bacteria	Proteobacteria	Gammaproteobacteria	Xanthomonadales	Xanthomonadaceae	Thermomonas
150	sample	0	0	0	0	0	0	0	0	0	0	0	0	0	0	0	0	0	0	1243	1585	1618	187	108	123	215	285	254	804	553	454	155	152	110	139	128	125	8238	Bacteria	Proteobacteria	Gammaproteobacteria	Burkholderiales	Comamonadaceae	Leptothrix
151	sample	0	0	0	0	0	0	0	0	0	0	0	0	0	0	0	0	0	0	116	69	100	111	82	91	850	901	744	1512	1890	1715	0	0	0	0	0	0	8181	Bacteria	Planctomycetota	Planctomycetes	Pirellulales	Pirellulaceae	Pirellula
152	sample	0	0	0	0	0	0	0	0	0	0	0	0	0	0	0	0	0	0	1193	1514	1602	13	7	20	386	440	450	880	836	767	0	0	0	0	0	0	8108	Bacteria	Bacteroidota	Bacteroidia	Cytophagales	Spirosomaceae	Rudanella
153	sample	0	0	0	0	0	0	0	0	0	0	0	0	0	0	0	0	0	0	2674	2293	2812	97	32	0	0	0	0	0	0	0	0	0	0	0	0	0	7908	Bacteria	Proteobacteria	Gammaproteobacteria	Burkholderiales	Comamonadaceae	NA
155	sample	0	0	0	0	0	0	0	0	0	0	0	0	0	0	0	0	0	0	134	134	169	28	40	80	879	1374	741	1068	992	871	260	286	219	142	320	100	7837	Bacteria	Proteobacteria	Gammaproteobacteria	Burkholderiales	Oxalobacteraceae	Undibacterium
156	sample	367	236	247	2221	1838	1543	295	256	287	46	0	0	0	0	0	0	0	0	0	0	0	0	0	0	0	0	0	0	0	0	0	0	0	0	0	0	7336	Bacteria	Proteobacteria	Alphaproteobacteria	Rhizobiales	NA	NA
157	sample	0	0	0	0	0	0	0	0	0	0	0	0	0	0	0	0	0	0	69	77	101	631	471	766	428	443	394	269	258	195	657	518	400	775	811	501	7764	Bacteria	Proteobacteria	Gammaproteobacteria	Burkholderiales	Comamonadaceae	NA
158	sample	1601	1157	1182	422	376	372	106	112	119	38	0	0	0	0	41	0	0	0	0	0	0	0	0	0	0	0	0	0	0	0	0	0	0	0	0	0	5526	Bacteria	Proteobacteria	Gammaproteobacteria	Burkholderiales	Comamonadaceae	NA
159	sample	0	0	0	0	0	0	0	0	0	0	0	0	0	0	0	0	0	0	2083	1437	1885	13	18	96	238	340	234	357	322	275	71	54	56	66	90	33	7668	Bacteria	Myxococcota	Polyangia	Polyangiales	Phaselicystidaceae	Phaselicystis
160	sample	0	0	0	0	0	0	0	0	0	0	0	0	0	0	0	0	0	0	19	0	30	0	28	0	675	731	572	1523	1349	1317	332	258	217	190	178	226	7645	Bacteria	Proteobacteria	Gammaproteobacteria	Burkholderiales	Comamonadaceae	Caenimonas
161	sample	176	188	242	449	296	262	949	951	1075	383	377	302	216	225	312	332	242	261	0	0	0	0	0	0	0	0	0	0	0	0	0	0	0	0	0	0	7238	Bacteria	Proteobacteria	Alphaproteobacteria	Rhodobacterales	Rhodobacteraceae	Pseudorhodobacter
162	sample	1081	761	835	624	709	639	221	249	212	0	0	0	0	108	77	82	230	111	0	0	0	0	0	0	0	0	0	0	0	0	0	0	0	0	0	0	5939	Bacteria	Proteobacteria	Gammaproteobacteria	Burkholderiales	Comamonadaceae	Sphaerotilus
163	sample	1491	1142	1119	396	370	345	179	158	210	0	86	0	37	0	0	0	72	0	0	0	0	0	0	0	0	0	0	0	0	0	0	0	0	0	0	0	5605	Bacteria	Proteobacteria	Gammaproteobacteria	Burkholderiales	Comamonadaceae	NA
164	sample	1522	1116	1137	410	326	335	124	155	171	112	0	0	0	0	0	0	0	0	0	0	0	0	0	0	0	0	0	0	0	0	0	0	0	0	0	0	5408	Bacteria	Proteobacteria	Gammaproteobacteria	Burkholderiales	Comamonadaceae	NA
165	sample	0	0	0	0	0	0	0	0	0	0	0	0	0	0	0	0	0	0	0	0	0	911	1039	2457	1053	987	994	0	0	0	0	0	0	0	0	0	7441	Bacteria	Proteobacteria	Alphaproteobacteria	Sphingomonadales	Sphingomonadaceae	Novosphingobium
167	sample	0	0	0	0	0	0	0	0	0	0	0	0	0	0	0	0	0	0	0	0	0	0	0	0	0	17	0	46	69	38	1597	1189	1335	1031	1187	915	7424	Bacteria	Verrucomicrobiota	Verrucomicrobiae	Pedosphaerales	Pedosphaeraceae	SH3-11
168	sample	0	0	0	0	0	0	0	0	0	0	0	0	0	0	0	0	0	0	0	0	0	25	23	36	285	418	337	593	533	437	1410	997	645	535	656	471	7401	Bacteria	Verrucomicrobiota	Verrucomicrobiae	Verrucomicrobiales	Rubritaleaceae	Luteolibacter
169	sample	130	153	209	382	269	228	1104	1005	1068	405	345	317	187	303	220	343	200	174	0	0	0	0	0	0	0	0	0	0	0	0	0	0	0	0	0	0	7042	Bacteria	Proteobacteria	Alphaproteobacteria	Rhodobacterales	Rhodobacteraceae	Pseudorhodobacter
170	sample	0	0	0	0	0	0	0	0	0	0	0	0	0	0	0	0	0	0	679	591	850	16	9	29	180	251	313	746	1063	944	101	115	91	439	647	293	7357	Bacteria	Acidobacteriota	Vicinamibacteria	Vicinamibacterales	Vicinamibacteraceae	NA
171	sample	0	0	0	0	0	0	0	0	0	0	0	0	0	0	0	0	0	0	0	0	0	0	0	0	326	319	332	1140	1180	924	45	101	88	926	1076	894	7351	Bacteria	Myxococcota	Polyangia	Haliangiales	Haliangiaceae	Haliangium
172	sample	0	0	0	0	0	0	0	0	0	0	0	0	0	0	0	0	0	0	90	112	121	68	57	55	559	674	558	1126	880	935	337	312	286	421	318	429	7338	Bacteria	Proteobacteria	Alphaproteobacteria	Rhizobiales	Rhizobiales Incertae Sedis	NA
173	sample	368	214	270	1917	1771	1488	282	381	242	0	0	0	0	55	0	0	0	0	0	0	0	0	0	0	0	0	0	0	0	0	0	0	0	0	0	0	6988	Bacteria	Bacteroidota	Bacteroidia	Flavobacteriales	Flavobacteriaceae	Flavobacterium
174	sample	0	0	0	0	0	0	0	0	0	0	0	0	0	0	0	0	0	0	0	0	0	0	0	0	0	0	0	0	0	0	1550	1677	1768	1185	137	1011	7328	Bacteria	Myxococcota	Polyangia	Polyangiales	Polyangiaceae	Polyangium
175	sample	360	280	294	1467	1268	1121	223	290	247	153	156	0	0	188	196	153	183	178	0	0	0	0	0	0	0	0	0	0	0	0	0	0	0	0	0	0	6757	Bacteria	Bacteroidota	Bacteroidia	Flavobacteriales	Flavobacteriaceae	Flavobacterium
176	sample	0	0	0	1127	1354	1762	980	995	960	0	0	19	0	0	0	0	0	0	0	0	0	0	0	0	0	0	0	0	0	0	0	0	0	0	0	0	7197	Bacteria	Bacteroidota	Bacteroidia	Cytophagales	Spirosomaceae	Flectobacillus
177	sample	0	0	0	0	0	0	0	0	0	0	0	0	0	0	0	0	0	0	0	0	0	0	0	0	0	0	0	0	0	0	1485	1198	1024	1251	1180	1047	7185	Bacteria	Planctomycetota	Planctomycetes	Planctomycetales	Rubinisphaeraceae	NA
178	sample	0	0	0	0	0	0	0	0	0	0	0	0	0	0	0	0	0	0	0	0	41	92	85	232	1739	2420	1684	15	0	18	233	191	95	100	123	102	7170	Bacteria	Bacteroidota	Bacteroidia	Flavobacteriales	Flavobacteriaceae	Flavobacterium
179	sample	0	0	0	0	0	0	0	0	0	0	0	0	0	0	0	0	0	0	1487	1137	1258	47	48	85	268	360	286	259	279	241	196	284	134	411	145	206	7131	Bacteria	Proteobacteria	Alphaproteobacteria	Sphingomonadales	Sphingomonadaceae	Rhizorhapis
180	sample	0	0	0	0	0	0	0	0	0	0	0	0	0	0	0	0	0	0	769	746	724	869	781	997	540	453	486	147	169	183	72	60	47	7	35	10	7095	Bacteria	Proteobacteria	Alphaproteobacteria	Rhizobiales	Rhizobiaceae	Shinella
181	sample	0	0	0	1055	1275	1782	948	983	895	67	46	0	0	0	0	0	0	0	0	0	0	0	0	0	0	0	0	0	0	0	0	0	0	0	0	0	7051	Bacteria	Bacteroidota	Bacteroidia	Cytophagales	Spirosomaceae	Flectobacillus
182	sample	305	213	240	1797	1762	1386	261	301	236	0	0	0	0	83	0	0	75	0	0	0	0	0	0	0	0	0	0	0	0	0	0	0	0	0	0	0	6659	Bacteria	Bacteroidota	Bacteroidia	Flavobacteriales	Flavobacteriaceae	Flavobacterium
183	sample	228	405	411	75	131	104	464	421	545	700	699	559	232	185	215	236	207	327	0	0	0	0	0	0	0	0	0	0	0	0	0	0	0	0	0	0	6144	Bacteria	Proteobacteria	Alphaproteobacteria	Rhodobacterales	Rhodobacteraceae	Tabrizicola
184	sample	0	0	0	0	0	0	0	0	0	0	0	0	0	0	0	0	0	0	1169	859	779	0	33	67	1305	1140	1322	50	0	0	53	48	46	0	95	0	6966	Bacteria	Proteobacteria	Alphaproteobacteria	Rhodobacterales	Rhodobacteraceae	Gemmobacter
186	sample	0	0	0	0	0	0	0	0	0	0	0	0	0	0	0	0	0	0	46	61	76	11	12	9	174	193	173	850	872	625	455	278	238	1100	788	981	6942	Bacteria	Bacteroidota	Bacteroidia	Cytophagales	Microscillaceae	NA
188	sample	0	0	0	0	0	0	0	0	0	0	0	0	0	0	0	0	0	0	14	0	0	69	86	34	840	1183	957	1361	1257	1018	0	0	0	0	0	0	6819	Bacteria	Bacteroidota	Bacteroidia	Chitinophagales	Chitinophagaceae	NA
189	sample	178	367	379	147	110	137	409	456	542	613	667	545	276	242	283	240	229	278	0	0	0	0	0	0	0	0	0	0	0	0	0	0	0	0	0	0	6098	Bacteria	Proteobacteria	Alphaproteobacteria	Rhodobacterales	Rhodobacteraceae	NA
190	sample	204	215	219	1007	834	817	1144	895	964	0	65	0	0	0	0	0	0	0	0	0	0	0	0	0	0	0	0	0	0	0	0	0	0	0	0	0	6364	Bacteria	Bacteroidota	Bacteroidia	Cytophagales	Spirosomaceae	Arcicella
191	sample	0	0	0	0	0	0	0	0	0	0	0	0	0	0	0	0	0	0	0	0	0	0	0	0	257	318	270	867	887	726	875	422	890	340	349	523	6724	Bacteria	Proteobacteria	Alphaproteobacteria	Rickettsiales	Rickettsiaceae	Candidatus Megaira
193	sample	0	0	0	0	0	0	0	0	0	0	0	0	0	0	0	0	0	0	16	21	23	0	0	8	682	949	662	634	599	470	510	461	275	482	561	351	6704	Bacteria	Bacteroidota	Bacteroidia	Flavobacteriales	Flavobacteriaceae	Flavobacterium
194	sample	0	0	0	0	0	0	0	0	0	0	0	0	0	0	0	0	0	0	183	268	287	27	32	70	711	872	708	1074	1005	810	103	70	90	100	147	121	6678	Bacteria	Bacteroidota	Bacteroidia	Cytophagales	Spirosomaceae	Runella
195	sample	651	775	913	268	220	214	255	144	236	226	199	194	177	181	106	171	205	214	0	0	0	0	0	0	0	0	0	0	0	0	0	0	0	0	0	0	5349	Bacteria	Proteobacteria	Gammaproteobacteria	Burkholderiales	Comamonadaceae	Leptothrix
196	sample	373	283	259	1384	1293	1173	227	249	208	0	0	0	146	79	162	145	90	67	0	0	0	0	0	0	0	0	0	0	0	0	0	0	0	0	0	0	6138	Bacteria	Bacteroidota	Bacteroidia	Flavobacteriales	Flavobacteriaceae	Flavobacterium
197	sample	758	714	739	0	0	0	363	315	373	641	691	482	75	121	55	0	0	108	0	0	0	0	0	0	0	0	0	0	0	0	0	0	0	0	0	0	5435	Bacteria	Bacteroidota	Bacteroidia	Chitinophagales	Saprospiraceae	Haliscomenobacter
198	sample	0	0	0	0	0	0	0	0	0	0	0	0	0	0	0	0	0	0	2337	1426	2398	0	0	98	135	106	115	0	0	0	0	0	0	0	0	0	6615	Bacteria	Proteobacteria	Gammaproteobacteria	Xanthomonadales	Xanthomonadaceae	Pseudoxanthomonas
199	sample	0	0	0	0	0	0	0	0	0	0	0	0	0	0	0	0	0	0	67	83	105	235	163	339	387	546	372	0	0	0	2629	1003	442	92	70	52	6585	Bacteria	Bacteroidota	Bacteroidia	Flavobacteriales	Flavobacteriaceae	Flavobacterium
200	sample	0	0	0	0	0	0	0	0	0	0	0	0	0	0	0	0	0	0	323	526	579	0	0	0	147	162	139	83	78	70	1074	775	528	536	983	576	6579	Bacteria	Proteobacteria	Alphaproteobacteria	Rhodobacterales	Rhodobacteraceae	Pseudorhodobacter
201	sample	0	0	0	0	0	0	0	0	0	0	0	0	0	0	0	0	0	0	45	29	28	268	265	498	1019	1089	941	729	613	551	107	123	58	58	64	47	6532	Bacteria	Proteobacteria	Gammaproteobacteria	Burkholderiales	Comamonadaceae	Limnohabitans
202	sample	225	284	265	0	59	0	447	351	472	1053	1066	944	0	196	74	229	116	196	0	0	0	0	0	0	0	0	0	0	0	0	0	0	0	0	0	0	5977	Bacteria	Bacteroidota	Bacteroidia	Chitinophagales	Saprospiraceae	NA
203	sample	321	195	248	1540	1574	1307	229	266	286	0	0	0	0	0	0	0	85	0	0	0	0	0	0	0	0	0	0	0	0	0	0	0	0	0	0	0	6051	Bacteria	Bacteroidota	Bacteroidia	Flavobacteriales	Flavobacteriaceae	Flavobacterium
204	sample	130	157	140	0	6	78	299	437	279	1701	1648	1114	0	76	29	18	0	0	0	0	0	0	0	0	0	0	0	0	0	0	0	0	0	0	0	0	6112	Bacteria	Bacteroidota	Bacteroidia	Chitinophagales	37-13	NA
205	sample	210	312	258	69	0	89	438	383	455	1066	1138	998	0	0	0	223	145	214	0	0	0	0	0	0	0	0	0	0	0	0	0	0	0	0	0	0	5998	Bacteria	Bacteroidota	Bacteroidia	Chitinophagales	Saprospiraceae	NA
206	sample	106	103	0	80	0	81	205	186	209	501	654	559	406	545	345	680	682	955	0	0	0	0	0	0	0	0	0	0	0	0	0	0	0	0	0	0	6297	Bacteria	Nitrospirota	Nitrospiria	Nitrospirales	Nitrospiraceae	Nitrospira
208	sample	0	0	0	0	0	0	0	0	0	0	0	0	0	0	0	0	0	0	7	18	9	3	14	91	308	587	292	774	609	433	722	546	601	784	254	373	6425	Bacteria	Bacteroidota	Bacteroidia	Chitinophagales	NA	NA
209	sample	0	0	0	0	0	0	0	0	0	0	0	0	0	0	0	0	0	0	1145	1305	1591	9	15	15	175	218	169	343	345	293	104	100	88	219	173	109	6416	Bacteria	Proteobacteria	Gammaproteobacteria	Xanthomonadales	Rhodanobacteraceae	NA
210	sample	0	0	0	0	0	0	0	0	0	0	0	0	0	0	0	0	0	0	658	668	770	440	376	515	410	304	441	88	116	105	336	286	154	296	239	195	6397	Bacteria	Proteobacteria	Alphaproteobacteria	Rhizobiales	Beijerinckiaceae	Bosea
211	sample	0	0	0	0	0	0	0	0	0	0	0	0	0	0	0	0	0	0	0	0	0	0	0	0	0	0	0	2	0	1	2581	1839	1854	64	0	17	6358	Bacteria	Proteobacteria	Gammaproteobacteria	Burkholderiales	Alcaligenaceae	Candidimonas
212	sample	185	204	179	0	0	0	747	933	650	0	75	0	398	558	271	542	631	629	0	0	0	0	0	0	0	0	0	0	0	0	0	0	0	0	0	0	6002	Bacteria	Proteobacteria	Gammaproteobacteria	Burkholderiales	Comamonadaceae	NA
213	sample	271	197	212	1611	1545	1355	241	312	216	0	0	0	0	0	0	0	0	0	0	0	0	0	0	0	0	0	0	0	0	0	0	0	0	0	0	0	5960	Bacteria	Bacteroidota	Bacteroidia	Flavobacteriales	Flavobacteriaceae	Flavobacterium
214	sample	0	0	0	0	0	0	0	0	0	0	0	0	0	0	0	0	0	0	1155	1221	1403	0	0	13	100	113	107	205	208	170	481	341	196	196	184	201	6294	Bacteria	Bacteroidota	Bacteroidia	Chitinophagales	NA	NA
215	sample	0	0	0	0	0	0	0	0	0	0	0	0	0	0	0	0	0	0	2	0	0	0	0	0	0	9	11	10	8	10	960	1044	499	1482	1022	1224	6281	Bacteria	Verrucomicrobiota	Verrucomicrobiae	Verrucomicrobiales	DEV007	NA
216	sample	185	177	168	988	779	802	1064	868	859	0	0	47	0	0	0	0	0	0	0	0	0	0	0	0	0	0	0	0	0	0	0	0	0	0	0	0	5937	Bacteria	Bacteroidota	Bacteroidia	Cytophagales	Spirosomaceae	Arcicella
217	sample	0	0	0	0	0	0	0	0	0	0	0	0	0	0	0	0	0	0	822	550	507	1078	957	908	203	272	283	101	57	69	105	142	62	32	76	27	6251	Bacteria	Proteobacteria	Alphaproteobacteria	Rhizobiales	Beijerinckiaceae	NA
218	sample	0	0	0	0	0	0	81	0	53	0	0	8	1252	1892	1231	557	364	812	0	0	0	0	0	0	0	0	0	0	0	0	0	0	0	0	0	0	6250	Bacteria	Bacteroidota	Bacteroidia	Cytophagales	Spirosomaceae	Flectobacillus
219	sample	114	140	112	0	0	0	713	942	728	80	0	0	397	576	235	479	667	691	0	0	0	0	0	0	0	0	0	0	0	0	0	0	0	0	0	0	5874	Bacteria	Proteobacteria	Gammaproteobacteria	Burkholderiales	Comamonadaceae	NA
220	sample	0	0	0	0	0	0	0	121	0	0	0	0	1275	1887	1197	559	387	790	0	0	0	0	0	0	0	0	0	0	0	0	0	0	0	0	0	0	6216	Bacteria	Bacteroidota	Bacteroidia	Cytophagales	Spirosomaceae	Flectobacillus
221	sample	0	0	0	0	0	0	0	0	0	0	0	0	0	0	0	0	0	0	0	0	0	0	0	0	0	0	0	0	0	0	944	714	787	1351	847	1561	6204	Bacteria	Proteobacteria	Alphaproteobacteria	Sphingomonadales	Sphingomonadaceae	Novosphingobium
222	sample	642	600	555	0	0	89	350	311	354	609	554	435	109	162	150	109	0	164	0	0	0	0	0	0	0	0	0	0	0	0	0	0	0	0	0	0	5193	Bacteria	Bacteroidota	Bacteroidia	Chitinophagales	Saprospiraceae	Haliscomenobacter
223	sample	0	0	0	0	0	0	0	0	0	0	0	0	0	0	0	0	0	0	1815	1614	1575	32	26	33	93	114	65	39	28	42	52	57	39	101	366	80	6171	Bacteria	Bacteroidota	Bacteroidia	Chitinophagales	Saprospiraceae	NA
224	sample	0	0	0	0	0	0	0	0	0	0	0	0	0	0	0	0	0	0	39	47	59	0	0	4	225	218	275	557	385	587	582	398	369	1030	524	865	6164	Bacteria	Chloroflexi	Anaerolineae	Caldilineales	Caldilineaceae	NA
225	sample	143	217	267	1460	1413	1428	189	206	167	0	147	106	0	0	0	0	0	0	0	0	0	0	0	0	0	0	0	0	0	0	0	0	0	0	0	0	5743	Bacteria	Bacteroidota	Bacteroidia	Chitinophagales	Saprospiraceae	NA
227	sample	1257	950	917	359	267	291	104	103	126	94	0	0	0	0	0	0	0	0	0	0	0	0	0	0	0	0	0	0	0	0	0	0	0	0	0	0	4468	Bacteria	Proteobacteria	Gammaproteobacteria	Burkholderiales	Comamonadaceae	Ideonella
228	sample	0	0	0	0	0	0	0	0	0	0	0	0	0	0	0	0	0	0	1445	1093	1751	177	168	263	234	265	241	190	146	132	0	0	0	0	0	0	6105	Bacteria	Verrucomicrobiota	Verrucomicrobiae	Verrucomicrobiales	Verrucomicrobiaceae	NA
229	sample	253	197	161	1762	1514	1171	243	210	187	0	0	0	0	0	0	0	0	0	0	0	0	0	0	0	0	0	0	0	0	0	0	0	0	0	0	0	5698	Bacteria	Proteobacteria	Alphaproteobacteria	Rhizobiales	NA	NA
230	sample	656	656	582	0	0	78	332	341	347	525	538	457	55	128	120	0	81	76	0	0	0	0	0	0	0	0	0	0	0	0	0	0	0	0	0	0	4972	Bacteria	Bacteroidota	Bacteroidia	Chitinophagales	Saprospiraceae	Haliscomenobacter
231	sample	0	0	130	0	61	0	214	196	225	490	688	548	358	514	321	717	715	854	0	0	0	0	0	0	0	0	0	0	0	0	0	0	0	0	0	0	6031	Bacteria	Nitrospirota	Nitrospiria	Nitrospirales	Nitrospiraceae	Nitrospira
232	sample	680	634	559	0	0	49	303	274	368	541	564	478	93	150	63	0	96	77	0	0	0	0	0	0	0	0	0	0	0	0	0	0	0	0	0	0	4929	Bacteria	Bacteroidota	Bacteroidia	Chitinophagales	Saprospiraceae	Haliscomenobacter
233	sample	215	279	231	1317	1475	1344	212	203	179	131	0	0	0	0	0	0	0	0	0	0	0	0	0	0	0	0	0	0	0	0	0	0	0	0	0	0	5586	Bacteria	Bacteroidota	Bacteroidia	Chitinophagales	Saprospiraceae	NA
234	sample	0	0	0	0	0	0	0	0	0	0	0	0	0	0	0	0	0	0	0	0	0	0	0	0	0	0	0	0	0	0	1619	1107	1360	890	469	528	5973	Bacteria	Bacteroidota	Kapabacteria	Kapabacteriales	NA	NA
235	sample	0	0	0	64	0	0	316	440	259	2008	1614	1212	0	0	0	0	29	26	0	0	0	0	0	0	0	0	0	0	0	0	0	0	0	0	0	0	5968	Bacteria	Bacteroidota	Bacteroidia	Chitinophagales	37-13	NA
236	sample	0	0	0	0	0	0	0	0	0	0	0	0	0	0	0	0	0	0	0	0	0	0	0	0	61	58	108	302	105	395	1568	750	811	785	336	688	5967	Bacteria	Chloroflexi	Chloroflexia	Thermomicrobiales	JG30-KF-CM45	NA
237	sample	0	0	0	0	0	0	0	0	0	0	0	0	0	0	0	0	0	0	680	642	767	485	494	572	165	244	163	116	98	94	506	315	332	111	69	64	5917	Bacteria	Bacteroidota	Bacteroidia	Chitinophagales	Chitinophagaceae	Sediminibacterium
238	sample	482	665	590	173	161	198	197	201	209	193	193	203	138	174	192	291	173	437	0	0	0	0	0	0	0	0	0	0	0	0	0	0	0	0	0	0	4870	Bacteria	Bacteroidota	Bacteroidia	Chitinophagales	Saprospiraceae	NA
239	sample	953	678	628	729	650	424	215	223	217	0	49	0	0	0	0	0	0	0	0	0	0	0	0	0	0	0	0	0	0	0	0	0	0	0	0	0	4766	Bacteria	Patescibacteria	Gracilibacteria	NA	NA	NA
240	sample	0	0	0	1127	955	874	775	772	756	163	0	157	118	148	0	0	42	0	0	0	0	0	0	0	0	0	0	0	0	0	0	0	0	0	0	0	5887	Bacteria	Bacteroidota	Bacteroidia	Cytophagales	Spirosomaceae	Emticicia
241	sample	239	145	190	1721	1391	1208	229	194	192	0	0	0	0	0	0	0	0	0	0	0	0	0	0	0	0	0	0	0	0	0	0	0	0	0	0	0	5509	Bacteria	Proteobacteria	Alphaproteobacteria	Rhizobiales	NA	NA
242	sample	816	567	670	503	511	512	182	185	168	0	0	0	0	103	66	91	154	130	0	0	0	0	0	0	0	0	0	0	0	0	0	0	0	0	0	0	4658	Bacteria	Proteobacteria	Gammaproteobacteria	Burkholderiales	Comamonadaceae	Sphaerotilus
243	sample	0	0	0	0	0	0	0	0	0	0	0	0	0	0	0	0	0	0	341	463	910	69	51	227	1158	1331	1114	74	56	50	0	0	0	0	0	0	5844	Bacteria	Proteobacteria	Alphaproteobacteria	Sphingomonadales	Sphingomonadaceae	NA
244	sample	0	0	0	0	0	0	0	0	0	0	0	0	0	0	0	0	0	0	0	0	0	0	0	0	0	0	0	0	0	0	486	86	275	1677	813	2492	5829	Bacteria	Chloroflexi	Anaerolineae	Ardenticatenales	NA	NA
245	sample	671	796	828	174	125	189	221	137	155	183	194	215	0	0	69	117	113	186	0	0	0	0	0	0	0	0	0	0	0	0	0	0	0	0	0	0	4373	Bacteria	Proteobacteria	Gammaproteobacteria	Burkholderiales	Comamonadaceae	Leptothrix
246	sample	0	0	0	0	0	0	0	0	0	0	0	0	0	0	0	0	0	0	666	835	793	63	56	99	186	219	196	357	345	293	266	149	121	382	467	309	5802	Bacteria	Proteobacteria	Gammaproteobacteria	Burkholderiales	Comamonadaceae	Rhodoferax
247	sample	0	0	0	0	0	0	0	0	0	0	0	0	0	0	0	0	0	0	0	0	0	0	0	0	0	0	0	0	0	0	1073	824	736	1155	1109	888	5785	Bacteria	Proteobacteria	Alphaproteobacteria	Rhodobacterales	Rhodobacteraceae	Pseudorhodobacter
248	sample	0	0	0	0	0	0	0	0	0	0	0	0	0	0	0	0	0	0	0	0	0	0	0	0	0	0	0	0	0	0	1812	1164	806	623	799	580	5784	Bacteria	Verrucomicrobiota	Verrucomicrobiae	Verrucomicrobiales	Rubritaleaceae	Luteolibacter
249	sample	598	657	631	268	170	168	170	124	192	250	247	288	0	199	155	119	135	169	0	0	0	0	0	0	0	0	0	0	0	0	0	0	0	0	0	0	4540	Bacteria	Verrucomicrobiota	Verrucomicrobiae	Verrucomicrobiales	Verrucomicrobiaceae	NA
250	sample	0	0	0	0	0	0	0	0	0	0	0	0	0	0	0	0	0	0	24	16	22	26	28	135	16	31	15	59	60	46	1366	869	537	540	1182	776	5748	Bacteria	Verrucomicrobiota	Verrucomicrobiae	NA	NA	NA
251	sample	852	603	605	464	490	481	170	180	163	0	0	0	64	112	51	59	180	97	0	0	0	0	0	0	0	0	0	0	0	0	0	0	0	0	0	0	4571	Bacteria	Proteobacteria	Gammaproteobacteria	Burkholderiales	Comamonadaceae	Sphaerotilus
252	sample	0	0	0	0	0	0	0	0	0	0	0	0	0	0	0	0	0	0	2414	2062	1140	0	0	0	8	22	0	0	0	0	30	22	0	16	12	0	5726	Bacteria	Proteobacteria	Gammaproteobacteria	Alteromonadales	Alteromonadaceae	Rheinheimera
253	sample	502	678	585	182	165	148	115	153	152	202	200	198	335	170	88	187	243	273	0	0	0	0	0	0	0	0	0	0	0	0	0	0	0	0	0	0	4576	Bacteria	Bacteroidota	Bacteroidia	Chitinophagales	Saprospiraceae	NA
254	sample	0	0	0	1104	980	879	807	770	750	0	189	0	0	0	100	57	0	67	0	0	0	0	0	0	0	0	0	0	0	0	0	0	0	0	0	0	5703	Bacteria	Bacteroidota	Bacteroidia	Cytophagales	Spirosomaceae	Emticicia
256	sample	273	281	364	308	352	346	321	298	307	322	268	244	231	234	217	254	243	234	0	0	0	0	0	0	0	0	0	0	0	0	0	0	0	0	0	0	5097	Bacteria	Proteobacteria	Gammaproteobacteria	Burkholderiales	Comamonadaceae	NA
257	sample	1150	849	876	318	263	265	101	128	104	0	0	0	0	0	0	0	0	0	0	0	0	0	0	0	0	0	0	0	0	0	0	0	0	0	0	0	4054	Bacteria	Proteobacteria	Gammaproteobacteria	Burkholderiales	Comamonadaceae	Ideonella
258	sample	0	0	0	0	0	0	0	0	0	0	0	0	0	0	0	0	0	0	125	120	120	179	94	58	395	331	285	456	544	615	520	415	303	395	159	397	5511	Bacteria	Proteobacteria	Alphaproteobacteria	Rhizobiales	Rhizobiales Incertae Sedis	NA
259	sample	0	0	0	0	0	0	0	0	0	0	0	0	0	0	0	0	0	0	754	869	1185	7	0	17	218	312	220	470	429	372	129	85	76	140	146	79	5508	Bacteria	Proteobacteria	Gammaproteobacteria	Xanthomonadales	Rhodanobacteraceae	NA
260	sample	333	383	390	179	271	234	324	321	260	283	234	149	195	276	285	240	207	214	0	0	0	0	0	0	0	0	0	0	0	0	0	0	0	0	0	0	4778	Bacteria	Proteobacteria	Gammaproteobacteria	Burkholderiales	Comamonadaceae	NA
261	sample	297	268	279	309	322	294	327	323	315	309	291	235	160	285	173	254	247	254	0	0	0	0	0	0	0	0	0	0	0	0	0	0	0	0	0	0	4942	Bacteria	Proteobacteria	Gammaproteobacteria	Burkholderiales	Comamonadaceae	NA
262	sample	287	149	191	1381	1380	1160	195	251	188	0	0	0	0	0	0	0	0	0	0	0	0	0	0	0	0	0	0	0	0	0	0	0	0	0	0	0	5182	Bacteria	Bacteroidota	Bacteroidia	Flavobacteriales	Flavobacteriaceae	Flavobacterium
263	sample	0	0	0	0	0	0	0	0	0	0	0	0	0	0	0	0	0	0	64	83	64	13	9	34	434	438	436	792	867	725	315	209	222	281	256	200	5442	Bacteria	Verrucomicrobiota	Verrucomicrobiae	Verrucomicrobiales	Verrucomicrobiaceae	NA
265	sample	0	0	0	0	0	0	0	0	0	0	0	0	0	0	0	0	0	0	54	49	55	0	0	0	163	178	179	1225	1146	1055	90	29	36	420	145	584	5408	Bacteria	Proteobacteria	Gammaproteobacteria	Xanthomonadales	Xanthomonadaceae	Arenimonas
266	sample	0	0	0	0	0	0	0	0	0	0	0	0	0	0	0	0	0	0	162	219	376	20	18	31	426	438	510	739	885	794	107	107	91	162	170	102	5357	Bacteria	Proteobacteria	Alphaproteobacteria	Rhodobacterales	Rhodobacteraceae	Defluviimonas
267	sample	0	0	0	0	0	0	0	90	135	0	0	0	2593	0	2314	208	0	0	0	0	0	0	0	0	0	0	0	0	0	0	0	0	0	0	0	0	5340	Bacteria	Proteobacteria	Gammaproteobacteria	Aeromonadales	Aeromonadaceae	Aeromonas
268	sample	0	0	0	0	0	0	0	0	0	0	0	0	0	0	0	0	0	0	34	34	33	1757	1690	986	207	354	208	6	0	4	0	0	0	0	0	0	5313	Bacteria	Bacteroidota	Bacteroidia	Chitinophagales	NA	NA
269	sample	0	0	0	0	0	0	0	0	0	0	0	0	0	0	0	0	0	0	7	10	8	0	0	0	432	446	386	1423	1343	1249	0	0	0	0	0	0	5304	Bacteria	NA	NA	NA	NA	NA
270	sample	0	0	0	0	0	0	0	0	0	0	0	0	0	0	0	0	0	0	753	666	934	0	0	12	83	107	89	504	513	354	0	20	34	827	149	254	5299	Bacteria	Desulfobacterota	Desulfuromonadia	PB19	NA	NA
271	sample	898	617	536	645	560	394	153	169	182	38	0	0	0	0	0	0	0	0	0	0	0	0	0	0	0	0	0	0	0	0	0	0	0	0	0	0	4192	Bacteria	Patescibacteria	Gracilibacteria	NA	NA	NA
272	sample	0	0	0	0	0	0	0	0	0	0	0	0	0	0	0	0	0	0	63	60	89	23	26	24	219	266	266	990	868	786	307	245	253	329	265	219	5298	Bacteria	Myxococcota	Polyangia	Polyangiales	Sandaracinaceae	NA
273	sample	0	0	0	0	0	0	0	0	0	0	0	0	0	0	0	0	0	0	16	45	55	0	0	0	9	12	7	0	0	6	1062	825	514	923	1076	738	5288	Bacteria	Bacteroidota	Bacteroidia	Flavobacteriales	Flavobacteriaceae	Flavobacterium
274	sample	228	266	201	540	434	301	926	987	996	0	0	0	0	0	0	0	0	0	0	0	0	0	0	0	0	0	0	0	0	0	0	0	0	0	0	0	4879	Bacteria	Bacteroidota	Bacteroidia	Flavobacteriales	Flavobacteriaceae	Flavobacterium
275	sample	219	249	219	561	384	267	974	991	942	0	0	0	0	0	0	0	65	0	0	0	0	0	0	0	0	0	0	0	0	0	0	0	0	0	0	0	4871	Bacteria	Bacteroidota	Bacteroidia	Flavobacteriales	Flavobacteriaceae	Flavobacterium
276	sample	0	0	0	0	0	0	0	0	0	0	0	0	0	0	0	0	0	0	333	527	1064	571	764	1392	172	210	207	0	0	0	0	0	0	0	0	0	5240	Bacteria	Proteobacteria	Alphaproteobacteria	Caulobacterales	Caulobacteraceae	Brevundimonas
277	sample	0	0	0	0	0	0	0	0	0	0	0	0	0	0	0	0	0	0	0	0	0	0	0	0	1451	1682	1667	154	126	117	0	0	0	0	0	0	5197	Bacteria	Bacteroidota	Bacteroidia	Flavobacteriales	Flavobacteriaceae	Flavobacterium
278	sample	0	0	0	0	0	0	0	0	0	0	0	0	0	0	0	0	0	0	1375	1031	1877	220	116	85	57	86	87	29	0	0	53	92	29	12	0	14	5163	Bacteria	Proteobacteria	Gammaproteobacteria	Xanthomonadales	Xanthomonadaceae	Pseudoxanthomonas
279	sample	0	0	0	0	0	0	0	0	0	0	0	0	1073	2048	1824	77	0	104	0	0	0	0	0	0	0	0	0	0	0	0	0	0	0	0	0	0	5126	Bacteria	Bacteroidota	Bacteroidia	Chitinophagales	NA	NA
280	sample	0	0	0	0	0	0	0	0	0	0	0	0	0	0	0	0	0	0	26	43	36	14	10	22	445	425	376	1098	1026	886	100	124	71	130	142	144	5118	Bacteria	Proteobacteria	Alphaproteobacteria	Rhodobacterales	Rhodobacteraceae	Defluviimonas
282	sample	227	68	221	1225	924	805	185	293	168	0	0	0	81	0	166	102	109	162	0	0	0	0	0	0	0	0	0	0	0	0	0	0	0	0	0	0	4736	Bacteria	Proteobacteria	Alphaproteobacteria	Sphingomonadales	Sphingomonadaceae	Novosphingobium
283	sample	233	166	179	1288	1293	1005	222	234	208	0	0	0	0	0	0	0	0	0	0	0	0	0	0	0	0	0	0	0	0	0	0	0	0	0	0	0	4828	Bacteria	Bacteroidota	Bacteroidia	Flavobacteriales	Flavobacteriaceae	Flavobacterium
284	sample	0	0	0	0	0	0	0	0	0	0	0	0	0	0	0	0	0	0	0	0	0	0	0	0	0	0	0	0	0	0	798	710	432	1015	1154	979	5088	Bacteria	Nitrospirota	Nitrospiria	Nitrospirales	Nitrospiraceae	Nitrospira
285	sample	178	203	120	1351	881	723	125	141	184	215	196	176	61	130	96	0	0	152	0	0	0	0	0	0	0	0	0	0	0	0	0	0	0	0	0	0	4932	Bacteria	Proteobacteria	Alphaproteobacteria	Sphingomonadales	Sphingomonadaceae	Novosphingobium
286	sample	114	231	270	144	197	851	239	208	302	245	247	167	235	219	323	282	158	165	0	0	0	0	0	0	0	0	0	0	0	0	0	0	0	0	0	0	4597	Bacteria	Proteobacteria	Alphaproteobacteria	Rhodobacterales	Rhodobacteraceae	NA
287	sample	0	0	0	0	0	0	0	0	0	0	0	0	0	0	0	0	0	0	0	0	0	0	0	0	279	336	286	1448	1318	1253	80	0	0	0	0	0	5000	Bacteria	Bacteroidota	Bacteroidia	Flavobacteriales	Flavobacteriaceae	Flavobacterium
288	sample	0	0	0	0	0	0	0	0	0	0	0	0	0	0	0	0	0	0	482	1133	1838	19	35	82	493	408	469	0	0	0	0	0	0	0	0	0	4959	Bacteria	Proteobacteria	Alphaproteobacteria	Rhodobacterales	Rhodobacteraceae	Paracoccus
289	sample	219	151	134	1432	1192	1006	192	165	184	0	0	0	0	0	0	0	0	0	0	0	0	0	0	0	0	0	0	0	0	0	0	0	0	0	0	0	4675	Bacteria	Proteobacteria	Alphaproteobacteria	Rhizobiales	Rhizobiaceae	NA
290	sample	0	0	0	0	0	0	0	0	0	0	0	0	0	0	0	0	0	0	463	534	662	74	108	149	157	221	175	399	381	350	249	156	171	203	326	159	4937	Bacteria	Gemmatimonadota	Gemmatimonadetes	Gemmatimonadales	Gemmatimonadaceae	Gemmatimonas
291	sample	0	0	0	0	0	0	0	0	0	0	0	0	0	0	0	0	0	0	332	423	402	11	8	27	66	78	54	55	64	59	447	377	315	594	1101	481	4894	Bacteria	Proteobacteria	Gammaproteobacteria	Burkholderiales	Sutterellaceae	AAP99
292	sample	0	0	0	0	0	0	0	0	0	0	0	0	0	0	0	0	0	0	542	523	612	41	75	41	663	707	645	361	291	260	32	29	0	26	22	24	4894	Bacteria	Proteobacteria	Gammaproteobacteria	Burkholderiales	Comamonadaceae	Acidovorax
293	sample	0	0	0	0	0	0	0	0	0	0	0	0	0	0	0	0	0	0	0	0	0	0	0	0	0	0	0	0	0	0	1625	828	1042	821	127	442	4885	Bacteria	Proteobacteria	Gammaproteobacteria	NA	NA	NA
294	sample	644	491	564	356	465	425	116	159	140	53	0	0	61	91	0	0	188	72	0	0	0	0	0	0	0	0	0	0	0	0	0	0	0	0	0	0	3825	Bacteria	Proteobacteria	Gammaproteobacteria	Burkholderiales	Comamonadaceae	Sphaerotilus
295	sample	623	568	616	153	171	174	178	105	128	147	146	179	178	74	0	108	98	0	0	0	0	0	0	0	0	0	0	0	0	0	0	0	0	0	0	0	3646	Bacteria	Verrucomicrobiota	Verrucomicrobiae	Verrucomicrobiales	Verrucomicrobiaceae	NA
296	sample	0	0	0	0	0	0	0	0	0	0	0	0	0	0	0	0	0	0	302	216	177	1001	725	475	567	511	458	55	0	41	63	45	39	26	115	30	4846	Bacteria	Proteobacteria	Alphaproteobacteria	Rhizobiales	Rhizobiaceae	Allorhizobium-Neorhizobium-Pararhizobium-Rhizobium
298	sample	0	0	0	0	0	0	0	0	0	0	0	0	1145	1885	1768	0	31	0	0	0	0	0	0	0	0	0	0	0	0	0	0	0	0	0	0	0	4829	Bacteria	Bacteroidota	Bacteroidia	Chitinophagales	NA	NA
299	sample	0	0	0	0	0	0	0	0	0	0	0	0	0	0	0	0	0	0	0	0	0	0	0	0	0	0	0	0	0	0	405	215	193	1537	1229	1206	4785	Bacteria	Desulfobacterota	Desulfuromonadia	PB19	NA	NA
300	sample	535	508	516	0	0	0	235	258	298	481	509	365	72	60	0	0	0	70	0	0	0	0	0	0	0	0	0	0	0	0	0	0	0	0	0	0	3907	Bacteria	Bacteroidota	Bacteroidia	Chitinophagales	Saprospiraceae	Haliscomenobacter
302	sample	0	0	0	0	0	0	85	128	81	0	0	0	2217	0	2100	139	0	0	0	0	0	0	0	0	0	0	0	0	0	0	0	0	0	0	0	0	4750	Bacteria	Proteobacteria	Gammaproteobacteria	Aeromonadales	NA	NA
303	sample	0	0	0	0	0	0	0	0	0	0	0	0	0	0	0	0	0	0	4	0	4	0	3	4	1136	1436	1097	376	308	369	0	0	0	0	0	0	4737	Bacteria	Proteobacteria	Gammaproteobacteria	Xanthomonadales	Xanthomonadaceae	Arenimonas
304	sample	0	0	0	0	0	0	0	0	0	0	0	0	0	0	0	0	0	0	427	294	333	230	162	148	563	741	527	437	380	339	49	0	21	21	0	24	4696	Bacteria	Proteobacteria	Alphaproteobacteria	Sphingomonadales	Sphingomonadaceae	Rhizorhapis
305	sample	0	0	0	0	0	0	0	0	0	0	0	0	0	0	0	0	0	0	599	483	580	39	39	49	147	171	169	507	437	413	207	156	142	237	113	179	4667	Bacteria	Proteobacteria	Alphaproteobacteria	Caulobacterales	Hyphomonadaceae	Hirschia
306	sample	0	0	0	0	0	0	0	0	0	0	0	0	0	0	0	0	0	0	619	524	520	25	23	48	396	260	363	310	333	263	110	84	125	236	237	175	4651	Bacteria	Proteobacteria	Alphaproteobacteria	Rhodobacterales	Rhodobacteraceae	Rhodobacter
307	sample	0	63	67	0	0	0	259	180	181	248	481	469	139	266	184	488	742	731	0	0	0	0	0	0	0	0	0	0	0	0	0	0	0	0	0	0	4498	Bacteria	Acidobacteriota	Blastocatellia	2024-11-01	NA	NA
308	sample	0	0	0	0	0	0	92	148	182	0	0	0	2066	0	1922	230	0	0	0	0	0	0	0	0	0	0	0	0	0	0	0	0	0	0	0	0	4640	Bacteria	Proteobacteria	Gammaproteobacteria	Aeromonadales	Aeromonadaceae	Aeromonas
309	sample	206	134	148	1361	1037	922	182	150	207	0	0	0	0	0	0	0	0	0	0	0	0	0	0	0	0	0	0	0	0	0	0	0	0	0	0	0	4347	Bacteria	Proteobacteria	Alphaproteobacteria	Rhizobiales	NA	NA
310	sample	0	0	0	0	0	0	0	0	0	0	0	0	0	0	0	0	0	0	49	56	81	27	35	65	429	499	439	914	776	692	95	98	76	66	182	58	4637	Bacteria	Verrucomicrobiota	Verrucomicrobiae	Verrucomicrobiales	Rubritaleaceae	Luteolibacter
312	sample	296	305	331	0	35	102	268	216	165	299	387	347	229	160	276	213	259	195	0	0	0	0	0	0	0	0	0	0	0	0	0	0	0	0	0	0	4083	Bacteria	Verrucomicrobiota	Verrucomicrobiae	Verrucomicrobiales	Rubritaleaceae	Luteolibacter
313	sample	0	0	0	0	0	0	0	0	0	0	0	0	0	0	0	0	0	0	0	0	0	0	0	0	0	0	0	0	0	0	700	528	390	1069	1022	893	4602	Bacteria	Proteobacteria	Gammaproteobacteria	Burkholderiales	Comamonadaceae	Rhodoferax
315	sample	0	0	0	0	0	0	0	87	163	0	0	0	2130	63	1993	151	0	0	0	0	0	0	0	0	0	0	0	0	0	0	0	0	0	0	0	0	4587	Bacteria	Proteobacteria	Gammaproteobacteria	Aeromonadales	Aeromonadaceae	Aeromonas
316	sample	0	0	0	0	0	0	0	0	0	0	0	0	0	0	0	0	0	0	0	0	0	0	0	0	0	0	0	0	0	0	481	605	473	1215	875	933	4582	Bacteria	Gemmatimonadota	Gemmatimonadetes	Gemmatimonadales	Gemmatimonadaceae	NA
318	sample	0	0	0	396	270	259	1229	1090	1314	0	0	0	0	0	0	0	0	0	0	0	0	0	0	0	0	0	0	0	0	0	0	0	0	0	0	0	4558	Bacteria	Proteobacteria	Gammaproteobacteria	Burkholderiales	Comamonadaceae	Hydrogenophaga
319	sample	123	105	0	45	38	51	375	345	396	614	626	497	177	237	159	232	237	195	0	0	0	0	0	0	0	0	0	0	0	0	0	0	0	0	0	0	4452	Bacteria	Bacteroidota	Bacteroidia	NA	NA	NA
320	sample	0	0	0	0	0	0	0	0	0	0	0	0	0	0	0	0	0	0	0	0	0	0	0	0	0	0	0	0	0	0	780	464	483	1041	940	842	4550	Bacteria	Proteobacteria	Alphaproteobacteria	Rhodobacterales	Rhodobacteraceae	Defluviimonas
321	sample	80	89	0	1005	958	969	403	557	392	0	0	0	0	0	0	0	0	0	0	0	0	0	0	0	0	0	0	0	0	0	0	0	0	0	0	0	4453	Bacteria	Proteobacteria	Gammaproteobacteria	Burkholderiales	Comamonadaceae	Sphaerotilus
322	sample	0	0	0	0	0	0	0	0	0	0	0	0	0	0	0	0	0	0	0	0	0	32	21	29	1068	1450	897	360	301	333	0	8	0	0	0	0	4499	Bacteria	Patescibacteria	Gracilibacteria	JGI 0000069-P22	NA	NA
323	sample	0	0	0	0	0	0	0	0	0	0	0	0	0	0	0	0	0	0	197	209	155	202	129	129	29	46	60	113	114	86	201	193	169	1084	731	604	4451	Bacteria	Proteobacteria	Gammaproteobacteria	Burkholderiales	Comamonadaceae	Rubrivivax
324	sample	920	661	652	238	225	206	75	89	70	0	0	0	0	0	0	0	0	0	0	0	0	0	0	0	0	0	0	0	0	0	0	0	0	0	0	0	3136	Bacteria	Proteobacteria	Gammaproteobacteria	Burkholderiales	Comamonadaceae	NA
325	sample	154	177	239	185	219	821	257	204	296	177	196	154	111	118	227	124	165	215	0	0	0	0	0	0	0	0	0	0	0	0	0	0	0	0	0	0	4039	Bacteria	Proteobacteria	Alphaproteobacteria	Rhodobacterales	Rhodobacteraceae	Tabrizicola
326	sample	673	463	482	398	381	393	141	163	125	0	0	0	0	80	0	0	130	69	0	0	0	0	0	0	0	0	0	0	0	0	0	0	0	0	0	0	3498	Bacteria	Proteobacteria	Gammaproteobacteria	Burkholderiales	Comamonadaceae	Sphaerotilus
327	sample	0	0	0	0	0	0	0	0	0	0	0	0	0	0	0	0	0	0	216	204	282	0	0	0	0	0	0	0	0	0	768	531	501	786	521	617	4426	Bacteria	Gemmatimonadota	Gemmatimonadetes	Gemmatimonadales	Gemmatimonadaceae	Gemmatimonas
328	sample	492	483	488	0	0	0	239	217	265	450	424	351	53	70	0	0	0	71	0	0	0	0	0	0	0	0	0	0	0	0	0	0	0	0	0	0	3603	Bacteria	Bacteroidota	Bacteroidia	Chitinophagales	Saprospiraceae	Haliscomenobacter
329	sample	0	0	0	0	0	0	0	0	0	0	0	0	0	0	0	0	0	0	787	992	1001	56	55	72	0	59	0	40	0	0	289	209	186	238	186	238	4408	Bacteria	Proteobacteria	Gammaproteobacteria	Burkholderiales	Comamonadaceae	NA
330	sample	157	197	121	912	876	668	267	262	287	96	108	0	0	0	0	0	136	0	0	0	0	0	0	0	0	0	0	0	0	0	0	0	0	0	0	0	4087	Bacteria	Bacteroidota	Bacteroidia	Cytophagales	Spirosomaceae	Emticicia
331	sample	0	0	0	0	0	0	0	0	0	0	0	0	0	0	0	0	0	0	408	328	359	11	0	14	54	32	42	70	82	65	725	703	604	353	169	342	4361	Bacteria	Planctomycetota	Planctomycetes	Pirellulales	Pirellulaceae	Pirellula
332	sample	319	441	362	132	0	0	156	244	124	208	204	196	198	266	228	182	183	210	0	0	0	0	0	0	0	0	0	0	0	0	0	0	0	0	0	0	3653	Bacteria	Proteobacteria	Gammaproteobacteria	Burkholderiales	Comamonadaceae	NA
333	sample	0	0	0	392	253	170	1128	1054	1343	0	0	0	0	0	0	0	0	0	0	0	0	0	0	0	0	0	0	0	0	0	0	0	0	0	0	0	4340	Bacteria	Proteobacteria	Gammaproteobacteria	Burkholderiales	Comamonadaceae	Hydrogenophaga
334	sample	0	0	0	0	0	0	0	0	0	0	0	0	0	0	0	0	0	0	640	930	1038	85	72	63	130	155	144	403	371	290	0	0	0	0	0	0	4321	Bacteria	Proteobacteria	Gammaproteobacteria	Burkholderiales	Comamonadaceae	NA
335	sample	73	96	95	1083	1068	668	305	319	289	0	82	86	0	0	0	0	77	0	0	0	0	0	0	0	0	0	0	0	0	0	0	0	0	0	0	0	4241	Bacteria	Bacteroidota	Bacteroidia	Cytophagales	Spirosomaceae	Emticicia
336	sample	0	0	0	0	0	0	0	0	0	0	0	0	0	0	0	0	0	0	0	0	0	0	0	0	0	0	0	0	0	0	936	751	771	620	690	533	4301	Bacteria	Bacteroidota	Bacteroidia	Flavobacteriales	Flavobacteriaceae	Flavobacterium
337	sample	173	161	216	0	0	0	76	62	100	185	221	254	235	297	280	510	576	618	0	0	0	0	0	0	0	0	0	0	0	0	0	0	0	0	0	0	3964	Bacteria	Acidobacteriota	Vicinamibacteria	Vicinamibacterales	Vicinamibacteraceae	NA
338	sample	0	0	0	0	0	0	0	0	0	0	0	0	0	0	0	0	0	0	39	88	77	0	0	6	52	75	28	36	53	41	774	519	394	717	623	750	4272	Bacteria	Bacteroidota	Bacteroidia	Bacteroidetes VC2.1 Bac22	NA	NA
339	sample	0	0	0	0	0	0	0	0	0	0	0	0	0	0	0	0	0	0	5	0	0	0	0	0	38	47	82	330	228	393	335	528	270	819	598	598	4271	Bacteria	Chloroflexi	Anaerolineae	Caldilineales	Caldilineaceae	NA
340	sample	0	0	0	0	0	0	0	0	0	0	0	0	0	0	0	0	0	0	8	0	5	0	0	16	34	42	21	102	60	57	541	393	436	794	792	957	4258	Bacteria	NA	NA	NA	NA	NA
341	sample	196	160	240	0	0	62	105	86	172	206	255	215	231	276	221	466	464	568	0	0	0	0	0	0	0	0	0	0	0	0	0	0	0	0	0	0	3923	Bacteria	Acidobacteriota	Vicinamibacteria	Vicinamibacterales	Vicinamibacteraceae	NA
342	sample	81	74	54	967	1026	662	259	269	279	75	60	66	67	0	0	40	57	0	0	0	0	0	0	0	0	0	0	0	0	0	0	0	0	0	0	0	4036	Bacteria	Bacteroidota	Bacteroidia	Cytophagales	Spirosomaceae	Emticicia
343	sample	288	245	278	160	158	184	267	175	234	247	216	177	149	142	148	157	168	266	0	0	0	0	0	0	0	0	0	0	0	0	0	0	0	0	0	0	3659	Bacteria	Proteobacteria	Alphaproteobacteria	Sphingomonadales	Sphingomonadaceae	Sphingorhabdus
344	sample	165	196	133	0	0	0	230	196	306	727	654	817	0	77	66	0	153	90	0	0	0	0	0	0	0	0	0	0	0	0	0	0	0	0	0	0	3810	Bacteria	Chloroflexi	Anaerolineae	RBG-13-54-9	NA	NA
345	sample	0	0	0	0	0	0	0	0	0	0	0	0	0	0	0	0	0	0	19	24	35	17	14	40	169	363	183	945	815	780	47	31	28	223	267	180	4180	Bacteria	Bacteroidota	Bacteroidia	Chitinophagales	NA	NA
346	sample	133	0	0	101	114	194	367	348	358	696	596	488	115	150	188	0	140	92	0	0	0	0	0	0	0	0	0	0	0	0	0	0	0	0	0	0	4080	Bacteria	Verrucomicrobiota	Verrucomicrobiae	Verrucomicrobiales	Rubritaleaceae	Luteolibacter
347	sample	618	415	557	183	193	294	219	173	267	137	141	139	0	0	0	0	0	0	0	0	0	0	0	0	0	0	0	0	0	0	0	0	0	0	0	0	3336	Bacteria	Proteobacteria	Gammaproteobacteria	Xanthomonadales	Xanthomonadaceae	Pseudoxanthomonas
348	sample	0	0	0	0	0	0	0	0	0	0	0	0	0	0	0	0	0	0	5	0	2	0	0	0	49	76	65	1250	977	956	83	39	68	253	154	166	4143	Bacteria	Bacteroidota	Bacteroidia	Chitinophagales	Saprospiraceae	NA
349	sample	549	341	382	438	459	614	191	281	243	0	93	0	0	0	0	0	0	0	0	0	0	0	0	0	0	0	0	0	0	0	0	0	0	0	0	0	3591	Bacteria	Bacteroidota	Bacteroidia	Chitinophagales	NA	NA
350	sample	84	97	0	335	388	435	603	690	581	155	148	149	150	0	41	0	0	0	0	0	0	0	0	0	0	0	0	0	0	0	0	0	0	0	0	0	3856	Bacteria	Bacteroidota	Bacteroidia	Flavobacteriales	Flavobacteriaceae	Flavobacterium
352	sample	0	0	0	0	0	0	0	0	0	0	0	0	0	0	0	0	0	0	0	7	0	0	0	0	8	6	6	24	28	14	519	381	789	663	1163	508	4116	Bacteria	Bacteroidota	Bacteroidia	Chitinophagales	Chitinophagaceae	NA
354	sample	0	0	0	0	0	0	0	0	0	0	0	0	0	0	0	0	0	0	590	665	826	0	0	42	101	140	98	714	486	440	0	0	0	0	0	0	4102	Bacteria	Bacteroidota	Bacteroidia	Sphingobacteriales	NS11-12 marine group	NA
355	sample	152	108	149	1192	969	802	153	100	149	45	0	0	0	0	0	0	0	0	0	0	0	0	0	0	0	0	0	0	0	0	0	0	0	0	0	0	3819	Bacteria	Proteobacteria	Alphaproteobacteria	Rhizobiales	Rhizobiaceae	NA
356	sample	155	0	0	849	868	830	395	527	356	0	0	0	0	0	0	0	0	0	0	0	0	0	0	0	0	0	0	0	0	0	0	0	0	0	0	0	3980	Bacteria	Proteobacteria	Gammaproteobacteria	Burkholderiales	Comamonadaceae	Sphaerotilus
357	sample	158	250	253	0	0	62	284	219	243	216	212	242	180	207	187	301	398	308	0	0	0	0	0	0	0	0	0	0	0	0	0	0	0	0	0	0	3720	Bacteria	Bacteroidota	Bacteroidia	Flavobacteriales	Flavobacteriaceae	Flavobacterium
358	sample	0	0	0	0	0	0	0	0	0	0	0	0	0	0	0	0	0	0	866	595	958	32	38	50	118	133	117	223	203	177	122	97	65	86	135	57	4072	Bacteria	Verrucomicrobiota	Verrucomicrobiae	Chthoniobacterales	Chthoniobacteraceae	Chthoniobacter
359	sample	522	398	350	0	0	93	202	250	237	143	158	0	181	228	206	0	208	198	0	0	0	0	0	0	0	0	0	0	0	0	0	0	0	0	0	0	3374	Bacteria	Proteobacteria	Alphaproteobacteria	Rhodobacterales	Rhodobacteraceae	Gemmobacter
360	sample	182	211	224	64	74	153	225	191	203	573	496	421	156	227	262	82	0	0	0	0	0	0	0	0	0	0	0	0	0	0	0	0	0	0	0	0	3744	Bacteria	Myxococcota	Polyangia	Haliangiales	Haliangiaceae	Haliangium
361	sample	0	0	98	0	0	151	259	265	230	406	392	309	416	503	249	194	270	246	0	0	0	0	0	0	0	0	0	0	0	0	0	0	0	0	0	0	3988	Bacteria	Verrucomicrobiota	Verrucomicrobiae	Verrucomicrobiales	Rubritaleaceae	Luteolibacter
362	sample	283	279	369	574	529	419	331	183	291	0	0	0	0	0	0	0	0	0	0	0	0	0	0	0	0	0	0	0	0	0	0	0	0	0	0	0	3258	Bacteria	Actinobacteriota	Actinobacteria	Micrococcales	Microbacteriaceae	Microbacterium
363	sample	0	0	0	380	355	187	1037	1095	979	0	0	0	0	0	0	0	0	0	0	0	0	0	0	0	0	0	0	0	0	0	0	0	0	0	0	0	4033	Bacteria	Bacteroidota	Bacteroidia	Flavobacteriales	Weeksellaceae	Chryseobacterium
364	sample	69	0	0	907	843	848	394	475	344	0	0	0	0	0	0	0	0	0	0	0	0	0	0	0	0	0	0	0	0	0	0	0	0	0	0	0	3880	Bacteria	Proteobacteria	Gammaproteobacteria	Burkholderiales	Comamonadaceae	NA
365	sample	0	0	0	0	0	0	0	0	0	0	0	0	0	0	0	0	0	0	49	0	61	1120	675	404	541	531	632	0	0	0	0	0	0	0	0	0	4013	Bacteria	Proteobacteria	Gammaproteobacteria	Burkholderiales	Comamonadaceae	Hydrogenophaga
366	sample	47	0	0	913	863	892	415	496	375	0	0	0	0	0	0	0	0	0	0	0	0	0	0	0	0	0	0	0	0	0	0	0	0	0	0	0	4001	Bacteria	Proteobacteria	Gammaproteobacteria	Burkholderiales	Comamonadaceae	Sphaerotilus
367	sample	197	118	143	974	987	875	154	183	151	0	0	0	0	0	0	0	0	0	0	0	0	0	0	0	0	0	0	0	0	0	0	0	0	0	0	0	3782	Bacteria	Bacteroidota	Bacteroidia	Flavobacteriales	Flavobacteriaceae	Flavobacterium
368	sample	0	0	0	0	0	0	0	0	0	0	0	0	0	0	0	0	0	0	145	149	214	150	171	290	387	637	419	290	362	381	119	46	45	44	90	41	3980	Bacteria	Bacteroidota	Bacteroidia	Chitinophagales	Chitinophagaceae	Parasediminibacterium
369	sample	0	0	0	0	0	0	0	0	0	0	0	0	0	0	0	0	0	0	0	0	0	0	0	0	100	70	122	342	196	402	900	494	262	364	373	352	3977	Bacteria	Proteobacteria	Alphaproteobacteria	Rhizobiales	Rhizobiales Incertae Sedis	Nordella
370	sample	0	0	0	0	0	0	0	0	0	0	0	0	0	0	0	0	0	0	40	24	24	529	668	411	238	320	189	0	0	0	342	217	160	227	374	210	3973	Bacteria	Bacteroidota	Bacteroidia	Chitinophagales	Chitinophagaceae	Rurimicrobium
371	sample	0	0	0	0	0	0	0	0	0	0	0	0	0	0	0	0	0	0	0	0	6	289	256	225	353	358	319	676	713	670	28	27	13	15	11	11	3970	Bacteria	Bacteroidota	Bacteroidia	Chitinophagales	Saprospiraceae	NA
372	sample	628	451	460	124	113	252	131	163	116	176	142	133	73	102	89	0	0	0	0	0	0	0	0	0	0	0	0	0	0	0	0	0	0	0	0	0	3153	Bacteria	Bacteroidota	Bacteroidia	Chitinophagales	Chitinophagaceae	Sediminibacterium
373	sample	0	0	0	0	0	0	0	0	0	0	0	0	0	0	0	0	0	0	0	19	0	0	0	0	45	26	15	55	60	81	333	337	276	945	831	934	3957	Bacteria	Planctomycetota	Planctomycetes	Planctomycetales	Rubinisphaeraceae	NA
374	sample	97	0	0	202	234	376	683	734	697	0	0	0	176	222	170	196	0	165	0	0	0	0	0	0	0	0	0	0	0	0	0	0	0	0	0	0	3952	Bacteria	Bacteroidota	Bacteroidia	Flavobacteriales	Crocinitomicaceae	Fluviicola
375	sample	216	246	249	85	0	0	162	150	180	313	379	316	85	278	230	212	273	199	0	0	0	0	0	0	0	0	0	0	0	0	0	0	0	0	0	0	3573	Bacteria	Proteobacteria	Alphaproteobacteria	Rhodobacterales	Rhodobacteraceae	NA
376	sample	421	270	261	666	561	563	229	251	246	0	0	0	0	0	0	0	0	0	0	0	0	0	0	0	0	0	0	0	0	0	0	0	0	0	0	0	3468	Bacteria	Bacteroidota	Bacteroidia	Cytophagales	Spirosomaceae	Emticicia
377	sample	179	117	108	1101	919	793	164	131	157	30	0	0	0	0	0	0	0	0	0	0	0	0	0	0	0	0	0	0	0	0	0	0	0	0	0	0	3699	Bacteria	Proteobacteria	Alphaproteobacteria	Rhizobiales	NA	NA
378	sample	479	365	398	447	506	575	109	246	110	0	0	69	0	0	0	0	0	0	0	0	0	0	0	0	0	0	0	0	0	0	0	0	0	0	0	0	3304	Bacteria	Bacteroidota	Bacteroidia	Chitinophagales	NA	NA
379	sample	571	404	443	305	354	313	114	128	117	0	0	0	0	99	0	0	113	85	0	0	0	0	0	0	0	0	0	0	0	0	0	0	0	0	0	0	3046	Bacteria	Proteobacteria	Gammaproteobacteria	Burkholderiales	Comamonadaceae	Sphaerotilus
380	sample	214	271	303	603	458	378	315	191	312	0	0	0	0	0	0	0	0	0	0	0	0	0	0	0	0	0	0	0	0	0	0	0	0	0	0	0	3045	Bacteria	Actinobacteriota	Actinobacteria	Micrococcales	Microbacteriaceae	Microbacterium
382	sample	0	0	0	0	0	0	0	0	0	0	0	0	0	0	0	0	0	0	13	11	25	8	14	9	22	20	13	27	0	14	906	666	507	577	542	479	3853	Bacteria	Verrucomicrobiota	Verrucomicrobiae	Verrucomicrobiales	Verrucomicrobiaceae	NA
383	sample	0	0	0	0	0	0	0	0	0	0	0	0	0	0	0	0	0	0	75	53	58	0	8	0	84	73	76	141	129	125	368	310	261	893	575	619	3848	Bacteria	Proteobacteria	Alphaproteobacteria	Sphingomonadales	Sphingomonadaceae	Rhizorhapis
384	sample	0	0	0	0	0	0	0	0	0	0	0	0	0	0	0	0	0	0	350	559	558	62	31	64	202	239	219	555	477	524	0	0	0	0	0	0	3840	Bacteria	Proteobacteria	Gammaproteobacteria	Burkholderiales	Comamonadaceae	Rubrivivax
385	sample	413	359	342	648	536	423	159	158	109	0	47	0	0	0	0	0	0	0	0	0	0	0	0	0	0	0	0	0	0	0	0	0	0	0	0	0	3194	Bacteria	Proteobacteria	Alphaproteobacteria	Rhodobacterales	Rhodobacteraceae	Pseudorhodobacter
386	sample	0	0	0	0	0	0	0	0	0	0	0	0	0	0	0	0	0	0	193	174	152	297	216	377	354	380	353	544	458	336	0	0	0	0	0	0	3834	Bacteria	Proteobacteria	Gammaproteobacteria	Burkholderiales	Comamonadaceae	Rhodoferax
387	sample	0	88	142	182	186	353	685	742	711	0	0	0	130	114	0	0	157	118	0	0	0	0	0	0	0	0	0	0	0	0	0	0	0	0	0	0	3608	Bacteria	Bacteroidota	Bacteroidia	Flavobacteriales	Crocinitomicaceae	Fluviicola
388	sample	294	307	329	34	0	0	139	134	157	257	351	328	192	148	182	152	180	127	0	0	0	0	0	0	0	0	0	0	0	0	0	0	0	0	0	0	3311	Bacteria	Verrucomicrobiota	Verrucomicrobiae	Verrucomicrobiales	Rubritaleaceae	Luteolibacter
389	sample	0	0	0	0	0	0	0	0	0	0	0	0	0	0	0	0	0	0	0	0	0	0	0	0	0	0	0	0	0	0	1204	1771	730	120	0	0	3825	Bacteria	Proteobacteria	Gammaproteobacteria	Burkholderiales	Neisseriaceae	NA
390	sample	70	0	0	0	0	0	0	101	0	160	390	404	156	285	184	496	773	805	0	0	0	0	0	0	0	0	0	0	0	0	0	0	0	0	0	0	3824	Bacteria	Acidobacteriota	Blastocatellia	2024-11-01	NA	NA
391	sample	0	114	125	333	417	432	612	672	617	0	0	0	103	150	70	65	0	111	0	0	0	0	0	0	0	0	0	0	0	0	0	0	0	0	0	0	3821	Bacteria	Bacteroidota	Bacteroidia	Flavobacteriales	Flavobacteriaceae	Flavobacterium
392	sample	76	91	90	902	887	608	271	246	266	61	81	0	0	0	0	0	67	0	0	0	0	0	0	0	0	0	0	0	0	0	0	0	0	0	0	0	3646	Bacteria	Bacteroidota	Bacteroidia	Cytophagales	Spirosomaceae	Emticicia
393	sample	0	0	0	0	0	0	0	0	0	0	0	0	0	0	0	0	0	0	67	51	66	23	17	68	428	602	397	757	695	640	0	0	0	0	0	0	3811	Bacteria	Bacteroidota	Bacteroidia	Chitinophagales	Chitinophagaceae	NA
394	sample	188	158	187	0	0	147	218	223	213	519	519	359	138	225	177	64	0	211	0	0	0	0	0	0	0	0	0	0	0	0	0	0	0	0	0	0	3546	Bacteria	Myxococcota	Polyangia	Haliangiales	Haliangiaceae	Haliangium
395	sample	0	0	0	0	0	0	0	0	0	0	0	0	0	0	0	0	0	0	0	0	0	0	0	0	85	118	57	352	354	213	691	597	808	311	18	203	3807	Bacteria	Bacteroidota	Bacteroidia	Cytophagales	NA	NA
396	sample	213	139	209	0	0	0	251	200	214	550	524	550	0	92	86	80	168	133	0	0	0	0	0	0	0	0	0	0	0	0	0	0	0	0	0	0	3409	Bacteria	Chloroflexi	Anaerolineae	RBG-13-54-9	NA	NA
397	sample	172	114	100	1139	925	716	158	140	113	0	0	0	0	0	0	0	0	0	0	0	0	0	0	0	0	0	0	0	0	0	0	0	0	0	0	0	3577	Bacteria	Proteobacteria	Alphaproteobacteria	Rhizobiales	Rhizobiaceae	NA
398	sample	0	0	0	0	0	0	0	0	0	0	0	0	0	0	0	0	0	0	101	175	183	0	0	0	251	223	344	491	546	517	51	21	41	307	441	90	3782	Bacteria	Proteobacteria	Gammaproteobacteria	Xanthomonadales	Xanthomonadaceae	Thermomonas
399	sample	0	0	0	0	0	0	0	0	0	0	0	0	0	0	0	0	0	0	14	22	32	0	0	0	0	0	0	0	0	0	730	482	609	617	462	811	3779	Bacteria	Armatimonadota	Armatimonadia	Armatimonadales	Armatimonadaceae	Armatimonas
400	sample	591	391	381	133	200	223	172	123	163	154	128	154	104	104	112	0	0	0	0	0	0	0	0	0	0	0	0	0	0	0	0	0	0	0	0	0	3133	Bacteria	Bacteroidota	Bacteroidia	Chitinophagales	Chitinophagaceae	Sediminibacterium
401	sample	13	0	0	0	0	0	220	284	270	842	1170	971	0	0	0	0	0	0	0	0	0	0	0	0	0	0	0	0	0	0	0	0	0	0	0	0	3770	Bacteria	Planctomycetota	Planctomycetes	Gemmatales	Gemmataceae	Telmatocola
403	sample	194	138	133	942	891	723	128	162	128	32	0	0	0	0	0	0	0	0	0	0	0	0	0	0	0	0	0	0	0	0	0	0	0	0	0	0	3471	Bacteria	Proteobacteria	Alphaproteobacteria	Rhizobiales	Rhizobiaceae	NA
404	sample	0	0	0	0	0	0	0	0	0	0	0	0	0	0	0	0	0	0	18	26	39	0	0	0	96	78	78	185	188	132	451	445	315	648	503	542	3744	Bacteria	Verrucomicrobiota	Verrucomicrobiae	Pedosphaerales	Pedosphaeraceae	NA
405	sample	579	397	438	319	344	308	108	105	98	0	0	0	0	70	0	0	119	60	0	0	0	0	0	0	0	0	0	0	0	0	0	0	0	0	0	0	2945	Bacteria	Proteobacteria	Gammaproteobacteria	Burkholderiales	Comamonadaceae	Sphaerotilus
406	sample	0	0	0	0	0	0	0	0	0	0	0	0	0	0	0	0	0	0	64	76	110	499	610	1178	155	176	224	0	0	0	222	182	142	57	30	8	3733	Bacteria	Proteobacteria	Alphaproteobacteria	Sphingomonadales	Sphingomonadaceae	Sphingopyxis
407	sample	208	225	210	0	0	0	268	243	294	224	172	96	130	230	162	318	401	276	0	0	0	0	0	0	0	0	0	0	0	0	0	0	0	0	0	0	3457	Bacteria	Bacteroidota	Bacteroidia	Flavobacteriales	Flavobacteriaceae	Flavobacterium
408	sample	550	427	576	164	163	248	208	202	192	104	63	0	0	0	0	0	0	0	0	0	0	0	0	0	0	0	0	0	0	0	0	0	0	0	0	0	2897	Bacteria	Proteobacteria	Gammaproteobacteria	Xanthomonadales	Xanthomonadaceae	Pseudoxanthomonas
409	sample	0	92	88	788	868	584	224	295	246	123	108	0	0	81	43	0	0	0	0	0	0	0	0	0	0	0	0	0	0	0	0	0	0	0	0	0	3540	Bacteria	Bacteroidota	Bacteroidia	Sphingobacteriales	env.OPS 17	NA
410	sample	159	203	246	490	598	826	243	184	209	0	0	0	0	0	0	0	0	0	0	0	0	0	0	0	0	0	0	0	0	0	0	0	0	0	0	0	3158	Bacteria	Proteobacteria	Alphaproteobacteria	Caulobacterales	Caulobacteraceae	Brevundimonas
411	sample	0	0	0	0	0	0	0	0	0	0	0	0	0	0	0	0	0	0	236	606	1380	99	134	377	286	272	289	0	0	0	0	0	0	0	0	0	3679	Bacteria	Proteobacteria	Gammaproteobacteria	Xanthomonadales	Xanthomonadaceae	Luteimonas
412	sample	410	475	361	197	222	383	185	256	194	0	0	0	0	0	0	0	0	0	0	0	0	0	0	0	0	0	0	0	0	0	0	0	0	0	0	0	2683	Bacteria	Proteobacteria	Alphaproteobacteria	Rhizobiales	Rhizobiaceae	Shinella
413	sample	0	0	0	0	0	0	0	0	0	0	0	0	0	0	0	0	0	0	0	0	0	0	0	0	0	0	0	0	0	0	608	608	280	680	893	592	3661	Bacteria	Proteobacteria	Alphaproteobacteria	Rhodobacterales	Rhodobacteraceae	Defluviimonas
414	sample	0	0	111	0	0	0	346	343	386	582	642	495	105	184	122	0	120	133	0	0	0	0	0	0	0	0	0	0	0	0	0	0	0	0	0	0	3569	Bacteria	Bacteroidota	Bacteroidia	NA	NA	NA
415	sample	0	0	0	0	0	0	0	0	0	0	0	0	0	0	0	0	0	0	18	7	6	454	429	219	303	379	305	603	458	444	0	0	4	9	13	0	3651	Bacteria	Bacteroidota	Bacteroidia	Sphingobacteriales	NS11-12 marine group	NA
417	sample	392	299	243	659	624	508	153	141	168	0	0	0	0	0	0	0	0	0	0	0	0	0	0	0	0	0	0	0	0	0	0	0	0	0	0	0	3187	Bacteria	Bacteroidota	Bacteroidia	Cytophagales	Spirosomaceae	Emticicia
418	sample	339	407	402	149	113	55	166	154	175	134	125	159	163	0	165	0	166	0	0	0	0	0	0	0	0	0	0	0	0	0	0	0	0	0	0	0	2872	Bacteria	Proteobacteria	Alphaproteobacteria	Rhodobacterales	Rhodobacteraceae	Pseudorhodobacter
419	sample	0	0	0	0	0	0	0	0	0	0	0	0	382	555	432	689	567	1011	0	0	0	0	0	0	0	0	0	0	0	0	0	0	0	0	0	0	3636	Bacteria	Acidobacteriota	Blastocatellia	2024-11-01	NA	NA
420	sample	114	186	146	0	0	0	196	191	238	192	217	170	262	297	203	227	225	409	0	0	0	0	0	0	0	0	0	0	0	0	0	0	0	0	0	0	3273	Bacteria	Verrucomicrobiota	Verrucomicrobiae	Pedosphaerales	Pedosphaeraceae	NA
421	sample	0	0	0	0	0	0	0	0	0	0	0	0	0	0	0	0	0	0	196	141	150	316	316	243	234	250	232	181	122	141	222	186	123	117	336	117	3623	Bacteria	Proteobacteria	Alphaproteobacteria	Rhizobiales	Rhizobiales Incertae Sedis	Phreatobacter
422	sample	0	0	0	0	0	0	0	0	101	0	0	0	1755	0	1620	137	0	0	0	0	0	0	0	0	0	0	0	0	0	0	0	0	0	0	0	0	3613	Bacteria	Proteobacteria	Gammaproteobacteria	Aeromonadales	Aeromonadaceae	Aeromonas
423	sample	0	0	0	0	0	0	0	0	0	0	0	0	0	0	0	0	0	0	802	715	854	0	0	25	228	313	232	155	135	97	27	29	0	0	0	0	3612	Bacteria	Proteobacteria	Gammaproteobacteria	Burkholderiales	Comamonadaceae	Acidovorax
424	sample	0	0	0	0	0	0	0	0	0	0	0	0	0	0	0	0	0	0	0	0	0	0	0	0	357	366	348	963	852	722	0	0	0	0	0	0	3608	Bacteria	Proteobacteria	Alphaproteobacteria	Holosporales	Holosporaceae	NA
425	sample	877	734	679	0	0	0	0	0	0	0	0	0	0	0	0	0	95	0	0	0	0	0	0	0	0	0	0	0	0	0	0	0	0	0	0	0	2385	Bacteria	Bacteroidota	Bacteroidia	Chitinophagales	Saprospiraceae	NA
426	sample	0	0	0	57	70	58	214	184	194	386	273	293	390	494	282	192	212	254	0	0	0	0	0	0	0	0	0	0	0	0	0	0	0	0	0	0	3553	Bacteria	Verrucomicrobiota	Verrucomicrobiae	Verrucomicrobiales	Rubritaleaceae	Luteolibacter
427	sample	0	0	0	0	0	0	0	0	0	0	0	0	0	0	0	0	0	0	179	98	154	391	400	353	274	245	182	361	298	283	76	101	57	40	65	47	3604	Bacteria	Actinobacteriota	Acidimicrobiia	NA	NA	NA
428	sample	522	386	394	300	342	364	111	109	95	0	0	0	0	0	0	0	127	52	0	0	0	0	0	0	0	0	0	0	0	0	0	0	0	0	0	0	2802	Bacteria	Proteobacteria	Gammaproteobacteria	Burkholderiales	Comamonadaceae	Sphaerotilus
429	sample	554	416	458	0	0	0	141	173	114	0	0	170	133	92	98	204	134	126	0	0	0	0	0	0	0	0	0	0	0	0	0	0	0	0	0	0	2813	Bacteria	Proteobacteria	Alphaproteobacteria	Rhodobacterales	Rhodobacteraceae	Gemmobacter
430	sample	0	0	0	389	310	180	891	859	956	0	0	0	0	0	0	0	0	0	0	0	0	0	0	0	0	0	0	0	0	0	0	0	0	0	0	0	3585	Bacteria	Bacteroidota	Bacteroidia	Flavobacteriales	Weeksellaceae	Chryseobacterium
431	sample	113	154	130	0	0	0	203	180	281	623	572	683	0	72	88	0	121	70	0	0	0	0	0	0	0	0	0	0	0	0	0	0	0	0	0	0	3290	Bacteria	Chloroflexi	Anaerolineae	RBG-13-54-9	NA	NA
432	sample	0	0	0	0	0	0	0	0	0	0	0	0	0	0	0	0	0	0	591	774	874	156	139	212	155	137	154	136	139	107	0	0	0	0	0	0	3574	Bacteria	Proteobacteria	Gammaproteobacteria	Burkholderiales	Comamonadaceae	Rhodoferax
433	sample	0	0	0	0	0	0	196	258	241	833	1088	955	0	0	0	0	0	0	0	0	0	0	0	0	0	0	0	0	0	0	0	0	0	0	0	0	3571	Bacteria	Planctomycetota	Planctomycetes	Gemmatales	Gemmataceae	Telmatocola
434	sample	228	296	287	163	157	164	178	224	186	202	182	189	73	159	0	60	134	230	0	0	0	0	0	0	0	0	0	0	0	0	0	0	0	0	0	0	3112	Bacteria	Proteobacteria	Alphaproteobacteria	Sphingomonadales	Sphingomonadaceae	Sphingorhabdus
435	sample	0	0	0	0	0	0	0	0	0	0	0	0	0	0	0	0	0	0	0	0	0	0	0	0	0	0	0	0	0	0	61	0	0	60	3360	76	3557	Bacteria	Proteobacteria	Gammaproteobacteria	Burkholderiales	Comamonadaceae	Sphaerotilus
436	sample	159	121	121	0	0	0	0	0	101	164	200	196	195	295	242	439	469	596	0	0	0	0	0	0	0	0	0	0	0	0	0	0	0	0	0	0	3298	Bacteria	Acidobacteriota	Vicinamibacteria	Vicinamibacterales	Vicinamibacteraceae	NA
437	sample	253	284	276	173	140	111	0	139	0	203	260	229	172	236	181	0	103	261	0	0	0	0	0	0	0	0	0	0	0	0	0	0	0	0	0	0	3021	Bacteria	Proteobacteria	Gammaproteobacteria	Burkholderiales	Comamonadaceae	NA
438	sample	113	152	158	0	0	0	60	0	74	172	169	190	227	281	241	422	453	562	0	0	0	0	0	0	0	0	0	0	0	0	0	0	0	0	0	0	3274	Bacteria	Acidobacteriota	Vicinamibacteria	Vicinamibacterales	Vicinamibacteraceae	NA
439	sample	397	430	392	0	0	0	226	178	213	328	343	238	43	49	0	0	0	0	0	0	0	0	0	0	0	0	0	0	0	0	0	0	0	0	0	0	2837	Bacteria	Bacteroidota	Bacteroidia	Chitinophagales	Saprospiraceae	Haliscomenobacter
440	sample	228	275	244	0	0	89	160	130	267	164	172	167	134	175	191	206	227	205	0	0	0	0	0	0	0	0	0	0	0	0	0	0	0	0	0	0	3034	Bacteria	Proteobacteria	Gammaproteobacteria	Burkholderiales	Comamonadaceae	Piscinibacter
441	sample	0	0	0	0	0	0	0	0	0	0	0	0	339	513	470	619	525	1062	0	0	0	0	0	0	0	0	0	0	0	0	0	0	0	0	0	0	3528	Bacteria	Acidobacteriota	Blastocatellia	2024-11-01	NA	NA
442	sample	472	364	401	287	306	333	126	148	109	0	0	0	0	0	0	0	148	68	0	0	0	0	0	0	0	0	0	0	0	0	0	0	0	0	0	0	2762	Bacteria	Proteobacteria	Gammaproteobacteria	Burkholderiales	Comamonadaceae	Sphaerotilus
443	sample	0	0	0	0	0	0	0	0	0	0	0	0	0	0	0	0	0	0	379	311	571	686	503	387	252	157	281	0	0	0	0	0	0	0	0	0	3527	Bacteria	Actinobacteriota	Actinobacteria	Micrococcales	Microbacteriaceae	Microbacterium
444	sample	333	306	316	613	513	357	177	150	196	0	0	0	0	0	0	0	0	0	0	0	0	0	0	0	0	0	0	0	0	0	0	0	0	0	0	0	2961	Bacteria	Proteobacteria	Alphaproteobacteria	Rhodobacterales	Rhodobacteraceae	Pseudorhodobacter
445	sample	398	334	344	562	546	424	129	74	110	0	0	0	0	0	0	0	0	0	0	0	0	0	0	0	0	0	0	0	0	0	0	0	0	0	0	0	2921	Bacteria	Proteobacteria	Alphaproteobacteria	Rhodobacterales	Rhodobacteraceae	Pseudorhodobacter
446	sample	65	74	158	191	204	158	437	368	413	173	229	184	93	207	0	157	96	142	0	0	0	0	0	0	0	0	0	0	0	0	0	0	0	0	0	0	3349	Bacteria	Proteobacteria	Alphaproteobacteria	Rhodobacterales	Rhodobacteraceae	Pseudorhodobacter
447	sample	729	515	526	228	182	156	94	93	90	0	0	0	0	0	0	0	0	0	0	0	0	0	0	0	0	0	0	0	0	0	0	0	0	0	0	0	2613	Bacteria	Proteobacteria	Gammaproteobacteria	Burkholderiales	Comamonadaceae	Ideonella
448	sample	0	0	0	0	0	0	0	0	0	0	0	0	0	0	0	0	0	0	630	377	533	0	0	0	10	19	18	19	9	12	226	217	179	399	549	312	3509	Bacteria	Verrucomicrobiota	Verrucomicrobiae	Verrucomicrobiales	Verrucomicrobiaceae	NA
449	sample	155	191	180	0	87	92	177	110	161	271	366	303	180	206	101	216	145	117	0	0	0	0	0	0	0	0	0	0	0	0	0	0	0	0	0	0	3058	Bacteria	Proteobacteria	Alphaproteobacteria	Rhodobacterales	Rhodobacteraceae	NA
450	sample	0	0	0	0	0	0	0	0	0	0	0	0	0	0	0	0	0	0	0	0	0	0	0	0	0	0	0	0	0	0	472	472	369	785	674	710	3482	Bacteria	Verrucomicrobiota	Verrucomicrobiae	Pedosphaerales	Pedosphaeraceae	DEV114
451	sample	0	0	0	0	0	0	0	0	0	0	0	0	0	0	0	0	0	0	12	27	16	0	0	0	161	191	114	987	1112	856	0	0	0	0	0	0	3476	Bacteria	Bacteroidota	Bacteroidia	Chitinophagales	Saprospiraceae	NA
452	sample	0	0	0	0	0	0	0	0	0	0	0	0	0	0	0	0	0	0	147	169	220	525	367	167	380	406	360	294	191	250	0	0	0	0	0	0	3476	Bacteria	Proteobacteria	Alphaproteobacteria	Rhizobiales	Rhizobiaceae	Allorhizobium-Neorhizobium-Pararhizobium-Rhizobium
453	sample	0	0	0	330	340	160	846	909	861	0	0	20	0	0	0	0	0	0	0	0	0	0	0	0	0	0	0	0	0	0	0	0	0	0	0	0	3466	Bacteria	Bacteroidota	Bacteroidia	Flavobacteriales	Weeksellaceae	Chryseobacterium
454	sample	356	441	428	0	97	139	195	124	52	82	101	115	0	180	0	146	0	186	0	0	0	0	0	0	0	0	0	0	0	0	0	0	0	0	0	0	2642	Bacteria	Proteobacteria	Alphaproteobacteria	Rhodobacterales	Rhodobacteraceae	NA
455	sample	0	0	0	0	0	0	0	0	0	0	0	0	0	0	0	0	0	0	0	0	0	0	0	0	0	0	0	0	0	0	342	418	489	711	537	949	3446	Bacteria	Proteobacteria	Gammaproteobacteria	Burkholderiales	Comamonadaceae	Hydrogenophaga
456	sample	0	0	0	0	0	0	0	0	0	0	0	0	0	0	0	0	0	0	49	30	43	7	8	5	72	53	51	155	202	219	660	535	344	335	313	351	3432	Bacteria	Planctomycetota	Planctomycetes	Pirellulales	Pirellulaceae	Pir4 lineage
458	sample	0	0	0	105	144	141	829	791	768	15	0	0	146	219	0	0	80	121	0	0	0	0	0	0	0	0	0	0	0	0	0	0	0	0	0	0	3359	Bacteria	Bacteroidota	Bacteroidia	Flavobacteriales	Flavobacteriaceae	Flavobacterium
459	sample	0	0	0	0	0	0	0	0	0	0	0	0	0	0	0	0	0	0	31	26	35	178	87	80	991	980	882	49	43	29	0	0	0	0	0	0	3411	Bacteria	Proteobacteria	Alphaproteobacteria	Rhizobiales	Rhizobiaceae	NA
460	sample	377	377	391	191	230	372	191	130	132	0	0	0	0	0	0	0	0	0	0	0	0	0	0	0	0	0	0	0	0	0	0	0	0	0	0	0	2391	Bacteria	Proteobacteria	Alphaproteobacteria	Rhizobiales	Rhizobiaceae	Shinella
461	sample	0	0	0	1058	939	631	213	198	279	0	0	0	0	0	0	17	0	0	0	0	0	0	0	0	0	0	0	0	0	0	0	0	0	0	0	0	3335	Bacteria	Proteobacteria	Gammaproteobacteria	Burkholderiales	Chromobacteriaceae	Vogesella
462	sample	761	652	574	0	0	0	0	0	0	0	0	0	0	0	33	63	69	40	0	0	0	0	0	0	0	0	0	0	0	0	0	0	0	0	0	0	2192	Bacteria	Bacteroidota	Bacteroidia	Chitinophagales	Saprospiraceae	NA
463	sample	0	0	0	0	0	0	0	0	0	0	0	0	0	0	0	0	0	0	787	436	315	145	107	377	55	116	29	147	164	108	0	0	0	169	52	383	3390	Bacteria	Bacteroidota	Bacteroidia	Sphingobacteriales	NS11-12 marine group	NA
464	sample	181	171	181	168	174	142	190	196	207	214	176	123	133	181	154	102	187	167	0	0	0	0	0	0	0	0	0	0	0	0	0	0	0	0	0	0	3047	Bacteria	Proteobacteria	Gammaproteobacteria	Burkholderiales	Comamonadaceae	NA
465	sample	603	408	405	73	93	220	116	94	109	87	92	78	69	67	63	0	0	58	0	0	0	0	0	0	0	0	0	0	0	0	0	0	0	0	0	0	2635	Bacteria	Bacteroidota	Bacteroidia	Chitinophagales	Chitinophagaceae	Sediminibacterium
466	sample	658	539	537	222	184	150	69	54	0	0	0	0	0	0	0	0	0	0	0	0	0	0	0	0	0	0	0	0	0	0	0	0	0	0	0	0	2413	Bacteria	Proteobacteria	Gammaproteobacteria	Burkholderiales	Comamonadaceae	Ideonella
467	sample	366	376	453	0	0	29	157	191	151	141	143	194	0	0	0	180	181	178	0	0	0	0	0	0	0	0	0	0	0	0	0	0	0	0	0	0	2740	Bacteria	Proteobacteria	Gammaproteobacteria	Xanthomonadales	Rhodanobacteraceae	NA
468	sample	0	0	0	0	0	0	0	0	0	0	0	0	0	0	0	0	0	0	0	0	0	0	0	0	0	0	0	0	0	0	362	414	418	1165	358	650	3367	Bacteria	Myxococcota	Polyangia	Nannocystales	Nannocystaceae	Nannocystis
469	sample	0	0	0	0	0	0	0	0	0	0	0	0	0	0	0	0	0	0	0	0	0	847	794	779	297	356	291	0	0	0	0	0	0	0	0	0	3364	Bacteria	Myxococcota	Polyangia	Polyangiales	NA	NA
470	sample	0	0	0	361	297	166	834	845	857	0	0	0	0	0	0	0	0	0	0	0	0	0	0	0	0	0	0	0	0	0	0	0	0	0	0	0	3360	Bacteria	Bacteroidota	Bacteroidia	Flavobacteriales	Weeksellaceae	Chryseobacterium
472	sample	0	0	0	0	0	0	0	0	0	0	0	0	0	0	0	0	0	0	10	6	10	0	0	3	92	103	107	321	385	394	366	263	236	427	312	309	3344	Bacteria	Verrucomicrobiota	Verrucomicrobiae	Verrucomicrobiales	Verrucomicrobiaceae	Prosthecobacter
473	sample	0	0	0	0	0	0	0	0	99	0	0	0	1645	0	1470	124	0	0	0	0	0	0	0	0	0	0	0	0	0	0	0	0	0	0	0	0	3338	Bacteria	Proteobacteria	Gammaproteobacteria	Aeromonadales	Aeromonadaceae	Aeromonas
474	sample	140	205	170	0	0	0	145	193	201	534	498	545	0	66	103	0	124	113	0	0	0	0	0	0	0	0	0	0	0	0	0	0	0	0	0	0	3037	Bacteria	Chloroflexi	Anaerolineae	RBG-13-54-9	NA	NA
475	sample	0	166	0	0	0	114	173	237	183	380	355	350	139	276	224	190	208	211	0	0	0	0	0	0	0	0	0	0	0	0	0	0	0	0	0	0	3206	Bacteria	Verrucomicrobiota	Verrucomicrobiae	Verrucomicrobiales	Verrucomicrobiaceae	NA
476	sample	0	0	0	0	0	0	0	0	0	0	0	0	0	0	0	0	0	0	5	0	0	478	369	258	444	539	422	245	213	200	33	43	18	18	15	19	3319	Bacteria	Bacteroidota	Bacteroidia	Chitinophagales	NA	NA
477	sample	0	0	0	0	0	0	0	0	0	0	0	0	0	0	0	0	0	0	13	17	7	0	0	0	67	60	109	534	428	695	0	0	177	640	94	477	3318	Bacteria	Chloroflexi	Anaerolineae	Caldilineales	Caldilineaceae	NA
478	sample	272	263	220	338	289	392	152	177	181	149	107	111	0	0	0	0	160	0	0	0	0	0	0	0	0	0	0	0	0	0	0	0	0	0	0	0	2811	Bacteria	Proteobacteria	Gammaproteobacteria	Burkholderiales	Comamonadaceae	Malikia
479	sample	0	0	0	0	0	0	218	184	206	394	530	497	0	73	0	341	307	563	0	0	0	0	0	0	0	0	0	0	0	0	0	0	0	0	0	0	3313	Bacteria	Nitrospirota	Nitrospiria	Nitrospirales	Nitrospiraceae	Nitrospira
480	sample	554	351	370	97	95	226	132	112	110	149	104	128	0	110	60	0	0	73	0	0	0	0	0	0	0	0	0	0	0	0	0	0	0	0	0	0	2671	Bacteria	Bacteroidota	Bacteroidia	Chitinophagales	Chitinophagaceae	Sediminibacterium
481	sample	216	206	249	0	28	0	172	200	216	305	424	302	0	0	32	176	174	80	0	0	0	0	0	0	0	0	0	0	0	0	0	0	0	0	0	0	2780	Bacteria	Proteobacteria	Gammaproteobacteria	Xanthomonadales	Xanthomonadaceae	Thermomonas
482	sample	42	0	0	0	0	20	224	260	188	273	289	246	265	270	248	229	350	387	0	0	0	0	0	0	0	0	0	0	0	0	0	0	0	0	0	0	3291	Bacteria	Nitrospirota	Nitrospiria	Nitrospirales	Nitrospiraceae	Nitrospira
483	sample	60	89	122	172	115	105	510	399	502	206	229	228	0	113	0	104	76	95	0	0	0	0	0	0	0	0	0	0	0	0	0	0	0	0	0	0	3125	Bacteria	Proteobacteria	Alphaproteobacteria	Rhodobacterales	Rhodobacteraceae	Pseudorhodobacter
484	sample	0	0	0	0	0	0	0	0	0	0	0	0	0	0	0	0	0	0	39	39	58	21	7	11	143	138	164	702	688	782	100	69	60	92	65	110	3288	Bacteria	Planctomycetota	Planctomycetes	Planctomycetales	Rubinisphaeraceae	NA
485	sample	670	624	607	0	0	0	0	0	0	0	0	0	50	0	61	0	79	60	0	0	0	0	0	0	0	0	0	0	0	0	0	0	0	0	0	0	2151	Bacteria	Bacteroidota	Bacteroidia	Chitinophagales	Saprospiraceae	NA
486	sample	0	0	0	0	0	0	0	0	0	0	0	0	0	0	0	0	0	0	496	565	647	15	15	18	147	202	144	440	332	244	0	0	0	0	0	0	3265	Bacteria	Bacteroidota	Bacteroidia	Chitinophagales	Saprospiraceae	NA
487	sample	268	259	316	0	0	180	0	0	0	170	97	0	192	187	205	236	461	222	0	0	0	0	0	0	0	0	0	0	0	0	0	0	0	0	0	0	2793	Bacteria	Bacteroidota	Bacteroidia	Chitinophagales	Saprospiraceae	NA
488	sample	311	398	433	20	0	0	116	186	135	205	189	213	104	164	135	0	0	0	0	0	0	0	0	0	0	0	0	0	0	0	0	0	0	0	0	0	2609	Bacteria	Proteobacteria	Gammaproteobacteria	Xanthomonadales	Rhodanobacteraceae	NA
489	sample	349	328	304	511	448	341	114	158	122	0	0	0	0	0	0	0	0	0	0	0	0	0	0	0	0	0	0	0	0	0	0	0	0	0	0	0	2675	Bacteria	Proteobacteria	Alphaproteobacteria	Rhodobacterales	Rhodobacteraceae	Pseudorhodobacter
490	sample	0	0	0	0	0	0	0	0	0	0	0	0	0	0	0	0	0	0	0	0	0	0	0	0	473	673	504	623	522	448	0	0	0	0	0	0	3243	Bacteria	Bacteroidota	Bacteroidia	Chitinophagales	Chitinophagaceae	Terrimonas
491	sample	156	106	109	863	794	653	117	165	114	0	0	0	0	0	0	0	0	0	0	0	0	0	0	0	0	0	0	0	0	0	0	0	0	0	0	0	3077	Bacteria	Bacteroidota	Bacteroidia	Flavobacteriales	Flavobacteriaceae	Flavobacterium
492	sample	94	0	0	715	727	718	330	393	257	0	0	0	0	0	0	0	0	0	0	0	0	0	0	0	0	0	0	0	0	0	0	0	0	0	0	0	3234	Bacteria	Proteobacteria	Gammaproteobacteria	Burkholderiales	Comamonadaceae	NA
493	sample	139	137	189	493	602	792	120	104	180	0	0	0	0	0	0	0	0	0	0	0	0	0	0	0	0	0	0	0	0	0	0	0	0	0	0	0	2756	Bacteria	Proteobacteria	Alphaproteobacteria	Caulobacterales	Caulobacteraceae	Brevundimonas
494	sample	0	0	0	0	0	0	0	0	0	0	0	0	0	0	0	0	0	0	7	0	12	0	0	0	114	167	108	296	279	233	482	403	483	374	17	251	3226	Bacteria	Bacteroidota	Kapabacteria	Kapabacteriales	NA	NA
495	sample	566	454	387	0	0	0	0	0	0	0	114	0	193	270	0	189	245	239	0	0	0	0	0	0	0	0	0	0	0	0	0	0	0	0	0	0	2657	Bacteria	Proteobacteria	Alphaproteobacteria	Sphingomonadales	Sphingomonadaceae	Rhizorhapis
497	sample	104	133	148	103	154	245	271	261	258	305	266	234	159	182	134	0	0	147	0	0	0	0	0	0	0	0	0	0	0	0	0	0	0	0	0	0	3104	Bacteria	Proteobacteria	Alphaproteobacteria	Sphingomonadales	Sphingomonadaceae	Sphingorhabdus
498	sample	0	0	32	1037	904	607	205	181	142	0	0	0	37	56	0	0	0	0	0	0	0	0	0	0	0	0	0	0	0	0	0	0	0	0	0	0	3201	Bacteria	Proteobacteria	Gammaproteobacteria	Burkholderiales	Chromobacteriaceae	Vogesella
499	sample	0	131	166	282	532	1139	233	236	163	0	0	0	0	0	0	0	0	0	0	0	0	0	0	0	0	0	0	0	0	0	0	0	0	0	0	0	2882	Bacteria	Proteobacteria	Alphaproteobacteria	Rhizobiales	Rhizobiaceae	Allorhizobium-Neorhizobium-Pararhizobium-Rhizobium
500	sample	0	143	0	0	53	114	308	259	314	536	557	447	90	87	98	0	66	0	0	0	0	0	0	0	0	0	0	0	0	0	0	0	0	0	0	0	3072	Bacteria	Verrucomicrobiota	Verrucomicrobiae	Verrucomicrobiales	Rubritaleaceae	Luteolibacter
501	sample	0	16	0	0	0	0	0	153	96	425	553	682	0	243	225	339	180	267	0	0	0	0	0	0	0	0	0	0	0	0	0	0	0	0	0	0	3179	Bacteria	Chloroflexi	Chloroflexia	Chloroflexales	Roseiflexaceae	Kouleothrix
502	sample	169	193	163	24	0	0	0	0	0	0	86	52	343	563	448	299	233	283	0	0	0	0	0	0	0	0	0	0	0	0	0	0	0	0	0	0	2856	Bacteria	Bacteroidota	Bacteroidia	Chitinophagales	Saprospiraceae	NA
503	sample	747	608	594	0	0	0	0	0	0	0	0	0	0	87	0	0	105	0	0	0	0	0	0	0	0	0	0	0	0	0	0	0	0	0	0	0	2141	Bacteria	Bacteroidota	Bacteroidia	Chitinophagales	Saprospiraceae	NA
504	sample	106	155	154	0	0	0	200	213	241	264	320	243	115	188	155	158	106	156	0	0	0	0	0	0	0	0	0	0	0	0	0	0	0	0	0	0	2774	Bacteria	Proteobacteria	Alphaproteobacteria	Rhodobacterales	Rhodobacteraceae	Tabrizicola
505	sample	150	129	94	756	721	651	174	141	126	0	0	0	0	64	0	0	0	0	0	0	0	0	0	0	0	0	0	0	0	0	0	0	0	0	0	0	3006	Bacteria	Bacteroidota	Bacteroidia	Flavobacteriales	Flavobacteriaceae	Flavobacterium
506	sample	0	0	0	0	0	0	0	0	0	0	0	0	0	0	0	0	0	0	0	0	13	543	506	401	333	458	312	220	189	198	0	0	0	0	0	0	3173	Bacteria	Bdellovibrionota	Bdellovibrionia	Bdellovibrionales	Bdellovibrionaceae	Bdellovibrio
507	sample	0	0	0	0	0	0	0	0	0	0	0	0	0	0	0	0	0	0	481	274	390	0	0	76	238	208	229	473	433	366	0	0	0	0	0	0	3168	Bacteria	Proteobacteria	Alphaproteobacteria	Rhodobacterales	Rhodobacteraceae	Pseudorhodobacter
509	sample	0	0	0	0	0	0	0	0	0	0	0	0	0	0	0	0	0	0	648	699	591	0	0	5	42	50	30	89	81	89	103	121	91	268	65	181	3153	Bacteria	Proteobacteria	Gammaproteobacteria	Xanthomonadales	Rhodanobacteraceae	Ahniella
510	sample	0	63	0	195	103	208	814	839	774	33	0	0	0	0	112	0	0	0	0	0	0	0	0	0	0	0	0	0	0	0	0	0	0	0	0	0	3141	Bacteria	Bacteroidota	Bacteroidia	Flavobacteriales	Flavobacteriaceae	Flavobacterium
511	sample	81	91	55	804	791	543	223	221	200	0	0	0	0	0	0	0	44	0	0	0	0	0	0	0	0	0	0	0	0	0	0	0	0	0	0	0	3053	Bacteria	Bacteroidota	Bacteroidia	Cytophagales	Spirosomaceae	Emticicia
513	sample	0	0	0	0	0	0	0	0	0	0	0	0	0	0	0	0	0	0	0	0	0	0	0	0	6	0	0	0	0	4	216	186	116	933	887	779	3127	Bacteria	Acidobacteriota	Thermoanaerobaculia	Thermoanaerobaculales	Thermoanaerobaculaceae	Subgroup 10
514	sample	0	0	0	0	0	0	0	0	0	0	0	0	0	0	0	0	0	0	0	0	0	0	0	0	59	0	49	106	113	93	909	639	565	288	96	203	3120	Bacteria	Bacteroidota	Bacteroidia	Chitinophagales	Chitinophagaceae	Terrimonas
515	sample	270	318	324	117	88	158	0	0	123	146	75	120	230	94	216	0	107	130	0	0	0	0	0	0	0	0	0	0	0	0	0	0	0	0	0	0	2516	Bacteria	Proteobacteria	Gammaproteobacteria	Burkholderiales	Comamonadaceae	NA
516	sample	372	291	341	139	169	168	101	175	47	0	96	0	0	188	0	164	90	153	0	0	0	0	0	0	0	0	0	0	0	0	0	0	0	0	0	0	2494	Bacteria	Proteobacteria	Gammaproteobacteria	Burkholderiales	Comamonadaceae	NA
517	sample	0	0	0	0	0	0	0	0	0	0	0	0	0	0	0	0	0	0	272	340	390	37	24	54	233	378	217	456	366	334	0	0	0	0	0	0	3101	Bacteria	Proteobacteria	Gammaproteobacteria	Burkholderiales	Comamonadaceae	Hydrogenophaga
518	sample	0	0	0	0	0	0	0	0	0	0	0	0	0	0	0	0	0	0	0	0	0	0	0	0	0	0	0	0	0	0	376	367	217	438	1180	522	3100	Bacteria	Proteobacteria	Gammaproteobacteria	Burkholderiales	Comamonadaceae	Sphaerotilus
519	sample	0	0	0	0	0	0	0	0	0	0	0	0	0	0	0	0	0	0	512	946	1139	49	42	54	85	128	81	0	0	0	27	15	0	0	0	12	3090	Bacteria	Proteobacteria	Gammaproteobacteria	Burkholderiales	Comamonadaceae	Rhodoferax
520	sample	50	0	70	106	165	130	224	459	253	689	521	400	0	0	20	0	0	0	0	0	0	0	0	0	0	0	0	0	0	0	0	0	0	0	0	0	3087	Bacteria	Bacteroidota	Bacteroidia	Chitinophagales	NA	NA
521	sample	0	0	0	0	0	0	0	0	0	0	0	0	0	0	0	0	0	0	360	289	377	20	20	30	51	53	49	168	121	117	279	210	187	242	351	159	3083	Bacteria	Verrucomicrobiota	Verrucomicrobiae	Chthoniobacterales	Chthoniobacteraceae	Chthoniobacter
522	sample	0	0	0	797	828	650	231	271	204	0	0	99	0	0	0	0	0	0	0	0	0	0	0	0	0	0	0	0	0	0	0	0	0	0	0	0	3080	Bacteria	Bacteroidota	Bacteroidia	Sphingobacteriales	env.OPS 17	NA
523	sample	181	160	152	210	142	200	332	272	272	243	188	295	0	0	0	0	0	0	0	0	0	0	0	0	0	0	0	0	0	0	0	0	0	0	0	0	2647	Bacteria	Proteobacteria	Gammaproteobacteria	Burkholderiales	Comamonadaceae	Rhodoferax
524	sample	0	0	0	0	0	0	0	0	0	0	0	0	0	0	0	0	0	0	0	0	0	0	0	0	0	0	0	0	0	0	633	448	313	452	893	336	3075	Bacteria	Verrucomicrobiota	Verrucomicrobiae	Verrucomicrobiales	Rubritaleaceae	Luteolibacter
525	sample	0	52	51	0	23	0	113	123	141	289	316	268	205	276	136	305	316	399	0	0	0	0	0	0	0	0	0	0	0	0	0	0	0	0	0	0	3013	Bacteria	Nitrospirota	Nitrospiria	Nitrospirales	Nitrospiraceae	Nitrospira
526	sample	554	413	366	0	0	0	0	0	110	134	0	117	0	143	206	81	203	87	0	0	0	0	0	0	0	0	0	0	0	0	0	0	0	0	0	0	2414	Bacteria	Proteobacteria	Alphaproteobacteria	Sphingomonadales	Sphingomonadaceae	Rhizorhapis
527	sample	201	157	151	513	543	419	135	129	186	0	0	0	0	0	0	73	116	0	0	0	0	0	0	0	0	0	0	0	0	0	0	0	0	0	0	0	2623	Bacteria	Bacteroidota	Bacteroidia	Flavobacteriales	Flavobacteriaceae	Flavobacterium
528	sample	0	0	0	0	0	0	0	0	0	0	0	0	0	0	0	0	0	0	301	407	397	76	65	75	202	300	240	360	290	228	35	38	0	21	0	24	3059	Bacteria	Proteobacteria	Gammaproteobacteria	Burkholderiales	Comamonadaceae	Leptothrix
529	sample	121	106	106	890	700	617	128	111	109	0	0	0	0	0	0	0	0	0	0	0	0	0	0	0	0	0	0	0	0	0	0	0	0	0	0	0	2888	Bacteria	Proteobacteria	Alphaproteobacteria	Rhizobiales	NA	NA
530	sample	0	0	0	0	0	0	0	0	0	0	0	0	0	0	0	0	0	0	40	37	55	0	0	0	0	0	0	7	10	9	537	415	342	626	489	483	3050	Bacteria	Verrucomicrobiota	Verrucomicrobiae	Verrucomicrobiales	Rubritaleaceae	Luteolibacter
531	sample	135	180	208	0	0	0	169	203	184	258	269	210	132	180	139	224	0	203	0	0	0	0	0	0	0	0	0	0	0	0	0	0	0	0	0	0	2694	Bacteria	Proteobacteria	Alphaproteobacteria	Rhodobacterales	Rhodobacteraceae	Tabrizicola
532	sample	0	100	132	0	0	0	284	212	175	221	265	190	138	236	285	253	238	309	0	0	0	0	0	0	0	0	0	0	0	0	0	0	0	0	0	0	3038	Bacteria	Verrucomicrobiota	Verrucomicrobiae	Verrucomicrobiales	Rubritaleaceae	Luteolibacter
533	sample	299	275	257	0	0	0	136	0	121	148	199	175	194	217	122	149	119	149	0	0	0	0	0	0	0	0	0	0	0	0	0	0	0	0	0	0	2560	Bacteria	Bacteroidota	Bacteroidia	Chitinophagales	NA	NA
534	sample	0	0	0	0	0	0	150	137	155	339	476	496	0	52	72	279	333	542	0	0	0	0	0	0	0	0	0	0	0	0	0	0	0	0	0	0	3031	Bacteria	Nitrospirota	Nitrospiria	Nitrospirales	Nitrospiraceae	Nitrospira
535	sample	0	0	0	0	0	0	0	0	0	0	0	0	0	0	0	0	0	0	0	0	0	0	0	0	31	25	34	98	123	88	768	496	460	360	161	376	3020	Bacteria	Verrucomicrobiota	Verrucomicrobiae	Pedosphaerales	Pedosphaeraceae	SH3-11
536	sample	0	0	0	0	0	0	0	0	0	0	0	0	0	0	0	0	0	0	0	0	0	0	0	0	0	0	0	0	0	0	10	0	6	1167	1091	743	3017	Bacteria	Acidobacteriota	Thermoanaerobaculia	Thermoanaerobaculales	Thermoanaerobaculaceae	Subgroup 10
537	sample	0	0	0	0	0	0	0	0	0	0	0	0	0	0	0	0	0	0	444	382	376	33	26	31	184	201	196	351	269	447	0	0	0	24	13	38	3015	Bacteria	Planctomycetota	Planctomycetes	Planctomycetales	Rubinisphaeraceae	NA
538	sample	0	0	0	447	595	756	394	402	418	0	0	0	0	0	0	0	0	0	0	0	0	0	0	0	0	0	0	0	0	0	0	0	0	0	0	0	3012	Bacteria	Bacteroidota	Bacteroidia	Cytophagales	Spirosomaceae	Flectobacillus
539	sample	265	275	360	0	0	0	0	121	0	0	82	134	154	178	198	189	422	176	0	0	0	0	0	0	0	0	0	0	0	0	0	0	0	0	0	0	2554	Bacteria	Bacteroidota	Bacteroidia	Chitinophagales	Saprospiraceae	NA
540	sample	0	0	0	0	0	0	0	0	0	0	0	0	0	0	0	0	0	0	0	0	0	0	0	0	0	0	0	0	0	0	542	542	504	561	234	625	3008	Bacteria	Bacteroidota	Bacteroidia	Flavobacteriales	NS9 marine group	NA
541	sample	0	0	0	0	0	0	0	0	0	0	0	0	0	0	0	0	0	0	0	0	0	0	0	0	0	0	0	0	0	0	1047	526	465	521	128	319	3006	Bacteria	Bacteroidota	Bacteroidia	Flavobacteriales	Flavobacteriaceae	Flavobacterium
542	sample	56	48	127	180	144	165	439	389	400	148	161	134	85	106	0	0	106	144	0	0	0	0	0	0	0	0	0	0	0	0	0	0	0	0	0	0	2832	Bacteria	Proteobacteria	Alphaproteobacteria	Rhodobacterales	Rhodobacteraceae	Pseudorhodobacter
543	sample	0	0	0	0	0	0	0	0	0	0	0	0	0	0	0	0	0	0	342	235	235	489	485	384	163	178	188	60	45	57	47	48	0	0	44	0	3000	Bacteria	Proteobacteria	Alphaproteobacteria	Rhizobiales	NA	NA
544	sample	0	0	0	0	0	0	0	0	0	0	0	0	0	0	0	0	0	0	504	479	510	0	0	0	112	96	102	418	400	377	0	0	0	0	0	0	2998	Bacteria	Proteobacteria	Alphaproteobacteria	Caulobacterales	Caulobacteraceae	Phenylobacterium
546	sample	799	561	318	0	0	0	0	30	32	0	0	0	0	149	0	0	0	95	0	0	0	0	0	0	0	0	0	0	0	0	0	0	0	0	0	0	1984	Bacteria	Proteobacteria	Gammaproteobacteria	Alteromonadales	Alteromonadaceae	Rheinheimera
547	sample	0	0	0	0	0	0	0	0	0	0	0	0	0	0	0	0	0	0	113	154	194	11	0	17	247	256	278	560	513	539	59	0	38	0	0	0	2979	Bacteria	Verrucomicrobiota	Verrucomicrobiae	Verrucomicrobiales	Rubritaleaceae	Luteolibacter
548	sample	0	0	0	0	0	0	0	0	0	0	0	0	0	0	0	0	0	0	483	603	453	254	216	600	83	161	45	26	21	24	0	0	0	0	0	0	2969	Bacteria	Bacteroidota	Bacteroidia	Flavobacteriales	Crocinitomicaceae	Crocinitomix
549	sample	277	420	342	29	0	31	286	169	175	242	232	174	0	0	0	0	0	0	0	0	0	0	0	0	0	0	0	0	0	0	0	0	0	0	0	0	2377	Bacteria	Bacteroidota	Bacteroidia	Cytophagales	Spirosomaceae	Rudanella
550	sample	172	142	188	0	0	0	215	191	169	394	370	346	75	0	0	186	0	123	0	0	0	0	0	0	0	0	0	0	0	0	0	0	0	0	0	0	2571	Bacteria	Bacteroidota	Bacteroidia	Chitinophagales	Saprospiraceae	NA
551	sample	0	0	0	0	0	0	0	0	0	0	0	0	0	0	0	0	0	0	39	53	68	0	0	5	184	176	135	884	730	679	0	0	0	0	0	0	2953	Bacteria	Patescibacteria	Parcubacteria	Candidatus Nomurabacteria	NA	NA
552	sample	110	0	141	0	0	0	166	179	163	306	324	346	156	153	165	130	158	153	0	0	0	0	0	0	0	0	0	0	0	0	0	0	0	0	0	0	2650	Bacteria	Verrucomicrobiota	Verrucomicrobiae	Verrucomicrobiales	Verrucomicrobiaceae	NA
553	sample	118	164	164	130	163	182	182	146	147	189	135	144	101	166	91	82	150	175	0	0	0	0	0	0	0	0	0	0	0	0	0	0	0	0	0	0	2629	Bacteria	Proteobacteria	Gammaproteobacteria	Burkholderiales	Comamonadaceae	NA
555	sample	0	0	0	0	0	0	0	0	0	0	0	0	0	0	0	0	0	0	6	0	3	0	8	13	254	319	210	675	744	682	11	0	0	12	0	0	2937	Bacteria	Patescibacteria	Gracilibacteria	Absconditabacteriales (SR1)	NA	NA
556	sample	0	0	0	0	0	0	0	0	0	0	0	0	0	0	0	0	0	0	0	5	0	0	0	0	29	16	67	66	42	92	640	236	133	561	473	573	2933	Bacteria	Chloroflexi	Chloroflexia	Thermomicrobiales	JG30-KF-CM45	NA
557	sample	0	0	0	0	0	0	0	0	0	0	0	0	0	0	0	0	0	0	0	0	0	0	0	0	0	0	0	0	0	0	240	203	439	659	399	980	2920	Bacteria	Bacteroidota	Bacteroidia	Chitinophagales	Chitinophagaceae	Terrimonas
558	sample	0	0	0	642	674	670	309	352	268	0	0	0	0	0	0	0	0	0	0	0	0	0	0	0	0	0	0	0	0	0	0	0	0	0	0	0	2915	Bacteria	Proteobacteria	Gammaproteobacteria	Burkholderiales	Comamonadaceae	NA
559	sample	0	0	0	0	0	0	0	0	0	0	0	0	0	0	0	0	0	0	0	0	0	0	0	0	91	106	103	554	682	594	0	0	0	573	50	161	2914	Bacteria	Chloroflexi	Anaerolineae	Ardenticatenales	Ardenticatenaceae	NA
560	sample	0	57	0	87	0	165	223	417	250	719	523	403	6	11	0	0	0	0	0	0	0	0	0	0	0	0	0	0	0	0	0	0	0	0	0	0	2861	Bacteria	Bacteroidota	Bacteroidia	Chitinophagales	NA	NA
561	sample	135	128	100	0	0	0	146	163	209	505	464	581	0	0	0	0	112	99	0	0	0	0	0	0	0	0	0	0	0	0	0	0	0	0	0	0	2642	Bacteria	Chloroflexi	Anaerolineae	RBG-13-54-9	NA	NA
562	sample	0	0	0	304	241	128	726	783	721	0	0	0	0	0	0	0	0	0	0	0	0	0	0	0	0	0	0	0	0	0	0	0	0	0	0	0	2903	Bacteria	Bacteroidota	Bacteroidia	Flavobacteriales	Weeksellaceae	Chryseobacterium
563	sample	204	0	0	234	182	0	259	222	284	333	318	254	192	161	101	154	0	0	0	0	0	0	0	0	0	0	0	0	0	0	0	0	0	0	0	0	2898	Bacteria	Proteobacteria	Alphaproteobacteria	Sphingomonadales	Sphingomonadaceae	Sphingorhabdus
564	sample	163	166	154	369	281	300	406	376	346	78	0	0	0	0	0	0	0	0	0	0	0	0	0	0	0	0	0	0	0	0	0	0	0	0	0	0	2639	Bacteria	Bacteroidota	Bacteroidia	Cytophagales	Spirosomaceae	Arcicella
565	sample	0	0	0	0	0	0	0	0	0	0	0	0	0	0	0	0	0	0	436	463	405	64	45	44	54	89	57	79	73	67	119	122	79	284	137	269	2886	Bacteria	Bacteroidota	Bacteroidia	Flavobacteriales	Flavobacteriaceae	Flavobacterium
566	sample	794	591	271	0	0	0	0	0	0	0	0	0	81	0	57	70	35	0	0	0	0	0	0	0	0	0	0	0	0	0	0	0	0	0	0	0	1899	Bacteria	Proteobacteria	Gammaproteobacteria	Alteromonadales	Alteromonadaceae	Rheinheimera
567	sample	0	0	0	0	0	0	61	100	211	249	124	209	324	351	306	448	217	282	0	0	0	0	0	0	0	0	0	0	0	0	0	0	0	0	0	0	2882	Bacteria	Chloroflexi	Chloroflexia	Thermomicrobiales	JG30-KF-CM45	NA
568	sample	90	138	139	0	0	0	172	174	212	461	448	526	0	47	0	0	108	69	0	0	0	0	0	0	0	0	0	0	0	0	0	0	0	0	0	0	2584	Bacteria	Chloroflexi	Anaerolineae	RBG-13-54-9	NA	NA
569	sample	120	151	115	0	0	0	0	0	45	107	124	165	164	206	195	362	421	457	0	0	0	0	0	0	0	0	0	0	0	0	0	0	0	0	0	0	2632	Bacteria	Acidobacteriota	Vicinamibacteria	Vicinamibacterales	Vicinamibacteraceae	NA
570	sample	0	0	0	0	0	0	0	0	0	0	0	0	0	0	0	0	0	0	26	32	21	0	0	6	0	0	10	18	24	21	569	346	397	540	356	509	2875	Bacteria	Verrucomicrobiota	Verrucomicrobiae	Opitutales	Opitutaceae	Lacunisphaera
571	sample	409	289	325	244	288	267	85	87	91	0	0	0	0	0	0	0	90	44	0	0	0	0	0	0	0	0	0	0	0	0	0	0	0	0	0	0	2219	Bacteria	Proteobacteria	Gammaproteobacteria	Burkholderiales	Comamonadaceae	Sphaerotilus
572	sample	271	244	157	237	185	363	180	198	166	108	79	54	0	0	0	0	164	0	0	0	0	0	0	0	0	0	0	0	0	0	0	0	0	0	0	0	2406	Bacteria	Proteobacteria	Gammaproteobacteria	Burkholderiales	Comamonadaceae	Malikia
573	sample	155	211	221	0	0	32	195	169	214	356	354	277	33	63	0	0	96	0	0	0	0	0	0	0	0	0	0	0	0	0	0	0	0	0	0	0	2376	Bacteria	Proteobacteria	Gammaproteobacteria	Xanthomonadales	Xanthomonadaceae	Thermomonas
574	sample	108	105	106	385	337	335	466	413	419	0	0	0	0	0	0	0	0	0	0	0	0	0	0	0	0	0	0	0	0	0	0	0	0	0	0	0	2674	Bacteria	Bacteroidota	Bacteroidia	Cytophagales	Spirosomaceae	Arcicella
575	sample	137	200	140	0	0	0	207	173	182	456	398	423	0	0	0	124	0	123	0	0	0	0	0	0	0	0	0	0	0	0	0	0	0	0	0	0	2563	Bacteria	Bacteroidota	Bacteroidia	Chitinophagales	Saprospiraceae	NA
576	sample	303	258	274	491	441	306	79	86	126	0	0	0	0	0	0	0	0	0	0	0	0	0	0	0	0	0	0	0	0	0	0	0	0	0	0	0	2364	Bacteria	Proteobacteria	Alphaproteobacteria	Rhodobacterales	Rhodobacteraceae	Pseudorhodobacter
577	sample	143	140	131	636	587	457	115	130	109	0	0	0	0	0	0	0	47	0	0	0	0	0	0	0	0	0	0	0	0	0	0	0	0	0	0	0	2495	Bacteria	Bacteroidota	Bacteroidia	Flavobacteriales	Flavobacteriaceae	Flavobacterium
578	sample	0	0	0	442	514	699	408	377	399	0	0	0	0	0	0	0	0	0	0	0	0	0	0	0	0	0	0	0	0	0	0	0	0	0	0	0	2839	Bacteria	Bacteroidota	Bacteroidia	Cytophagales	Spirosomaceae	Flectobacillus
579	sample	115	117	183	0	0	0	374	297	319	406	380	325	0	58	0	0	0	0	0	0	0	0	0	0	0	0	0	0	0	0	0	0	0	0	0	0	2574	Bacteria	Proteobacteria	Gammaproteobacteria	Burkholderiales	Comamonadaceae	Malikia
580	sample	0	0	0	0	0	0	0	0	0	0	0	0	0	0	0	0	0	0	30	30	41	347	348	262	242	320	240	234	288	220	38	30	40	30	54	34	2828	Bacteria	Bacteroidota	Bacteroidia	Chitinophagales	NA	NA
581	sample	0	0	0	0	0	0	0	0	0	0	0	0	0	0	0	0	0	0	42	75	62	0	0	0	55	64	52	81	85	76	439	327	306	308	525	331	2828	Bacteria	Proteobacteria	Alphaproteobacteria	Rhodobacterales	Rhodobacteraceae	Gemmobacter
582	sample	602	422	419	133	143	134	36	0	0	0	47	0	0	0	0	0	0	0	0	0	0	0	0	0	0	0	0	0	0	0	0	0	0	0	0	0	1936	Bacteria	Proteobacteria	Gammaproteobacteria	Burkholderiales	Comamonadaceae	NA
583	sample	201	251	250	0	0	0	0	0	0	170	186	196	160	203	243	178	155	205	0	0	0	0	0	0	0	0	0	0	0	0	0	0	0	0	0	0	2398	Bacteria	Proteobacteria	Gammaproteobacteria	Burkholderiales	Comamonadaceae	NA
584	sample	100	174	188	0	0	0	178	199	208	222	292	212	0	103	101	158	137	204	0	0	0	0	0	0	0	0	0	0	0	0	0	0	0	0	0	0	2476	Bacteria	Proteobacteria	Alphaproteobacteria	Rhodobacterales	Rhodobacteraceae	Tabrizicola
585	sample	191	99	104	0	16	0	0	48	39	103	0	0	341	620	430	221	219	279	0	0	0	0	0	0	0	0	0	0	0	0	0	0	0	0	0	0	2710	Bacteria	Bacteroidota	Bacteroidia	Chitinophagales	Saprospiraceae	NA
586	sample	227	134	144	0	0	0	0	0	74	220	143	169	217	211	196	239	191	123	0	0	0	0	0	0	0	0	0	0	0	0	0	0	0	0	0	0	2288	Bacteria	Bacteroidota	Bacteroidia	Sphingobacteriales	env.OPS 17	NA
587	sample	0	0	0	0	0	0	0	0	0	0	0	0	0	0	0	0	0	0	0	0	0	0	0	0	0	0	0	0	0	0	145	240	185	839	677	718	2804	Bacteria	Bacteroidota	Kapabacteria	Kapabacteriales	NA	NA
588	sample	138	203	162	522	572	546	105	107	112	0	0	0	0	0	0	0	0	0	0	0	0	0	0	0	0	0	0	0	0	0	0	0	0	0	0	0	2467	Bacteria	Bacteroidota	Bacteroidia	Chitinophagales	Saprospiraceae	NA
589	sample	0	0	0	0	0	0	0	0	0	0	0	0	0	0	0	0	0	0	0	0	0	8	13	7	182	271	234	641	638	510	66	49	51	45	24	60	2799	Bacteria	Acidobacteriota	Blastocatellia	Blastocatellales	Blastocatellaceae	Blastocatella
590	sample	0	0	0	0	0	0	0	0	0	0	0	0	0	0	0	0	0	0	0	0	0	0	0	0	0	0	0	0	0	0	721	446	368	339	477	448	2799	Bacteria	Proteobacteria	Gammaproteobacteria	Burkholderiales	Comamonadaceae	Hydrogenophaga
591	sample	0	0	0	0	0	0	114	270	313	231	226	235	218	231	196	371	158	230	0	0	0	0	0	0	0	0	0	0	0	0	0	0	0	0	0	0	2793	Bacteria	Bacteroidota	Bacteroidia	Flavobacteriales	Flavobacteriaceae	Flavobacterium
592	sample	0	0	0	0	0	0	0	0	0	0	0	0	0	0	0	0	0	0	0	0	0	0	0	0	0	0	0	0	0	0	687	692	571	453	50	333	2786	Bacteria	Proteobacteria	Alphaproteobacteria	Rhizobiales	Rhizobiaceae	NA
593	sample	0	0	0	0	0	0	0	0	0	0	0	0	0	0	0	0	0	0	0	0	9	0	0	0	56	52	71	141	156	156	58	54	106	339	1228	357	2783	Bacteria	Acidobacteriota	Vicinamibacteria	Vicinamibacterales	Vicinamibacteraceae	NA
594	sample	155	158	147	131	158	158	190	155	153	150	136	97	108	184	126	105	120	75	0	0	0	0	0	0	0	0	0	0	0	0	0	0	0	0	0	0	2506	Bacteria	Proteobacteria	Gammaproteobacteria	Burkholderiales	Comamonadaceae	NA
595	sample	190	205	211	93	62	97	148	176	109	306	263	256	0	0	0	114	50	136	0	0	0	0	0	0	0	0	0	0	0	0	0	0	0	0	0	0	2416	Bacteria	Verrucomicrobiota	Verrucomicrobiae	Pedosphaerales	Pedosphaeraceae	NA
596	sample	210	0	0	138	100	92	226	214	232	387	471	537	0	0	0	0	0	0	0	0	0	0	0	0	0	0	0	0	0	0	0	0	0	0	0	0	2607	Bacteria	Planctomycetota	Planctomycetes	Pirellulales	Pirellulaceae	Pirellula
597	sample	130	137	176	496	524	433	132	119	116	0	0	0	0	66	0	0	54	68	0	0	0	0	0	0	0	0	0	0	0	0	0	0	0	0	0	0	2451	Bacteria	Bacteroidota	Bacteroidia	Flavobacteriales	Flavobacteriaceae	Flavobacterium
598	sample	67	47	90	172	121	77	462	385	459	179	136	133	0	108	0	0	107	98	0	0	0	0	0	0	0	0	0	0	0	0	0	0	0	0	0	0	2641	Bacteria	Proteobacteria	Alphaproteobacteria	Rhodobacterales	Rhodobacteraceae	Pseudorhodobacter
599	sample	0	59	61	715	767	471	204	214	197	0	0	0	0	0	0	0	0	0	0	0	0	0	0	0	0	0	0	0	0	0	0	0	0	0	0	0	2688	Bacteria	Bacteroidota	Bacteroidia	Cytophagales	Spirosomaceae	Emticicia
601	sample	0	0	0	0	0	0	120	109	115	215	324	242	236	217	154	286	336	410	0	0	0	0	0	0	0	0	0	0	0	0	0	0	0	0	0	0	2764	Bacteria	Nitrospirota	Nitrospiria	Nitrospirales	Nitrospiraceae	Nitrospira
602	sample	0	0	0	0	0	0	0	0	0	0	0	0	0	0	0	0	0	0	0	0	0	0	0	0	0	7	0	0	0	0	948	610	562	258	133	245	2763	Bacteria	Bacteroidota	Kapabacteria	Kapabacteriales	NA	NA
603	sample	158	152	167	0	0	0	210	189	228	234	235	225	108	98	76	114	96	141	0	0	0	0	0	0	0	0	0	0	0	0	0	0	0	0	0	0	2431	Bacteria	Proteobacteria	Alphaproteobacteria	Rhodobacterales	Rhodobacteraceae	Tabrizicola
604	sample	132	168	137	0	0	0	317	331	328	432	389	305	0	0	0	0	0	0	0	0	0	0	0	0	0	0	0	0	0	0	0	0	0	0	0	0	2539	Bacteria	Proteobacteria	Gammaproteobacteria	Burkholderiales	Comamonadaceae	NA
605	sample	0	0	0	0	0	0	0	0	0	0	0	0	0	0	0	0	0	0	0	0	0	0	0	0	445	488	402	327	299	265	110	98	71	83	74	91	2753	Bacteria	Proteobacteria	Gammaproteobacteria	Burkholderiales	Comamonadaceae	Hydrogenophaga
606	sample	0	0	0	0	0	0	0	0	0	0	0	0	0	0	0	0	0	0	0	0	0	0	0	0	0	0	0	0	0	0	721	676	382	373	225	376	2753	Bacteria	Proteobacteria	Alphaproteobacteria	Reyranellales	Reyranellaceae	Reyranella
607	sample	0	0	0	0	0	0	0	0	0	0	0	0	0	0	0	0	0	0	93	151	137	39	26	22	140	115	110	606	512	409	94	75	45	84	38	56	2752	Bacteria	Verrucomicrobiota	Verrucomicrobiae	Pedosphaerales	Pedosphaeraceae	NA
608	sample	0	0	0	0	0	0	0	0	0	0	0	0	0	0	0	0	0	0	0	0	0	0	0	0	0	0	0	0	0	0	918	634	487	254	224	234	2751	Bacteria	Bacteroidota	Bacteroidia	Sphingobacteriales	NA	NA
610	sample	0	0	0	0	0	0	0	0	0	0	0	0	0	0	0	0	0	0	0	0	0	552	315	242	495	504	452	60	66	59	0	0	0	0	0	0	2745	Bacteria	Proteobacteria	Alphaproteobacteria	Rhodobacterales	Rhodobacteraceae	Rhodobacter
611	sample	55	91	97	0	0	20	96	113	105	214	160	161	168	247	167	248	206	380	0	0	0	0	0	0	0	0	0	0	0	0	0	0	0	0	0	0	2528	Bacteria	Verrucomicrobiota	Verrucomicrobiae	Pedosphaerales	Pedosphaeraceae	NA
612	sample	0	0	0	0	0	0	172	110	152	224	284	223	179	263	232	265	268	366	0	0	0	0	0	0	0	0	0	0	0	0	0	0	0	0	0	0	2738	Bacteria	Nitrospirota	Nitrospiria	Nitrospirales	Nitrospiraceae	Nitrospira
614	sample	583	381	449	169	121	131	54	60	0	0	0	0	0	0	0	0	0	0	0	0	0	0	0	0	0	0	0	0	0	0	0	0	0	0	0	0	1948	Bacteria	Proteobacteria	Gammaproteobacteria	Burkholderiales	Comamonadaceae	NA
615	sample	0	0	0	0	0	0	174	0	153	399	447	622	224	187	0	233	177	103	0	0	0	0	0	0	0	0	0	0	0	0	0	0	0	0	0	0	2719	Bacteria	Chloroflexi	Chloroflexia	Chloroflexales	Roseiflexaceae	Kouleothrix
616	sample	0	0	78	0	0	0	284	358	321	0	0	0	224	271	159	211	326	307	0	0	0	0	0	0	0	0	0	0	0	0	0	0	0	0	0	0	2539	Bacteria	Proteobacteria	Gammaproteobacteria	Burkholderiales	Comamonadaceae	NA
617	sample	144	125	112	549	505	442	97	113	143	0	0	122	0	44	0	0	82	44	0	0	0	0	0	0	0	0	0	0	0	0	0	0	0	0	0	0	2522	Bacteria	Bacteroidota	Bacteroidia	Flavobacteriales	Flavobacteriaceae	Flavobacterium
618	sample	0	0	0	0	0	0	0	0	0	0	0	0	0	0	0	0	0	0	155	181	273	356	293	314	437	238	483	0	0	0	0	0	0	0	0	0	2730	Bacteria	Actinobacteriota	Actinobacteria	Micrococcales	Microbacteriaceae	Microbacterium
619	sample	0	0	0	383	541	703	382	382	339	0	0	0	0	0	0	0	0	0	0	0	0	0	0	0	0	0	0	0	0	0	0	0	0	0	0	0	2730	Bacteria	Bacteroidota	Bacteroidia	Cytophagales	Spirosomaceae	Flectobacillus
620	sample	0	0	122	0	0	0	158	131	170	695	699	546	0	0	0	0	0	0	0	0	0	0	0	0	0	0	0	0	0	0	0	0	0	0	0	0	2521	Bacteria	Bacteroidota	Bacteroidia	Chitinophagales	Saprospiraceae	NA
621	sample	491	323	303	60	74	175	121	114	67	101	119	87	61	52	0	0	0	0	0	0	0	0	0	0	0	0	0	0	0	0	0	0	0	0	0	0	2148	Bacteria	Bacteroidota	Bacteroidia	Chitinophagales	Chitinophagaceae	Sediminibacterium
622	sample	0	0	0	0	0	0	0	0	74	0	0	0	1343	0	1220	71	0	0	0	0	0	0	0	0	0	0	0	0	0	0	0	0	0	0	0	0	2708	Bacteria	Proteobacteria	Gammaproteobacteria	Aeromonadales	Aeromonadaceae	Aeromonas
623	sample	160	224	264	0	52	131	0	110	100	179	192	139	97	176	115	97	158	143	0	0	0	0	0	0	0	0	0	0	0	0	0	0	0	0	0	0	2337	Bacteria	Proteobacteria	Gammaproteobacteria	Burkholderiales	Comamonadaceae	Rhodoferax
624	sample	225	190	247	202	257	218	154	171	266	76	0	0	172	0	153	0	0	0	0	0	0	0	0	0	0	0	0	0	0	0	0	0	0	0	0	0	2331	Bacteria	Proteobacteria	Alphaproteobacteria	Rhizobiales	Beijerinckiaceae	Bosea
625	sample	311	229	298	126	0	106	144	43	67	202	237	234	0	0	112	0	74	0	0	0	0	0	0	0	0	0	0	0	0	0	0	0	0	0	0	0	2183	Bacteria	Verrucomicrobiota	Verrucomicrobiae	Chthoniobacterales	Chthoniobacteraceae	Chthoniobacter
626	sample	0	0	0	0	0	0	0	0	0	0	0	0	0	0	0	0	0	0	1066	492	624	0	0	0	0	0	0	0	0	0	91	84	70	93	40	123	2683	Bacteria	Proteobacteria	Alphaproteobacteria	Sphingomonadales	Sphingomonadaceae	SD04E11
627	sample	0	0	0	0	0	0	0	0	0	0	0	0	0	0	0	0	0	0	0	0	0	0	0	0	0	0	0	0	0	0	626	450	394	473	308	430	2681	Bacteria	Verrucomicrobiota	Verrucomicrobiae	Pedosphaerales	Pedosphaeraceae	NA
628	sample	0	0	0	263	225	119	683	681	709	0	0	0	0	0	0	0	0	0	0	0	0	0	0	0	0	0	0	0	0	0	0	0	0	0	0	0	2680	Bacteria	Bacteroidota	Bacteroidia	Flavobacteriales	Weeksellaceae	Chryseobacterium
629	sample	0	0	0	0	0	0	0	0	0	0	0	0	0	0	0	0	0	0	0	0	0	0	0	0	0	0	0	0	0	0	182	162	385	1154	265	521	2669	Bacteria	Bacteroidota	Bacteroidia	Chitinophagales	Saprospiraceae	NA
630	sample	139	98	67	276	491	1127	150	148	164	0	0	0	0	0	0	0	0	0	0	0	0	0	0	0	0	0	0	0	0	0	0	0	0	0	0	0	2660	Bacteria	Proteobacteria	Alphaproteobacteria	Rhizobiales	Rhizobiaceae	Allorhizobium-Neorhizobium-Pararhizobium-Rhizobium
631	sample	164	115	92	0	0	0	134	122	167	170	182	184	178	193	201	131	107	143	0	0	0	0	0	0	0	0	0	0	0	0	0	0	0	0	0	0	2283	Bacteria	Verrucomicrobiota	Verrucomicrobiae	Verrucomicrobiales	Rubritaleaceae	Luteolibacter
632	sample	194	126	120	488	383	245	229	155	151	186	127	0	0	0	0	0	0	0	0	0	0	0	0	0	0	0	0	0	0	0	0	0	0	0	0	0	2404	Bacteria	Bacteroidota	Bacteroidia	Flavobacteriales	Flavobacteriaceae	Flavobacterium
633	sample	0	0	0	0	0	0	0	0	0	0	0	0	571	798	523	241	159	359	0	0	0	0	0	0	0	0	0	0	0	0	0	0	0	0	0	0	2651	Bacteria	Bacteroidota	Bacteroidia	Cytophagales	Spirosomaceae	Flectobacillus
635	sample	0	0	0	0	0	0	0	0	0	0	0	0	0	0	0	0	0	0	51	43	68	13	10	21	150	180	139	419	359	338	41	25	23	361	209	198	2648	Bacteria	Proteobacteria	Alphaproteobacteria	Dongiales	Dongiaceae	Dongia
636	sample	0	0	0	0	0	0	0	0	0	0	0	0	0	0	0	0	0	0	0	0	0	0	0	0	0	0	0	0	0	0	855	554	467	317	129	326	2648	Bacteria	Proteobacteria	Alphaproteobacteria	Rhizobiales	Rhizobiales Incertae Sedis	NA
637	sample	186	302	161	0	35	0	120	0	50	187	161	145	85	202	140	106	215	147	0	0	0	0	0	0	0	0	0	0	0	0	0	0	0	0	0	0	2242	Bacteria	Verrucomicrobiota	Verrucomicrobiae	Chthoniobacterales	Chthoniobacteraceae	Chthoniobacter
638	sample	0	0	0	10	0	0	132	166	257	258	190	262	230	160	268	238	197	277	0	0	0	0	0	0	0	0	0	0	0	0	0	0	0	0	0	0	2645	Bacteria	Chloroflexi	Anaerolineae	Caldilineales	Caldilineaceae	NA
639	sample	326	270	281	0	0	32	130	135	165	285	270	185	0	67	0	0	0	0	0	0	0	0	0	0	0	0	0	0	0	0	0	0	0	0	0	0	2146	Bacteria	Bacteroidota	Bacteroidia	Chitinophagales	Saprospiraceae	Haliscomenobacter
640	sample	0	0	0	0	0	0	188	256	200	798	648	552	0	0	0	0	0	0	0	0	0	0	0	0	0	0	0	0	0	0	0	0	0	0	0	0	2642	Bacteria	Bacteroidota	Bacteroidia	Chitinophagales	37-13	NA
641	sample	0	0	0	0	0	0	0	0	0	0	0	0	0	0	0	0	0	0	16	11	22	0	0	0	113	120	89	817	823	629	1	0	0	1	0	0	2642	Bacteria	Myxococcota	Polyangia	Nannocystales	Nannocystaceae	Nannocystis
642	sample	0	0	0	0	0	0	0	0	0	0	0	0	0	0	0	0	0	0	82	307	309	26	34	107	260	328	299	0	0	0	243	254	92	107	81	112	2641	Bacteria	Bacteroidota	Bacteroidia	Flavobacteriales	Flavobacteriaceae	Flavobacterium
643	sample	113	92	82	747	653	513	98	93	87	0	0	0	0	0	0	0	0	0	0	0	0	0	0	0	0	0	0	0	0	0	0	0	0	0	0	0	2478	Bacteria	Proteobacteria	Alphaproteobacteria	Rhizobiales	NA	NA
644	sample	0	0	0	0	0	0	0	0	0	0	0	0	0	0	0	0	0	0	0	0	0	0	0	0	0	0	0	0	0	0	559	587	369	446	181	496	2638	Bacteria	Chloroflexi	Anaerolineae	2020-01-01	NA	NA
645	sample	107	90	119	0	0	0	0	0	0	113	124	141	145	248	195	316	376	449	0	0	0	0	0	0	0	0	0	0	0	0	0	0	0	0	0	0	2423	Bacteria	Acidobacteriota	Vicinamibacteria	Vicinamibacterales	Vicinamibacteraceae	NA
646	sample	128	101	78	390	366	291	394	349	378	0	0	0	0	0	0	0	0	0	0	0	0	0	0	0	0	0	0	0	0	0	0	0	0	0	0	0	2475	Bacteria	Bacteroidota	Bacteroidia	Cytophagales	Spirosomaceae	Arcicella
647	sample	316	298	305	0	0	0	137	164	159	293	262	182	0	0	0	0	0	0	0	0	0	0	0	0	0	0	0	0	0	0	0	0	0	0	0	0	2116	Bacteria	Bacteroidota	Bacteroidia	Chitinophagales	Saprospiraceae	Haliscomenobacter
648	sample	0	0	0	0	0	0	0	0	0	0	0	0	0	0	0	0	0	0	0	0	0	0	0	0	0	0	0	0	0	0	328	239	144	560	327	1027	2625	Bacteria	Bacteroidota	Bacteroidia	NA	NA	NA
649	sample	81	143	129	597	637	629	0	99	65	0	0	0	0	0	0	0	0	0	0	0	0	0	0	0	0	0	0	0	0	0	0	0	0	0	0	0	2380	Bacteria	Bacteroidota	Bacteroidia	Chitinophagales	Saprospiraceae	NA
650	sample	0	0	0	0	0	0	0	0	0	0	0	0	0	0	0	0	0	0	0	0	0	0	0	0	0	0	0	0	0	0	437	395	490	582	148	551	2603	Bacteria	Bacteroidota	Kapabacteria	Kapabacteriales	NA	NA
651	sample	0	0	0	0	0	0	0	0	0	0	0	0	0	0	0	0	0	0	0	0	0	0	0	0	0	0	0	0	0	0	425	363	294	492	516	513	2603	Bacteria	Proteobacteria	Gammaproteobacteria	Burkholderiales	Sutterellaceae	NA
652	sample	0	0	0	428	470	643	367	328	362	0	0	0	0	0	0	0	0	0	0	0	0	0	0	0	0	0	0	0	0	0	0	0	0	0	0	0	2598	Bacteria	Bacteroidota	Bacteroidia	Cytophagales	Spirosomaceae	Flectobacillus
653	sample	207	182	180	228	130	246	119	172	187	246	235	203	0	0	17	0	0	22	0	0	0	0	0	0	0	0	0	0	0	0	0	0	0	0	0	0	2374	Bacteria	Bacteroidota	Bacteroidia	Chitinophagales	Saprospiraceae	NA
654	sample	14	18	0	0	0	0	178	173	255	181	213	202	261	203	227	215	241	214	0	0	0	0	0	0	0	0	0	0	0	0	0	0	0	0	0	0	2595	Bacteria	Proteobacteria	Alphaproteobacteria	Reyranellales	Reyranellaceae	Reyranella
655	sample	0	0	0	0	0	0	0	0	0	0	0	0	0	0	0	0	0	0	0	0	0	0	0	0	0	31	0	101	53	51	112	145	72	509	673	847	2594	Bacteria	Proteobacteria	Alphaproteobacteria	Reyranellales	Reyranellaceae	NA
656	sample	143	187	183	409	328	248	265	166	204	0	0	0	0	0	0	0	0	0	0	0	0	0	0	0	0	0	0	0	0	0	0	0	0	0	0	0	2133	Bacteria	Bacteroidota	Bacteroidia	Flavobacteriales	Flavobacteriaceae	Flavobacterium
657	sample	0	0	0	0	0	0	188	179	188	220	244	246	215	150	188	293	221	232	0	0	0	0	0	0	0	0	0	0	0	0	0	0	0	0	0	0	2564	Bacteria	Chloroflexi	Chloroflexia	Thermomicrobiales	JG30-KF-CM45	NA
658	sample	190	140	139	77	132	126	284	256	276	197	255	226	0	0	0	0	0	0	0	0	0	0	0	0	0	0	0	0	0	0	0	0	0	0	0	0	2298	Bacteria	Proteobacteria	Gammaproteobacteria	Burkholderiales	Comamonadaceae	NA
659	sample	206	196	198	63	50	41	141	138	143	180	145	168	0	139	222	88	35	56	0	0	0	0	0	0	0	0	0	0	0	0	0	0	0	0	0	0	2209	Bacteria	Planctomycetota	Planctomycetes	Pirellulales	Pirellulaceae	Pirellula
660	sample	0	0	0	0	0	0	0	0	0	0	0	0	0	0	0	0	0	0	7	0	11	0	0	0	117	87	124	319	380	344	247	235	162	195	125	230	2583	Bacteria	Proteobacteria	Alphaproteobacteria	Rhizobiales	Hyphomicrobiaceae	Hyphomicrobium
661	sample	0	0	0	0	0	0	0	0	0	0	0	0	0	0	0	0	0	0	0	0	0	0	0	0	109	143	170	780	616	757	0	0	0	0	0	0	2575	Bacteria	Verrucomicrobiota	Chlamydiae	Chlamydiales	Simkaniaceae	NA
662	sample	79	0	82	0	0	0	316	396	295	0	0	0	200	253	139	228	279	306	0	0	0	0	0	0	0	0	0	0	0	0	0	0	0	0	0	0	2573	Bacteria	Proteobacteria	Gammaproteobacteria	Burkholderiales	Comamonadaceae	NA
663	sample	0	0	0	0	0	0	0	0	0	0	0	0	0	0	0	0	0	0	0	0	0	0	0	0	0	0	0	0	0	0	386	295	320	445	666	461	2573	Bacteria	Proteobacteria	Gammaproteobacteria	Burkholderiales	Comamonadaceae	NA
665	sample	228	150	188	57	0	0	115	0	110	126	106	0	171	201	211	138	162	215	0	0	0	0	0	0	0	0	0	0	0	0	0	0	0	0	0	0	2178	Bacteria	Planctomycetota	Planctomycetes	Pirellulales	Pirellulaceae	Pirellula
666	sample	0	0	0	0	0	0	0	0	0	0	0	0	0	0	0	0	0	0	80	103	129	111	85	61	67	105	43	228	213	193	293	258	146	175	104	163	2557	Bacteria	Bacteroidota	Bacteroidia	Sphingobacteriales	NS11-12 marine group	NA
668	sample	364	225	310	0	106	0	117	113	161	112	178	114	116	0	0	54	90	82	0	0	0	0	0	0	0	0	0	0	0	0	0	0	0	0	0	0	2142	Bacteria	Verrucomicrobiota	Verrucomicrobiae	Chthoniobacterales	Chthoniobacteraceae	Chthoniobacter
669	sample	349	348	332	0	0	53	123	121	0	64	77	52	59	70	0	79	86	109	0	0	0	0	0	0	0	0	0	0	0	0	0	0	0	0	0	0	1922	Bacteria	Bacteroidota	Bacteroidia	Chitinophagales	Saprospiraceae	NA
670	sample	0	0	0	0	0	0	0	0	0	0	0	0	264	377	147	434	897	431	0	0	0	0	0	0	0	0	0	0	0	0	0	0	0	0	0	0	2550	Bacteria	Bacteroidota	Bacteroidia	Chitinophagales	Saprospiraceae	NA
671	sample	110	118	122	363	304	295	413	333	346	0	0	0	0	0	0	0	0	0	0	0	0	0	0	0	0	0	0	0	0	0	0	0	0	0	0	0	2404	Bacteria	Bacteroidota	Bacteroidia	Cytophagales	Spirosomaceae	Arcicella
672	sample	0	0	0	0	0	0	0	0	0	0	0	0	0	0	0	0	0	0	348	357	306	13	15	30	97	70	87	144	61	117	155	105	115	183	173	165	2541	Bacteria	Proteobacteria	Alphaproteobacteria	Rhizobiales	Rhizobiaceae	Shinella
673	sample	0	0	0	0	0	0	0	0	0	0	0	0	0	0	0	0	0	0	0	0	0	0	0	0	0	0	0	0	0	0	488	418	344	287	689	312	2538	Bacteria	Proteobacteria	Alphaproteobacteria	Rhodobacterales	Rhodobacteraceae	Rhodobacter
674	sample	233	321	282	0	0	0	195	141	166	196	239	128	0	0	0	0	0	0	0	0	0	0	0	0	0	0	0	0	0	0	0	0	0	0	0	0	1901	Bacteria	Bacteroidota	Bacteroidia	Cytophagales	Spirosomaceae	Rudanella
675	sample	0	0	0	0	0	0	0	0	0	0	0	0	532	752	514	230	147	347	0	0	0	0	0	0	0	0	0	0	0	0	0	0	0	0	0	0	2522	Bacteria	Bacteroidota	Bacteroidia	Cytophagales	Spirosomaceae	Flectobacillus
676	sample	124	136	110	261	179	137	436	408	419	0	0	0	0	0	0	0	0	0	0	0	0	0	0	0	0	0	0	0	0	0	0	0	0	0	0	0	2210	Bacteria	Bacteroidota	Bacteroidia	Flavobacteriales	Flavobacteriaceae	Flavobacterium
677	sample	0	0	0	0	0	0	0	0	0	0	0	0	0	0	0	0	0	0	9	9	5	18	0	0	39	179	40	750	527	403	88	36	24	157	115	121	2520	Bacteria	Bacteroidota	Bacteroidia	Chitinophagales	Saprospiraceae	Aureispira
678	sample	262	205	203	0	0	0	17	9	0	39	0	0	295	258	188	279	209	194	0	0	0	0	0	0	0	0	0	0	0	0	0	0	0	0	0	0	2158	Bacteria	Planctomycetota	Planctomycetes	Pirellulales	Pirellulaceae	Blastopirellula
681	sample	190	0	124	0	0	75	211	191	169	267	267	229	160	176	174	0	119	0	0	0	0	0	0	0	0	0	0	0	0	0	0	0	0	0	0	0	2352	Bacteria	Bacteroidota	Bacteroidia	Cytophagales	Spirosomaceae	Runella
683	sample	73	94	0	0	0	0	129	98	138	718	680	577	0	0	0	0	0	0	0	0	0	0	0	0	0	0	0	0	0	0	0	0	0	0	0	0	2507	Bacteria	Bacteroidota	Bacteroidia	Chitinophagales	Saprospiraceae	NA
684	sample	103	91	69	698	591	503	91	113	101	0	0	0	0	0	0	0	0	0	0	0	0	0	0	0	0	0	0	0	0	0	0	0	0	0	0	0	2360	Bacteria	Bacteroidota	Bacteroidia	Flavobacteriales	Flavobacteriaceae	Flavobacterium
685	sample	151	118	146	0	0	0	153	144	179	392	407	343	0	0	0	108	0	133	0	0	0	0	0	0	0	0	0	0	0	0	0	0	0	0	0	0	2274	Bacteria	Bacteroidota	Bacteroidia	Chitinophagales	Saprospiraceae	NA
686	sample	301	235	247	0	0	0	0	0	0	0	36	0	228	251	144	161	229	243	0	0	0	0	0	0	0	0	0	0	0	0	0	0	0	0	0	0	2075	Bacteria	Verrucomicrobiota	Verrucomicrobiae	Verrucomicrobiales	Verrucomicrobiaceae	NA
687	sample	68	78	47	0	0	0	290	354	292	0	0	0	188	211	111	209	286	292	0	0	0	0	0	0	0	0	0	0	0	0	0	0	0	0	0	0	2426	Bacteria	Proteobacteria	Gammaproteobacteria	Burkholderiales	Comamonadaceae	Limnohabitans
689	sample	0	0	0	0	0	0	0	0	0	0	0	0	323	741	492	227	258	441	0	0	0	0	0	0	0	0	0	0	0	0	0	0	0	0	0	0	2482	Bacteria	Bacteroidota	Bacteroidia	Chitinophagales	Saprospiraceae	NA
690	sample	649	519	426	0	0	0	0	0	0	0	0	0	0	0	0	0	0	0	0	0	0	0	0	0	0	0	0	0	0	0	0	0	0	0	0	0	1594	Bacteria	Bacteroidota	Bacteroidia	Chitinophagales	Saprospiraceae	NA
691	sample	251	207	216	420	370	283	113	94	101	0	0	0	0	0	0	0	0	0	0	0	0	0	0	0	0	0	0	0	0	0	0	0	0	0	0	0	2055	Bacteria	Proteobacteria	Alphaproteobacteria	Rhodobacterales	Rhodobacteraceae	Pseudorhodobacter
692	sample	0	48	0	0	0	0	222	204	253	720	575	451	0	0	0	0	0	0	0	0	0	0	0	0	0	0	0	0	0	0	0	0	0	0	0	0	2473	Bacteria	Bacteroidota	Bacteroidia	Chitinophagales	37-13	NA
693	sample	64	82	72	0	0	0	122	103	208	175	194	228	134	173	196	169	134	247	0	0	0	0	0	0	0	0	0	0	0	0	0	0	0	0	0	0	2301	Bacteria	Chloroflexi	Anaerolineae	Caldilineales	Caldilineaceae	NA
694	sample	193	167	254	194	141	203	188	124	156	0	0	0	79	191	138	0	46	0	0	0	0	0	0	0	0	0	0	0	0	0	0	0	0	0	0	0	2074	Bacteria	Bacteroidota	Bacteroidia	Chitinophagales	Chitinophagaceae	NA
695	sample	0	0	0	0	0	0	0	0	0	0	0	0	366	712	413	296	296	377	0	0	0	0	0	0	0	0	0	0	0	0	0	0	0	0	0	0	2460	Bacteria	Bacteroidota	Bacteroidia	Chitinophagales	Saprospiraceae	NA
696	sample	0	0	0	0	0	0	0	0	0	0	0	0	204	364	210	412	826	443	0	0	0	0	0	0	0	0	0	0	0	0	0	0	0	0	0	0	2459	Bacteria	Bacteroidota	Bacteroidia	Chitinophagales	Saprospiraceae	NA
697	sample	0	0	0	0	0	0	0	0	0	0	0	0	0	0	0	0	0	0	26	47	29	0	0	0	185	257	192	564	514	521	16	19	24	26	17	19	2456	Bacteria	Bacteroidota	Bacteroidia	Chitinophagales	Saprospiraceae	NA
698	sample	194	85	0	0	0	0	241	225	218	263	296	264	0	194	144	78	130	117	0	0	0	0	0	0	0	0	0	0	0	0	0	0	0	0	0	0	2449	Bacteria	Proteobacteria	Gammaproteobacteria	Burkholderiales	Oxalobacteraceae	Undibacterium
699	sample	399	250	273	187	239	202	80	75	66	0	0	0	0	0	0	0	92	42	0	0	0	0	0	0	0	0	0	0	0	0	0	0	0	0	0	0	1905	Bacteria	Proteobacteria	Gammaproteobacteria	Burkholderiales	Comamonadaceae	Sphaerotilus
700	sample	187	166	147	216	213	158	374	363	323	0	0	0	0	0	0	0	0	0	0	0	0	0	0	0	0	0	0	0	0	0	0	0	0	0	0	0	2147	Bacteria	Bacteroidota	Bacteroidia	Flavobacteriales	Flavobacteriaceae	Flavobacterium
702	sample	0	0	0	0	0	0	0	0	0	0	0	0	497	708	461	261	217	295	0	0	0	0	0	0	0	0	0	0	0	0	0	0	0	0	0	0	2439	Bacteria	Bacteroidota	Bacteroidia	Cytophagales	Spirosomaceae	Flectobacillus
703	sample	0	0	0	35	0	137	0	0	0	252	293	148	261	298	245	289	212	265	0	0	0	0	0	0	0	0	0	0	0	0	0	0	0	0	0	0	2435	Bacteria	NA	NA	NA	NA	NA
704	sample	450	282	269	79	59	164	102	84	81	96	82	70	54	65	0	0	0	0	0	0	0	0	0	0	0	0	0	0	0	0	0	0	0	0	0	0	1937	Bacteria	Bacteroidota	Bacteroidia	Chitinophagales	Chitinophagaceae	Sediminibacterium
705	sample	262	289	259	0	0	40	67	152	0	148	145	129	150	155	0	0	0	109	0	0	0	0	0	0	0	0	0	0	0	0	0	0	0	0	0	0	1905	Bacteria	Bacteroidota	Bacteroidia	Chitinophagales	NA	NA
707	sample	155	177	148	0	0	61	0	101	0	160	147	97	229	225	165	122	143	139	0	0	0	0	0	0	0	0	0	0	0	0	0	0	0	0	0	0	2069	Bacteria	Bacteroidota	Bacteroidia	Sphingobacteriales	env.OPS 17	NA
708	sample	232	214	157	81	50	0	145	138	225	294	260	180	0	0	0	0	0	0	0	0	0	0	0	0	0	0	0	0	0	0	0	0	0	0	0	0	1976	Bacteria	Proteobacteria	Gammaproteobacteria	Burkholderiales	Comamonadaceae	NA
709	sample	0	0	0	0	0	0	0	0	0	0	0	0	0	0	0	0	0	0	40	46	51	0	6	12	103	158	116	340	321	263	241	150	212	150	78	132	2419	Bacteria	Verrucomicrobiota	Verrucomicrobiae	Pedosphaerales	Pedosphaeraceae	SH3-11
710	sample	0	0	0	0	0	0	0	0	0	0	0	0	0	0	0	0	0	0	179	104	121	558	266	310	272	305	304	0	0	0	0	0	0	0	0	0	2419	Bacteria	Proteobacteria	Gammaproteobacteria	Xanthomonadales	Xanthomonadaceae	Stenotrophomonas
711	sample	0	0	49	45	0	118	125	123	0	231	220	229	203	185	170	297	212	211	0	0	0	0	0	0	0	0	0	0	0	0	0	0	0	0	0	0	2418	Bacteria	Proteobacteria	Alphaproteobacteria	Rickettsiales	Mitochondria	NA
712	sample	0	0	0	0	0	0	0	0	0	0	0	0	0	0	0	0	0	0	456	415	379	367	281	171	67	77	87	0	33	0	0	36	48	0	0	0	2417	Bacteria	Proteobacteria	Gammaproteobacteria	Xanthomonadales	Xanthomonadaceae	Lysobacter
713	sample	120	150	148	138	172	191	177	100	136	0	87	90	0	172	0	144	142	170	0	0	0	0	0	0	0	0	0	0	0	0	0	0	0	0	0	0	2137	Bacteria	Proteobacteria	Alphaproteobacteria	Rhizobiales	Beijerinckiaceae	Bosea
714	sample	0	0	0	0	0	0	0	0	0	0	0	0	0	0	0	0	0	0	0	0	0	0	0	0	0	0	0	0	0	0	769	567	423	251	194	207	2411	Bacteria	Proteobacteria	Gammaproteobacteria	Burkholderiales	Neisseriaceae	NA
715	sample	103	76	64	654	616	475	103	68	92	0	0	0	0	0	0	0	0	0	0	0	0	0	0	0	0	0	0	0	0	0	0	0	0	0	0	0	2251	Bacteria	Proteobacteria	Alphaproteobacteria	Rhizobiales	Rhizobiaceae	NA
716	sample	132	56	91	625	570	480	88	129	85	0	0	0	0	19	0	0	0	0	0	0	0	0	0	0	0	0	0	0	0	0	0	0	0	0	0	0	2275	Bacteria	Bacteroidota	Bacteroidia	Flavobacteriales	Flavobacteriaceae	Flavobacterium
717	sample	56	79	101	582	600	555	99	64	104	0	0	0	0	0	0	0	0	0	0	0	0	0	0	0	0	0	0	0	0	0	0	0	0	0	0	0	2240	Bacteria	Bacteroidota	Bacteroidia	Chitinophagales	Saprospiraceae	NA
718	sample	0	0	0	0	0	0	0	0	0	0	0	0	0	0	0	0	0	0	35	32	46	0	0	0	32	27	31	119	118	110	320	270	227	388	312	335	2402	Bacteria	Verrucomicrobiota	Verrucomicrobiae	Verrucomicrobiales	Rubritaleaceae	Luteolibacter
719	sample	585	509	467	0	0	0	0	0	0	0	0	0	0	0	0	0	0	0	0	0	0	0	0	0	0	0	0	0	0	0	0	0	0	0	0	0	1561	Bacteria	Bacteroidota	Bacteroidia	Chitinophagales	Saprospiraceae	NA
720	sample	611	435	473	77	0	0	0	0	0	0	0	0	0	22	0	0	0	33	0	0	0	0	0	0	0	0	0	0	0	0	0	0	0	0	0	0	1651	Bacteria	Proteobacteria	Gammaproteobacteria	Burkholderiales	Comamonadaceae	Rubrivivax
721	sample	88	133	152	145	148	341	193	114	133	0	120	99	0	115	0	0	95	177	0	0	0	0	0	0	0	0	0	0	0	0	0	0	0	0	0	0	2053	Bacteria	Proteobacteria	Alphaproteobacteria	Rhodobacterales	Rhodobacteraceae	Tabrizicola
722	sample	0	0	0	0	0	0	92	101	106	214	227	225	140	186	148	268	294	394	0	0	0	0	0	0	0	0	0	0	0	0	0	0	0	0	0	0	2395	Bacteria	Nitrospirota	Nitrospiria	Nitrospirales	Nitrospiraceae	Nitrospira
723	sample	0	0	0	0	0	0	101	70	83	175	264	238	165	206	123	273	274	418	0	0	0	0	0	0	0	0	0	0	0	0	0	0	0	0	0	0	2390	Bacteria	Nitrospirota	Nitrospiria	Nitrospirales	Nitrospiraceae	Nitrospira
724	sample	84	130	94	0	0	0	185	139	167	405	426	335	0	0	0	88	0	101	0	0	0	0	0	0	0	0	0	0	0	0	0	0	0	0	0	0	2154	Bacteria	Bacteroidota	Bacteroidia	Chitinophagales	Saprospiraceae	NA
725	sample	0	0	0	0	0	0	176	159	195	207	200	219	247	190	236	134	211	209	0	0	0	0	0	0	0	0	0	0	0	0	0	0	0	0	0	0	2383	Bacteria	Verrucomicrobiota	Verrucomicrobiae	Verrucomicrobiales	Rubritaleaceae	Luteolibacter
726	sample	0	0	0	0	0	0	0	0	0	0	0	0	0	0	0	0	0	0	0	0	0	0	0	0	0	0	0	0	0	0	469	1199	714	0	0	0	2382	Bacteria	Proteobacteria	Alphaproteobacteria	Sphingomonadales	Sphingomonadaceae	Sphingobium
727	sample	0	0	0	575	527	534	235	317	194	0	0	0	0	0	0	0	0	0	0	0	0	0	0	0	0	0	0	0	0	0	0	0	0	0	0	0	2382	Bacteria	Proteobacteria	Gammaproteobacteria	Burkholderiales	Comamonadaceae	NA
728	sample	124	179	346	0	82	102	116	0	132	176	235	157	102	0	111	96	0	0	0	0	0	0	0	0	0	0	0	0	0	0	0	0	0	0	0	0	1958	Bacteria	Gemmatimonadota	Gemmatimonadetes	Gemmatimonadales	Gemmatimonadaceae	Gemmatimonas
729	sample	0	133	0	0	125	0	191	186	156	188	242	229	141	196	130	175	0	185	0	0	0	0	0	0	0	0	0	0	0	0	0	0	0	0	0	0	2277	Bacteria	Proteobacteria	Alphaproteobacteria	Rhizobiales	Rhizobiales Incertae Sedis	NA
730	sample	0	0	0	0	0	0	0	0	0	0	0	0	0	0	0	0	0	0	70	120	149	11	12	9	173	180	181	497	476	497	0	0	0	0	0	0	2375	Bacteria	Proteobacteria	Gammaproteobacteria	Burkholderiales	Nitrosomonadaceae	Nitrosomonas
731	sample	188	158	159	192	140	153	0	121	0	130	158	135	168	102	106	69	0	81	0	0	0	0	0	0	0	0	0	0	0	0	0	0	0	0	0	0	2060	Bacteria	Bacteroidota	Bacteroidia	Chitinophagales	Chitinophagaceae	NA
732	sample	174	97	161	134	117	100	129	148	129	100	130	85	127	67	97	84	148	101	0	0	0	0	0	0	0	0	0	0	0	0	0	0	0	0	0	0	2128	Bacteria	Proteobacteria	Gammaproteobacteria	Burkholderiales	Comamonadaceae	NA
733	sample	645	426	486	0	0	0	0	0	0	0	0	0	0	0	0	0	0	0	0	0	0	0	0	0	0	0	0	0	0	0	0	0	0	0	0	0	1557	Bacteria	Proteobacteria	Gammaproteobacteria	Burkholderiales	Comamonadaceae	Rubrivivax
734	sample	0	0	0	0	0	0	0	0	0	0	0	0	0	0	0	0	0	0	0	0	0	0	0	0	0	0	0	0	0	0	636	535	357	256	287	293	2364	Bacteria	Proteobacteria	Gammaproteobacteria	Pseudomonadales	Moraxellaceae	[Agitococcus] lubricus group
735	sample	0	117	184	0	0	111	203	178	196	346	423	465	0	0	0	0	0	0	0	0	0	0	0	0	0	0	0	0	0	0	0	0	0	0	0	0	2223	Bacteria	Planctomycetota	Planctomycetes	Pirellulales	Pirellulaceae	Pirellula
736	sample	175	202	293	0	0	0	0	0	95	39	0	70	260	202	274	0	171	233	0	0	0	0	0	0	0	0	0	0	0	0	0	0	0	0	0	0	2014	Bacteria	Proteobacteria	Alphaproteobacteria	Rhodobacterales	Rhodobacteraceae	Pseudorhodobacter
737	sample	0	0	0	0	0	0	0	0	0	0	0	0	0	0	0	0	0	0	0	0	0	0	0	0	0	0	0	0	0	0	414	328	289	483	328	504	2346	Bacteria	Bacteroidota	Bacteroidia	Chitinophagales	Saprospiraceae	Haliscomenobacter
738	sample	144	80	126	563	499	458	68	136	110	0	0	0	0	0	0	0	0	0	0	0	0	0	0	0	0	0	0	0	0	0	0	0	0	0	0	0	2184	Bacteria	Bacteroidota	Bacteroidia	Flavobacteriales	Flavobacteriaceae	Flavobacterium
739	sample	0	0	0	0	0	0	0	0	0	0	0	0	0	0	0	0	0	0	78	70	84	13	0	16	288	294	278	453	390	370	0	0	0	0	0	0	2334	Bacteria	Verrucomicrobiota	Verrucomicrobiae	Verrucomicrobiales	Rubritaleaceae	Luteolibacter
740	sample	0	0	0	0	0	0	0	0	0	0	0	0	472	670	509	204	173	306	0	0	0	0	0	0	0	0	0	0	0	0	0	0	0	0	0	0	2334	Bacteria	Bacteroidota	Bacteroidia	Cytophagales	Spirosomaceae	Flectobacillus
741	sample	0	0	0	0	0	0	0	0	0	0	0	0	0	0	0	0	0	0	0	0	0	0	0	0	220	234	208	622	517	528	0	0	0	0	0	0	2329	Bacteria	Bacteroidota	Bacteroidia	Chitinophagales	Chitinophagaceae	NA
742	sample	195	191	198	0	0	0	0	0	120	183	158	96	140	144	130	113	113	140	0	0	0	0	0	0	0	0	0	0	0	0	0	0	0	0	0	0	1921	Bacteria	Proteobacteria	Gammaproteobacteria	Burkholderiales	Comamonadaceae	NA
743	sample	0	0	0	0	0	0	0	0	0	0	0	0	0	0	0	0	0	0	0	0	0	0	0	0	0	0	0	0	0	0	438	497	446	400	259	285	2325	Bacteria	Planctomycetota	OM190	NA	NA	NA
744	sample	229	253	249	140	108	78	0	0	0	145	181	47	0	158	139	0	144	0	0	0	0	0	0	0	0	0	0	0	0	0	0	0	0	0	0	0	1871	Bacteria	Bacteroidota	Bacteroidia	Chitinophagales	Saprospiraceae	NA
745	sample	199	201	228	258	237	209	144	162	173	0	61	0	0	93	0	0	0	0	0	0	0	0	0	0	0	0	0	0	0	0	0	0	0	0	0	0	1965	Bacteria	Proteobacteria	Alphaproteobacteria	Rhizobiales	Rhizobiales Incertae Sedis	NA
746	sample	317	309	394	111	82	75	0	0	0	184	160	107	0	0	0	0	0	0	0	0	0	0	0	0	0	0	0	0	0	0	0	0	0	0	0	0	1739	Bacteria	Proteobacteria	Gammaproteobacteria	Burkholderiales	Comamonadaceae	NA
747	sample	0	0	0	0	0	0	0	0	0	0	0	0	0	0	0	0	0	0	0	0	0	0	0	0	0	0	0	0	0	0	598	621	392	243	183	279	2316	Bacteria	Bacteroidota	Bacteroidia	Chitinophagales	Chitinophagaceae	Ferruginibacter
748	sample	290	386	416	76	69	0	0	60	0	154	100	98	0	0	0	0	0	0	0	0	0	0	0	0	0	0	0	0	0	0	0	0	0	0	0	0	1649	Bacteria	Proteobacteria	Gammaproteobacteria	Burkholderiales	Comamonadaceae	NA
749	sample	0	0	0	0	0	0	0	0	0	0	0	0	0	0	0	0	0	0	0	0	0	0	0	0	0	0	0	0	0	0	525	453	324	321	291	394	2308	Bacteria	Planctomycetota	Planctomycetes	Pirellulales	Pirellulaceae	Blastopirellula
750	sample	0	0	0	0	0	0	0	0	0	0	0	0	0	0	0	0	0	0	45	116	109	0	0	4	108	281	119	437	447	325	92	52	49	33	58	25	2300	Bacteria	Bacteroidota	Bacteroidia	Chitinophagales	NA	NA
751	sample	0	21	0	0	0	0	160	0	193	220	238	139	167	250	284	250	178	198	0	0	0	0	0	0	0	0	0	0	0	0	0	0	0	0	0	0	2298	Bacteria	Verrucomicrobiota	Verrucomicrobiae	Verrucomicrobiales	Verrucomicrobiaceae	Prosthecobacter
752	sample	76	116	90	97	78	323	162	92	120	116	154	82	96	79	0	143	84	106	0	0	0	0	0	0	0	0	0	0	0	0	0	0	0	0	0	0	2014	Bacteria	Proteobacteria	Alphaproteobacteria	Rhodobacterales	Rhodobacteraceae	Tabrizicola
753	sample	0	0	88	0	0	0	276	323	262	0	0	0	179	231	121	245	259	254	0	0	0	0	0	0	0	0	0	0	0	0	0	0	0	0	0	0	2238	Bacteria	Proteobacteria	Gammaproteobacteria	Burkholderiales	Comamonadaceae	NA
754	sample	482	354	378	122	155	107	61	0	0	0	0	0	0	0	0	0	0	0	0	0	0	0	0	0	0	0	0	0	0	0	0	0	0	0	0	0	1659	Bacteria	Proteobacteria	Gammaproteobacteria	Burkholderiales	Comamonadaceae	Ideonella
755	sample	102	169	95	0	36	0	220	179	194	260	252	180	0	0	0	149	50	165	0	0	0	0	0	0	0	0	0	0	0	0	0	0	0	0	0	0	2051	Bacteria	Bacteroidota	Bacteroidia	Cytophagales	Spirosomaceae	Runella
756	sample	0	0	0	0	0	0	0	0	0	0	0	0	0	0	0	0	0	0	0	0	0	6	8	0	173	168	150	545	490	417	124	93	46	30	9	28	2287	Bacteria	Bacteroidota	Bacteroidia	Flavobacteriales	Flavobacteriaceae	Flavobacterium
757	sample	0	0	0	0	0	0	0	0	0	0	0	0	0	0	0	0	0	0	0	0	0	0	0	0	10	0	7	6	12	0	535	421	443	273	290	288	2285	Bacteria	Bacteroidota	Bacteroidia	Flavobacteriales	Flavobacteriaceae	Flavobacterium
758	sample	0	0	0	456	412	412	349	328	321	0	0	0	0	0	0	0	0	0	0	0	0	0	0	0	0	0	0	0	0	0	0	0	0	0	0	0	2278	Bacteria	Bacteroidota	Bacteroidia	Cytophagales	Spirosomaceae	Emticicia
759	sample	0	0	0	0	0	0	0	0	0	0	0	0	0	0	0	0	0	0	32	32	44	0	0	0	27	0	26	83	73	67	396	284	321	336	298	258	2277	Bacteria	Proteobacteria	Alphaproteobacteria	Rhodobacterales	Rhodobacteraceae	Rhodobacter
760	sample	0	0	16	5	24	123	245	224	231	150	196	231	196	200	208	156	0	67	0	0	0	0	0	0	0	0	0	0	0	0	0	0	0	0	0	0	2272	Bacteria	Bacteroidota	Bacteroidia	Chitinophagales	NA	NA
762	sample	239	249	213	0	0	0	134	118	154	185	230	160	41	0	0	49	0	60	0	0	0	0	0	0	0	0	0	0	0	0	0	0	0	0	0	0	1832	Bacteria	Bacteroidota	Bacteroidia	Chitinophagales	Saprospiraceae	Haliscomenobacter
763	sample	0	0	0	0	0	0	0	0	0	0	0	0	0	0	0	0	0	0	0	0	0	0	0	0	0	0	0	0	0	0	594	485	377	286	197	327	2266	Bacteria	Bacteroidota	Bacteroidia	Chitinophagales	Chitinophagaceae	Ferruginibacter
764	sample	0	0	0	0	0	0	0	0	0	0	0	0	0	0	0	0	0	0	0	0	0	0	0	0	0	0	0	0	0	0	672	384	353	414	187	255	2265	Bacteria	Bacteroidota	Bacteroidia	Chitinophagales	NA	NA
765	sample	0	0	0	0	0	0	0	0	0	0	0	0	0	0	0	0	0	0	146	147	164	131	121	122	173	258	194	198	161	159	87	68	39	39	16	36	2259	Bacteria	Bacteroidota	Bacteroidia	Flavobacteriales	Crocinitomicaceae	Fluviicola
766	sample	0	0	0	0	0	0	0	0	0	0	0	0	0	0	0	0	0	0	0	0	0	0	0	0	0	0	0	0	0	0	89	92	228	932	533	378	2252	Bacteria	Chloroflexi	Anaerolineae	Caldilineales	Caldilineaceae	NA
767	sample	0	0	0	0	0	0	0	0	0	0	0	0	0	0	0	0	0	0	0	0	10	0	0	0	68	72	78	664	807	552	0	0	0	0	0	0	2251	Bacteria	Myxococcota	Polyangia	Nannocystales	Nannocystaceae	Nannocystis
768	sample	0	0	0	0	0	0	0	0	0	0	0	0	0	0	0	0	0	0	14	26	21	0	0	0	21	11	30	94	93	124	493	363	240	221	221	277	2249	Bacteria	Planctomycetota	Planctomycetes	Pirellulales	Pirellulaceae	Pir4 lineage
769	sample	0	0	0	0	0	0	0	0	0	0	0	0	0	0	0	0	0	0	0	0	0	0	0	0	178	78	151	659	595	581	0	0	0	0	0	0	2242	Bacteria	Proteobacteria	Gammaproteobacteria	Burkholderiales	Comamonadaceae	Hydrogenophaga
770	sample	0	0	0	0	0	0	0	0	0	0	0	0	0	0	0	0	0	0	810	534	709	6	0	18	32	45	26	17	18	20	0	0	0	4	0	0	2239	Bacteria	Proteobacteria	Alphaproteobacteria	Micavibrionales	NA	NA
771	sample	120	120	81	501	465	397	93	130	66	0	0	0	40	0	0	0	0	0	0	0	0	0	0	0	0	0	0	0	0	0	0	0	0	0	0	0	2013	Bacteria	Bacteroidota	Bacteroidia	Flavobacteriales	Flavobacteriaceae	Flavobacterium
772	sample	76	118	72	514	534	544	0	76	47	0	0	0	0	0	0	0	0	0	0	0	0	0	0	0	0	0	0	0	0	0	0	0	0	0	0	0	1981	Bacteria	Bacteroidota	Bacteroidia	Chitinophagales	Saprospiraceae	NA
773	sample	0	50	45	0	0	0	276	217	170	429	351	316	87	206	0	57	0	0	0	0	0	0	0	0	0	0	0	0	0	0	0	0	0	0	0	0	2204	Bacteria	Bacteroidota	Bacteroidia	Flavobacteriales	Flavobacteriaceae	Flavobacterium
774	sample	0	0	0	0	0	0	0	0	0	0	0	0	0	0	0	0	0	0	9	11	8	4	3	9	293	273	223	516	473	406	0	0	0	0	0	0	2228	Bacteria	Bacteroidota	Bacteroidia	Cytophagales	Raineyaceae	Raineya
775	sample	115	186	169	44	51	0	242	190	149	249	239	218	0	0	0	76	0	0	0	0	0	0	0	0	0	0	0	0	0	0	0	0	0	0	0	0	1928	Bacteria	Bacteroidota	Bacteroidia	Cytophagales	Spirosomaceae	Runella
776	sample	0	0	0	0	0	0	61	55	0	0	118	0	285	367	361	352	288	335	0	0	0	0	0	0	0	0	0	0	0	0	0	0	0	0	0	0	2222	Bacteria	Verrucomicrobiota	Verrucomicrobiae	Pedosphaerales	Pedosphaeraceae	SH3-11
777	sample	135	122	145	229	197	146	350	332	349	0	0	0	0	0	0	0	0	0	0	0	0	0	0	0	0	0	0	0	0	0	0	0	0	0	0	0	2005	Bacteria	Bacteroidota	Bacteroidia	Flavobacteriales	Flavobacteriaceae	Flavobacterium
778	sample	0	0	0	255	182	97	564	553	571	0	0	0	0	0	0	0	0	0	0	0	0	0	0	0	0	0	0	0	0	0	0	0	0	0	0	0	2222	Bacteria	Bacteroidota	Bacteroidia	Flavobacteriales	Weeksellaceae	Chryseobacterium
779	sample	196	222	167	0	0	0	102	93	110	176	226	192	0	88	0	109	0	125	0	0	0	0	0	0	0	0	0	0	0	0	0	0	0	0	0	0	1806	Bacteria	Verrucomicrobiota	Verrucomicrobiae	Verrucomicrobiales	Rubritaleaceae	Luteolibacter
780	sample	481	353	345	128	120	98	0	37	0	0	0	49	0	0	0	0	0	0	0	0	0	0	0	0	0	0	0	0	0	0	0	0	0	0	0	0	1611	Bacteria	Proteobacteria	Gammaproteobacteria	Burkholderiales	Comamonadaceae	NA
781	sample	222	174	146	0	0	0	0	0	81	172	168	114	125	145	159	72	134	119	0	0	0	0	0	0	0	0	0	0	0	0	0	0	0	0	0	0	1831	Bacteria	Proteobacteria	Gammaproteobacteria	Burkholderiales	Comamonadaceae	NA
782	sample	226	180	242	0	0	22	0	0	95	234	222	124	0	0	0	249	81	124	0	0	0	0	0	0	0	0	0	0	0	0	0	0	0	0	0	0	1799	Bacteria	Desulfobacterota	Desulfuromonadia	PB19	NA	NA
783	sample	0	0	0	0	0	0	118	169	178	679	607	464	0	0	0	0	0	0	0	0	0	0	0	0	0	0	0	0	0	0	0	0	0	0	0	0	2215	Bacteria	Bacteroidota	Bacteroidia	Chitinophagales	37-13	NA
784	sample	0	0	0	0	0	0	0	0	0	0	0	0	0	0	0	0	0	0	155	127	122	164	160	170	137	149	149	320	300	262	0	0	0	0	0	0	2215	Bacteria	Proteobacteria	Gammaproteobacteria	Burkholderiales	Comamonadaceae	Leptothrix
785	sample	0	0	0	0	0	0	0	0	0	134	105	148	275	359	381	230	275	307	0	0	0	0	0	0	0	0	0	0	0	0	0	0	0	0	0	0	2214	Bacteria	Verrucomicrobiota	Verrucomicrobiae	Pedosphaerales	Pedosphaeraceae	SH3-11
786	sample	99	128	124	0	0	0	148	127	196	347	344	298	0	0	0	81	0	97	0	0	0	0	0	0	0	0	0	0	0	0	0	0	0	0	0	0	1989	Bacteria	Bacteroidota	Bacteroidia	Chitinophagales	Saprospiraceae	NA
787	sample	493	313	318	158	141	127	0	55	0	0	0	0	0	0	0	0	0	0	0	0	0	0	0	0	0	0	0	0	0	0	0	0	0	0	0	0	1605	Bacteria	Proteobacteria	Gammaproteobacteria	Burkholderiales	Comamonadaceae	Ideonella
788	sample	174	180	244	247	238	219	177	153	195	0	0	0	0	0	0	0	0	0	0	0	0	0	0	0	0	0	0	0	0	0	0	0	0	0	0	0	1827	Bacteria	Actinobacteriota	Actinobacteria	Micrococcales	Microbacteriaceae	Microbacterium
789	sample	0	0	0	0	0	0	0	0	0	0	0	0	0	0	0	0	0	0	556	572	710	0	0	0	132	69	137	8	14	0	0	0	0	3	0	0	2201	Bacteria	Actinobacteriota	Actinobacteria	Micrococcales	Microbacteriaceae	Leucobacter
790	sample	0	0	20	0	0	0	0	37	0	297	215	214	172	187	223	374	188	273	0	0	0	0	0	0	0	0	0	0	0	0	0	0	0	0	0	0	2200	Bacteria	Chloroflexi	Anaerolineae	Caldilineales	Caldilineaceae	NA
791	sample	63	0	91	215	197	270	213	155	129	214	259	237	0	0	0	0	0	0	0	0	0	0	0	0	0	0	0	0	0	0	0	0	0	0	0	0	2043	Bacteria	Proteobacteria	Gammaproteobacteria	Burkholderiales	Comamonadaceae	Rhodoferax
792	sample	196	218	124	235	189	200	156	162	207	0	0	109	0	60	0	0	0	0	0	0	0	0	0	0	0	0	0	0	0	0	0	0	0	0	0	0	1856	Bacteria	Proteobacteria	Alphaproteobacteria	Rhizobiales	Rhizobiaceae	Shinella
793	sample	194	234	270	0	0	0	0	0	0	219	217	144	177	179	0	0	47	62	0	0	0	0	0	0	0	0	0	0	0	0	0	0	0	0	0	0	1743	Bacteria	Planctomycetota	Planctomycetes	Pirellulales	Pirellulaceae	Pirellula
794	sample	0	0	0	0	0	0	0	0	0	0	0	0	0	0	0	0	0	0	21	7	20	69	63	63	247	308	347	346	209	283	62	44	39	19	25	26	2198	Bacteria	Proteobacteria	Alphaproteobacteria	Rhizobiales	C2U	NA
795	sample	72	120	142	110	131	358	176	138	171	0	104	81	0	81	0	0	115	140	0	0	0	0	0	0	0	0	0	0	0	0	0	0	0	0	0	0	1939	Bacteria	Proteobacteria	Alphaproteobacteria	Rhodobacterales	Rhodobacteraceae	NA
796	sample	372	318	271	267	263	185	0	0	0	0	0	0	0	0	0	0	0	0	0	0	0	0	0	0	0	0	0	0	0	0	0	0	0	0	0	0	1676	Bacteria	Patescibacteria	Gracilibacteria	NA	NA	NA
797	sample	323	252	244	190	205	178	64	77	75	0	0	0	0	0	0	0	65	43	0	0	0	0	0	0	0	0	0	0	0	0	0	0	0	0	0	0	1716	Bacteria	Proteobacteria	Gammaproteobacteria	Burkholderiales	Comamonadaceae	Sphaerotilus
798	sample	0	0	0	0	0	0	0	0	0	0	0	0	0	0	0	0	0	0	0	0	0	0	0	0	0	0	0	0	0	0	795	406	355	355	67	205	2183	Bacteria	Proteobacteria	Alphaproteobacteria	Rickettsiales	bac2nit3	NA
799	sample	0	0	0	302	406	576	314	297	285	0	0	0	0	0	0	0	0	0	0	0	0	0	0	0	0	0	0	0	0	0	0	0	0	0	0	0	2180	Bacteria	Bacteroidota	Bacteroidia	Cytophagales	Spirosomaceae	Flectobacillus
800	sample	61	116	120	0	0	0	181	131	180	198	229	163	0	83	94	135	99	114	0	0	0	0	0	0	0	0	0	0	0	0	0	0	0	0	0	0	1904	Bacteria	Proteobacteria	Alphaproteobacteria	Rhodobacterales	Rhodobacteraceae	Tabrizicola
801	sample	157	152	174	0	0	62	169	222	160	174	236	241	0	120	110	0	0	0	0	0	0	0	0	0	0	0	0	0	0	0	0	0	0	0	0	0	1977	Bacteria	Myxococcota	Polyangia	Haliangiales	Haliangiaceae	Haliangium
802	sample	0	50	78	143	104	84	384	340	359	129	163	126	61	106	0	0	0	0	0	0	0	0	0	0	0	0	0	0	0	0	0	0	0	0	0	0	2127	Bacteria	Proteobacteria	Alphaproteobacteria	Rhodobacterales	Rhodobacteraceae	Pseudorhodobacter
803	sample	120	104	0	20	0	0	0	153	154	191	220	210	156	266	241	92	0	135	0	0	0	0	0	0	0	0	0	0	0	0	0	0	0	0	0	0	2062	Bacteria	Verrucomicrobiota	Verrucomicrobiae	Pedosphaerales	Pedosphaeraceae	SH3-11
804	sample	0	0	0	0	0	0	222	200	223	592	519	416	0	0	0	0	0	0	0	0	0	0	0	0	0	0	0	0	0	0	0	0	0	0	0	0	2172	Bacteria	Proteobacteria	Gammaproteobacteria	Burkholderiales	Comamonadaceae	NA
805	sample	103	108	122	144	118	129	123	120	118	112	119	96	70	106	76	74	108	106	0	0	0	0	0	0	0	0	0	0	0	0	0	0	0	0	0	0	1952	Bacteria	Proteobacteria	Gammaproteobacteria	Burkholderiales	Comamonadaceae	NA
806	sample	482	321	350	138	107	109	0	0	0	0	0	0	0	0	0	0	0	0	0	0	0	0	0	0	0	0	0	0	0	0	0	0	0	0	0	0	1507	Bacteria	Proteobacteria	Gammaproteobacteria	Burkholderiales	Comamonadaceae	Ideonella
807	sample	0	0	0	0	0	0	0	0	0	0	0	0	0	0	0	0	0	0	0	0	0	0	0	0	167	168	167	590	548	513	0	0	0	0	14	0	2167	Bacteria	Proteobacteria	Alphaproteobacteria	Caedibacterales	Caedibacteraceae	Caedibacter
809	sample	0	0	0	0	0	0	0	0	0	0	0	0	0	0	0	0	0	0	5	3	0	0	0	0	11	13	18	86	86	78	114	105	90	459	675	416	2159	Bacteria	Proteobacteria	Gammaproteobacteria	Burkholderiales	NA	NA
810	sample	102	101	78	243	131	133	409	405	394	0	0	0	0	0	0	0	0	0	0	0	0	0	0	0	0	0	0	0	0	0	0	0	0	0	0	0	1996	Bacteria	Bacteroidota	Bacteroidia	Flavobacteriales	Flavobacteriaceae	Flavobacterium
811	sample	162	154	155	142	180	0	207	161	165	179	172	118	0	0	0	0	0	0	0	0	0	0	0	0	0	0	0	0	0	0	0	0	0	0	0	0	1795	Bacteria	Proteobacteria	Alphaproteobacteria	Sphingomonadales	Sphingomonadaceae	Rhizorhapis
812	sample	0	0	0	0	0	0	0	0	0	0	0	0	0	0	0	0	0	0	15	25	14	0	0	0	59	27	79	801	730	408	0	0	0	0	0	0	2158	Bacteria	Myxococcota	Polyangia	Nannocystales	Nannocystaceae	NA
813	sample	0	0	0	0	0	0	0	0	0	0	0	0	0	0	0	0	0	0	2	0	4	0	0	0	125	133	166	209	294	236	172	119	156	258	102	182	2158	Bacteria	Proteobacteria	Alphaproteobacteria	Tistrellales	Geminicoccaceae	Candidatus Alysiosphaera
814	sample	0	0	0	0	0	0	111	180	86	683	608	446	43	0	0	0	0	0	0	0	0	0	0	0	0	0	0	0	0	0	0	0	0	0	0	0	2157	Bacteria	Bacteroidota	Bacteroidia	Chitinophagales	37-13	NA
815	sample	0	66	99	152	122	128	348	287	331	152	149	129	74	82	0	0	0	0	0	0	0	0	0	0	0	0	0	0	0	0	0	0	0	0	0	0	2119	Bacteria	Proteobacteria	Alphaproteobacteria	Rhodobacterales	Rhodobacteraceae	Pseudorhodobacter
816	sample	202	283	276	87	94	72	0	0	0	124	123	106	0	50	89	0	153	0	0	0	0	0	0	0	0	0	0	0	0	0	0	0	0	0	0	0	1659	Bacteria	Bacteroidota	Bacteroidia	Chitinophagales	Saprospiraceae	NA
818	sample	189	187	109	0	0	0	62	56	0	79	67	60	0	170	180	163	177	200	0	0	0	0	0	0	0	0	0	0	0	0	0	0	0	0	0	0	1699	Bacteria	Proteobacteria	Gammaproteobacteria	Burkholderiales	Sutterellaceae	AAP99
819	sample	129	206	172	0	0	12	101	0	112	197	205	160	150	148	0	0	0	117	0	0	0	0	0	0	0	0	0	0	0	0	0	0	0	0	0	0	1709	Bacteria	Planctomycetota	OM190	NA	NA	NA
820	sample	0	0	0	0	0	0	0	0	0	0	0	0	0	0	0	0	0	0	615	356	398	101	109	58	128	189	154	13	15	13	0	0	0	0	0	0	2149	Bacteria	Bacteroidota	Bacteroidia	Cytophagales	Spirosomaceae	Arcicella
821	sample	76	0	0	81	0	66	228	207	207	166	215	168	0	177	207	114	0	53	0	0	0	0	0	0	0	0	0	0	0	0	0	0	0	0	0	0	1965	Bacteria	Proteobacteria	Alphaproteobacteria	Rhizobiales	Rhizobiales Incertae Sedis	NA
822	sample	0	0	0	0	0	0	0	0	0	0	0	0	0	0	0	0	0	0	0	0	0	0	0	0	0	0	0	0	0	0	375	330	295	440	335	360	2135	Bacteria	Proteobacteria	Gammaproteobacteria	Burkholderiales	Comamonadaceae	Roseateles
823	sample	127	0	161	158	168	233	228	220	109	83	210	151	0	0	34	26	75	0	0	0	0	0	0	0	0	0	0	0	0	0	0	0	0	0	0	0	1983	Bacteria	Bacteroidota	Bacteroidia	Chitinophagales	Chitinophagaceae	Parasediminibacterium
824	sample	0	0	0	0	0	0	0	0	0	0	0	0	0	0	0	0	0	0	3	6	5	33	49	46	197	217	193	487	450	442	0	0	0	0	0	0	2128	Bacteria	Verrucomicrobiota	Verrucomicrobiae	Verrucomicrobiales	NA	NA
825	sample	53	160	0	0	0	128	174	140	168	194	206	187	55	80	87	0	110	138	0	0	0	0	0	0	0	0	0	0	0	0	0	0	0	0	0	0	1880	Bacteria	Bacteroidota	Bacteroidia	Cytophagales	Spirosomaceae	Runella
826	sample	180	164	150	0	0	29	193	185	223	234	205	193	0	0	0	0	0	0	0	0	0	0	0	0	0	0	0	0	0	0	0	0	0	0	0	0	1756	Bacteria	Verrucomicrobiota	Verrucomicrobiae	Verrucomicrobiales	Rubritaleaceae	Luteolibacter
827	sample	0	0	0	0	0	0	0	0	0	0	0	0	0	0	0	0	0	0	0	0	14	19	11	11	241	273	241	390	513	408	0	0	0	0	0	0	2121	Bacteria	Planctomycetota	Planctomycetes	Planctomycetales	Rubinisphaeraceae	SH-PL14
828	sample	0	0	0	0	0	0	0	0	0	0	0	0	0	0	0	0	0	0	0	0	0	0	0	0	0	0	0	0	0	0	144	110	63	658	449	694	2118	Bacteria	Proteobacteria	Alphaproteobacteria	Micropepsales	Micropepsaceae	NA
830	sample	272	329	330	78	69	87	0	57	0	68	103	97	0	0	0	0	0	0	0	0	0	0	0	0	0	0	0	0	0	0	0	0	0	0	0	0	1490	Bacteria	Proteobacteria	Gammaproteobacteria	Burkholderiales	Comamonadaceae	NA
831	sample	0	0	0	0	0	0	0	0	0	0	0	0	0	0	0	0	0	0	0	0	0	0	0	0	0	0	0	0	0	0	13	16	11	852	441	784	2117	Bacteria	Verrucomicrobiota	Verrucomicrobiae	Pedosphaerales	Pedosphaeraceae	NA
832	sample	0	0	0	0	0	0	0	0	0	0	0	0	0	0	0	0	0	0	392	212	275	26	26	9	87	89	81	208	266	236	48	46	33	35	17	30	2116	Bacteria	Planctomycetota	Planctomycetes	Pirellulales	Pirellulaceae	Pirellula
834	sample	386	376	325	0	0	0	0	0	142	0	0	0	0	0	56	0	211	0	0	0	0	0	0	0	0	0	0	0	0	0	0	0	0	0	0	0	1496	Bacteria	Bacteroidota	Bacteroidia	Chitinophagales	Saprospiraceae	NA
835	sample	0	0	0	0	0	0	0	0	0	0	0	0	0	0	0	0	0	0	0	0	0	283	352	1148	90	147	79	8	0	0	0	0	0	0	0	0	2107	Bacteria	Bdellovibrionota	Bdellovibrionia	Bdellovibrionales	Bdellovibrionaceae	Bdellovibrio
837	sample	284	257	301	0	0	114	163	115	99	144	153	0	0	0	0	29	0	37	0	0	0	0	0	0	0	0	0	0	0	0	0	0	0	0	0	0	1696	Bacteria	Myxococcota	Polyangia	Polyangiales	Phaselicystidaceae	Phaselicystis
838	sample	0	0	0	0	0	0	0	0	0	0	0	0	494	823	784	0	0	0	0	0	0	0	0	0	0	0	0	0	0	0	0	0	0	0	0	0	2101	Bacteria	Bacteroidota	Bacteroidia	Chitinophagales	NA	NA
839	sample	0	0	0	0	0	0	0	0	52	0	0	0	1057	0	922	62	0	0	0	0	0	0	0	0	0	0	0	0	0	0	0	0	0	0	0	0	2093	Bacteria	Proteobacteria	Gammaproteobacteria	Aeromonadales	Aeromonadaceae	Aeromonas
840	sample	219	160	176	0	29	0	137	174	159	209	260	212	0	0	0	0	0	0	0	0	0	0	0	0	0	0	0	0	0	0	0	0	0	0	0	0	1735	Bacteria	Bacteroidota	Bacteroidia	Sphingobacteriales	NS11-12 marine group	NA
841	sample	0	0	0	0	0	0	0	0	0	0	0	0	0	0	0	0	0	0	13	13	11	0	0	15	160	163	132	569	579	437	0	0	0	0	0	0	2092	Bacteria	Bacteroidota	Bacteroidia	Flavobacteriales	Flavobacteriaceae	Flavobacterium
842	sample	0	0	0	0	0	0	0	0	0	0	0	0	0	0	0	0	0	0	1052	650	365	0	0	0	0	5	0	0	0	0	0	0	0	18	0	0	2090	Bacteria	Proteobacteria	Gammaproteobacteria	Alteromonadales	Alteromonadaceae	Rheinheimera
844	sample	214	169	144	73	0	108	55	64	0	112	106	159	99	167	63	89	0	135	0	0	0	0	0	0	0	0	0	0	0	0	0	0	0	0	0	0	1757	Bacteria	Proteobacteria	Alphaproteobacteria	Sphingomonadales	Sphingomonadaceae	Rhizorhapis
845	sample	97	145	163	0	0	0	134	108	0	36	67	0	122	167	138	253	122	223	0	0	0	0	0	0	0	0	0	0	0	0	0	0	0	0	0	0	1775	Bacteria	Proteobacteria	Alphaproteobacteria	Rhodobacterales	Rhodobacteraceae	Pseudorhodobacter
846	sample	59	61	87	0	0	0	0	0	57	71	101	106	97	173	149	277	318	373	0	0	0	0	0	0	0	0	0	0	0	0	0	0	0	0	0	0	1929	Bacteria	Acidobacteriota	Vicinamibacteria	Vicinamibacterales	Vicinamibacteraceae	NA
847	sample	0	0	0	0	0	0	0	0	43	111	0	142	226	113	134	456	260	591	0	0	0	0	0	0	0	0	0	0	0	0	0	0	0	0	0	0	2076	Bacteria	Chloroflexi	Anaerolineae	Caldilineales	Caldilineaceae	NA
848	sample	0	0	0	603	558	423	170	149	173	0	0	0	0	0	0	0	0	0	0	0	0	0	0	0	0	0	0	0	0	0	0	0	0	0	0	0	2076	Bacteria	Bacteroidota	Bacteroidia	Cytophagales	Spirosomaceae	Emticicia
849	sample	0	0	0	0	0	0	0	0	0	0	0	0	0	0	0	0	0	0	0	0	0	0	0	0	0	0	0	0	0	0	419	498	439	405	83	230	2074	Bacteria	Myxococcota	Polyangia	Nannocystales	Nannocystaceae	Nannocystis
850	sample	0	0	0	0	0	0	238	118	108	371	309	331	197	193	205	0	0	0	0	0	0	0	0	0	0	0	0	0	0	0	0	0	0	0	0	0	2070	Bacteria	Bacteroidota	Bacteroidia	Flavobacteriales	Flavobacteriaceae	Flavobacterium
851	sample	0	0	0	168	132	137	560	486	587	0	0	0	0	0	0	0	0	0	0	0	0	0	0	0	0	0	0	0	0	0	0	0	0	0	0	0	2070	Bacteria	Proteobacteria	Gammaproteobacteria	Burkholderiales	Comamonadaceae	Hydrogenophaga
852	sample	231	229	213	0	0	0	84	111	136	225	190	169	0	0	0	0	0	43	0	0	0	0	0	0	0	0	0	0	0	0	0	0	0	0	0	0	1631	Bacteria	Bacteroidota	Bacteroidia	Chitinophagales	Saprospiraceae	Haliscomenobacter
853	sample	0	0	75	0	11	0	135	0	119	118	112	261	184	249	229	0	185	244	0	0	0	0	0	0	0	0	0	0	0	0	0	0	0	0	0	0	1922	Bacteria	Planctomycetota	Planctomycetes	Pirellulales	Pirellulaceae	Pir4 lineage
854	sample	0	0	0	0	0	0	231	185	122	335	327	279	171	180	0	0	112	123	0	0	0	0	0	0	0	0	0	0	0	0	0	0	0	0	0	0	2065	Bacteria	Proteobacteria	Gammaproteobacteria	Burkholderiales	Comamonadaceae	NA
855	sample	0	0	0	428	368	356	322	306	285	0	0	0	0	0	0	0	0	0	0	0	0	0	0	0	0	0	0	0	0	0	0	0	0	0	0	0	2065	Bacteria	Bacteroidota	Bacteroidia	Cytophagales	Spirosomaceae	Emticicia
856	sample	165	202	170	148	99	137	130	56	150	141	174	116	0	0	0	0	0	0	0	0	0	0	0	0	0	0	0	0	0	0	0	0	0	0	0	0	1688	Bacteria	Proteobacteria	Alphaproteobacteria	Sphingomonadales	Sphingomonadaceae	Sphingorhabdus
857	sample	0	0	0	0	0	0	0	0	0	0	0	0	0	0	0	0	0	0	11	8	13	0	0	0	19	55	62	179	143	158	235	239	162	298	255	224	2061	Bacteria	Proteobacteria	Gammaproteobacteria	R7C24	NA	NA
858	sample	211	214	225	192	160	210	177	105	141	0	0	0	0	0	0	0	98	0	0	0	0	0	0	0	0	0	0	0	0	0	0	0	0	0	0	0	1733	Bacteria	Proteobacteria	Gammaproteobacteria	Burkholderiales	Comamonadaceae	Malikia
859	sample	0	0	0	0	0	0	46	0	0	108	85	200	298	322	311	263	170	249	0	0	0	0	0	0	0	0	0	0	0	0	0	0	0	0	0	0	2052	Bacteria	Chloroflexi	Chloroflexia	Thermomicrobiales	JG30-KF-CM45	NA
860	sample	130	112	145	48	0	49	138	0	0	150	147	139	26	147	109	115	77	136	0	0	0	0	0	0	0	0	0	0	0	0	0	0	0	0	0	0	1668	Bacteria	Proteobacteria	Alphaproteobacteria	Caulobacterales	Hyphomonadaceae	Hirschia
861	sample	218	184	195	54	21	0	0	93	54	68	72	77	166	153	171	95	104	48	0	0	0	0	0	0	0	0	0	0	0	0	0	0	0	0	0	0	1773	Bacteria	Verrucomicrobiota	Verrucomicrobiae	Chthoniobacterales	Chthoniobacteraceae	Chthoniobacter
862	sample	0	0	0	0	0	0	0	0	0	0	0	0	205	148	308	363	211	811	0	0	0	0	0	0	0	0	0	0	0	0	0	0	0	0	0	0	2046	Bacteria	Chloroflexi	Anaerolineae	Ardenticatenales	NA	NA
863	sample	0	0	0	0	0	0	0	0	0	0	0	0	346	334	351	318	360	336	0	0	0	0	0	0	0	0	0	0	0	0	0	0	0	0	0	0	2045	Bacteria	Proteobacteria	Alphaproteobacteria	Sphingomonadales	Sphingomonadaceae	Sphingobium
864	sample	68	147	157	0	0	0	161	121	148	180	197	168	0	106	0	96	72	126	0	0	0	0	0	0	0	0	0	0	0	0	0	0	0	0	0	0	1747	Bacteria	Proteobacteria	Alphaproteobacteria	Rhodobacterales	Rhodobacteraceae	Tabrizicola
865	sample	0	0	0	0	0	0	0	0	0	0	0	0	0	0	0	0	0	0	0	0	0	0	0	0	0	0	0	0	0	0	266	161	145	557	423	474	2026	Bacteria	Acidobacteriota	Blastocatellia	Blastocatellales	Blastocatellaceae	NA
866	sample	92	61	87	504	504	440	71	101	72	0	0	0	0	0	0	0	0	0	0	0	0	0	0	0	0	0	0	0	0	0	0	0	0	0	0	0	1932	Bacteria	Bacteroidota	Bacteroidia	Flavobacteriales	Flavobacteriaceae	Flavobacterium
867	sample	143	99	132	429	435	326	84	93	78	0	0	0	0	0	0	0	0	0	0	0	0	0	0	0	0	0	0	0	0	0	0	0	0	0	0	0	1819	Bacteria	Bacteroidota	Bacteroidia	Flavobacteriales	Flavobacteriaceae	Flavobacterium
868	sample	229	199	215	324	342	218	55	0	72	0	0	0	0	0	0	0	0	0	0	0	0	0	0	0	0	0	0	0	0	0	0	0	0	0	0	0	1654	Bacteria	Proteobacteria	Alphaproteobacteria	Rhodobacterales	Rhodobacteraceae	Pseudorhodobacter
870	sample	0	0	0	0	0	0	146	205	153	176	143	200	137	151	178	222	115	173	0	0	0	0	0	0	0	0	0	0	0	0	0	0	0	0	0	0	1999	Bacteria	Bacteroidota	Bacteroidia	Flavobacteriales	Flavobacteriaceae	Flavobacterium
871	sample	0	0	0	0	0	0	0	0	0	0	0	0	0	0	0	0	0	0	214	284	278	0	0	0	175	177	185	206	272	208	0	0	0	0	0	0	1999	Bacteria	Proteobacteria	Alphaproteobacteria	Rhodobacterales	Rhodobacteraceae	Defluviimonas
872	sample	0	0	0	0	0	0	0	0	0	0	0	0	0	0	0	0	0	0	0	0	0	0	0	0	0	0	0	0	0	0	180	219	73	215	1150	160	1997	Bacteria	Bacteroidota	Bacteroidia	Flavobacteriales	Flavobacteriaceae	Flavobacterium
873	sample	0	0	0	0	0	0	0	0	0	0	0	0	0	0	0	0	0	0	0	0	0	0	0	0	0	0	0	0	0	0	584	330	352	271	173	285	1995	Bacteria	Myxococcota	Polyangia	Polyangiales	Polyangiaceae	NA
876	sample	0	0	0	279	366	522	284	297	244	0	0	0	0	0	0	0	0	0	0	0	0	0	0	0	0	0	0	0	0	0	0	0	0	0	0	0	1992	Bacteria	Bacteroidota	Bacteroidia	Cytophagales	Spirosomaceae	Flectobacillus
877	sample	249	208	227	90	113	156	167	198	194	0	0	0	0	0	0	0	0	0	0	0	0	0	0	0	0	0	0	0	0	0	0	0	0	0	0	0	1602	Bacteria	Proteobacteria	Gammaproteobacteria	Xanthomonadales	Xanthomonadaceae	Pseudoxanthomonas
878	sample	374	272	249	231	233	156	0	0	0	0	0	0	0	0	0	0	0	0	0	0	0	0	0	0	0	0	0	0	0	0	0	0	0	0	0	0	1515	Bacteria	Patescibacteria	Gracilibacteria	NA	NA	NA
879	sample	0	0	172	62	0	90	187	229	201	259	250	234	136	0	0	0	49	0	0	0	0	0	0	0	0	0	0	0	0	0	0	0	0	0	0	0	1869	Bacteria	Proteobacteria	Gammaproteobacteria	Burkholderiales	Oxalobacteraceae	Undibacterium
880	sample	0	54	0	0	0	0	137	158	137	624	499	374	0	0	0	0	0	0	0	0	0	0	0	0	0	0	0	0	0	0	0	0	0	0	0	0	1983	Bacteria	Bacteroidota	Bacteroidia	Chitinophagales	37-13	NA
881	sample	480	378	382	0	0	0	0	0	0	0	0	0	0	0	0	0	0	0	0	0	0	0	0	0	0	0	0	0	0	0	0	0	0	0	0	0	1240	Bacteria	Bacteroidota	Bacteroidia	Chitinophagales	Saprospiraceae	NA
882	sample	86	86	65	0	0	0	119	106	148	373	354	400	0	0	0	0	71	0	0	0	0	0	0	0	0	0	0	0	0	0	0	0	0	0	0	0	1808	Bacteria	Chloroflexi	Anaerolineae	RBG-13-54-9	NA	NA
883	sample	184	160	221	0	0	0	106	123	137	264	177	250	0	0	0	0	0	0	0	0	0	0	0	0	0	0	0	0	0	0	0	0	0	0	0	0	1622	Bacteria	Planctomycetota	Planctomycetes	Planctomycetales	Rubinisphaeraceae	NA
884	sample	15	0	0	0	0	0	246	195	237	241	311	220	81	135	127	0	56	114	0	0	0	0	0	0	0	0	0	0	0	0	0	0	0	0	0	0	1978	Bacteria	Acidobacteriota	Blastocatellia	Blastocatellales	Blastocatellaceae	Blastocatella
885	sample	152	210	145	262	209	170	146	115	156	0	0	0	0	0	0	0	0	0	0	0	0	0	0	0	0	0	0	0	0	0	0	0	0	0	0	0	1565	Bacteria	Actinobacteriota	Actinobacteria	Micrococcales	Microbacteriaceae	Microbacterium
886	sample	0	0	0	0	0	0	0	0	0	0	0	0	402	615	382	163	152	257	0	0	0	0	0	0	0	0	0	0	0	0	0	0	0	0	0	0	1971	Bacteria	Bacteroidota	Bacteroidia	Cytophagales	Spirosomaceae	Flectobacillus
887	sample	192	276	235	76	65	83	59	0	0	74	71	60	0	112	54	0	99	0	0	0	0	0	0	0	0	0	0	0	0	0	0	0	0	0	0	0	1456	Bacteria	Bacteroidota	Bacteroidia	Chitinophagales	Saprospiraceae	NA
888	sample	0	0	0	0	0	0	82	169	225	115	163	135	136	161	155	203	189	230	0	0	0	0	0	0	0	0	0	0	0	0	0	0	0	0	0	0	1963	Bacteria	Proteobacteria	Alphaproteobacteria	Rickettsiales	Rickettsiaceae	Candidatus Megaira
889	sample	235	194	198	85	0	0	143	113	133	201	185	214	0	0	0	0	0	0	0	0	0	0	0	0	0	0	0	0	0	0	0	0	0	0	0	0	1701	Bacteria	Planctomycetota	Planctomycetes	Planctomycetales	Rubinisphaeraceae	NA
890	sample	27	39	0	0	89	112	0	0	157	176	191	170	150	169	154	149	140	208	0	0	0	0	0	0	0	0	0	0	0	0	0	0	0	0	0	0	1931	Bacteria	Proteobacteria	Alphaproteobacteria	Rickettsiales	Mitochondria	NA
891	sample	0	0	0	221	154	241	107	67	96	0	0	0	95	250	128	230	191	180	0	0	0	0	0	0	0	0	0	0	0	0	0	0	0	0	0	0	1960	Bacteria	Proteobacteria	Gammaproteobacteria	Burkholderiales	Comamonadaceae	NA
892	sample	0	0	0	407	333	317	292	261	302	47	0	0	0	0	0	0	0	0	0	0	0	0	0	0	0	0	0	0	0	0	0	0	0	0	0	0	1959	Bacteria	Bacteroidota	Bacteroidia	Cytophagales	Spirosomaceae	Emticicia
893	sample	0	0	0	0	0	0	0	0	0	0	0	0	415	794	748	0	0	0	0	0	0	0	0	0	0	0	0	0	0	0	0	0	0	0	0	0	1957	Bacteria	Bacteroidota	Bacteroidia	Chitinophagales	NA	NA
894	sample	77	94	100	0	0	0	137	116	139	314	316	292	0	0	0	75	0	75	0	0	0	0	0	0	0	0	0	0	0	0	0	0	0	0	0	0	1735	Bacteria	Bacteroidota	Bacteroidia	Chitinophagales	Saprospiraceae	NA
895	sample	0	0	0	194	121	254	221	211	207	0	0	0	228	235	206	75	0	0	0	0	0	0	0	0	0	0	0	0	0	0	0	0	0	0	0	0	1952	Bacteria	Bacteroidota	Bacteroidia	Flavobacteriales	Flavobacteriaceae	Flavobacterium
896	sample	0	0	0	0	0	0	0	0	0	0	0	0	0	0	0	0	0	0	0	0	0	0	0	0	0	0	0	0	0	0	242	275	227	486	388	334	1952	Bacteria	Proteobacteria	Gammaproteobacteria	Burkholderiales	Comamonadaceae	Leptothrix
897	sample	0	0	0	0	0	0	0	0	0	0	0	0	0	0	0	0	0	0	0	0	0	0	0	0	0	0	0	0	0	0	273	257	205	415	450	351	1951	Bacteria	Verrucomicrobiota	Verrucomicrobiae	Verrucomicrobiales	Verrucomicrobiaceae	NA
898	sample	0	0	0	0	0	0	0	0	0	0	0	0	0	0	0	0	0	0	14	30	39	10	5	5	87	135	113	444	420	401	26	13	29	67	63	48	1949	Bacteria	Proteobacteria	Gammaproteobacteria	Gammaproteobacteria Incertae Sedis	Unknown Family	Acidibacter
899	sample	0	0	0	0	0	0	0	0	0	0	0	0	0	0	0	0	0	0	0	0	0	0	0	0	0	0	0	0	0	0	445	253	263	544	89	349	1943	Bacteria	Proteobacteria	Alphaproteobacteria	Paracaedibacterales	Paracaedibacteraceae	NA
901	sample	127	75	80	458	484	370	88	124	78	0	0	0	0	0	0	0	0	0	0	0	0	0	0	0	0	0	0	0	0	0	0	0	0	0	0	0	1884	Bacteria	Bacteroidota	Bacteroidia	Flavobacteriales	Flavobacteriaceae	Flavobacterium
902	sample	0	0	16	0	0	0	102	138	188	196	199	177	176	171	159	97	162	134	0	0	0	0	0	0	0	0	0	0	0	0	0	0	0	0	0	0	1915	Bacteria	Proteobacteria	Alphaproteobacteria	Reyranellales	Reyranellaceae	Reyranella
903	sample	176	190	86	0	177	111	0	129	53	113	169	144	0	0	0	101	43	191	0	0	0	0	0	0	0	0	0	0	0	0	0	0	0	0	0	0	1683	Bacteria	Bacteroidota	Bacteroidia	Sphingobacteriales	NS11-12 marine group	NA
904	sample	0	0	0	404	354	332	314	258	275	0	0	0	0	0	0	0	0	0	0	0	0	0	0	0	0	0	0	0	0	0	0	0	0	0	0	0	1937	Bacteria	Bacteroidota	Bacteroidia	Cytophagales	Spirosomaceae	Emticicia
905	sample	0	0	0	0	0	0	0	0	0	0	0	0	444	761	728	0	0	0	0	0	0	0	0	0	0	0	0	0	0	0	0	0	0	0	0	0	1933	Bacteria	Bacteroidota	Bacteroidia	Chitinophagales	NA	NA
906	sample	91	52	63	535	471	419	85	114	0	0	0	0	0	0	0	0	0	0	0	0	0	0	0	0	0	0	0	0	0	0	0	0	0	0	0	0	1830	Bacteria	Bacteroidota	Bacteroidia	Flavobacteriales	Flavobacteriaceae	Flavobacterium
907	sample	0	0	0	0	0	0	0	0	0	0	0	0	406	499	365	276	193	184	0	0	0	0	0	0	0	0	0	0	0	0	0	0	0	0	0	0	1923	Bacteria	Actinobacteriota	Actinobacteria	Micrococcales	Microbacteriaceae	Aurantimicrobium
908	sample	157	143	0	133	124	177	134	125	191	188	179	143	0	0	0	0	0	0	0	0	0	0	0	0	0	0	0	0	0	0	0	0	0	0	0	0	1694	Bacteria	Bacteroidota	Bacteroidia	Chitinophagales	Saprospiraceae	NA
909	sample	185	150	161	222	224	179	219	84	226	0	0	0	0	0	0	0	0	0	0	0	0	0	0	0	0	0	0	0	0	0	0	0	0	0	0	0	1650	Bacteria	Proteobacteria	Gammaproteobacteria	Xanthomonadales	Xanthomonadaceae	Stenotrophomonas
910	sample	101	131	122	129	144	136	106	98	125	114	91	83	0	117	0	67	92	73	0	0	0	0	0	0	0	0	0	0	0	0	0	0	0	0	0	0	1729	Bacteria	Proteobacteria	Gammaproteobacteria	Burkholderiales	Comamonadaceae	NA
911	sample	0	0	0	0	0	0	0	0	0	0	0	0	0	0	0	0	0	0	37	33	48	4	8	0	108	125	141	477	482	458	0	0	0	0	0	0	1921	Bacteria	NB1-j	NA	NA	NA	NA
912	sample	353	246	269	217	213	159	0	0	0	0	0	0	0	0	0	0	0	0	0	0	0	0	0	0	0	0	0	0	0	0	0	0	0	0	0	0	1457	Bacteria	Patescibacteria	Gracilibacteria	NA	NA	NA
913	sample	0	0	0	0	0	0	0	0	0	0	0	0	0	0	0	0	0	0	0	10	0	0	0	0	557	733	593	0	0	0	11	10	0	0	0	0	1914	Bacteria	Proteobacteria	Gammaproteobacteria	Burkholderiales	Comamonadaceae	Acidovorax
914	sample	0	0	0	0	0	0	0	0	0	0	0	0	0	0	0	0	0	0	0	13	6	0	0	0	357	531	438	48	46	32	153	102	63	44	25	53	1911	Bacteria	Proteobacteria	Gammaproteobacteria	Pseudomonadales	Pseudomonadaceae	Pseudomonas
915	sample	0	117	97	0	56	0	206	162	165	167	168	166	181	0	0	90	190	145	0	0	0	0	0	0	0	0	0	0	0	0	0	0	0	0	0	0	1910	Bacteria	Proteobacteria	Alphaproteobacteria	Rhizobiales	Rhizobiales Incertae Sedis	NA
916	sample	126	0	0	235	228	138	246	136	266	182	0	0	0	0	0	0	0	0	0	0	0	0	0	0	0	0	0	0	0	0	0	0	0	0	0	0	1557	Bacteria	Proteobacteria	Alphaproteobacteria	Rhizobiales	Rhizobiaceae	NA
917	sample	0	0	0	439	447	427	181	242	172	0	0	0	0	0	0	0	0	0	0	0	0	0	0	0	0	0	0	0	0	0	0	0	0	0	0	0	1908	Bacteria	Proteobacteria	Gammaproteobacteria	Burkholderiales	Comamonadaceae	Sphaerotilus
918	sample	0	0	0	0	0	0	0	0	0	0	0	0	0	0	0	0	0	0	79	62	85	0	0	0	76	80	89	141	130	96	128	113	109	358	142	216	1904	Bacteria	Proteobacteria	Alphaproteobacteria	Sphingomonadales	Sphingomonadaceae	Sphingorhabdus
919	sample	0	0	0	0	0	0	0	0	0	0	0	0	0	0	0	0	0	0	0	0	0	0	0	0	533	822	548	0	0	0	0	0	0	0	0	0	1903	Bacteria	Bacteroidota	Bacteroidia	Flavobacteriales	Weeksellaceae	Chryseobacterium
920	sample	176	249	207	56	97	71	0	0	0	100	102	156	0	0	94	0	140	0	0	0	0	0	0	0	0	0	0	0	0	0	0	0	0	0	0	0	1448	Bacteria	Bacteroidota	Bacteroidia	Chitinophagales	Saprospiraceae	NA
921	sample	205	195	173	0	0	0	96	157	136	177	187	162	0	0	0	0	44	0	0	0	0	0	0	0	0	0	0	0	0	0	0	0	0	0	0	0	1532	Bacteria	Bacteroidota	Bacteroidia	Chitinophagales	Saprospiraceae	Haliscomenobacter
922	sample	262	268	348	95	62	0	0	0	0	144	121	72	0	0	0	0	0	0	0	0	0	0	0	0	0	0	0	0	0	0	0	0	0	0	0	0	1372	Bacteria	Proteobacteria	Gammaproteobacteria	Burkholderiales	Comamonadaceae	Leptothrix
923	sample	0	0	0	0	0	0	178	145	137	553	486	393	0	0	0	0	0	0	0	0	0	0	0	0	0	0	0	0	0	0	0	0	0	0	0	0	1892	Bacteria	Proteobacteria	Gammaproteobacteria	Burkholderiales	Comamonadaceae	NA
924	sample	289	227	251	15	0	0	0	51	139	120	59	174	35	44	46	0	0	0	0	0	0	0	0	0	0	0	0	0	0	0	0	0	0	0	0	0	1450	Bacteria	Myxococcota	Polyangia	Polyangiales	Phaselicystidaceae	Phaselicystis
925	sample	198	211	163	0	45	0	0	95	140	227	232	239	36	0	0	0	0	0	0	0	0	0	0	0	0	0	0	0	0	0	0	0	0	0	0	0	1586	Bacteria	Proteobacteria	Alphaproteobacteria	Caulobacterales	Hyphomonadaceae	Hirschia
926	sample	189	235	207	227	174	208	96	118	0	0	34	0	0	0	0	0	0	0	0	0	0	0	0	0	0	0	0	0	0	0	0	0	0	0	0	0	1488	Bacteria	Bacteroidota	Bacteroidia	Flavobacteriales	Crocinitomicaceae	Crocinitomix
927	sample	117	121	152	0	0	0	162	86	146	213	197	195	80	0	0	101	0	0	0	0	0	0	0	0	0	0	0	0	0	0	0	0	0	0	0	0	1570	Bacteria	Proteobacteria	Alphaproteobacteria	Rhodobacterales	Rhodobacteraceae	Defluviimonas
928	sample	75	0	105	0	0	0	98	152	67	206	216	161	160	127	0	160	156	93	0	0	0	0	0	0	0	0	0	0	0	0	0	0	0	0	0	0	1776	Bacteria	Myxococcota	Polyangia	Polyangiales	Sandaracinaceae	NA
929	sample	6	0	0	0	0	0	175	135	115	183	203	219	112	184	152	65	131	179	0	0	0	0	0	0	0	0	0	0	0	0	0	0	0	0	0	0	1859	Bacteria	Bacteroidota	Bacteroidia	Chitinophagales	NA	NA
930	sample	56	80	117	470	476	430	0	72	0	0	0	0	0	0	0	0	0	0	0	0	0	0	0	0	0	0	0	0	0	0	0	0	0	0	0	0	1701	Bacteria	Bacteroidota	Bacteroidia	Chitinophagales	Saprospiraceae	NA
931	sample	0	0	166	0	0	0	0	0	84	158	143	142	0	206	125	186	123	221	0	0	0	0	0	0	0	0	0	0	0	0	0	0	0	0	0	0	1554	Bacteria	Planctomycetota	OM190	NA	NA	NA
932	sample	331	246	225	251	247	138	0	0	0	0	0	0	0	0	0	0	0	0	0	0	0	0	0	0	0	0	0	0	0	0	0	0	0	0	0	0	1438	Bacteria	Patescibacteria	Gracilibacteria	NA	NA	NA
933	sample	68	67	70	280	227	227	335	258	269	0	0	0	0	0	0	0	0	0	0	0	0	0	0	0	0	0	0	0	0	0	0	0	0	0	0	0	1801	Bacteria	Bacteroidota	Bacteroidia	Cytophagales	Spirosomaceae	Arcicella
934	sample	230	223	209	0	59	0	138	133	153	137	90	0	0	0	60	104	0	0	0	0	0	0	0	0	0	0	0	0	0	0	0	0	0	0	0	0	1536	Bacteria	Proteobacteria	Alphaproteobacteria	Sphingomonadales	Sphingomonadaceae	Rhizorhapis
935	sample	172	139	0	174	140	0	53	0	0	0	111	104	0	74	69	162	144	224	0	0	0	0	0	0	0	0	0	0	0	0	0	0	0	0	0	0	1566	Bacteria	Proteobacteria	Gammaproteobacteria	Burkholderiales	Comamonadaceae	Rubrivivax
936	sample	70	232	117	140	152	114	168	161	149	114	219	228	0	0	0	0	0	0	0	0	0	0	0	0	0	0	0	0	0	0	0	0	0	0	0	0	1864	Bacteria	Proteobacteria	Alphaproteobacteria	Rhizobiales	Rhizobiaceae	NA
937	sample	153	242	230	233	161	236	0	0	143	0	0	0	0	0	0	0	0	0	0	0	0	0	0	0	0	0	0	0	0	0	0	0	0	0	0	0	1398	Bacteria	Proteobacteria	Alphaproteobacteria	Caulobacterales	Caulobacteraceae	Brevundimonas
938	sample	0	0	0	0	0	0	0	0	0	0	0	0	0	0	0	0	0	0	51	40	41	0	0	0	93	74	134	553	424	452	0	0	0	0	0	0	1862	Bacteria	Chloroflexi	Anaerolineae	Ardenticatenales	Ardenticatenaceae	NA
939	sample	142	235	318	20	0	0	0	119	124	152	164	147	0	0	0	0	0	0	0	0	0	0	0	0	0	0	0	0	0	0	0	0	0	0	0	0	1421	Bacteria	Bacteroidota	Bacteroidia	Chitinophagales	Saprospiraceae	NA
941	sample	0	0	0	0	0	0	0	0	0	0	0	0	0	0	0	0	0	0	458	514	524	32	41	27	74	96	68	8	6	0	0	0	3	0	0	5	1856	Bacteria	Bacteroidota	Bacteroidia	Chitinophagales	NA	NA
942	sample	0	0	0	0	0	0	0	0	0	0	0	0	0	0	0	0	0	0	161	122	166	0	17	0	176	166	161	61	46	49	170	128	102	116	80	135	1856	Bacteria	Proteobacteria	Alphaproteobacteria	Sphingomonadales	Sphingomonadaceae	NA
943	sample	0	0	0	0	0	0	0	0	0	0	0	0	0	0	0	0	0	0	157	98	119	0	0	0	0	3	4	11	11	6	249	249	174	299	193	282	1855	Bacteria	Planctomycetota	Planctomycetes	Pirellulales	Pirellulaceae	Blastopirellula
944	sample	194	165	138	0	0	43	0	94	0	0	0	116	148	225	167	74	0	186	0	0	0	0	0	0	0	0	0	0	0	0	0	0	0	0	0	0	1550	Bacteria	Planctomycetota	Planctomycetes	Pirellulales	Pirellulaceae	Pirellula
945	sample	143	158	108	190	185	188	117	80	148	124	159	0	0	0	0	0	0	0	0	0	0	0	0	0	0	0	0	0	0	0	0	0	0	0	0	0	1600	Bacteria	Proteobacteria	Alphaproteobacteria	Rhizobiales	Rhizobiaceae	Shinella
946	sample	8	0	0	0	0	0	122	146	107	127	151	169	170	195	153	157	143	199	0	0	0	0	0	0	0	0	0	0	0	0	0	0	0	0	0	0	1847	Bacteria	NA	NA	NA	NA	NA
947	sample	112	164	144	185	139	0	0	148	204	161	166	113	0	0	0	0	0	0	0	0	0	0	0	0	0	0	0	0	0	0	0	0	0	0	0	0	1536	Bacteria	Proteobacteria	Gammaproteobacteria	Xanthomonadales	Xanthomonadaceae	Luteimonas
948	sample	0	0	0	0	0	0	43	0	0	0	0	0	951	0	849	0	0	0	0	0	0	0	0	0	0	0	0	0	0	0	0	0	0	0	0	0	1843	Bacteria	Proteobacteria	Gammaproteobacteria	Aeromonadales	Aeromonadaceae	Aeromonas
949	sample	207	149	227	228	243	203	145	0	0	0	0	0	92	117	0	0	0	0	0	0	0	0	0	0	0	0	0	0	0	0	0	0	0	0	0	0	1611	Bacteria	Proteobacteria	Gammaproteobacteria	Xanthomonadales	Xanthomonadaceae	Luteimonas
950	sample	0	0	0	0	0	0	0	0	0	0	0	0	0	0	0	0	0	0	6	7	5	0	0	0	0	0	0	15	18	17	67	16	49	447	502	690	1839	Bacteria	Myxococcota	Polyangia	Polyangiales	Polyangiaceae	Aetherobacter
951	sample	0	0	0	0	0	0	43	74	87	135	208	169	106	159	114	209	226	307	0	0	0	0	0	0	0	0	0	0	0	0	0	0	0	0	0	0	1837	Bacteria	Nitrospirota	Nitrospiria	Nitrospirales	Nitrospiraceae	Nitrospira
952	sample	0	0	0	265	255	149	191	205	171	232	219	132	0	0	16	0	0	0	0	0	0	0	0	0	0	0	0	0	0	0	0	0	0	0	0	0	1835	Bacteria	Bacteroidota	Bacteroidia	Chitinophagales	Saprospiraceae	NA
953	sample	0	0	0	0	0	0	0	0	0	0	0	0	0	0	0	0	0	0	164	140	168	8	0	0	122	127	139	283	393	291	0	0	0	0	0	0	1835	Bacteria	Planctomycetota	Planctomycetes	Planctomycetales	Rubinisphaeraceae	NA
956	sample	262	149	181	145	178	160	115	0	98	0	0	0	0	0	0	0	0	0	0	0	0	0	0	0	0	0	0	0	0	0	0	0	0	0	0	0	1288	Bacteria	Proteobacteria	Alphaproteobacteria	Rhizobiales	Rhizobiaceae	Shinella
958	sample	154	131	178	0	60	46	95	125	210	147	180	172	0	0	0	0	0	0	0	0	0	0	0	0	0	0	0	0	0	0	0	0	0	0	0	0	1498	Bacteria	Planctomycetota	Planctomycetes	Planctomycetales	Rubinisphaeraceae	NA
959	sample	0	0	0	428	377	406	188	229	194	0	0	0	0	0	0	0	0	0	0	0	0	0	0	0	0	0	0	0	0	0	0	0	0	0	0	0	1822	Bacteria	Proteobacteria	Gammaproteobacteria	Burkholderiales	Comamonadaceae	Sphaerotilus
960	sample	0	0	0	0	0	0	0	0	0	0	0	0	408	524	358	186	109	235	0	0	0	0	0	0	0	0	0	0	0	0	0	0	0	0	0	0	1820	Bacteria	Bacteroidota	Bacteroidia	Cytophagales	Spirosomaceae	Flectobacillus
961	sample	0	0	0	0	0	0	227	121	206	217	242	144	0	79	0	215	187	181	0	0	0	0	0	0	0	0	0	0	0	0	0	0	0	0	0	0	1819	Bacteria	Myxococcota	Polyangia	Haliangiales	Haliangiaceae	Haliangium
962	sample	342	236	242	0	45	119	57	71	58	0	58	51	0	52	0	0	0	0	0	0	0	0	0	0	0	0	0	0	0	0	0	0	0	0	0	0	1331	Bacteria	Bacteroidota	Bacteroidia	Chitinophagales	Chitinophagaceae	Sediminibacterium
963	sample	0	0	0	0	0	0	0	0	0	0	0	0	0	0	0	0	0	0	42	33	41	0	0	0	99	164	107	465	509	348	0	0	0	0	8	0	1816	Bacteria	Chloroflexi	Anaerolineae	Anaerolineales	Anaerolineaceae	NA
964	sample	110	102	76	161	173	117	289	315	291	0	0	0	0	0	0	0	0	0	0	0	0	0	0	0	0	0	0	0	0	0	0	0	0	0	0	0	1634	Bacteria	Bacteroidota	Bacteroidia	Flavobacteriales	Flavobacteriaceae	Flavobacterium
965	sample	88	146	140	0	0	0	71	102	91	269	248	243	96	135	0	0	0	0	0	0	0	0	0	0	0	0	0	0	0	0	0	0	0	0	0	0	1629	Bacteria	Verrucomicrobiota	Verrucomicrobiae	Pedosphaerales	Pedosphaeraceae	NA
966	sample	0	0	0	0	0	0	53	58	73	170	204	160	118	159	118	200	242	260	0	0	0	0	0	0	0	0	0	0	0	0	0	0	0	0	0	0	1815	Bacteria	Nitrospirota	Nitrospiria	Nitrospirales	Nitrospiraceae	Nitrospira
967	sample	0	0	0	0	0	0	0	0	0	0	0	0	0	0	0	0	0	0	0	0	0	0	0	0	0	0	0	0	0	0	327	286	120	347	461	274	1815	Bacteria	Bacteroidota	Bacteroidia	Flavobacteriales	Flavobacteriaceae	Flavobacterium
968	sample	0	0	0	0	0	0	0	0	0	0	0	0	0	0	0	0	0	0	0	0	0	0	0	0	0	0	0	0	0	0	129	180	107	375	669	353	1813	Bacteria	Bacteroidota	Bacteroidia	Chitinophagales	Saprospiraceae	NA
969	sample	0	0	0	0	0	0	0	0	0	0	0	0	377	741	694	0	0	0	0	0	0	0	0	0	0	0	0	0	0	0	0	0	0	0	0	0	1812	Bacteria	Bacteroidota	Bacteroidia	Chitinophagales	Saprospiraceae	NA
970	sample	176	167	182	0	0	0	108	111	167	184	161	173	0	0	0	0	0	0	0	0	0	0	0	0	0	0	0	0	0	0	0	0	0	0	0	0	1429	Bacteria	Bacteroidota	Bacteroidia	Chitinophagales	Saprospiraceae	Haliscomenobacter
971	sample	0	0	0	0	0	0	0	0	0	0	0	0	0	0	0	0	0	0	0	0	0	0	0	0	0	0	56	33	48	40	239	248	191	320	564	68	1807	Bacteria	Proteobacteria	Alphaproteobacteria	Rhodobacterales	Rhodobacteraceae	Defluviimonas
972	sample	0	0	0	124	104	91	520	426	541	0	0	0	0	0	0	0	0	0	0	0	0	0	0	0	0	0	0	0	0	0	0	0	0	0	0	0	1806	Bacteria	Proteobacteria	Gammaproteobacteria	Burkholderiales	Comamonadaceae	Hydrogenophaga
974	sample	0	82	69	0	9	0	153	66	0	199	211	162	157	0	0	279	229	182	0	0	0	0	0	0	0	0	0	0	0	0	0	0	0	0	0	0	1798	Bacteria	Bacteroidota	Bacteroidia	Cytophagales	Microscillaceae	OLB12
975	sample	0	0	135	0	0	43	182	51	111	151	147	124	138	142	107	82	118	98	0	0	0	0	0	0	0	0	0	0	0	0	0	0	0	0	0	0	1629	Bacteria	Verrucomicrobiota	Verrucomicrobiae	Pedosphaerales	Pedosphaeraceae	SH3-11
976	sample	0	0	0	169	168	0	496	418	546	0	0	0	0	0	0	0	0	0	0	0	0	0	0	0	0	0	0	0	0	0	0	0	0	0	0	0	1797	Bacteria	Proteobacteria	Gammaproteobacteria	Burkholderiales	Comamonadaceae	Hydrogenophaga
977	sample	0	0	0	0	0	0	0	0	0	0	0	0	0	0	0	0	0	0	148	123	179	13	0	12	48	42	82	134	121	107	135	83	96	189	115	162	1789	Bacteria	Gemmatimonadota	Gemmatimonadetes	Gemmatimonadales	Gemmatimonadaceae	Gemmatimonas
978	sample	0	0	0	0	0	0	172	142	136	296	307	241	0	114	151	112	0	115	0	0	0	0	0	0	0	0	0	0	0	0	0	0	0	0	0	0	1786	Bacteria	Proteobacteria	Gammaproteobacteria	Burkholderiales	Comamonadaceae	NA
979	sample	203	190	97	244	225	234	113	0	104	0	0	0	0	0	0	0	0	0	0	0	0	0	0	0	0	0	0	0	0	0	0	0	0	0	0	0	1410	Bacteria	Bacteroidota	Bacteroidia	Cytophagales	Spirosomaceae	Emticicia
980	sample	66	57	60	549	424	367	65	60	78	0	0	0	0	0	0	0	0	0	0	0	0	0	0	0	0	0	0	0	0	0	0	0	0	0	0	0	1726	Bacteria	Proteobacteria	Alphaproteobacteria	Rhizobiales	Rhizobiaceae	NA
981	sample	34	0	0	0	0	0	0	82	187	188	178	117	91	251	160	187	117	190	0	0	0	0	0	0	0	0	0	0	0	0	0	0	0	0	0	0	1782	Bacteria	Bacteroidota	Bacteroidia	Cytophagales	Microscillaceae	OLB12
982	sample	0	0	0	0	0	0	0	0	0	0	0	0	0	0	0	0	0	0	105	63	88	0	0	0	0	0	0	59	55	48	332	317	253	222	74	166	1782	Bacteria	Proteobacteria	Alphaproteobacteria	Sphingomonadales	Sphingomonadaceae	Novosphingobium
985	sample	0	0	0	157	130	152	121	76	87	51	0	47	297	147	90	120	156	148	0	0	0	0	0	0	0	0	0	0	0	0	0	0	0	0	0	0	1779	Bacteria	Proteobacteria	Gammaproteobacteria	Burkholderiales	Comamonadaceae	NA
986	sample	0	0	0	0	0	0	0	0	0	0	0	0	0	0	0	0	0	0	0	39	47	0	0	91	181	183	131	215	206	213	140	85	52	76	40	80	1779	Bacteria	Bdellovibrionota	Bdellovibrionia	Bdellovibrionales	Bdellovibrionaceae	Bdellovibrio
987	sample	0	0	0	0	0	0	0	0	0	0	0	0	0	0	0	0	0	0	12	0	38	106	144	449	337	369	310	11	0	0	0	0	0	0	0	0	1776	Bacteria	Proteobacteria	Gammaproteobacteria	Xanthomonadales	Xanthomonadaceae	Luteimonas
988	sample	0	0	0	0	0	0	139	0	118	167	174	219	214	138	76	124	153	224	0	0	0	0	0	0	0	0	0	0	0	0	0	0	0	0	0	0	1746	Bacteria	Chloroflexi	Chloroflexia	Thermomicrobiales	JG30-KF-CM45	NA
989	sample	146	145	146	0	0	0	0	0	93	97	0	157	223	124	158	98	126	0	0	0	0	0	0	0	0	0	0	0	0	0	0	0	0	0	0	0	1513	Bacteria	Proteobacteria	Alphaproteobacteria	Rhizobiales	Rhizobiaceae	NA
990	sample	0	0	0	0	0	0	0	0	0	0	0	0	0	0	0	0	0	0	0	10	4	0	0	0	69	85	102	530	437	532	0	0	0	0	0	0	1769	Bacteria	Chloroflexi	Anaerolineae	Caldilineales	Caldilineaceae	NA
991	sample	82	152	105	0	0	0	149	125	182	183	167	211	0	0	0	0	0	0	0	0	0	0	0	0	0	0	0	0	0	0	0	0	0	0	0	0	1356	Bacteria	Proteobacteria	Gammaproteobacteria	Xanthomonadales	Xanthomonadaceae	Thermomonas
992	sample	55	78	110	63	91	341	88	70	113	84	70	44	73	64	0	92	66	67	0	0	0	0	0	0	0	0	0	0	0	0	0	0	0	0	0	0	1569	Bacteria	Proteobacteria	Alphaproteobacteria	Rhodobacterales	Rhodobacteraceae	Tabrizicola
993	sample	83	57	97	0	0	0	0	0	0	86	101	114	102	150	140	212	224	236	0	0	0	0	0	0	0	0	0	0	0	0	0	0	0	0	0	0	1602	Bacteria	Acidobacteriota	Vicinamibacteria	Vicinamibacterales	Vicinamibacteraceae	NA
994	sample	0	0	74	0	0	0	0	0	67	173	189	196	168	231	154	140	123	242	0	0	0	0	0	0	0	0	0	0	0	0	0	0	0	0	0	0	1757	Bacteria	Myxococcota	Polyangia	Nannocystales	Nannocystaceae	Nannocystis
995	sample	185	118	143	209	135	145	177	137	0	172	130	0	0	0	36	0	42	0	0	0	0	0	0	0	0	0	0	0	0	0	0	0	0	0	0	0	1629	Bacteria	Proteobacteria	Alphaproteobacteria	Rickettsiales	SM2D12	NA
996	sample	149	187	155	72	61	106	125	91	142	127	125	104	0	0	0	0	47	0	0	0	0	0	0	0	0	0	0	0	0	0	0	0	0	0	0	0	1491	Bacteria	Proteobacteria	Alphaproteobacteria	Sphingomonadales	Sphingomonadaceae	Sphingorhabdus
997	sample	0	0	0	0	0	0	0	0	0	0	0	0	0	0	0	0	0	0	0	0	0	0	0	0	0	0	0	0	0	0	425	369	290	315	120	237	1756	Bacteria	Planctomycetota	OM190	NA	NA	NA
998	sample	0	0	0	0	0	0	0	0	0	0	0	0	0	0	0	0	0	0	0	0	0	0	0	0	0	0	0	0	0	0	154	114	139	493	481	374	1755	Bacteria	Gemmatimonadota	Gemmatimonadetes	Gemmatimonadales	Gemmatimonadaceae	NA
999	sample	0	0	14	164	194	212	85	200	232	158	297	195	0	0	0	0	0	0	0	0	0	0	0	0	0	0	0	0	0	0	0	0	0	0	0	0	1751	Bacteria	Bacteroidota	Bacteroidia	Sphingobacteriales	NS11-12 marine group	NA
1000	sample	239	184	214	117	142	165	90	0	82	0	0	0	0	0	0	0	0	0	0	0	0	0	0	0	0	0	0	0	0	0	0	0	0	0	0	0	1233	Bacteria	Proteobacteria	Alphaproteobacteria	Rhizobiales	Rhizobiaceae	Shinella
1001	sample	0	0	0	0	0	0	0	0	0	0	0	0	0	0	0	0	0	0	0	0	0	0	0	4	99	113	90	547	449	446	0	0	0	0	0	0	1748	Bacteria	Proteobacteria	Alphaproteobacteria	Caulobacterales	Hyphomonadaceae	SWB02
1002	sample	89	155	160	215	240	340	85	0	88	0	0	0	0	0	0	0	0	0	0	0	0	0	0	0	0	0	0	0	0	0	0	0	0	0	0	0	1372	Bacteria	Proteobacteria	Alphaproteobacteria	Caulobacterales	Caulobacteraceae	Brevundimonas
1003	sample	0	0	0	0	0	0	0	0	0	0	0	0	0	0	0	0	0	0	247	216	261	0	0	0	22	17	19	54	59	43	262	218	114	93	60	61	1746	Bacteria	Proteobacteria	Alphaproteobacteria	Caulobacterales	Caulobacteraceae	Caulobacter
1004	sample	0	0	0	0	0	0	0	0	0	0	0	0	0	0	0	0	0	0	5	0	7	0	4	4	497	577	402	89	72	87	0	0	0	0	0	0	1744	Bacteria	Patescibacteria	Gracilibacteria	Absconditabacteriales (SR1)	NA	NA
1005	sample	82	0	0	308	255	229	338	251	279	0	0	0	0	0	0	0	0	0	0	0	0	0	0	0	0	0	0	0	0	0	0	0	0	0	0	0	1742	Bacteria	Bacteroidota	Bacteroidia	Cytophagales	Spirosomaceae	Arcicella
1006	sample	135	98	92	236	237	195	255	185	214	0	0	0	0	0	0	0	0	0	0	0	0	0	0	0	0	0	0	0	0	0	0	0	0	0	0	0	1647	Bacteria	Proteobacteria	Alphaproteobacteria	Rhizobiales	Rhizobiaceae	NA
1007	sample	0	0	0	0	0	0	0	0	0	0	86	0	0	158	127	423	282	662	0	0	0	0	0	0	0	0	0	0	0	0	0	0	0	0	0	0	1738	Bacteria	Chloroflexi	Anaerolineae	Caldilineales	Caldilineaceae	NA
1008	sample	0	0	0	0	0	0	0	0	0	0	0	0	228	360	354	243	256	294	0	0	0	0	0	0	0	0	0	0	0	0	0	0	0	0	0	0	1735	Bacteria	Planctomycetota	Planctomycetes	Planctomycetales	Rubinisphaeraceae	NA
1009	sample	0	0	0	0	0	0	0	0	0	0	0	0	427	481	333	185	140	168	0	0	0	0	0	0	0	0	0	0	0	0	0	0	0	0	0	0	1734	Bacteria	Actinobacteriota	Actinobacteria	Micrococcales	Microbacteriaceae	Aurantimicrobium
1011	sample	163	126	193	0	0	0	0	177	131	208	232	196	0	0	0	0	0	0	0	0	0	0	0	0	0	0	0	0	0	0	0	0	0	0	0	0	1426	Bacteria	Proteobacteria	Alphaproteobacteria	Rhodobacterales	Rhodobacteraceae	Pseudorhodobacter
1012	sample	0	0	0	0	0	0	0	35	115	168	125	160	95	163	165	267	222	212	0	0	0	0	0	0	0	0	0	0	0	0	0	0	0	0	0	0	1727	Bacteria	Chloroflexi	Anaerolineae	Caldilineales	Caldilineaceae	NA
1013	sample	0	0	0	0	0	0	0	0	94	192	191	156	159	175	131	247	166	214	0	0	0	0	0	0	0	0	0	0	0	0	0	0	0	0	0	0	1725	Bacteria	Nitrospirota	Nitrospiria	Nitrospirales	Nitrospiraceae	Nitrospira
1014	sample	0	0	0	0	0	0	240	274	236	0	0	0	137	175	99	159	208	197	0	0	0	0	0	0	0	0	0	0	0	0	0	0	0	0	0	0	1725	Bacteria	Proteobacteria	Gammaproteobacteria	Burkholderiales	Comamonadaceae	NA
1015	sample	0	89	122	145	149	210	197	149	115	0	0	0	122	129	90	20	0	0	0	0	0	0	0	0	0	0	0	0	0	0	0	0	0	0	0	0	1537	Bacteria	Proteobacteria	Alphaproteobacteria	Sphingomonadales	Sphingomonadaceae	Sphingopyxis
1016	sample	200	174	173	0	0	0	83	116	94	199	154	138	0	0	37	0	0	0	0	0	0	0	0	0	0	0	0	0	0	0	0	0	0	0	0	0	1368	Bacteria	Bacteroidota	Bacteroidia	Chitinophagales	Saprospiraceae	Haliscomenobacter
1017	sample	160	193	181	0	0	0	0	0	0	79	100	65	91	148	110	72	73	105	0	0	0	0	0	0	0	0	0	0	0	0	0	0	0	0	0	0	1377	Bacteria	Proteobacteria	Gammaproteobacteria	Burkholderiales	Comamonadaceae	NA
1018	sample	164	231	185	181	0	271	73	0	0	88	0	0	0	0	0	0	0	97	0	0	0	0	0	0	0	0	0	0	0	0	0	0	0	0	0	0	1290	Bacteria	Bacteroidota	Bacteroidia	Sphingobacteriales	NS11-12 marine group	NA
1019	sample	401	258	271	91	94	79	0	0	0	0	0	0	0	0	0	0	0	0	0	0	0	0	0	0	0	0	0	0	0	0	0	0	0	0	0	0	1194	Bacteria	Proteobacteria	Gammaproteobacteria	Burkholderiales	Comamonadaceae	NA
1020	sample	122	133	156	224	220	158	133	77	167	0	0	0	0	0	0	0	0	0	0	0	0	0	0	0	0	0	0	0	0	0	0	0	0	0	0	0	1390	Bacteria	Actinobacteriota	Actinobacteria	Micrococcales	Microbacteriaceae	Microbacterium
1022	sample	240	137	182	74	90	138	124	101	147	0	0	45	0	0	0	0	0	0	0	0	0	0	0	0	0	0	0	0	0	0	0	0	0	0	0	0	1278	Bacteria	Proteobacteria	Gammaproteobacteria	Xanthomonadales	Xanthomonadaceae	Pseudoxanthomonas
1023	sample	0	0	0	0	0	0	208	230	210	0	0	0	161	233	101	156	214	202	0	0	0	0	0	0	0	0	0	0	0	0	0	0	0	0	0	0	1715	Bacteria	Proteobacteria	Gammaproteobacteria	Burkholderiales	Comamonadaceae	NA
1024	sample	0	0	0	0	0	0	97	128	133	183	187	144	150	207	96	111	153	125	0	0	0	0	0	0	0	0	0	0	0	0	0	0	0	0	0	0	1714	Bacteria	Verrucomicrobiota	Verrucomicrobiae	Verrucomicrobiales	Rubritaleaceae	Luteolibacter
1025	sample	155	135	107	0	0	0	0	0	0	0	0	0	250	192	145	244	104	226	0	0	0	0	0	0	0	0	0	0	0	0	0	0	0	0	0	0	1558	Bacteria	Gemmatimonadota	Gemmatimonadetes	Gemmatimonadales	Gemmatimonadaceae	Gemmatimonas
1026	sample	0	0	0	0	0	0	0	0	0	0	0	0	0	0	0	0	0	0	0	0	0	0	0	0	0	0	0	0	0	0	493	363	168	244	197	249	1714	Bacteria	Bacteroidota	Bacteroidia	Sphingobacteriales	Sphingobacteriaceae	Pedobacter
1027	sample	173	185	206	0	0	0	82	91	109	185	166	133	0	0	0	0	0	0	0	0	0	0	0	0	0	0	0	0	0	0	0	0	0	0	0	0	1330	Bacteria	Bacteroidota	Bacteroidia	Chitinophagales	Saprospiraceae	Haliscomenobacter
1028	sample	0	0	0	162	135	75	427	464	450	0	0	0	0	0	0	0	0	0	0	0	0	0	0	0	0	0	0	0	0	0	0	0	0	0	0	0	1713	Bacteria	Bacteroidota	Bacteroidia	Flavobacteriales	Weeksellaceae	Chryseobacterium
1029	sample	0	0	42	439	408	297	162	190	173	0	0	0	0	0	0	0	0	0	0	0	0	0	0	0	0	0	0	0	0	0	0	0	0	0	0	0	1711	Bacteria	Bacteroidota	Bacteroidia	Cytophagales	Spirosomaceae	Emticicia
1030	sample	0	0	0	0	0	0	137	0	0	195	278	196	197	208	174	207	10	108	0	0	0	0	0	0	0	0	0	0	0	0	0	0	0	0	0	0	1710	Bacteria	Bacteroidota	Bacteroidia	NA	NA	NA
1031	sample	0	0	0	0	0	0	0	0	0	0	0	0	0	0	0	0	0	0	6	13	0	0	0	0	367	483	385	142	112	129	43	13	8	0	0	7	1708	Bacteria	Proteobacteria	Gammaproteobacteria	Pseudomonadales	Pseudomonadaceae	Pseudomonas
1032	sample	0	0	0	0	0	0	0	0	0	0	0	0	0	0	0	0	0	0	210	213	224	0	0	0	57	53	56	144	141	163	73	67	39	92	62	112	1706	Bacteria	Proteobacteria	Alphaproteobacteria	Sphingomonadales	Sphingomonadaceae	Rhizorhapis
1033	sample	0	0	0	0	0	0	0	0	0	0	0	0	0	0	0	0	0	0	0	0	0	0	0	0	0	0	0	0	0	0	329	261	126	314	415	258	1703	Bacteria	Bacteroidota	Bacteroidia	Flavobacteriales	Flavobacteriaceae	Flavobacterium
1034	sample	298	193	198	67	0	123	69	73	51	61	64	71	36	41	0	0	0	0	0	0	0	0	0	0	0	0	0	0	0	0	0	0	0	0	0	0	1345	Bacteria	Bacteroidota	Bacteroidia	Chitinophagales	Chitinophagaceae	Sediminibacterium
1035	sample	0	0	0	0	0	0	0	0	0	0	0	0	0	0	0	0	0	0	0	0	0	0	0	0	45	0	0	70	77	113	370	258	222	254	84	209	1702	Bacteria	Planctomycetota	Planctomycetes	Planctomycetales	Rubinisphaeraceae	SH-PL14
1036	sample	0	0	0	0	0	0	0	0	0	0	0	0	0	0	0	0	0	0	0	0	2	0	0	0	182	269	144	391	331	382	0	0	0	0	0	0	1701	Bacteria	Patescibacteria	Parcubacteria	Candidatus Campbellbacteria	NA	NA
1037	sample	0	0	130	0	0	0	0	0	0	109	0	147	265	224	235	0	100	179	0	0	0	0	0	0	0	0	0	0	0	0	0	0	0	0	0	0	1389	Bacteria	Verrucomicrobiota	Verrucomicrobiae	Verrucomicrobiales	Verrucomicrobiaceae	NA
1038	sample	146	143	130	58	84	70	131	139	90	90	102	98	0	0	0	55	82	0	0	0	0	0	0	0	0	0	0	0	0	0	0	0	0	0	0	0	1418	Bacteria	Proteobacteria	Alphaproteobacteria	Sphingomonadales	Sphingomonadaceae	Sphingorhabdus
1039	sample	208	214	171	82	0	100	196	274	202	0	0	65	0	0	0	0	0	0	0	0	0	0	0	0	0	0	0	0	0	0	0	0	0	0	0	0	1512	Bacteria	Proteobacteria	Alphaproteobacteria	Sphingomonadales	Sphingomonadaceae	NA
1040	sample	0	0	0	0	0	0	0	0	0	0	0	0	836	0	806	47	0	0	0	0	0	0	0	0	0	0	0	0	0	0	0	0	0	0	0	0	1689	Bacteria	Proteobacteria	Gammaproteobacteria	Aeromonadales	Aeromonadaceae	Aeromonas
1041	sample	0	0	0	394	283	287	231	271	222	0	0	0	0	0	0	0	0	0	0	0	0	0	0	0	0	0	0	0	0	0	0	0	0	0	0	0	1688	Bacteria	Bacteroidota	Bacteroidia	Cytophagales	Spirosomaceae	Emticicia
1042	sample	122	156	154	0	0	0	0	0	0	0	31	0	228	163	175	124	180	189	0	0	0	0	0	0	0	0	0	0	0	0	0	0	0	0	0	0	1522	Bacteria	Planctomycetota	Planctomycetes	Pirellulales	Pirellulaceae	Blastopirellula
1043	sample	225	240	183	0	0	66	210	174	180	0	0	0	0	0	0	0	0	0	0	0	0	0	0	0	0	0	0	0	0	0	0	0	0	0	0	0	1278	Bacteria	Proteobacteria	Alphaproteobacteria	Rhodobacterales	Rhodobacteraceae	Gemmobacter
1044	sample	58	87	0	0	0	0	106	86	33	217	135	139	0	174	132	201	0	182	0	0	0	0	0	0	0	0	0	0	0	0	0	0	0	0	0	0	1550	Bacteria	Myxococcota	Polyangia	Nannocystales	Nannocystaceae	Nannocystis
1045	sample	47	0	27	242	265	213	166	123	138	148	182	133	0	0	0	0	0	0	0	0	0	0	0	0	0	0	0	0	0	0	0	0	0	0	0	0	1684	Bacteria	Bacteroidota	Bacteroidia	Chitinophagales	NA	NA
1046	sample	0	0	0	0	0	0	0	0	0	0	0	0	0	0	0	0	0	0	0	0	0	0	0	0	0	0	0	0	0	0	360	340	671	202	21	90	1684	Bacteria	Myxococcota	Polyangia	Haliangiales	Haliangiaceae	Haliangium
1047	sample	0	0	0	0	0	0	78	94	95	548	525	200	19	19	14	33	0	55	0	0	0	0	0	0	0	0	0	0	0	0	0	0	0	0	0	0	1680	Bacteria	Proteobacteria	Alphaproteobacteria	Rickettsiales	Mitochondria	NA
1048	sample	0	0	0	0	0	0	0	0	0	0	0	0	0	0	0	0	0	0	0	0	0	0	0	0	0	0	0	0	0	0	449	515	440	140	38	96	1678	Bacteria	Bacteroidota	Bacteroidia	Cytophagales	Spirosomaceae	Lacihabitans
1049	sample	0	0	0	0	0	0	0	0	0	0	0	0	0	0	0	0	0	0	193	116	63	138	104	124	267	311	249	39	40	31	0	0	0	0	0	0	1675	Bacteria	Proteobacteria	Gammaproteobacteria	Burkholderiales	Comamonadaceae	Candidatus Symbiobacter
1050	sample	0	0	0	0	0	0	0	0	0	85	212	225	77	141	85	211	311	327	0	0	0	0	0	0	0	0	0	0	0	0	0	0	0	0	0	0	1674	Bacteria	Acidobacteriota	Blastocatellia	2024-11-01	NA	NA
1051	sample	226	230	253	0	83	60	94	81	105	0	0	0	0	0	0	50	0	0	0	0	0	0	0	0	0	0	0	0	0	0	0	0	0	0	0	0	1182	Bacteria	Verrucomicrobiota	Verrucomicrobiae	Verrucomicrobiales	Verrucomicrobiaceae	NA
1052	sample	229	217	222	64	0	140	113	106	158	0	0	0	0	0	0	0	0	0	0	0	0	0	0	0	0	0	0	0	0	0	0	0	0	0	0	0	1249	Bacteria	Proteobacteria	Gammaproteobacteria	Xanthomonadales	Xanthomonadaceae	Pseudoxanthomonas
1053	sample	0	0	0	124	137	60	464	383	500	0	0	0	0	0	0	0	0	0	0	0	0	0	0	0	0	0	0	0	0	0	0	0	0	0	0	0	1668	Bacteria	Proteobacteria	Gammaproteobacteria	Burkholderiales	Comamonadaceae	Hydrogenophaga
1054	sample	0	0	0	0	0	0	0	0	0	0	0	0	0	0	0	0	0	0	0	54	100	25	33	286	396	369	404	0	0	0	0	0	0	0	0	0	1667	Bacteria	Proteobacteria	Gammaproteobacteria	Burkholderiales	Comamonadaceae	Variovorax
1055	sample	200	215	226	0	0	0	0	49	101	176	144	182	0	0	0	0	0	0	0	0	0	0	0	0	0	0	0	0	0	0	0	0	0	0	0	0	1293	Bacteria	Proteobacteria	Alphaproteobacteria	Caulobacterales	Caulobacteraceae	Phenylobacterium
1056	sample	0	0	0	0	0	0	0	0	0	0	0	0	0	0	0	0	0	0	0	0	0	0	0	0	0	0	0	0	0	0	236	178	172	508	152	418	1664	Bacteria	Proteobacteria	Alphaproteobacteria	Sphingomonadales	Sphingomonadaceae	Rhizorhapis
1057	sample	0	0	0	0	0	0	0	68	0	130	224	185	88	98	104	206	284	272	0	0	0	0	0	0	0	0	0	0	0	0	0	0	0	0	0	0	1659	Bacteria	Acidobacteriota	Blastocatellia	2024-11-01	NA	NA
1058	sample	0	0	0	0	0	0	0	0	0	0	0	0	0	0	0	0	0	0	0	0	0	0	0	0	94	126	95	201	180	171	226	121	79	187	72	105	1657	Bacteria	Proteobacteria	Alphaproteobacteria	Micavibrionales	NA	NA
1059	sample	48	91	79	105	89	184	101	131	128	0	0	0	234	247	104	0	64	52	0	0	0	0	0	0	0	0	0	0	0	0	0	0	0	0	0	0	1657	Bacteria	Bacteroidota	Bacteroidia	Flavobacteriales	Flavobacteriaceae	Flavobacterium
1060	sample	191	190	182	0	0	0	0	0	0	0	0	0	0	120	126	195	208	157	0	0	0	0	0	0	0	0	0	0	0	0	0	0	0	0	0	0	1369	Bacteria	Bacteroidota	Bacteroidia	Chitinophagales	Saprospiraceae	NA
1061	sample	0	0	0	0	0	0	125	176	122	485	426	320	0	0	0	0	0	0	0	0	0	0	0	0	0	0	0	0	0	0	0	0	0	0	0	0	1654	Bacteria	Bacteroidota	Bacteroidia	Chitinophagales	37-13	NA
1063	sample	156	138	0	0	0	0	146	162	0	127	216	195	0	0	0	0	195	0	0	0	0	0	0	0	0	0	0	0	0	0	0	0	0	0	0	0	1335	Bacteria	Chloroflexi	Anaerolineae	SBR1031	A4b	NA
1064	sample	0	0	0	0	0	0	0	0	0	0	0	0	0	0	0	0	0	0	45	49	68	12	0	6	42	69	42	126	51	33	152	168	84	306	150	248	1651	Bacteria	Planctomycetota	OM190	NA	NA	NA
1065	sample	0	0	0	254	287	397	248	244	221	0	0	0	0	0	0	0	0	0	0	0	0	0	0	0	0	0	0	0	0	0	0	0	0	0	0	0	1651	Bacteria	Bacteroidota	Bacteroidia	Cytophagales	Spirosomaceae	Flectobacillus
1066	sample	0	0	0	0	0	0	0	0	0	0	0	0	0	0	0	0	0	0	81	0	39	371	297	348	86	87	109	74	82	74	0	0	0	0	0	0	1648	Bacteria	Proteobacteria	Alphaproteobacteria	Caulobacterales	Caulobacteraceae	Brevundimonas
1067	sample	0	0	0	159	133	83	430	401	441	0	0	0	0	0	0	0	0	0	0	0	0	0	0	0	0	0	0	0	0	0	0	0	0	0	0	0	1647	Bacteria	Bacteroidota	Bacteroidia	Flavobacteriales	Weeksellaceae	Chryseobacterium
1068	sample	0	0	0	0	0	0	0	0	56	0	0	0	825	0	762	0	0	0	0	0	0	0	0	0	0	0	0	0	0	0	0	0	0	0	0	0	1643	Bacteria	Proteobacteria	Gammaproteobacteria	Aeromonadales	Aeromonadaceae	Aeromonas
1069	sample	0	0	0	446	439	292	131	148	137	0	0	0	0	0	0	0	49	0	0	0	0	0	0	0	0	0	0	0	0	0	0	0	0	0	0	0	1642	Bacteria	Bacteroidota	Bacteroidia	Cytophagales	Spirosomaceae	Emticicia
1070	sample	124	107	57	227	161	134	126	161	144	53	0	0	34	40	0	0	75	0	0	0	0	0	0	0	0	0	0	0	0	0	0	0	0	0	0	0	1443	Bacteria	Proteobacteria	Alphaproteobacteria	Rhizobiales	Rhizobiaceae	NA
1071	sample	0	0	0	0	0	0	0	0	0	0	246	193	98	163	151	223	270	295	0	0	0	0	0	0	0	0	0	0	0	0	0	0	0	0	0	0	1639	Bacteria	Acidobacteriota	Blastocatellia	2024-11-01	NA	NA
1072	sample	178	175	157	240	209	185	94	0	54	0	0	0	0	0	0	0	0	0	0	0	0	0	0	0	0	0	0	0	0	0	0	0	0	0	0	0	1292	Bacteria	Proteobacteria	Alphaproteobacteria	Rhodobacterales	Rhodobacteraceae	Pseudorhodobacter
1073	sample	0	0	0	0	0	0	0	0	0	0	0	0	0	0	0	0	0	0	0	0	0	0	0	0	236	339	211	313	292	246	0	0	0	0	0	0	1637	Bacteria	Proteobacteria	Gammaproteobacteria	Burkholderiales	Oxalobacteraceae	Undibacterium
1074	sample	0	0	0	0	0	0	156	230	146	367	364	371	0	0	0	0	0	0	0	0	0	0	0	0	0	0	0	0	0	0	0	0	0	0	0	0	1634	Bacteria	Planctomycetota	Planctomycetes	Gemmatales	Gemmataceae	Telmatocola
1075	sample	0	0	0	0	0	0	0	0	0	0	0	0	0	0	0	0	0	0	0	0	0	0	0	0	0	0	0	0	0	0	405	308	238	255	259	169	1634	Bacteria	Bacteroidota	Bacteroidia	Chitinophagales	NA	NA
1076	sample	146	138	114	0	36	0	175	48	84	69	169	56	0	0	0	0	133	86	0	0	0	0	0	0	0	0	0	0	0	0	0	0	0	0	0	0	1254	Bacteria	Proteobacteria	Gammaproteobacteria	Burkholderiales	Comamonadaceae	Rhodoferax
1077	sample	0	0	0	0	0	0	0	0	0	0	0	0	141	0	101	367	237	787	0	0	0	0	0	0	0	0	0	0	0	0	0	0	0	0	0	0	1633	Bacteria	Chloroflexi	Anaerolineae	Ardenticatenales	NA	NA
1078	sample	122	89	100	0	96	100	196	165	221	212	208	123	0	0	0	0	0	0	0	0	0	0	0	0	0	0	0	0	0	0	0	0	0	0	0	0	1632	Bacteria	Proteobacteria	Gammaproteobacteria	Burkholderiales	Comamonadaceae	NA
1079	sample	90	77	86	182	126	100	272	286	252	0	0	0	0	0	0	0	0	0	0	0	0	0	0	0	0	0	0	0	0	0	0	0	0	0	0	0	1471	Bacteria	Bacteroidota	Bacteroidia	Flavobacteriales	Flavobacteriaceae	Flavobacterium
1080	sample	0	0	0	0	0	0	0	0	0	0	0	0	0	0	0	0	0	0	6	24	19	0	0	0	56	66	39	138	138	94	332	179	219	112	60	146	1628	Bacteria	Bacteroidota	Bacteroidia	Cytophagales	Microscillaceae	OLB12
1081	sample	0	0	0	0	0	0	0	0	0	0	0	0	0	0	0	0	0	0	0	0	0	0	0	0	0	0	0	0	0	0	301	216	190	291	349	281	1628	Bacteria	Bacteroidota	Bacteroidia	Chitinophagales	Chitinophagaceae	Ferruginibacter
1082	sample	264	276	122	0	0	0	64	81	0	86	134	0	0	0	0	0	0	145	0	0	0	0	0	0	0	0	0	0	0	0	0	0	0	0	0	0	1172	Bacteria	Proteobacteria	Alphaproteobacteria	Rhizobiales	Rhizobiaceae	Allorhizobium-Neorhizobium-Pararhizobium-Rhizobium
1083	sample	0	0	0	548	387	332	128	0	95	0	0	0	0	35	100	0	0	0	0	0	0	0	0	0	0	0	0	0	0	0	0	0	0	0	0	0	1625	Bacteria	Proteobacteria	Alphaproteobacteria	Sphingomonadales	Sphingomonadaceae	Novosphingobium
1085	sample	59	89	0	0	0	0	0	0	0	0	0	0	223	193	206	262	247	260	0	0	0	0	0	0	0	0	0	0	0	0	0	0	0	0	0	0	1539	Bacteria	Armatimonadota	Armatimonadia	Armatimonadales	Armatimonadaceae	Armatimonas
1086	sample	0	0	0	0	0	0	0	0	0	0	0	0	0	0	0	0	0	0	0	0	0	0	0	0	0	0	0	0	0	0	481	345	230	233	61	272	1622	Bacteria	Actinobacteriota	Thermoleophilia	Solirubrobacterales	67-14	NA
1087	sample	110	174	150	0	0	0	0	0	0	132	87	80	92	156	124	74	86	82	0	0	0	0	0	0	0	0	0	0	0	0	0	0	0	0	0	0	1347	Bacteria	Proteobacteria	Gammaproteobacteria	Burkholderiales	Comamonadaceae	NA
1088	sample	132	0	93	29	0	0	243	0	166	209	215	255	71	0	0	79	0	128	0	0	0	0	0	0	0	0	0	0	0	0	0	0	0	0	0	0	1620	Bacteria	Planctomycetota	Planctomycetes	Planctomycetales	Rubinisphaeraceae	NA
1089	sample	0	0	0	0	0	0	104	79	97	153	162	108	142	196	179	102	158	139	0	0	0	0	0	0	0	0	0	0	0	0	0	0	0	0	0	0	1619	Bacteria	Verrucomicrobiota	Verrucomicrobiae	Verrucomicrobiales	Rubritaleaceae	Luteolibacter
1090	sample	234	188	223	0	0	0	16	16	25	0	0	39	0	121	60	86	133	122	0	0	0	0	0	0	0	0	0	0	0	0	0	0	0	0	0	0	1263	Bacteria	Verrucomicrobiota	Verrucomicrobiae	Verrucomicrobiales	Verrucomicrobiaceae	NA
1091	sample	107	182	169	176	155	230	159	126	0	0	0	0	0	0	0	0	0	0	0	0	0	0	0	0	0	0	0	0	0	0	0	0	0	0	0	0	1304	Bacteria	Proteobacteria	Alphaproteobacteria	Caulobacterales	Caulobacteraceae	Brevundimonas
1092	sample	252	175	299	0	0	0	121	70	124	14	0	0	0	0	0	0	0	0	0	0	0	0	0	0	0	0	0	0	0	0	0	0	0	0	0	0	1055	Bacteria	Actinobacteriota	Actinobacteria	Micrococcales	Microbacteriaceae	Leucobacter
1093	sample	0	0	0	0	0	0	0	0	0	0	0	0	0	0	0	0	0	0	0	2	4	0	0	0	51	48	73	171	80	184	339	263	228	74	32	66	1615	Bacteria	Actinobacteriota	Thermoleophilia	Solirubrobacterales	67-14	NA
1094	sample	0	0	0	0	0	0	0	0	0	0	0	0	0	0	0	0	0	0	0	0	0	0	0	0	0	0	0	0	0	0	516	344	303	190	67	195	1615	Bacteria	Verrucomicrobiota	Verrucomicrobiae	Opitutales	Opitutaceae	IMCC26134
1095	sample	0	0	0	0	0	0	0	0	46	98	160	190	202	207	192	230	100	185	0	0	0	0	0	0	0	0	0	0	0	0	0	0	0	0	0	0	1610	Bacteria	Verrucomicrobiota	Verrucomicrobiae	Pedosphaerales	Pedosphaeraceae	SH3-11
1096	sample	0	0	0	0	0	0	0	0	0	0	0	0	0	0	0	0	0	0	113	114	180	0	0	0	15	11	27	21	41	32	187	174	116	221	143	215	1610	Bacteria	Proteobacteria	Alphaproteobacteria	Caulobacterales	Caulobacteraceae	Phenylobacterium
1097	sample	0	0	0	0	0	0	0	0	0	0	0	0	363	653	594	0	0	0	0	0	0	0	0	0	0	0	0	0	0	0	0	0	0	0	0	0	1610	Bacteria	Bacteroidota	Bacteroidia	Chitinophagales	NA	NA
1098	sample	0	0	0	0	0	0	0	0	0	0	0	0	0	0	0	0	0	0	0	0	6	0	0	0	82	71	74	218	216	330	176	138	57	86	73	80	1607	Bacteria	Proteobacteria	Alphaproteobacteria	Rhizobiales	Rhizobiaceae	Mesorhizobium
1099	sample	0	0	0	0	0	0	0	0	0	0	0	0	0	0	0	0	0	0	6	9	9	0	0	0	170	132	240	368	183	489	0	0	0	0	0	0	1606	Bacteria	Chloroflexi	Chloroflexia	Thermomicrobiales	JG30-KF-CM45	NA
1100	sample	105	77	103	0	0	0	155	71	101	218	211	175	0	85	127	0	26	0	0	0	0	0	0	0	0	0	0	0	0	0	0	0	0	0	0	0	1454	Bacteria	Myxococcota	Polyangia	Haliangiales	Haliangiaceae	Haliangium
1101	sample	96	0	95	184	0	69	119	0	153	181	101	83	69	81	112	0	98	64	0	0	0	0	0	0	0	0	0	0	0	0	0	0	0	0	0	0	1505	Bacteria	Proteobacteria	Alphaproteobacteria	Rhizobiales	Rhizobiales Incertae Sedis	NA
1102	sample	0	0	0	0	0	0	0	0	0	0	0	0	0	0	0	0	0	0	0	0	0	0	0	4	132	111	138	197	210	215	138	91	74	63	157	69	1599	Bacteria	Patescibacteria	Gracilibacteria	NA	NA	NA
1103	sample	95	96	151	258	187	157	114	96	111	0	0	0	0	0	0	0	0	0	0	0	0	0	0	0	0	0	0	0	0	0	0	0	0	0	0	0	1265	Bacteria	Actinobacteriota	Actinobacteria	Micrococcales	Microbacteriaceae	Microbacterium
1104	sample	0	0	0	0	0	0	0	0	0	0	0	0	0	0	0	0	0	0	2	0	0	0	0	0	104	121	187	490	169	521	0	0	0	0	0	0	1594	Bacteria	Chloroflexi	Chloroflexia	Thermomicrobiales	JG30-KF-CM45	NA
1105	sample	0	0	29	0	0	0	55	0	0	0	0	114	158	274	211	351	177	225	0	0	0	0	0	0	0	0	0	0	0	0	0	0	0	0	0	0	1594	Bacteria	Planctomycetota	Planctomycetes	Planctomycetales	Rubinisphaeraceae	NA
1106	sample	0	0	0	0	0	0	0	0	0	0	0	0	0	0	0	0	0	0	199	137	126	0	0	0	0	0	0	0	0	0	372	263	171	117	82	127	1594	Bacteria	Bacteroidota	Bacteroidia	Chitinophagales	NA	NA
1107	sample	0	0	0	0	0	0	0	0	0	0	0	0	0	0	0	0	0	0	0	0	0	0	0	0	30	42	30	71	70	99	133	57	87	302	259	408	1588	Bacteria	Bacteroidota	Bacteroidia	Cytophagales	Microscillaceae	NA
1108	sample	0	0	0	0	0	0	0	0	0	0	0	0	0	0	0	0	0	0	0	0	0	0	0	0	0	0	0	0	0	0	927	430	231	0	0	0	1588	Bacteria	Bacteroidota	Bacteroidia	Flavobacteriales	Flavobacteriaceae	Flavobacterium
1109	sample	0	0	0	0	0	0	0	0	0	0	0	0	0	0	0	0	0	0	22	20	14	0	0	0	137	239	142	503	279	158	5	6	3	18	28	13	1587	Bacteria	Planctomycetota	028H05-P-BN-P5	NA	NA	NA
1110	sample	0	0	0	0	0	0	110	95	136	375	430	440	0	0	0	0	0	0	0	0	0	0	0	0	0	0	0	0	0	0	0	0	0	0	0	0	1586	Bacteria	Planctomycetota	Planctomycetes	Gemmatales	Gemmataceae	Telmatocola
1111	sample	232	145	181	191	177	232	92	0	0	0	0	0	0	0	0	0	0	0	0	0	0	0	0	0	0	0	0	0	0	0	0	0	0	0	0	0	1250	Bacteria	Bacteroidota	Bacteroidia	Chitinophagales	NA	NA
1112	sample	13	24	0	0	0	0	87	0	85	275	188	226	0	0	169	243	89	186	0	0	0	0	0	0	0	0	0	0	0	0	0	0	0	0	0	0	1585	Bacteria	Chloroflexi	Anaerolineae	Caldilineales	Caldilineaceae	NA
1113	sample	26	19	0	389	473	247	120	158	136	17	0	0	0	0	0	0	0	0	0	0	0	0	0	0	0	0	0	0	0	0	0	0	0	0	0	0	1585	Bacteria	Bacteroidota	Bacteroidia	Chitinophagales	NA	NA
1114	sample	185	189	252	0	0	0	178	133	213	0	0	0	0	0	0	0	0	0	0	0	0	0	0	0	0	0	0	0	0	0	0	0	0	0	0	0	1150	Bacteria	Proteobacteria	Alphaproteobacteria	Rhodobacterales	Rhodobacteraceae	Paracoccus
1115	sample	0	57	0	370	321	326	156	202	146	0	0	0	0	0	0	0	0	0	0	0	0	0	0	0	0	0	0	0	0	0	0	0	0	0	0	0	1578	Bacteria	Proteobacteria	Gammaproteobacteria	Burkholderiales	Comamonadaceae	Sphaerotilus
1116	sample	0	135	144	125	96	82	0	90	90	147	172	74	0	88	114	73	0	147	0	0	0	0	0	0	0	0	0	0	0	0	0	0	0	0	0	0	1577	Bacteria	Bacteroidota	Bacteroidia	Sphingobacteriales	NS11-12 marine group	NA
1117	sample	0	0	0	0	0	0	0	0	0	0	0	0	0	0	0	0	0	0	0	0	0	0	0	0	0	0	0	0	0	0	404	407	225	223	89	229	1577	Bacteria	Bacteroidota	Bacteroidia	Flavobacteriales	Flavobacteriaceae	Maribacter
1118	sample	115	146	130	245	240	192	89	102	94	0	0	0	0	0	0	0	0	0	0	0	0	0	0	0	0	0	0	0	0	0	0	0	0	0	0	0	1353	Bacteria	Bacteroidota	Bacteroidia	Cytophagales	Spirosomaceae	Emticicia
1119	sample	0	0	0	0	0	0	195	208	206	239	303	255	0	0	0	0	0	0	0	0	0	0	0	0	0	0	0	0	0	0	0	0	0	0	0	0	1406	Bacteria	Proteobacteria	Gammaproteobacteria	Burkholderiales	Comamonadaceae	NA
1120	sample	137	255	193	146	0	177	130	129	80	0	0	0	0	0	0	0	0	0	0	0	0	0	0	0	0	0	0	0	0	0	0	0	0	0	0	0	1247	Bacteria	Proteobacteria	Gammaproteobacteria	Xanthomonadales	Xanthomonadaceae	Luteimonas
1121	sample	0	0	0	0	0	0	0	0	0	0	0	0	0	0	0	0	0	0	0	0	0	0	0	0	460	604	511	0	0	0	0	0	0	0	0	0	1575	Bacteria	Patescibacteria	Gracilibacteria	Absconditabacteriales (SR1)	NA	NA
1122	sample	118	211	132	0	69	77	174	168	153	74	0	0	0	0	0	0	0	0	0	0	0	0	0	0	0	0	0	0	0	0	0	0	0	0	0	0	1176	Bacteria	Proteobacteria	Alphaproteobacteria	Sphingomonadales	Sphingomonadaceae	Rhizorhapis
1124	sample	0	0	0	0	0	0	0	0	0	0	0	0	265	361	304	250	163	229	0	0	0	0	0	0	0	0	0	0	0	0	0	0	0	0	0	0	1572	Bacteria	Proteobacteria	Alphaproteobacteria	Sphingomonadales	Sphingomonadaceae	Sphingobium
1125	sample	0	0	0	0	0	0	0	0	0	0	0	0	0	0	0	0	0	0	4	3	7	0	0	0	4	5	2	21	31	26	437	284	241	170	181	155	1571	Bacteria	Bacteroidota	Bacteroidia	Cytophagales	Microscillaceae	NA
1126	sample	158	147	161	257	235	178	49	48	57	0	0	0	0	0	0	0	0	0	0	0	0	0	0	0	0	0	0	0	0	0	0	0	0	0	0	0	1290	Bacteria	Proteobacteria	Alphaproteobacteria	Rhodobacterales	Rhodobacteraceae	Pseudorhodobacter
1127	sample	0	0	149	0	0	121	0	61	55	105	0	0	141	96	74	301	136	238	0	0	0	0	0	0	0	0	0	0	0	0	0	0	0	0	0	0	1477	Bacteria	Proteobacteria	Gammaproteobacteria	Burkholderiales	Comamonadaceae	Rubrivivax
1129	sample	160	152	156	0	0	0	78	0	70	142	195	131	0	74	0	56	0	54	0	0	0	0	0	0	0	0	0	0	0	0	0	0	0	0	0	0	1268	Bacteria	Verrucomicrobiota	Verrucomicrobiae	Verrucomicrobiales	Rubritaleaceae	Luteolibacter
1130	sample	0	0	0	0	0	0	0	0	0	0	0	0	0	0	0	0	0	0	69	62	85	193	180	552	147	111	166	0	0	0	0	0	0	0	0	0	1565	Bacteria	Proteobacteria	Alphaproteobacteria	Rhizobiales	Beijerinckiaceae	Bosea
1131	sample	0	0	0	0	0	0	0	0	0	0	0	0	0	0	0	0	0	0	25	35	41	153	304	873	43	45	46	0	0	0	0	0	0	0	0	0	1565	Bacteria	Proteobacteria	Alphaproteobacteria	Rhizobiales	Rhizobiaceae	Ensifer
1132	sample	153	188	181	0	0	0	90	0	0	148	122	123	0	0	0	127	0	158	0	0	0	0	0	0	0	0	0	0	0	0	0	0	0	0	0	0	1290	Bacteria	Desulfobacterota	Desulfuromonadia	PB19	NA	NA
1133	sample	0	0	0	0	0	0	0	0	0	0	0	0	141	246	225	288	244	420	0	0	0	0	0	0	0	0	0	0	0	0	0	0	0	0	0	0	1564	Bacteria	Acidobacteriota	Blastocatellia	2024-11-01	NA	NA
1134	sample	0	0	0	0	0	0	0	0	115	166	172	174	126	170	80	166	167	188	0	0	0	0	0	0	0	0	0	0	0	0	0	0	0	0	0	0	1524	Bacteria	Nitrospirota	Nitrospiria	Nitrospirales	Nitrospiraceae	Nitrospira
1135	sample	0	0	0	0	0	0	0	0	0	0	0	0	0	0	0	0	0	0	192	73	98	372	502	194	39	45	45	0	0	0	0	0	0	0	0	0	1560	Bacteria	Proteobacteria	Alphaproteobacteria	Caulobacterales	Caulobacteraceae	Brevundimonas
1136	sample	0	139	162	31	0	137	73	81	189	0	0	0	166	131	58	60	0	89	0	0	0	0	0	0	0	0	0	0	0	0	0	0	0	0	0	0	1316	Bacteria	Bacteroidota	Bacteroidia	Flavobacteriales	Flavobacteriaceae	Flavobacterium
1137	sample	242	130	161	182	168	209	49	0	82	76	0	0	0	0	0	0	0	0	0	0	0	0	0	0	0	0	0	0	0	0	0	0	0	0	0	0	1299	Bacteria	Bacteroidota	Bacteroidia	Chitinophagales	NA	NA
1138	sample	0	0	0	0	0	0	0	0	0	0	0	0	0	0	0	0	0	0	150	212	183	257	279	432	0	0	43	0	0	0	0	0	0	0	0	0	1556	Bacteria	Proteobacteria	Gammaproteobacteria	Xanthomonadales	Xanthomonadaceae	Stenotrophomonas
1139	sample	0	0	0	0	0	0	0	0	0	0	0	0	0	0	0	0	0	0	0	265	0	13	6	12	334	561	352	0	11	0	0	0	0	0	0	0	1554	Bacteria	Proteobacteria	Gammaproteobacteria	Pseudomonadales	Moraxellaceae	Acinetobacter
1140	sample	0	0	0	0	0	0	0	0	0	0	0	0	0	0	0	0	0	0	0	0	0	270	278	463	162	142	125	34	39	40	0	0	0	0	0	0	1553	Bacteria	Patescibacteria	Gracilibacteria	Absconditabacteriales (SR1)	NA	NA
1141	sample	49	66	49	0	0	0	102	87	125	296	268	328	0	0	0	0	0	46	0	0	0	0	0	0	0	0	0	0	0	0	0	0	0	0	0	0	1416	Bacteria	Chloroflexi	Anaerolineae	RBG-13-54-9	NA	NA
1142	sample	0	0	0	0	0	0	0	0	0	0	0	0	0	0	0	0	0	0	0	0	0	0	0	0	0	0	0	0	0	0	533	638	377	0	0	0	1548	Bacteria	Proteobacteria	Gammaproteobacteria	Xanthomonadales	Xanthomonadaceae	Lysobacter
1143	sample	161	117	107	276	241	219	119	53	84	0	0	0	0	0	0	0	0	0	0	0	0	0	0	0	0	0	0	0	0	0	0	0	0	0	0	0	1377	Bacteria	Bacteroidota	Bacteroidia	Cytophagales	Spirosomaceae	Emticicia
1144	sample	218	208	165	63	67	0	0	0	0	81	89	133	79	0	0	0	91	0	0	0	0	0	0	0	0	0	0	0	0	0	0	0	0	0	0	0	1194	Bacteria	Bacteroidota	Bacteroidia	Chitinophagales	Saprospiraceae	NA
1146	sample	0	0	0	0	0	0	0	0	0	0	0	0	0	0	0	0	0	0	77	63	46	220	234	411	60	70	53	55	37	41	60	50	36	0	0	28	1541	Bacteria	Proteobacteria	Alphaproteobacteria	Rickettsiales	SM2D12	NA
1147	sample	0	0	0	334	258	268	222	225	233	0	0	0	0	0	0	0	0	0	0	0	0	0	0	0	0	0	0	0	0	0	0	0	0	0	0	0	1540	Bacteria	Bacteroidota	Bacteroidia	Cytophagales	Spirosomaceae	Emticicia
1148	sample	0	0	0	0	0	0	0	0	0	0	0	0	0	0	0	0	0	0	31	25	27	21	18	0	241	225	293	223	217	218	0	0	0	0	0	0	1539	Bacteria	Proteobacteria	Alphaproteobacteria	Sphingomonadales	Sphingomonadaceae	Novosphingobium
1149	sample	0	0	0	0	0	0	0	0	0	0	0	0	261	207	215	280	183	393	0	0	0	0	0	0	0	0	0	0	0	0	0	0	0	0	0	0	1539	Bacteria	Acidobacteriota	Blastocatellia	2024-11-01	NA	NA
1150	sample	0	0	0	0	0	0	0	0	0	0	0	0	0	0	0	0	0	0	0	0	0	0	0	0	0	0	0	0	0	0	297	277	158	270	308	229	1539	Bacteria	Bacteroidota	Bacteroidia	Cytophagales	Microscillaceae	NA
1151	sample	0	0	0	0	0	0	0	0	0	0	0	0	0	0	0	0	0	0	83	55	46	18	6	0	28	19	28	51	58	49	273	215	159	185	107	158	1538	Bacteria	Proteobacteria	Alphaproteobacteria	Sphingomonadales	Sphingomonadaceae	Sphingopyxis
1152	sample	0	0	0	0	0	0	0	0	0	0	0	0	0	0	0	0	0	0	0	0	0	0	0	0	0	0	0	0	0	0	242	138	178	449	254	276	1537	Bacteria	Proteobacteria	Alphaproteobacteria	Caulobacterales	Hyphomonadaceae	SWB02
1153	sample	0	0	0	0	0	0	0	0	0	0	0	0	0	0	0	0	0	0	37	0	0	139	167	170	303	414	307	0	0	0	0	0	0	0	0	0	1537	Bacteria	Bacteroidota	Bacteroidia	Flavobacteriales	Flavobacteriaceae	Flavobacterium
1154	sample	235	181	187	125	148	145	46	56	0	0	0	0	0	0	0	0	47	39	0	0	0	0	0	0	0	0	0	0	0	0	0	0	0	0	0	0	1209	Bacteria	Proteobacteria	Gammaproteobacteria	Burkholderiales	Comamonadaceae	Sphaerotilus
1155	sample	0	0	0	0	0	0	0	0	0	0	0	0	0	0	0	0	0	0	0	0	2	0	0	0	44	50	44	416	384	356	26	26	18	74	14	81	1535	Bacteria	Bacteroidota	Bacteroidia	Chitinophagales	Saprospiraceae	NA
1156	sample	163	125	122	295	261	221	80	0	0	0	0	0	0	0	0	0	0	0	0	0	0	0	0	0	0	0	0	0	0	0	0	0	0	0	0	0	1267	Bacteria	Bacteroidota	Bacteroidia	Cytophagales	Spirosomaceae	Emticicia
1157	sample	365	306	306	0	0	0	0	0	0	0	0	0	0	0	0	0	0	0	0	0	0	0	0	0	0	0	0	0	0	0	0	0	0	0	0	0	977	Bacteria	Bacteroidota	Bacteroidia	Chitinophagales	Saprospiraceae	NA
1158	sample	76	45	47	415	381	324	65	81	49	0	0	0	0	0	0	0	0	0	0	0	0	0	0	0	0	0	0	0	0	0	0	0	0	0	0	0	1483	Bacteria	Bacteroidota	Bacteroidia	Flavobacteriales	Flavobacteriaceae	Flavobacterium
1159	sample	76	0	115	80	75	107	158	140	158	127	0	0	0	0	0	60	96	93	0	0	0	0	0	0	0	0	0	0	0	0	0	0	0	0	0	0	1285	Bacteria	Proteobacteria	Alphaproteobacteria	Rhizobiales	Rhizobiales Incertae Sedis	Phreatobacter
1160	sample	0	0	0	0	0	0	0	0	0	0	0	0	0	0	0	0	0	0	0	0	0	0	0	0	0	0	0	0	0	0	272	213	157	197	543	147	1529	Bacteria	Proteobacteria	Gammaproteobacteria	Burkholderiales	Comamonadaceae	Hydrogenophaga
1161	sample	241	196	204	148	142	147	0	45	50	0	0	0	0	0	0	0	0	0	0	0	0	0	0	0	0	0	0	0	0	0	0	0	0	0	0	0	1173	Bacteria	Proteobacteria	Gammaproteobacteria	Burkholderiales	Comamonadaceae	Sphaerotilus
1162	sample	57	0	70	0	0	0	0	0	104	211	227	275	0	0	0	174	194	216	0	0	0	0	0	0	0	0	0	0	0	0	0	0	0	0	0	0	1528	Bacteria	Proteobacteria	Gammaproteobacteria	Gammaproteobacteria Incertae Sedis	Unknown Family	Acidibacter
1163	sample	0	0	0	0	0	0	0	0	0	0	0	0	315	458	313	150	82	210	0	0	0	0	0	0	0	0	0	0	0	0	0	0	0	0	0	0	1528	Bacteria	Bacteroidota	Bacteroidia	Cytophagales	Spirosomaceae	Flectobacillus
1164	sample	0	145	0	0	119	101	200	124	110	219	113	158	67	56	0	0	0	0	0	0	0	0	0	0	0	0	0	0	0	0	0	0	0	0	0	0	1412	Bacteria	Bacteroidota	Bacteroidia	Chitinophagales	Chitinophagaceae	Parasediminibacterium
1165	sample	0	0	0	0	0	0	0	0	0	0	0	0	0	0	0	0	0	0	450	464	488	0	0	0	0	0	0	0	0	0	40	52	31	0	0	0	1525	Bacteria	Proteobacteria	Gammaproteobacteria	Burkholderiales	Comamonadaceae	Acidovorax
1166	sample	0	0	0	151	192	150	159	195	179	155	206	89	0	0	0	6	12	29	0	0	0	0	0	0	0	0	0	0	0	0	0	0	0	0	0	0	1523	Bacteria	Bacteroidota	Bacteroidia	Chitinophagales	NA	NA
1167	sample	113	118	121	0	0	0	0	95	0	145	100	110	0	82	200	92	52	0	0	0	0	0	0	0	0	0	0	0	0	0	0	0	0	0	0	0	1228	Bacteria	Planctomycetota	OM190	NA	NA	NA
1168	sample	0	0	0	0	0	0	0	0	0	0	0	0	0	0	0	0	0	0	0	0	0	0	0	0	11	6	5	44	46	29	298	263	184	254	125	258	1523	Bacteria	Bacteroidota	Bacteroidia	Chitinophagales	Chitinophagaceae	NA
1169	sample	0	0	0	0	0	0	0	0	0	0	0	0	0	0	0	0	0	0	0	0	0	0	0	0	0	0	0	0	0	0	549	375	253	134	132	78	1521	Bacteria	Proteobacteria	Gammaproteobacteria	Burkholderiales	Neisseriaceae	NA
1170	sample	0	0	0	0	0	0	0	0	0	0	0	0	0	0	0	0	0	0	6	0	0	0	0	0	37	66	34	47	41	42	322	350	207	91	54	222	1519	Bacteria	Bacteroidota	Bacteroidia	Cytophagales	Cytophagaceae	Cytophaga
1171	sample	0	51	62	0	0	0	155	0	0	288	297	224	45	0	0	156	0	239	0	0	0	0	0	0	0	0	0	0	0	0	0	0	0	0	0	0	1517	Bacteria	Proteobacteria	Gammaproteobacteria	Xanthomonadales	Xanthomonadaceae	Arenimonas
1172	sample	80	82	87	66	87	278	113	58	123	0	120	76	0	0	0	0	99	74	0	0	0	0	0	0	0	0	0	0	0	0	0	0	0	0	0	0	1343	Bacteria	Proteobacteria	Alphaproteobacteria	Rhodobacterales	Rhodobacteraceae	Tabrizicola
1173	sample	91	109	102	0	0	0	107	138	112	184	215	161	0	80	90	0	0	0	0	0	0	0	0	0	0	0	0	0	0	0	0	0	0	0	0	0	1389	Bacteria	Myxococcota	Polyangia	Haliangiales	Haliangiaceae	Haliangium
1174	sample	65	68	113	221	258	375	0	46	94	0	0	0	0	0	0	0	0	0	0	0	0	0	0	0	0	0	0	0	0	0	0	0	0	0	0	0	1240	Bacteria	Proteobacteria	Alphaproteobacteria	Caulobacterales	Caulobacteraceae	Brevundimonas
1175	sample	0	0	0	0	0	0	0	0	0	0	0	0	0	0	0	0	0	0	0	0	0	0	0	0	0	0	0	0	0	0	511	218	182	298	87	218	1514	Bacteria	Actinobacteriota	Actinobacteria	Corynebacteriales	Mycobacteriaceae	Mycobacterium
1176	sample	72	47	44	442	366	321	67	52	58	0	0	0	0	0	0	0	0	0	0	0	0	0	0	0	0	0	0	0	0	0	0	0	0	0	0	0	1469	Bacteria	Proteobacteria	Alphaproteobacteria	Rhizobiales	NA	NA
1177	sample	0	0	0	0	0	0	0	0	0	0	0	0	269	206	186	255	324	272	0	0	0	0	0	0	0	0	0	0	0	0	0	0	0	0	0	0	1512	Bacteria	Proteobacteria	Gammaproteobacteria	Burkholderiales	NA	NA
1178	sample	262	248	293	0	0	0	75	54	41	0	0	0	0	0	0	0	0	0	0	0	0	0	0	0	0	0	0	0	0	0	0	0	0	0	0	0	973	Bacteria	Verrucomicrobiota	Verrucomicrobiae	Verrucomicrobiales	Verrucomicrobiaceae	NA
1179	sample	0	0	0	0	0	0	0	0	0	0	0	0	0	0	0	0	0	0	20	25	26	12	16	20	55	85	39	389	425	339	0	18	0	9	25	8	1511	Bacteria	Bacteroidota	Bacteroidia	Chitinophagales	Saprospiraceae	NA
1180	sample	0	0	42	0	0	0	52	27	49	140	148	128	194	201	206	0	141	182	0	0	0	0	0	0	0	0	0	0	0	0	0	0	0	0	0	0	1510	Bacteria	Planctomycetota	Planctomycetes	Pirellulales	Pirellulaceae	Pir4 lineage
1181	sample	0	0	0	0	0	0	0	0	0	0	0	0	0	0	0	0	0	0	22	10	12	0	0	0	71	72	95	424	403	400	0	0	0	0	0	0	1509	Bacteria	Chloroflexi	Anaerolineae	Ardenticatenales	Ardenticatenaceae	NA
1182	sample	0	0	0	0	0	0	0	0	0	0	0	0	0	0	0	0	0	0	0	0	0	14	26	48	197	235	187	254	282	266	0	0	0	0	0	0	1509	Bacteria	Proteobacteria	Gammaproteobacteria	Oceanospirillales	NA	NA
1183	sample	210	252	293	0	0	0	0	67	0	60	83	49	0	0	0	0	0	0	0	0	0	0	0	0	0	0	0	0	0	0	0	0	0	0	0	0	1014	Bacteria	Proteobacteria	Gammaproteobacteria	Burkholderiales	Comamonadaceae	NA
1184	sample	0	0	0	0	0	0	0	0	0	0	0	0	0	0	0	0	0	0	0	0	0	0	0	18	43	44	30	109	100	70	462	201	109	143	40	137	1506	Bacteria	Bacteroidota	Bacteroidia	Flavobacteriales	Flavobacteriaceae	Flavobacterium
1185	sample	284	211	181	179	172	140	0	0	0	0	0	0	0	0	0	0	0	0	0	0	0	0	0	0	0	0	0	0	0	0	0	0	0	0	0	0	1167	Bacteria	Patescibacteria	Gracilibacteria	NA	NA	NA
1186	sample	0	0	0	586	408	303	85	0	61	0	0	0	0	0	58	0	0	0	0	0	0	0	0	0	0	0	0	0	0	0	0	0	0	0	0	0	1501	Bacteria	Proteobacteria	Alphaproteobacteria	Sphingomonadales	Sphingomonadaceae	Novosphingobium
1187	sample	0	40	0	0	0	26	181	155	154	171	212	220	0	0	0	109	67	165	0	0	0	0	0	0	0	0	0	0	0	0	0	0	0	0	0	0	1500	Bacteria	Proteobacteria	Alphaproteobacteria	Rhodobacterales	Rhodobacteraceae	NA
1188	sample	28	0	12	37	0	0	88	137	109	239	286	279	0	0	0	111	0	166	0	0	0	0	0	0	0	0	0	0	0	0	0	0	0	0	0	0	1492	Bacteria	Bacteroidota	Bacteroidia	Chitinophagales	Saprospiraceae	Aureispira
1189	sample	0	0	0	0	0	0	0	0	0	0	0	0	0	0	0	0	0	0	384	368	541	0	0	0	0	0	0	0	0	0	48	24	25	41	39	28	1498	Bacteria	Myxococcota	Myxococcia	Myxococcales	Myxococcaceae	P3OB-42
1190	sample	0	0	0	0	0	0	0	0	0	139	173	149	241	243	107	147	122	175	0	0	0	0	0	0	0	0	0	0	0	0	0	0	0	0	0	0	1496	Bacteria	Proteobacteria	Alphaproteobacteria	Rhizobiales	Rhizobiales Incertae Sedis	Nordella
1191	sample	0	0	78	441	440	391	0	0	0	0	0	0	0	0	0	0	0	0	0	0	0	0	0	0	0	0	0	0	0	0	0	0	0	0	0	0	1350	Bacteria	Bacteroidota	Bacteroidia	Chitinophagales	Saprospiraceae	NA
1192	sample	110	119	125	0	0	0	117	95	83	123	190	196	0	0	0	0	0	78	0	0	0	0	0	0	0	0	0	0	0	0	0	0	0	0	0	0	1236	Bacteria	Proteobacteria	Alphaproteobacteria	Rhodobacterales	Rhodobacteraceae	Defluviimonas
1193	sample	0	0	0	0	0	0	0	0	75	103	99	185	247	242	151	145	123	123	0	0	0	0	0	0	0	0	0	0	0	0	0	0	0	0	0	0	1493	Bacteria	Actinobacteriota	Actinobacteria	Corynebacteriales	Mycobacteriaceae	Mycobacterium
1194	sample	0	0	0	0	0	70	222	190	187	263	248	220	0	92	0	0	0	0	0	0	0	0	0	0	0	0	0	0	0	0	0	0	0	0	0	0	1492	Bacteria	Verrucomicrobiota	Verrucomicrobiae	Verrucomicrobiales	Rubritaleaceae	Luteolibacter
1196	sample	0	0	0	0	0	0	0	0	0	0	0	0	343	616	532	0	0	0	0	0	0	0	0	0	0	0	0	0	0	0	0	0	0	0	0	0	1491	Bacteria	Bacteroidota	Bacteroidia	Chitinophagales	Saprospiraceae	NA
1197	sample	76	113	146	0	0	0	0	0	68	0	0	0	192	136	129	72	113	110	0	0	0	0	0	0	0	0	0	0	0	0	0	0	0	0	0	0	1155	Bacteria	Proteobacteria	Gammaproteobacteria	Burkholderiales	Sutterellaceae	AAP99
1198	sample	0	0	0	0	9	0	328	262	245	212	226	203	0	0	0	0	0	0	0	0	0	0	0	0	0	0	0	0	0	0	0	0	0	0	0	0	1485	Bacteria	Bacteroidota	Bacteroidia	Chitinophagales	Chitinophagaceae	Terrimonas
1199	sample	212	157	162	205	193	235	0	0	0	0	0	0	0	0	0	0	0	0	0	0	0	0	0	0	0	0	0	0	0	0	0	0	0	0	0	0	1164	Bacteria	Bacteroidota	Bacteroidia	Chitinophagales	NA	NA
1200	sample	0	97	0	0	0	20	0	151	93	235	241	282	0	121	0	0	57	0	0	0	0	0	0	0	0	0	0	0	0	0	0	0	0	0	0	0	1297	Bacteria	Planctomycetota	Planctomycetes	Planctomycetales	Rubinisphaeraceae	NA
1201	sample	0	0	0	521	333	292	87	112	83	0	0	0	0	0	56	0	0	0	0	0	0	0	0	0	0	0	0	0	0	0	0	0	0	0	0	0	1484	Bacteria	Proteobacteria	Alphaproteobacteria	Sphingomonadales	Sphingomonadaceae	Novosphingobium
1202	sample	0	0	0	421	349	274	139	159	139	0	0	0	0	0	0	0	0	0	0	0	0	0	0	0	0	0	0	0	0	0	0	0	0	0	0	0	1481	Bacteria	Proteobacteria	Gammaproteobacteria	Burkholderiales	Chromobacteriaceae	Vogesella
1203	sample	255	220	323	161	0	0	0	0	0	0	0	0	0	82	0	0	0	0	0	0	0	0	0	0	0	0	0	0	0	0	0	0	0	0	0	0	1041	Bacteria	Proteobacteria	Gammaproteobacteria	Xanthomonadales	Xanthomonadaceae	Pseudoxanthomonas
1204	sample	0	0	0	0	0	0	0	0	0	0	0	0	0	0	0	0	0	0	0	0	0	0	0	0	0	0	0	0	0	0	446	319	306	150	76	179	1476	Bacteria	Verrucomicrobiota	Verrucomicrobiae	Pedosphaerales	Pedosphaeraceae	SH3-11
1205	sample	0	47	0	460	412	250	95	137	74	0	0	0	0	0	0	0	0	0	0	0	0	0	0	0	0	0	0	0	0	0	0	0	0	0	0	0	1475	Bacteria	Proteobacteria	Gammaproteobacteria	Burkholderiales	Chromobacteriaceae	Vogesella
1206	sample	214	190	195	0	0	0	190	131	0	133	0	0	0	0	0	0	0	0	0	0	0	0	0	0	0	0	0	0	0	0	0	0	0	0	0	0	1053	Bacteria	Proteobacteria	Gammaproteobacteria	Burkholderiales	Comamonadaceae	NA
1207	sample	83	0	0	0	0	0	147	125	140	0	0	0	141	146	67	204	178	150	0	0	0	0	0	0	0	0	0	0	0	0	0	0	0	0	0	0	1381	Bacteria	Bacteroidota	Bacteroidia	Flavobacteriales	Flavobacteriaceae	Flavobacterium
1209	sample	0	0	0	128	0	0	213	220	198	251	238	223	0	0	0	0	0	0	0	0	0	0	0	0	0	0	0	0	0	0	0	0	0	0	0	0	1471	Bacteria	Bacteroidota	Bacteroidia	Chitinophagales	Chitinophagaceae	NA
1210	sample	0	0	0	0	0	0	0	0	0	0	0	0	0	0	0	0	0	0	0	0	0	332	256	221	89	225	126	65	86	70	0	0	0	0	0	0	1470	Bacteria	Bacteroidota	Bacteroidia	Chitinophagales	NA	NA
1211	sample	0	0	0	370	359	265	161	156	157	0	0	0	0	0	0	0	0	0	0	0	0	0	0	0	0	0	0	0	0	0	0	0	0	0	0	0	1468	Bacteria	Bacteroidota	Bacteroidia	Sphingobacteriales	env.OPS 17	NA
1212	sample	70	82	65	0	0	0	106	116	102	242	190	149	0	103	91	0	0	0	0	0	0	0	0	0	0	0	0	0	0	0	0	0	0	0	0	0	1316	Bacteria	Myxococcota	Polyangia	Haliangiales	Haliangiaceae	Haliangium
1213	sample	0	58	57	0	0	0	0	0	0	66	88	108	75	122	103	210	225	284	0	0	0	0	0	0	0	0	0	0	0	0	0	0	0	0	0	0	1396	Bacteria	Acidobacteriota	Vicinamibacteria	Vicinamibacterales	Vicinamibacteraceae	NA
1214	sample	0	0	0	0	0	0	0	0	0	0	0	0	0	0	0	0	0	0	0	0	0	0	0	0	0	0	0	0	0	48	400	337	321	169	68	123	1466	Bacteria	Bacteroidota	Bacteroidia	Chitinophagales	Chitinophagaceae	Terrimonas
1215	sample	0	0	0	0	0	0	138	0	0	163	153	224	229	213	236	0	0	106	0	0	0	0	0	0	0	0	0	0	0	0	0	0	0	0	0	0	1462	Bacteria	Proteobacteria	Alphaproteobacteria	Rickettsiales	Rickettsiaceae	Candidatus Megaira
1216	sample	0	0	0	0	0	0	0	0	0	0	0	0	0	0	0	0	0	0	0	0	0	0	0	0	13	10	39	297	533	570	0	0	0	0	0	0	1462	Bacteria	Myxococcota	Myxococcia	Myxococcales	Myxococcaceae	P3OB-42
1217	sample	0	0	0	0	0	0	0	0	0	0	0	0	0	0	0	0	0	0	0	0	0	0	0	0	0	0	0	0	0	0	265	302	254	270	175	194	1460	Bacteria	Proteobacteria	Gammaproteobacteria	Burkholderiales	Comamonadaceae	Rubrivivax
1218	sample	74	57	0	452	340	307	66	59	62	0	0	0	0	0	0	0	0	0	0	0	0	0	0	0	0	0	0	0	0	0	0	0	0	0	0	0	1417	Bacteria	Proteobacteria	Alphaproteobacteria	Rhizobiales	Rhizobiaceae	NA
1219	sample	0	37	47	0	30	0	35	0	0	0	0	0	283	211	168	305	173	169	0	0	0	0	0	0	0	0	0	0	0	0	0	0	0	0	0	0	1458	Bacteria	Verrucomicrobiota	Verrucomicrobiae	Verrucomicrobiales	Verrucomicrobiaceae	NA
1220	sample	0	0	0	0	0	0	0	0	0	0	0	0	218	178	289	338	238	197	0	0	0	0	0	0	0	0	0	0	0	0	0	0	0	0	0	0	1458	Bacteria	Proteobacteria	Alphaproteobacteria	Sphingomonadales	Sphingomonadaceae	Novosphingobium
1221	sample	0	0	0	0	0	0	0	0	0	0	0	0	0	0	0	0	0	0	20	0	21	0	0	0	0	0	0	13	21	18	220	183	99	344	196	320	1455	Bacteria	Verrucomicrobiota	Verrucomicrobiae	Pedosphaerales	Pedosphaeraceae	NA
1222	sample	0	0	0	0	0	0	0	0	0	0	0	0	0	0	0	0	0	0	0	0	0	180	170	522	65	111	46	15	19	15	106	41	44	44	40	36	1454	Bacteria	Bdellovibrionota	Oligoflexia	0319-6G20	NA	NA
1223	sample	304	249	247	93	80	67	0	0	0	0	0	0	0	0	0	0	0	0	0	0	0	0	0	0	0	0	0	0	0	0	0	0	0	0	0	0	1040	Bacteria	Proteobacteria	Gammaproteobacteria	Burkholderiales	Comamonadaceae	Ideonella
1224	sample	64	107	105	0	0	0	98	90	128	156	130	126	0	0	67	0	65	93	0	0	0	0	0	0	0	0	0	0	0	0	0	0	0	0	0	0	1229	Bacteria	Proteobacteria	Alphaproteobacteria	Rhodobacterales	Rhodobacteraceae	Tabrizicola
1225	sample	0	0	0	0	0	0	0	0	0	0	0	0	0	0	0	0	0	0	15	12	0	0	0	0	214	394	326	53	0	29	110	109	62	47	29	49	1449	Bacteria	Proteobacteria	Gammaproteobacteria	Aeromonadales	Aeromonadaceae	Aeromonas
1226	sample	0	0	0	0	0	0	0	0	0	0	0	0	0	0	0	0	0	0	0	0	0	0	0	0	0	0	0	0	0	0	553	464	167	111	51	102	1448	Bacteria	Bacteroidota	Bacteroidia	Flavobacteriales	Flavobacteriaceae	Flavobacterium
1227	sample	0	0	0	0	0	0	111	108	141	323	409	355	0	0	0	0	0	0	0	0	0	0	0	0	0	0	0	0	0	0	0	0	0	0	0	0	1447	Bacteria	Planctomycetota	Planctomycetes	Gemmatales	Gemmataceae	Telmatocola
1228	sample	154	178	155	0	0	25	158	0	96	141	85	113	0	0	0	0	0	0	0	0	0	0	0	0	0	0	0	0	0	0	0	0	0	0	0	0	1105	Bacteria	Bacteroidota	Bacteroidia	Chitinophagales	Saprospiraceae	NA
1229	sample	290	182	169	171	162	138	0	0	0	0	0	34	0	0	0	0	0	0	0	0	0	0	0	0	0	0	0	0	0	0	0	0	0	0	0	0	1146	Bacteria	Patescibacteria	Gracilibacteria	NA	NA	NA
1230	sample	0	0	0	0	0	0	0	0	0	0	0	0	0	0	0	0	0	0	0	0	0	0	0	0	0	0	0	0	0	0	301	257	145	250	284	209	1446	Bacteria	Bacteroidota	Bacteroidia	Cytophagales	Microscillaceae	NA
1231	sample	0	0	0	246	268	475	173	146	137	0	0	0	0	0	0	0	0	0	0	0	0	0	0	0	0	0	0	0	0	0	0	0	0	0	0	0	1445	Bacteria	Proteobacteria	Alphaproteobacteria	Sphingomonadales	Sphingomonadaceae	Novosphingobium
1232	sample	0	0	0	0	0	0	0	0	0	0	0	0	0	0	0	0	0	0	47	31	40	202	165	247	132	80	97	149	149	105	0	0	0	0	0	0	1444	Bacteria	Proteobacteria	Alphaproteobacteria	Caulobacterales	Caulobacteraceae	Phenylobacterium
1233	sample	0	0	0	0	0	0	0	0	0	0	0	0	0	0	0	0	0	0	29	46	39	0	0	0	52	92	64	150	137	113	185	155	93	124	65	99	1443	Bacteria	Bacteroidota	Bacteroidia	Flavobacteriales	NS9 marine group	NA
1234	sample	0	0	0	0	0	0	0	0	0	0	0	0	217	303	263	188	221	251	0	0	0	0	0	0	0	0	0	0	0	0	0	0	0	0	0	0	1443	Bacteria	Planctomycetota	Planctomycetes	Planctomycetales	Rubinisphaeraceae	NA
1235	sample	220	209	250	0	0	0	0	58	88	0	0	0	0	0	65	0	0	49	0	0	0	0	0	0	0	0	0	0	0	0	0	0	0	0	0	0	939	Bacteria	Verrucomicrobiota	Verrucomicrobiae	Verrucomicrobiales	Verrucomicrobiaceae	NA
1236	sample	0	0	0	425	442	221	144	71	106	0	0	0	0	0	0	0	0	0	0	0	0	0	0	0	0	0	0	0	0	0	0	0	0	0	0	0	1409	Bacteria	Bacteroidota	Bacteroidia	Chitinophagales	NA	NA
1237	sample	159	179	197	0	0	0	66	0	63	125	111	79	0	0	0	0	0	0	0	0	0	0	0	0	0	0	0	0	0	0	0	0	0	0	0	0	979	Bacteria	Proteobacteria	Gammaproteobacteria	Xanthomonadales	Rhodanobacteraceae	NA
1238	sample	0	167	0	0	0	0	28	33	0	85	123	0	41	0	39	274	112	216	0	0	0	0	0	0	0	0	0	0	0	0	0	0	0	0	0	0	1118	Bacteria	Proteobacteria	Gammaproteobacteria	Xanthomonadales	Rhodanobacteraceae	Tahibacter
1239	sample	0	0	0	0	0	0	0	0	0	0	0	0	0	0	0	0	0	0	11	8	9	0	0	0	0	0	0	5	7	6	216	214	98	275	306	281	1436	Bacteria	Proteobacteria	Gammaproteobacteria	Burkholderiales	Comamonadaceae	Limnohabitans
1240	sample	0	0	0	0	0	0	0	0	0	0	0	0	168	281	269	260	236	222	0	0	0	0	0	0	0	0	0	0	0	0	0	0	0	0	0	0	1436	Bacteria	Bacteroidota	Bacteroidia	Chitinophagales	Saprospiraceae	NA
1241	sample	0	0	0	0	0	0	0	0	0	0	0	0	392	185	155	326	109	267	0	0	0	0	0	0	0	0	0	0	0	0	0	0	0	0	0	0	1434	Bacteria	Proteobacteria	Alphaproteobacteria	NA	NA	NA
1242	sample	0	0	0	0	0	0	151	141	155	211	217	170	0	0	0	148	117	123	0	0	0	0	0	0	0	0	0	0	0	0	0	0	0	0	0	0	1433	Bacteria	Myxococcota	Polyangia	Haliangiales	Haliangiaceae	Haliangium
1243	sample	0	0	0	0	0	0	256	221	217	254	254	224	0	0	0	0	0	6	0	0	0	0	0	0	0	0	0	0	0	0	0	0	0	0	0	0	1432	Bacteria	Proteobacteria	Gammaproteobacteria	Xanthomonadales	Xanthomonadaceae	Arenimonas
1244	sample	139	137	111	186	223	172	0	0	0	0	0	0	0	0	55	0	0	0	0	0	0	0	0	0	0	0	0	0	0	0	0	0	0	0	0	0	1023	Bacteria	Proteobacteria	Alphaproteobacteria	Rhizobiales	Rhizobiales Incertae Sedis	NA
1245	sample	0	0	0	0	0	0	0	0	0	0	0	0	0	0	0	0	0	0	253	286	249	137	132	260	0	79	35	0	0	0	0	0	0	0	0	0	1431	Bacteria	Bacteroidota	Bacteroidia	Flavobacteriales	Crocinitomicaceae	Crocinitomix
1246	sample	209	138	155	0	0	0	95	59	171	0	146	129	0	0	0	0	0	0	0	0	0	0	0	0	0	0	0	0	0	0	0	0	0	0	0	0	1102	Bacteria	Proteobacteria	Gammaproteobacteria	Burkholderiales	Comamonadaceae	NA
1247	sample	61	0	56	0	0	0	0	0	0	0	0	0	221	225	210	276	232	148	0	0	0	0	0	0	0	0	0	0	0	0	0	0	0	0	0	0	1429	Bacteria	Verrucomicrobiota	Verrucomicrobiae	Opitutales	Opitutaceae	IMCC26134
1248	sample	0	0	0	0	0	0	0	0	0	0	0	0	0	0	0	0	0	0	0	0	0	0	0	0	91	91	75	188	132	146	186	99	110	145	37	127	1427	Bacteria	Proteobacteria	Gammaproteobacteria	Xanthomonadales	Xanthomonadaceae	Lysobacter
1249	sample	0	0	0	0	0	0	101	71	62	113	139	111	179	177	167	93	50	163	0	0	0	0	0	0	0	0	0	0	0	0	0	0	0	0	0	0	1426	Bacteria	Verrucomicrobiota	Verrucomicrobiae	Pedosphaerales	Pedosphaeraceae	SH3-11
1250	sample	275	278	247	0	0	54	0	0	0	0	0	0	0	64	49	0	0	0	0	0	0	0	0	0	0	0	0	0	0	0	0	0	0	0	0	0	967	Bacteria	Verrucomicrobiota	Verrucomicrobiae	Verrucomicrobiales	Verrucomicrobiaceae	NA
1251	sample	0	0	0	0	0	0	0	0	0	0	0	0	0	0	0	0	0	0	0	0	0	0	0	0	82	86	18	393	549	296	0	0	0	0	0	0	1424	Bacteria	Myxococcota	Polyangia	Nannocystales	Nannocystaceae	NA
1252	sample	0	0	0	0	0	0	0	0	0	0	0	0	0	0	0	0	0	0	0	0	0	0	0	0	211	377	259	0	39	0	125	123	54	93	53	89	1423	Bacteria	Proteobacteria	Gammaproteobacteria	Aeromonadales	Aeromonadaceae	Aeromonas
1253	sample	159	133	180	0	0	0	0	40	0	95	93	66	56	80	67	0	31	158	0	0	0	0	0	0	0	0	0	0	0	0	0	0	0	0	0	0	1158	Bacteria	Proteobacteria	Gammaproteobacteria	Xanthomonadales	Rhodanobacteraceae	Ahniella
1254	sample	0	0	0	0	0	0	0	0	0	0	0	0	0	0	0	0	0	0	340	294	324	70	99	71	80	71	72	0	0	0	0	0	0	0	0	0	1421	Bacteria	Proteobacteria	Alphaproteobacteria	Rhizobiales	Rhizobiaceae	Shinella
1255	sample	197	155	90	136	112	154	83	66	92	0	0	0	0	0	0	0	0	0	0	0	0	0	0	0	0	0	0	0	0	0	0	0	0	0	0	0	1085	Bacteria	Proteobacteria	Gammaproteobacteria	Burkholderiales	Comamonadaceae	Malikia
1256	sample	0	74	122	201	210	155	137	0	0	136	213	115	0	0	0	16	0	39	0	0	0	0	0	0	0	0	0	0	0	0	0	0	0	0	0	0	1418	Bacteria	Actinobacteriota	Acidimicrobiia	NA	NA	NA
1257	sample	0	0	0	0	0	0	0	0	0	0	0	0	0	0	0	0	0	0	95	108	122	56	53	72	132	131	144	154	200	151	0	0	0	0	0	0	1418	Bacteria	Proteobacteria	Alphaproteobacteria	Rhodobacterales	Rhodobacteraceae	NA
1258	sample	0	0	0	0	0	0	0	105	0	197	270	209	0	0	0	259	138	239	0	0	0	0	0	0	0	0	0	0	0	0	0	0	0	0	0	0	1417	Bacteria	Nitrospirota	Nitrospiria	Nitrospirales	Nitrospiraceae	Nitrospira
1259	sample	0	0	63	524	340	310	66	0	0	0	0	0	0	0	70	0	0	0	0	0	0	0	0	0	0	0	0	0	0	0	0	0	0	0	0	0	1373	Bacteria	Proteobacteria	Alphaproteobacteria	Sphingomonadales	Sphingomonadaceae	Novosphingobium
1260	sample	0	0	162	0	0	0	107	131	181	166	207	214	0	0	0	0	0	0	0	0	0	0	0	0	0	0	0	0	0	0	0	0	0	0	0	0	1168	Bacteria	Proteobacteria	Gammaproteobacteria	Burkholderiales	Nitrosomonadaceae	Nitrosomonas
1261	sample	112	151	177	0	0	0	86	70	0	209	177	89	0	0	0	0	0	0	0	0	0	0	0	0	0	0	0	0	0	0	0	0	0	0	0	0	1071	Bacteria	Proteobacteria	Gammaproteobacteria	Burkholderiales	Comamonadaceae	NA
1262	sample	0	0	0	0	0	0	0	0	0	0	0	0	282	254	199	246	205	229	0	0	0	0	0	0	0	0	0	0	0	0	0	0	0	0	0	0	1415	Bacteria	Verrucomicrobiota	Verrucomicrobiae	Pedosphaerales	Pedosphaeraceae	DEV114
1263	sample	0	0	0	0	0	0	0	0	0	0	0	0	0	0	0	0	0	0	148	104	167	6	8	0	33	37	43	138	128	90	149	101	98	65	50	49	1414	Bacteria	Planctomycetota	OM190	NA	NA	NA
1264	sample	0	0	0	0	0	0	0	0	0	0	0	0	0	0	0	0	0	0	308	260	253	7	0	13	60	78	60	104	116	66	27	22	14	5	10	11	1414	Bacteria	Bacteroidota	Bacteroidia	Chitinophagales	NA	NA
1265	sample	91	0	0	0	41	0	205	207	218	239	185	179	0	0	0	0	0	0	0	0	0	0	0	0	0	0	0	0	0	0	0	0	0	0	0	0	1365	Bacteria	Bacteroidota	Bacteroidia	Chitinophagales	Chitinophagaceae	NA
1266	sample	0	0	0	0	0	0	0	0	0	0	0	0	0	0	0	0	0	0	14	10	11	0	4	0	92	87	97	268	343	377	10	13	24	20	19	24	1413	Bacteria	Gemmatimonadota	Gemmatimonadetes	Gemmatimonadales	Gemmatimonadaceae	NA
1267	sample	0	0	0	0	0	0	0	0	0	0	0	0	0	0	0	0	0	0	0	0	0	0	0	0	0	0	0	0	0	0	284	242	171	241	246	228	1412	Bacteria	Proteobacteria	Alphaproteobacteria	Rhodobacterales	Rhodobacteraceae	Pseudorhodobacter
1268	sample	79	0	0	316	338	277	129	119	154	0	0	0	0	0	0	0	0	0	0	0	0	0	0	0	0	0	0	0	0	0	0	0	0	0	0	0	1412	Bacteria	Bacteroidota	Bacteroidia	Sphingobacteriales	env.OPS 17	NA
1269	sample	144	214	165	141	98	176	0	0	107	0	0	29	0	0	0	0	0	0	0	0	0	0	0	0	0	0	0	0	0	0	0	0	0	0	0	0	1074	Bacteria	Bacteroidota	Bacteroidia	Flavobacteriales	Crocinitomicaceae	Crocinitomix
1270	sample	144	0	85	75	98	114	155	143	155	189	104	147	0	0	0	0	0	0	0	0	0	0	0	0	0	0	0	0	0	0	0	0	0	0	0	0	1409	Bacteria	Proteobacteria	Gammaproteobacteria	Burkholderiales	Comamonadaceae	Rhodoferax
1271	sample	49	92	103	187	240	328	49	87	0	0	0	0	0	0	0	0	0	0	0	0	0	0	0	0	0	0	0	0	0	0	0	0	0	0	0	0	1135	Bacteria	Proteobacteria	Alphaproteobacteria	Caulobacterales	Caulobacteraceae	Brevundimonas
1272	sample	0	0	0	0	0	0	0	0	0	0	0	0	0	0	0	0	0	0	0	0	0	0	0	0	0	0	0	0	0	0	67	99	108	434	407	293	1408	Bacteria	Gemmatimonadota	Gemmatimonadetes	Gemmatimonadales	Gemmatimonadaceae	NA
1273	sample	177	193	176	0	0	0	0	78	97	132	112	88	0	0	0	0	0	0	0	0	0	0	0	0	0	0	0	0	0	0	0	0	0	0	0	0	1053	Bacteria	Bacteroidota	Bacteroidia	Cytophagales	Spirosomaceae	Rudanella
1274	sample	0	0	0	350	283	306	144	192	132	0	0	0	0	0	0	0	0	0	0	0	0	0	0	0	0	0	0	0	0	0	0	0	0	0	0	0	1407	Bacteria	Proteobacteria	Gammaproteobacteria	Burkholderiales	Comamonadaceae	Sphaerotilus
1275	sample	50	0	0	0	0	9	46	0	0	0	44	0	202	187	132	229	194	243	0	0	0	0	0	0	0	0	0	0	0	0	0	0	0	0	0	0	1336	Bacteria	Bacteroidota	Bacteroidia	Bacteroidetes VC2.1 Bac22	NA	NA
1276	sample	143	163	0	50	0	0	99	110	0	124	0	0	194	129	62	78	110	143	0	0	0	0	0	0	0	0	0	0	0	0	0	0	0	0	0	0	1405	Bacteria	Planctomycetota	OM190	NA	NA	NA
1277	sample	0	47	55	99	92	58	295	212	271	93	85	57	0	0	0	0	0	0	0	0	0	0	0	0	0	0	0	0	0	0	0	0	0	0	0	0	1364	Bacteria	Proteobacteria	Alphaproteobacteria	Rhodobacterales	Rhodobacteraceae	Pseudorhodobacter
1278	sample	350	247	256	0	0	0	0	0	0	0	0	0	0	0	0	0	0	0	0	0	0	0	0	0	0	0	0	0	0	0	0	0	0	0	0	0	853	Bacteria	Bacteroidota	Bacteroidia	Chitinophagales	Saprospiraceae	NA
1279	sample	0	0	0	0	0	0	0	0	0	0	0	0	0	0	0	0	0	0	563	383	265	29	15	12	0	17	0	0	0	0	0	49	0	35	34	0	1402	Bacteria	Proteobacteria	Gammaproteobacteria	Burkholderiales	NA	NA
1280	sample	0	0	0	0	0	0	90	0	0	195	122	134	94	121	127	143	173	201	0	0	0	0	0	0	0	0	0	0	0	0	0	0	0	0	0	0	1400	Bacteria	Nitrospirota	Nitrospiria	Nitrospirales	Nitrospiraceae	Nitrospira
1281	sample	0	0	0	0	0	0	0	0	0	0	0	0	0	0	0	0	0	0	0	0	0	0	0	0	0	0	0	0	0	0	245	177	170	320	257	231	1400	Bacteria	Verrucomicrobiota	Verrucomicrobiae	Verrucomicrobiales	Verrucomicrobiaceae	Prosthecobacter
1282	sample	57	101	104	0	0	0	85	61	135	179	202	138	0	0	0	0	0	0	0	0	0	0	0	0	0	0	0	0	0	0	0	0	0	0	0	0	1062	Bacteria	Proteobacteria	Gammaproteobacteria	Xanthomonadales	Xanthomonadaceae	Thermomonas
1283	sample	0	0	0	0	0	0	0	0	0	0	0	0	0	0	0	0	0	0	24	14	25	0	0	0	38	58	42	320	358	288	30	20	34	65	39	44	1399	Bacteria	Proteobacteria	Gammaproteobacteria	Gammaproteobacteria Incertae Sedis	Unknown Family	Acidibacter
1284	sample	161	140	143	0	0	0	0	0	0	0	0	0	105	87	82	109	159	143	0	0	0	0	0	0	0	0	0	0	0	0	0	0	0	0	0	0	1129	Bacteria	Bacteroidota	Bacteroidia	Chitinophagales	Saprospiraceae	NA
1285	sample	242	137	227	54	0	105	82	74	67	0	48	39	0	0	0	0	0	0	0	0	0	0	0	0	0	0	0	0	0	0	0	0	0	0	0	0	1075	Bacteria	Proteobacteria	Gammaproteobacteria	Xanthomonadales	Xanthomonadaceae	Pseudoxanthomonas
1286	sample	0	0	75	0	0	0	185	135	146	0	0	0	78	110	101	193	178	137	0	0	0	0	0	0	0	0	0	0	0	0	0	0	0	0	0	0	1338	Bacteria	Bacteroidota	Bacteroidia	Flavobacteriales	Flavobacteriaceae	Flavobacterium
1287	sample	0	0	0	0	0	0	0	0	0	0	0	0	0	0	0	0	0	0	314	414	348	0	0	0	34	34	27	69	63	92	0	0	0	0	0	0	1395	Bacteria	Proteobacteria	Alphaproteobacteria	Rhizobiales	Rhizobiaceae	Shinella
1289	sample	0	0	0	0	0	0	268	201	128	209	252	303	0	0	0	0	0	22	0	0	0	0	0	0	0	0	0	0	0	0	0	0	0	0	0	0	1383	Bacteria	Patescibacteria	Gracilibacteria	Absconditabacteriales (SR1)	NA	NA
1290	sample	91	66	61	317	317	250	58	50	51	0	0	0	0	0	0	0	0	0	0	0	0	0	0	0	0	0	0	0	0	0	0	0	0	0	0	0	1261	Bacteria	Bacteroidota	Bacteroidia	Flavobacteriales	Flavobacteriaceae	Flavobacterium
1291	sample	41	0	0	0	0	0	0	64	0	128	190	136	0	145	174	184	167	163	0	0	0	0	0	0	0	0	0	0	0	0	0	0	0	0	0	0	1392	Bacteria	Verrucomicrobiota	Verrucomicrobiae	Pedosphaerales	Pedosphaeraceae	NA
1292	sample	0	0	0	0	0	0	0	0	0	0	0	0	0	0	0	0	0	0	0	11	9	0	0	0	21	31	52	363	337	281	15	21	12	85	83	70	1391	Bacteria	Myxococcota	Polyangia	Haliangiales	Haliangiaceae	Haliangium
1293	sample	0	0	0	0	98	64	207	178	179	239	254	169	0	0	0	0	0	0	0	0	0	0	0	0	0	0	0	0	0	0	0	0	0	0	0	0	1388	Bacteria	Bacteroidota	Bacteroidia	Chitinophagales	Chitinophagaceae	NA
1294	sample	163	133	80	133	129	165	109	79	105	0	0	0	0	0	0	0	0	0	0	0	0	0	0	0	0	0	0	0	0	0	0	0	0	0	0	0	1096	Bacteria	Proteobacteria	Gammaproteobacteria	Burkholderiales	Comamonadaceae	Malikia
1295	sample	0	0	0	0	0	0	0	0	0	0	0	0	0	0	0	0	0	0	37	19	38	630	239	332	21	29	33	4	0	0	0	0	5	0	0	0	1387	Bacteria	Proteobacteria	Alphaproteobacteria	Caulobacterales	Hyphomonadaceae	UKL13-1
1296	sample	0	0	0	0	0	0	0	0	0	0	0	0	0	0	0	0	0	0	0	0	0	0	0	0	0	0	0	0	0	0	436	271	241	121	114	203	1386	Bacteria	Bacteroidota	Bacteroidia	Sphingobacteriales	Sphingobacteriaceae	Pedobacter
1297	sample	0	0	0	0	21	0	250	231	172	206	242	251	0	0	0	0	0	0	0	0	0	0	0	0	0	0	0	0	0	0	0	0	0	0	0	0	1373	Bacteria	Planctomycetota	Planctomycetes	Planctomycetales	Rubinisphaeraceae	SH-PL14
1298	sample	0	0	0	14	0	0	102	127	89	292	391	369	0	0	0	0	0	0	0	0	0	0	0	0	0	0	0	0	0	0	0	0	0	0	0	0	1384	Bacteria	Planctomycetota	Planctomycetes	Gemmatales	Gemmataceae	Telmatocola
1299	sample	0	0	0	0	0	0	0	0	0	0	0	0	0	0	0	0	0	0	0	0	0	0	0	0	0	0	0	0	0	0	221	173	368	288	48	286	1384	Bacteria	Myxococcota	Polyangia	Nannocystales	Nannocystaceae	Nannocystis
1300	sample	0	123	0	0	0	0	145	0	93	244	234	231	0	0	0	0	0	170	0	0	0	0	0	0	0	0	0	0	0	0	0	0	0	0	0	0	1240	Bacteria	Acidobacteriota	Vicinamibacteria	Vicinamibacterales	Vicinamibacteraceae	NA
1301	sample	0	0	0	0	0	0	0	0	0	0	0	0	304	241	277	194	181	184	0	0	0	0	0	0	0	0	0	0	0	0	0	0	0	0	0	0	1381	Bacteria	Planctomycetota	Planctomycetes	Pirellulales	Pirellulaceae	Blastopirellula
1302	sample	107	161	160	0	0	0	0	51	84	139	129	132	0	61	0	0	0	53	0	0	0	0	0	0	0	0	0	0	0	0	0	0	0	0	0	0	1077	Bacteria	Verrucomicrobiota	Verrucomicrobiae	Verrucomicrobiales	Rubritaleaceae	Luteolibacter
1303	sample	0	0	0	0	0	0	0	0	0	0	0	0	0	0	0	0	0	0	3	9	8	16	11	10	52	106	83	204	161	141	143	72	28	110	118	104	1379	Bacteria	Bacteroidota	Bacteroidia	Chitinophagales	Saprospiraceae	NA
1304	sample	0	0	0	0	0	0	0	0	0	0	0	46	632	0	608	91	0	0	0	0	0	0	0	0	0	0	0	0	0	0	0	0	0	0	0	0	1377	Bacteria	Proteobacteria	Gammaproteobacteria	Aeromonadales	Aeromonadaceae	Aeromonas
1305	sample	0	0	0	0	0	0	86	55	94	168	217	205	0	0	0	170	147	232	0	0	0	0	0	0	0	0	0	0	0	0	0	0	0	0	0	0	1374	Bacteria	Nitrospirota	Nitrospiria	Nitrospirales	Nitrospiraceae	Nitrospira
1306	sample	0	0	0	0	0	0	0	0	0	0	0	0	0	0	0	0	0	0	14	27	25	0	5	0	43	56	43	180	219	178	64	52	47	164	127	130	1374	Bacteria	Proteobacteria	Gammaproteobacteria	Burkholderiales	B1-7BS	NA
1307	sample	141	123	159	54	90	156	74	64	56	0	0	0	0	0	0	0	0	0	0	0	0	0	0	0	0	0	0	0	0	0	0	0	0	0	0	0	917	Bacteria	Proteobacteria	Alphaproteobacteria	Rhizobiales	Rhizobiaceae	Shinella
1308	sample	0	0	0	0	0	0	0	0	0	0	0	0	0	0	0	0	0	0	0	0	0	0	0	0	104	89	94	464	322	196	38	47	0	0	0	18	1372	Bacteria	Bacteroidota	Bacteroidia	Flavobacteriales	Flavobacteriaceae	Flavobacterium
1309	sample	84	78	0	14	0	13	0	0	0	92	99	157	130	132	125	231	106	110	0	0	0	0	0	0	0	0	0	0	0	0	0	0	0	0	0	0	1371	Bacteria	Planctomycetota	Planctomycetes	Pirellulales	Pirellulaceae	Pir4 lineage
1310	sample	40	0	130	149	127	163	33	0	0	0	0	0	162	195	159	0	0	0	0	0	0	0	0	0	0	0	0	0	0	0	0	0	0	0	0	0	1158	Bacteria	Proteobacteria	Gammaproteobacteria	Xanthomonadales	Xanthomonadaceae	NA
1311	sample	154	170	127	0	0	0	81	67	101	134	121	118	0	0	0	0	0	0	0	0	0	0	0	0	0	0	0	0	0	0	0	0	0	0	0	0	1073	Bacteria	Bacteroidota	Bacteroidia	Chitinophagales	Saprospiraceae	Haliscomenobacter
1312	sample	0	0	0	0	0	0	0	0	0	0	0	0	0	0	0	0	0	0	127	147	158	14	0	12	110	125	145	178	188	162	0	0	0	0	0	0	1366	Bacteria	Bacteroidota	Bacteroidia	Chitinophagales	Chitinophagaceae	Ferruginibacter
1313	sample	0	0	0	0	0	0	0	0	0	0	0	0	161	213	171	227	194	400	0	0	0	0	0	0	0	0	0	0	0	0	0	0	0	0	0	0	1366	Bacteria	Acidobacteriota	Blastocatellia	2024-11-01	NA	NA
1314	sample	0	0	0	0	0	0	0	0	0	0	0	0	0	0	0	0	0	0	459	455	366	5	0	0	11	22	6	27	0	14	0	0	0	0	0	0	1365	Bacteria	Proteobacteria	Gammaproteobacteria	Burkholderiales	Nitrosomonadaceae	Nitrosomonas
1315	sample	0	0	0	0	0	0	0	0	0	0	0	0	0	0	0	0	0	0	6	0	4	588	412	161	50	90	52	0	0	0	0	0	0	0	0	0	1363	Bacteria	Bacteroidota	Bacteroidia	Sphingobacteriales	env.OPS 17	NA
1316	sample	0	0	0	184	194	183	256	278	268	0	0	0	0	0	0	0	0	0	0	0	0	0	0	0	0	0	0	0	0	0	0	0	0	0	0	0	1363	Bacteria	Bacteroidota	Bacteroidia	Flavobacteriales	Flavobacteriaceae	Flavobacterium
1317	sample	0	0	0	0	0	0	0	0	0	0	0	0	0	0	0	0	0	0	500	329	533	0	0	0	0	0	0	0	0	0	0	0	0	0	0	0	1362	Bacteria	Bdellovibrionota	Bdellovibrionia	Bdellovibrionales	Bdellovibrionaceae	Bdellovibrio
1318	sample	0	0	0	0	0	0	0	0	0	0	0	0	0	0	0	0	0	0	9	10	0	312	308	229	148	136	103	0	7	12	16	9	9	25	15	12	1360	Bacteria	Myxococcota	Polyangia	Polyangiales	Polyangiaceae	Pajaroellobacter
1319	sample	0	0	0	0	0	0	0	0	0	0	0	0	153	214	107	248	403	235	0	0	0	0	0	0	0	0	0	0	0	0	0	0	0	0	0	0	1360	Bacteria	Bacteroidota	Bacteroidia	Chitinophagales	Saprospiraceae	NA
1320	sample	0	0	0	0	0	0	0	0	0	0	0	0	0	0	0	0	0	0	0	0	0	0	0	0	0	0	0	0	0	0	126	97	77	410	276	374	1360	Bacteria	Verrucomicrobiota	Verrucomicrobiae	Verrucomicrobiales	NA	NA
1321	sample	0	97	0	0	24	0	139	88	167	193	214	182	0	45	0	0	0	107	0	0	0	0	0	0	0	0	0	0	0	0	0	0	0	0	0	0	1256	Bacteria	Myxococcota	Polyangia	Polyangiales	Sandaracinaceae	NA
1322	sample	182	166	151	76	104	178	39	0	74	0	0	0	0	0	0	0	0	0	0	0	0	0	0	0	0	0	0	0	0	0	0	0	0	0	0	0	970	Bacteria	Proteobacteria	Alphaproteobacteria	Rhizobiales	Rhizobiaceae	Shinella
1323	sample	178	181	202	108	0	100	160	0	144	0	0	0	0	0	0	0	0	0	0	0	0	0	0	0	0	0	0	0	0	0	0	0	0	0	0	0	1073	Bacteria	Bacteroidota	Bacteroidia	Cytophagales	Spirosomaceae	Arcicella
1326	sample	174	161	145	0	0	0	229	116	183	0	0	0	0	0	0	0	0	0	0	0	0	0	0	0	0	0	0	0	0	0	0	0	0	0	0	0	1008	Bacteria	Proteobacteria	Alphaproteobacteria	Rhodobacterales	Rhodobacteraceae	Gemmobacter
1327	sample	0	0	0	124	115	0	329	346	443	0	0	0	0	0	0	0	0	0	0	0	0	0	0	0	0	0	0	0	0	0	0	0	0	0	0	0	1357	Bacteria	Proteobacteria	Gammaproteobacteria	Burkholderiales	Comamonadaceae	Hydrogenophaga
1328	sample	0	0	0	0	0	0	0	0	0	0	0	0	0	0	0	0	0	0	0	0	0	0	0	61	205	285	159	183	148	138	62	19	11	12	51	20	1354	Bacteria	Proteobacteria	Gammaproteobacteria	Burkholderiales	Oxalobacteraceae	Undibacterium
1329	sample	0	0	0	132	176	133	236	133	166	198	178	0	0	0	0	0	0	0	0	0	0	0	0	0	0	0	0	0	0	0	0	0	0	0	0	0	1352	Bacteria	Bdellovibrionota	Bdellovibrionia	Bdellovibrionales	Bdellovibrionaceae	Bdellovibrio
1330	sample	0	0	0	0	0	0	0	0	0	0	0	0	127	204	163	246	229	383	0	0	0	0	0	0	0	0	0	0	0	0	0	0	0	0	0	0	1352	Bacteria	Acidobacteriota	Blastocatellia	2024-11-01	NA	NA
1332	sample	0	0	0	390	401	251	72	121	117	0	0	0	0	0	0	0	0	0	0	0	0	0	0	0	0	0	0	0	0	0	0	0	0	0	0	0	1352	Bacteria	Proteobacteria	Gammaproteobacteria	Burkholderiales	Chromobacteriaceae	Vogesella
1333	sample	92	79	133	0	0	0	80	76	106	168	155	135	0	0	0	0	0	85	0	0	0	0	0	0	0	0	0	0	0	0	0	0	0	0	0	0	1109	Bacteria	Proteobacteria	Alphaproteobacteria	Rhodobacterales	Rhodobacteraceae	Defluviimonas
1334	sample	0	0	0	0	0	0	0	0	0	0	0	0	0	0	0	0	0	0	103	120	150	0	0	0	0	5	9	15	6	9	231	166	195	129	86	125	1349	Bacteria	Bdellovibrionota	Bdellovibrionia	Bdellovibrionales	Bdellovibrionaceae	Bdellovibrio
1335	sample	88	132	0	174	142	114	0	0	0	0	108	106	123	129	87	0	146	0	0	0	0	0	0	0	0	0	0	0	0	0	0	0	0	0	0	0	1349	Bacteria	Proteobacteria	Alphaproteobacteria	Rhizobiales	Rhizobiales Incertae Sedis	Phreatobacter
1336	sample	0	0	0	0	0	0	0	0	0	0	0	0	217	259	123	310	225	215	0	0	0	0	0	0	0	0	0	0	0	0	0	0	0	0	0	0	1349	Bacteria	Proteobacteria	Gammaproteobacteria	Burkholderiales	Comamonadaceae	Rhodoferax
1337	sample	0	0	0	0	0	0	0	0	0	0	0	0	0	0	0	0	0	0	0	0	0	0	0	0	0	0	0	0	0	0	413	134	176	309	116	201	1349	Bacteria	Bacteroidota	Bacteroidia	Chitinophagales	Chitinophagaceae	Edaphobaculum
1338	sample	180	135	128	192	166	206	46	0	63	0	0	0	0	0	0	0	0	0	0	0	0	0	0	0	0	0	0	0	0	0	0	0	0	0	0	0	1116	Bacteria	Bacteroidota	Bacteroidia	Chitinophagales	NA	NA
1339	sample	190	225	255	0	0	0	0	0	0	95	63	70	0	0	0	0	0	0	0	0	0	0	0	0	0	0	0	0	0	0	0	0	0	0	0	0	898	Bacteria	Proteobacteria	Gammaproteobacteria	Burkholderiales	Comamonadaceae	Leptothrix
1340	sample	48	0	0	227	184	191	270	212	215	0	0	0	0	0	0	0	0	0	0	0	0	0	0	0	0	0	0	0	0	0	0	0	0	0	0	0	1347	Bacteria	Bacteroidota	Bacteroidia	Cytophagales	Spirosomaceae	Arcicella
1341	sample	0	0	0	0	0	0	178	250	193	223	189	236	77	0	0	0	0	0	0	0	0	0	0	0	0	0	0	0	0	0	0	0	0	0	0	0	1346	Bacteria	Proteobacteria	Gammaproteobacteria	Burkholderiales	Oxalobacteraceae	Undibacterium
1343	sample	0	0	0	0	0	0	0	0	0	0	162	130	195	181	150	154	152	216	0	0	0	0	0	0	0	0	0	0	0	0	0	0	0	0	0	0	1340	Bacteria	Verrucomicrobiota	Verrucomicrobiae	Verrucomicrobiales	Rubritaleaceae	Luteolibacter
1344	sample	0	0	0	0	0	0	72	48	124	70	0	178	100	195	55	119	162	216	0	0	0	0	0	0	0	0	0	0	0	0	0	0	0	0	0	0	1339	Bacteria	Proteobacteria	Alphaproteobacteria	Rhizobiales	Rhizobiales Incertae Sedis	Nordella
1345	sample	0	0	0	0	0	0	0	0	0	0	0	0	0	0	0	0	0	0	0	0	0	0	0	0	0	0	0	0	0	0	581	311	406	41	0	0	1339	Bacteria	Bacteroidota	Bacteroidia	Chitinophagales	Chitinophagaceae	Edaphobaculum
1346	sample	0	0	0	0	0	0	0	47	0	0	0	0	276	286	335	263	0	128	0	0	0	0	0	0	0	0	0	0	0	0	0	0	0	0	0	0	1335	Bacteria	Actinobacteriota	Actinobacteria	Corynebacteriales	Mycobacteriaceae	Mycobacterium
1347	sample	106	83	127	182	153	126	91	0	136	0	0	0	0	0	0	0	0	0	0	0	0	0	0	0	0	0	0	0	0	0	0	0	0	0	0	0	1004	Bacteria	Actinobacteriota	Actinobacteria	Micrococcales	Microbacteriaceae	Microbacterium
1348	sample	0	0	0	178	226	447	172	144	168	0	0	0	0	0	0	0	0	0	0	0	0	0	0	0	0	0	0	0	0	0	0	0	0	0	0	0	1335	Bacteria	Proteobacteria	Alphaproteobacteria	Sphingomonadales	Sphingomonadaceae	Novosphingobium
1349	sample	42	77	66	0	0	0	111	103	125	237	217	212	0	0	0	0	0	68	0	0	0	0	0	0	0	0	0	0	0	0	0	0	0	0	0	0	1258	Bacteria	Bacteroidota	Bacteroidia	Chitinophagales	Saprospiraceae	NA
1350	sample	150	144	182	0	0	79	0	0	0	168	165	131	0	0	0	0	0	0	0	0	0	0	0	0	0	0	0	0	0	0	0	0	0	0	0	0	1019	Bacteria	Bacteroidota	Bacteroidia	Sphingobacteriales	NS11-12 marine group	NA
1351	sample	0	0	0	0	0	0	0	0	0	0	0	0	179	180	151	225	279	319	0	0	0	0	0	0	0	0	0	0	0	0	0	0	0	0	0	0	1333	Bacteria	Proteobacteria	Gammaproteobacteria	Burkholderiales	Nitrosomonadaceae	Nitrosomonas
1352	sample	0	0	0	296	308	309	113	159	148	0	0	0	0	0	0	0	0	0	0	0	0	0	0	0	0	0	0	0	0	0	0	0	0	0	0	0	1333	Bacteria	Proteobacteria	Gammaproteobacteria	Burkholderiales	Comamonadaceae	Sphaerotilus
1354	sample	0	0	0	0	0	0	0	0	0	0	0	0	0	0	0	0	0	0	45	30	54	0	0	0	14	23	12	118	87	81	47	68	40	294	198	217	1328	Bacteria	Myxococcota	Polyangia	Haliangiales	Haliangiaceae	Haliangium
1355	sample	0	0	0	0	0	0	0	0	0	0	0	0	240	268	191	177	260	192	0	0	0	0	0	0	0	0	0	0	0	0	0	0	0	0	0	0	1328	Bacteria	Verrucomicrobiota	Verrucomicrobiae	Pedosphaerales	Pedosphaeraceae	SH3-11
1356	sample	261	197	178	0	0	105	43	60	47	0	53	47	0	0	0	0	0	0	0	0	0	0	0	0	0	0	0	0	0	0	0	0	0	0	0	0	991	Bacteria	Bacteroidota	Bacteroidia	Chitinophagales	Chitinophagaceae	Sediminibacterium
1357	sample	0	0	0	0	0	0	0	0	0	0	0	0	0	0	0	0	0	0	0	0	0	0	0	0	0	0	0	0	0	0	466	323	176	109	121	132	1327	Bacteria	Bacteroidota	Bacteroidia	Sphingobacteriales	Sphingobacteriaceae	Pedobacter
1358	sample	164	155	126	222	205	139	0	110	0	0	0	0	0	0	0	0	0	0	0	0	0	0	0	0	0	0	0	0	0	0	0	0	0	0	0	0	1121	Bacteria	Bacteroidota	Bacteroidia	Cytophagales	Spirosomaceae	Emticicia
1359	sample	0	0	0	0	0	0	0	180	0	130	145	147	99	130	133	131	67	158	0	0	0	0	0	0	0	0	0	0	0	0	0	0	0	0	0	0	1320	Bacteria	Verrucomicrobiota	Verrucomicrobiae	Verrucomicrobiales	Verrucomicrobiaceae	Prosthecobacter
1360	sample	0	0	0	0	0	0	0	0	0	0	0	0	0	0	0	0	0	0	0	0	0	0	14	4	54	44	65	84	93	84	167	136	97	168	140	170	1320	Bacteria	Proteobacteria	Alphaproteobacteria	Rhizobiales	Devosiaceae	Devosia
1361	sample	0	0	0	201	152	181	260	277	249	0	0	0	0	0	0	0	0	0	0	0	0	0	0	0	0	0	0	0	0	0	0	0	0	0	0	0	1320	Bacteria	Bacteroidota	Bacteroidia	Flavobacteriales	Flavobacteriaceae	Flavobacterium
1362	sample	138	127	120	222	190	144	65	0	69	0	0	0	0	0	0	0	0	0	0	0	0	0	0	0	0	0	0	0	0	0	0	0	0	0	0	0	1075	Bacteria	Proteobacteria	Alphaproteobacteria	Rhodobacterales	Rhodobacteraceae	Pseudorhodobacter
1363	sample	0	45	0	0	0	0	113	83	161	242	213	269	0	47	0	0	65	0	0	0	0	0	0	0	0	0	0	0	0	0	0	0	0	0	0	0	1238	Bacteria	Chloroflexi	Anaerolineae	RBG-13-54-9	NA	NA
1364	sample	75	0	44	366	355	285	52	57	0	0	0	0	0	0	0	0	0	0	0	0	0	0	0	0	0	0	0	0	0	0	0	0	0	0	0	0	1234	Bacteria	Bacteroidota	Bacteroidia	Flavobacteriales	Flavobacteriaceae	Flavobacterium
1365	sample	0	179	0	0	0	31	260	228	268	0	0	14	0	0	0	0	0	0	0	0	0	0	0	0	0	0	0	0	0	0	0	0	0	0	0	0	980	Bacteria	Proteobacteria	Gammaproteobacteria	Pseudomonadales	Moraxellaceae	Acinetobacter
1366	sample	0	0	0	0	0	0	0	0	0	0	0	0	0	0	0	0	0	0	0	0	0	150	73	46	0	0	0	0	0	0	286	252	147	144	106	113	1317	Bacteria	Proteobacteria	Gammaproteobacteria	Burkholderiales	Comamonadaceae	Hydrogenophaga
1367	sample	135	109	157	0	0	0	0	0	0	0	0	0	0	105	79	125	191	92	0	0	0	0	0	0	0	0	0	0	0	0	0	0	0	0	0	0	993	Bacteria	Bacteroidota	Bacteroidia	Chitinophagales	Saprospiraceae	NA
1368	sample	0	0	0	0	0	0	0	53	60	112	155	104	99	118	103	186	151	175	0	0	0	0	0	0	0	0	0	0	0	0	0	0	0	0	0	0	1316	Bacteria	Nitrospirota	Nitrospiria	Nitrospirales	Nitrospiraceae	Nitrospira
1369	sample	95	104	121	153	171	131	90	68	101	0	0	0	0	0	0	0	0	0	0	0	0	0	0	0	0	0	0	0	0	0	0	0	0	0	0	0	1034	Bacteria	Actinobacteriota	Actinobacteria	Micrococcales	Microbacteriaceae	Microbacterium
1370	sample	0	0	0	310	323	232	163	116	171	0	0	0	0	0	0	0	0	0	0	0	0	0	0	0	0	0	0	0	0	0	0	0	0	0	0	0	1315	Bacteria	Bacteroidota	Bacteroidia	Sphingobacteriales	env.OPS 17	NA
1371	sample	0	0	89	0	0	0	0	0	0	0	0	0	138	164	179	252	203	219	0	0	0	0	0	0	0	0	0	0	0	0	0	0	0	0	0	0	1244	Bacteria	Armatimonadota	Armatimonadia	Armatimonadales	Armatimonadaceae	Armatimonas
1372	sample	0	0	0	194	243	331	189	193	164	0	0	0	0	0	0	0	0	0	0	0	0	0	0	0	0	0	0	0	0	0	0	0	0	0	0	0	1314	Bacteria	Bacteroidota	Bacteroidia	Cytophagales	Spirosomaceae	Flectobacillus
1373	sample	0	34	0	0	0	59	0	154	141	211	195	168	0	47	0	150	154	0	0	0	0	0	0	0	0	0	0	0	0	0	0	0	0	0	0	0	1313	Bacteria	Bacteroidota	Bacteroidia	Chitinophagales	NA	NA
1374	sample	0	0	0	0	0	0	0	0	0	0	0	0	0	0	0	0	0	0	0	0	0	0	0	0	117	84	83	239	429	361	0	0	0	0	0	0	1313	Bacteria	Verrucomicrobiota	Verrucomicrobiae	Pedosphaerales	Pedosphaeraceae	SH3-11
1375	sample	122	81	113	161	169	173	80	59	74	0	0	0	32	0	0	0	0	0	0	0	0	0	0	0	0	0	0	0	0	0	0	0	0	0	0	0	1064	Bacteria	Proteobacteria	Alphaproteobacteria	Rhizobiales	Rhizobiales Incertae Sedis	NA
1376	sample	0	36	0	0	0	0	0	0	0	104	143	77	115	161	170	161	133	212	0	0	0	0	0	0	0	0	0	0	0	0	0	0	0	0	0	0	1312	Bacteria	Planctomycetota	Planctomycetes	Planctomycetales	Rubinisphaeraceae	NA
1377	sample	0	0	0	0	0	68	162	187	133	310	265	184	0	0	0	0	0	0	0	0	0	0	0	0	0	0	0	0	0	0	0	0	0	0	0	0	1309	Bacteria	Bacteroidota	Bacteroidia	Chitinophagales	NA	NA
1378	sample	24	15	0	123	157	148	51	0	0	0	0	0	175	0	126	131	203	156	0	0	0	0	0	0	0	0	0	0	0	0	0	0	0	0	0	0	1309	Bacteria	Bacteroidota	Bacteroidia	Chitinophagales	Chitinophagaceae	Rurimicrobium
1379	sample	0	0	0	0	0	0	0	0	0	0	0	0	0	0	0	0	0	0	0	20	8	14	17	18	191	236	155	242	233	174	0	0	0	0	0	0	1308	Bacteria	Bacteroidota	Bacteroidia	Cytophagales	Spirosomaceae	Emticicia
1380	sample	0	0	0	126	124	67	315	321	354	0	0	0	0	0	0	0	0	0	0	0	0	0	0	0	0	0	0	0	0	0	0	0	0	0	0	0	1307	Bacteria	Bacteroidota	Bacteroidia	Flavobacteriales	Weeksellaceae	Chryseobacterium
1381	sample	0	0	0	0	0	0	0	0	0	0	0	0	238	282	281	264	67	172	0	0	0	0	0	0	0	0	0	0	0	0	0	0	0	0	0	0	1304	Bacteria	Myxococcota	Polyangia	Polyangiales	Polyangiaceae	Polyangium
1382	sample	0	0	0	138	108	67	330	349	311	0	0	0	0	0	0	0	0	0	0	0	0	0	0	0	0	0	0	0	0	0	0	0	0	0	0	0	1303	Bacteria	Bacteroidota	Bacteroidia	Flavobacteriales	Weeksellaceae	Chryseobacterium
1383	sample	111	130	189	89	0	0	0	0	0	96	100	109	0	96	0	0	109	113	0	0	0	0	0	0	0	0	0	0	0	0	0	0	0	0	0	0	1142	Bacteria	Gemmatimonadota	Gemmatimonadetes	Gemmatimonadales	Gemmatimonadaceae	Gemmatimonas
1384	sample	0	0	0	0	0	0	0	0	0	0	0	0	0	0	0	0	0	0	137	82	78	297	151	190	108	129	128	0	0	0	0	0	0	0	0	0	1300	Bacteria	Proteobacteria	Gammaproteobacteria	Xanthomonadales	Xanthomonadaceae	Stenotrophomonas
1385	sample	0	0	0	0	0	0	0	0	0	0	0	0	707	0	592	0	0	0	0	0	0	0	0	0	0	0	0	0	0	0	0	0	0	0	0	0	1299	Bacteria	Proteobacteria	Gammaproteobacteria	Aeromonadales	Aeromonadaceae	Aeromonas
1386	sample	108	103	125	0	0	0	72	51	42	129	141	117	0	44	0	0	0	115	0	0	0	0	0	0	0	0	0	0	0	0	0	0	0	0	0	0	1047	Bacteria	Verrucomicrobiota	Verrucomicrobiae	Verrucomicrobiales	Rubritaleaceae	Luteolibacter
1387	sample	0	0	0	0	0	0	177	203	170	0	0	0	110	130	78	134	155	141	0	0	0	0	0	0	0	0	0	0	0	0	0	0	0	0	0	0	1298	Bacteria	Proteobacteria	Gammaproteobacteria	Burkholderiales	Comamonadaceae	NA
1388	sample	0	42	0	0	0	0	200	179	126	0	0	0	106	140	72	123	162	147	0	0	0	0	0	0	0	0	0	0	0	0	0	0	0	0	0	0	1297	Bacteria	Proteobacteria	Gammaproteobacteria	Burkholderiales	Comamonadaceae	NA
1389	sample	213	129	167	114	129	117	0	52	44	0	0	0	0	0	0	0	38	0	0	0	0	0	0	0	0	0	0	0	0	0	0	0	0	0	0	0	1003	Bacteria	Proteobacteria	Gammaproteobacteria	Burkholderiales	Comamonadaceae	Sphaerotilus
1390	sample	214	218	191	0	0	0	0	0	42	0	0	0	0	0	0	154	0	0	0	0	0	0	0	0	0	0	0	0	0	0	0	0	0	0	0	0	819	Bacteria	Proteobacteria	Gammaproteobacteria	Xanthomonadales	Rhodanobacteraceae	Ahniella
1391	sample	0	0	0	0	0	0	0	0	0	0	0	0	0	0	0	0	0	0	40	66	111	41	49	289	221	245	232	0	0	0	0	0	0	0	0	0	1294	Bacteria	Bacteroidota	Bacteroidia	Flavobacteriales	Flavobacteriaceae	Flavobacterium
1392	sample	120	77	96	40	46	65	52	139	101	109	81	66	0	0	0	0	72	0	0	0	0	0	0	0	0	0	0	0	0	0	0	0	0	0	0	0	1064	Bacteria	Proteobacteria	Alphaproteobacteria	Sphingomonadales	Sphingomonadaceae	Sphingorhabdus
1393	sample	0	80	86	0	0	0	113	94	124	155	152	118	0	69	0	0	0	88	0	0	0	0	0	0	0	0	0	0	0	0	0	0	0	0	0	0	1079	Bacteria	Proteobacteria	Alphaproteobacteria	Rhodobacterales	Rhodobacteraceae	Tabrizicola
1394	sample	0	0	0	0	0	0	63	92	99	147	133	116	136	170	105	63	96	71	0	0	0	0	0	0	0	0	0	0	0	0	0	0	0	0	0	0	1291	Bacteria	Verrucomicrobiota	Verrucomicrobiae	Verrucomicrobiales	Rubritaleaceae	Luteolibacter
1395	sample	0	0	0	0	0	0	0	0	0	0	0	0	0	0	0	0	0	0	0	0	0	10	0	5	18	24	19	357	287	289	45	27	24	82	31	73	1291	Bacteria	Bacteroidota	Bacteroidia	Sphingobacteriales	NS11-12 marine group	NA
1396	sample	0	0	0	0	0	0	0	0	0	0	0	0	213	213	203	218	183	261	0	0	0	0	0	0	0	0	0	0	0	0	0	0	0	0	0	0	1291	Bacteria	Verrucomicrobiota	Verrucomicrobiae	Verrucomicrobiales	Rubritaleaceae	Luteolibacter
1397	sample	60	68	53	139	89	85	259	221	213	0	0	0	0	0	0	0	0	0	0	0	0	0	0	0	0	0	0	0	0	0	0	0	0	0	0	0	1187	Bacteria	Bacteroidota	Bacteroidia	Flavobacteriales	Flavobacteriaceae	Flavobacterium
1398	sample	0	0	0	0	0	0	0	0	0	0	0	0	0	0	0	0	0	0	59	33	40	0	4	0	63	72	51	306	280	252	20	0	0	30	51	29	1290	Bacteria	Proteobacteria	Alphaproteobacteria	Caulobacterales	Hyphomonadaceae	SWB02
1399	sample	188	127	126	0	0	0	0	0	0	130	89	84	40	131	0	80	0	135	0	0	0	0	0	0	0	0	0	0	0	0	0	0	0	0	0	0	1130	Bacteria	Bacteroidota	Bacteroidia	Flavobacteriales	Flavobacteriaceae	Flavobacterium
1400	sample	115	0	0	96	123	140	79	152	127	95	0	92	0	48	57	0	0	0	0	0	0	0	0	0	0	0	0	0	0	0	0	0	0	0	0	0	1124	Bacteria	Actinobacteriota	Acidimicrobiia	NA	NA	NA
1401	sample	105	107	221	0	160	86	117	0	173	0	0	0	0	0	0	0	0	0	0	0	0	0	0	0	0	0	0	0	0	0	0	0	0	0	0	0	969	Bacteria	Proteobacteria	Gammaproteobacteria	Xanthomonadales	Xanthomonadaceae	Luteimonas
1402	sample	87	220	64	0	44	0	165	162	55	0	0	0	0	149	63	0	0	0	0	0	0	0	0	0	0	0	0	0	0	0	0	0	0	0	0	0	1009	Bacteria	Bacteroidota	Bacteroidia	Flavobacteriales	Flavobacteriaceae	Flavobacterium
1403	sample	0	0	11	49	23	28	122	162	102	229	240	242	0	0	0	78	0	0	0	0	0	0	0	0	0	0	0	0	0	0	0	0	0	0	0	0	1286	Bacteria	Acidobacteriota	Blastocatellia	Blastocatellales	Blastocatellaceae	Blastocatella
1404	sample	0	0	0	0	0	0	0	0	0	0	0	0	307	259	204	140	169	207	0	0	0	0	0	0	0	0	0	0	0	0	0	0	0	0	0	0	1286	Bacteria	Bacteroidota	Bacteroidia	Flavobacteriales	Flavobacteriaceae	Flavobacterium
1405	sample	0	0	0	0	0	0	0	0	0	0	0	0	0	0	0	0	0	0	0	0	0	0	0	0	0	0	0	0	0	0	300	159	124	410	135	158	1286	Bacteria	Bacteroidota	Bacteroidia	Cytophagales	Spirosomaceae	Arcicella
1406	sample	93	87	87	0	0	0	125	146	192	182	175	137	0	0	0	0	0	0	0	0	0	0	0	0	0	0	0	0	0	0	0	0	0	0	0	0	1224	Bacteria	Proteobacteria	Gammaproteobacteria	Burkholderiales	Comamonadaceae	NA
1407	sample	102	165	0	0	0	0	62	45	0	0	144	0	136	188	144	177	120	0	0	0	0	0	0	0	0	0	0	0	0	0	0	0	0	0	0	0	1283	Bacteria	Verrucomicrobiota	Verrucomicrobiae	Verrucomicrobiales	Verrucomicrobiaceae	NA
1410	sample	65	60	84	60	76	272	93	87	103	0	0	53	0	0	0	0	62	68	0	0	0	0	0	0	0	0	0	0	0	0	0	0	0	0	0	0	1083	Bacteria	Proteobacteria	Alphaproteobacteria	Rhodobacterales	Rhodobacteraceae	NA
1411	sample	161	0	115	0	0	6	0	37	0	0	0	0	39	105	0	154	166	160	0	0	0	0	0	0	0	0	0	0	0	0	0	0	0	0	0	0	943	Bacteria	Verrucomicrobiota	Verrucomicrobiae	Verrucomicrobiales	Rubritaleaceae	Luteolibacter
1412	sample	0	0	0	0	0	0	0	0	0	0	0	0	0	0	0	0	0	0	0	0	0	0	0	0	0	0	0	0	0	0	0	0	0	567	553	161	1281	Bacteria	Myxococcota	Myxococcia	Myxococcales	Myxococcaceae	P3OB-42
1413	sample	50	0	0	0	0	0	0	105	173	196	218	157	0	0	0	0	88	198	0	0	0	0	0	0	0	0	0	0	0	0	0	0	0	0	0	0	1185	Bacteria	Proteobacteria	Gammaproteobacteria	Xanthomonadales	Xanthomonadaceae	Arenimonas
1414	sample	0	0	0	0	0	0	0	0	0	0	0	0	0	0	0	0	0	0	34	33	40	44	34	70	45	130	44	327	258	220	0	0	0	0	0	0	1279	Bacteria	Bacteroidota	Kapabacteria	Kapabacteriales	NA	NA
1415	sample	0	0	0	0	0	0	0	0	0	0	0	0	269	158	218	289	166	179	0	0	0	0	0	0	0	0	0	0	0	0	0	0	0	0	0	0	1279	Bacteria	Proteobacteria	Alphaproteobacteria	Rhodobacterales	Rhodobacteraceae	Pseudorhodobacter
1416	sample	0	0	0	346	353	258	93	108	87	0	0	0	0	0	0	0	33	0	0	0	0	0	0	0	0	0	0	0	0	0	0	0	0	0	0	0	1278	Bacteria	Bacteroidota	Bacteroidia	Cytophagales	Spirosomaceae	Emticicia
1417	sample	148	195	102	55	127	142	86	0	69	0	0	0	0	0	0	0	0	0	0	0	0	0	0	0	0	0	0	0	0	0	0	0	0	0	0	0	924	Bacteria	Proteobacteria	Alphaproteobacteria	Rhizobiales	Rhizobiaceae	Shinella
1418	sample	47	71	87	186	252	318	75	65	0	0	0	0	0	0	0	0	0	0	0	0	0	0	0	0	0	0	0	0	0	0	0	0	0	0	0	0	1101	Bacteria	Proteobacteria	Alphaproteobacteria	Caulobacterales	Caulobacteraceae	Brevundimonas
1419	sample	0	0	0	0	88	0	134	201	188	140	150	174	0	99	67	0	0	35	0	0	0	0	0	0	0	0	0	0	0	0	0	0	0	0	0	0	1276	Bacteria	Proteobacteria	Alphaproteobacteria	Sphingomonadales	Sphingomonadaceae	Sphingorhabdus
1420	sample	0	0	0	0	0	0	0	0	0	0	0	0	0	0	0	0	0	0	53	36	38	101	150	301	27	47	24	36	37	29	116	93	59	45	42	41	1275	Bacteria	Bacteroidota	Bacteroidia	Sphingobacteriales	env.OPS 17	NA
1421	sample	0	0	0	0	0	0	0	0	0	0	0	0	158	234	192	306	203	181	0	0	0	0	0	0	0	0	0	0	0	0	0	0	0	0	0	0	1274	Bacteria	Gemmatimonadota	Gemmatimonadetes	Gemmatimonadales	Gemmatimonadaceae	NA
1422	sample	0	0	0	144	153	93	299	297	288	0	0	0	0	0	0	0	0	0	0	0	0	0	0	0	0	0	0	0	0	0	0	0	0	0	0	0	1274	Bacteria	Bacteroidota	Bacteroidia	Flavobacteriales	Weeksellaceae	Chryseobacterium
1423	sample	0	0	0	0	0	0	165	108	159	258	292	214	0	0	0	0	0	76	0	0	0	0	0	0	0	0	0	0	0	0	0	0	0	0	0	0	1272	Bacteria	Bacteroidota	Bacteroidia	Cytophagales	NA	NA
1424	sample	0	0	0	0	0	0	0	0	0	0	0	0	0	0	0	0	0	0	0	0	0	0	0	0	0	0	0	0	0	0	397	339	237	117	74	108	1272	Bacteria	Bacteroidota	Bacteroidia	Cytophagales	Spirosomaceae	Fluviimonas
1425	sample	57	158	293	0	0	87	77	49	162	0	0	0	0	0	0	0	0	0	0	0	0	0	0	0	0	0	0	0	0	0	0	0	0	0	0	0	883	Bacteria	Proteobacteria	Alphaproteobacteria	Rhodobacterales	Rhodobacteraceae	Paracoccus
1426	sample	0	0	0	0	0	0	0	0	0	115	152	118	91	139	95	157	175	228	0	0	0	0	0	0	0	0	0	0	0	0	0	0	0	0	0	0	1270	Bacteria	Nitrospirota	Nitrospiria	Nitrospirales	Nitrospiraceae	Nitrospira
1427	sample	0	0	0	342	357	243	88	109	131	0	0	0	0	0	0	0	0	0	0	0	0	0	0	0	0	0	0	0	0	0	0	0	0	0	0	0	1270	Bacteria	Bacteroidota	Bacteroidia	Sphingobacteriales	env.OPS 17	NA
1428	sample	0	0	0	0	0	0	0	0	0	0	0	0	0	0	0	0	0	0	0	0	11	0	0	0	16	10	11	28	25	26	184	201	133	193	213	218	1269	Bacteria	Proteobacteria	Alphaproteobacteria	Rhodobacterales	Rhodobacteraceae	NA
1429	sample	88	83	66	0	71	75	151	158	110	174	112	97	0	0	0	0	0	0	0	0	0	0	0	0	0	0	0	0	0	0	0	0	0	0	0	0	1185	Bacteria	Proteobacteria	Gammaproteobacteria	Burkholderiales	Comamonadaceae	NA
1430	sample	0	0	13	0	0	0	24	36	0	229	117	185	117	179	0	0	160	207	0	0	0	0	0	0	0	0	0	0	0	0	0	0	0	0	0	0	1267	Bacteria	Proteobacteria	Gammaproteobacteria	R7C24	NA	NA
1431	sample	0	0	0	0	0	0	0	0	0	0	158	164	53	102	64	183	289	254	0	0	0	0	0	0	0	0	0	0	0	0	0	0	0	0	0	0	1267	Bacteria	Acidobacteriota	Blastocatellia	2024-11-01	NA	NA
1432	sample	106	112	163	0	0	0	0	0	0	0	73	67	57	113	104	0	70	88	0	0	0	0	0	0	0	0	0	0	0	0	0	0	0	0	0	0	953	Bacteria	Proteobacteria	Gammaproteobacteria	Burkholderiales	Comamonadaceae	NA
1433	sample	0	0	0	0	0	0	0	0	0	0	0	0	351	201	241	250	0	219	0	0	0	0	0	0	0	0	0	0	0	0	0	0	0	0	0	0	1262	Bacteria	Chloroflexi	Anaerolineae	2020-01-01	NA	NA
1434	sample	91	114	105	0	184	0	0	0	140	147	190	188	0	0	0	0	0	0	0	0	0	0	0	0	0	0	0	0	0	0	0	0	0	0	0	0	1159	Bacteria	Proteobacteria	Gammaproteobacteria	Burkholderiales	Comamonadaceae	NA
1435	sample	66	46	0	0	0	0	137	173	193	211	191	155	0	0	0	0	28	0	0	0	0	0	0	0	0	0	0	0	0	0	0	0	0	0	0	0	1200	Bacteria	Planctomycetota	028H05-P-BN-P5	NA	NA	NA
1436	sample	95	125	0	152	0	0	126	0	163	156	142	117	49	0	0	0	0	29	0	0	0	0	0	0	0	0	0	0	0	0	0	0	0	0	0	0	1154	Bacteria	Bacteroidota	Bacteroidia	Flavobacteriales	Crocinitomicaceae	Fluviicola
1437	sample	0	0	0	395	389	239	67	69	95	0	0	0	0	0	0	0	0	0	0	0	0	0	0	0	0	0	0	0	0	0	0	0	0	0	0	0	1254	Bacteria	Proteobacteria	Gammaproteobacteria	Burkholderiales	Chromobacteriaceae	Vogesella
1438	sample	0	0	0	0	0	80	148	173	167	273	216	196	0	0	0	0	0	0	0	0	0	0	0	0	0	0	0	0	0	0	0	0	0	0	0	0	1253	Bacteria	Bacteroidota	Bacteroidia	Chitinophagales	NA	NA
1439	sample	48	0	87	0	0	0	0	139	88	110	202	126	67	57	0	14	0	0	0	0	0	0	0	0	0	0	0	0	0	0	0	0	0	0	0	0	938	Bacteria	Bacteroidota	Bacteroidia	Chitinophagales	NA	NA
1440	sample	0	0	0	0	0	0	149	0	114	155	197	183	0	0	0	145	120	189	0	0	0	0	0	0	0	0	0	0	0	0	0	0	0	0	0	0	1252	Bacteria	Nitrospirota	Nitrospiria	Nitrospirales	Nitrospiraceae	Nitrospira
1441	sample	0	0	0	143	135	95	183	146	96	142	141	171	0	0	0	0	0	0	0	0	0	0	0	0	0	0	0	0	0	0	0	0	0	0	0	0	1252	Bacteria	Bacteroidota	Bacteroidia	Sphingobacteriales	NS11-12 marine group	NA
1442	sample	0	0	0	0	0	0	0	0	0	0	0	0	0	0	0	0	0	0	0	0	0	0	0	0	289	487	391	19	11	23	16	16	0	0	0	0	1252	Bacteria	Proteobacteria	Gammaproteobacteria	Alteromonadales	Shewanellaceae	Shewanella
1443	sample	0	0	0	0	0	0	0	0	0	0	0	0	0	0	0	0	0	0	62	68	74	106	106	88	176	201	196	65	47	42	0	20	0	0	0	0	1251	Bacteria	Bacteroidota	Bacteroidia	Flavobacteriales	Flavobacteriaceae	Flavobacterium
1444	sample	256	207	212	60	67	84	0	0	0	0	0	0	0	0	0	0	0	0	0	0	0	0	0	0	0	0	0	0	0	0	0	0	0	0	0	0	886	Bacteria	Proteobacteria	Gammaproteobacteria	Burkholderiales	Comamonadaceae	Ideonella
1445	sample	53	112	97	0	0	0	100	0	149	158	173	135	0	0	0	0	0	0	0	0	0	0	0	0	0	0	0	0	0	0	0	0	0	0	0	0	977	Bacteria	Proteobacteria	Gammaproteobacteria	Xanthomonadales	Xanthomonadaceae	Thermomonas
1446	sample	0	0	0	95	61	153	266	282	319	0	5	0	68	0	0	0	0	0	0	0	0	0	0	0	0	0	0	0	0	0	0	0	0	0	0	0	1249	Bacteria	Bacteroidota	Bacteroidia	Flavobacteriales	Crocinitomicaceae	NA
1447	sample	29	46	0	0	0	0	116	182	159	256	194	266	0	0	0	0	0	0	0	0	0	0	0	0	0	0	0	0	0	0	0	0	0	0	0	0	1248	Bacteria	Bacteroidota	Bacteroidia	Chitinophagales	Saprospiraceae	NA
1448	sample	0	0	0	0	0	0	153	146	137	221	252	200	0	0	0	0	64	74	0	0	0	0	0	0	0	0	0	0	0	0	0	0	0	0	0	0	1247	Bacteria	Bacteroidota	Bacteroidia	Cytophagales	NA	NA
1449	sample	0	0	0	0	0	0	65	0	64	205	232	282	0	113	0	176	110	0	0	0	0	0	0	0	0	0	0	0	0	0	0	0	0	0	0	0	1247	Bacteria	Chloroflexi	Chloroflexia	Chloroflexales	Roseiflexaceae	Kouleothrix
1450	sample	0	0	0	231	183	140	124	172	188	0	0	0	0	192	0	0	0	0	0	0	0	0	0	0	0	0	0	0	0	0	0	0	0	0	0	0	1230	Bacteria	Bacteroidota	Bacteroidia	Chitinophagales	Chitinophagaceae	Rurimicrobium
1451	sample	0	0	0	139	170	176	248	84	206	62	0	106	33	0	22	0	0	0	0	0	0	0	0	0	0	0	0	0	0	0	0	0	0	0	0	0	1246	Bacteria	Bacteroidota	Bacteroidia	Chitinophagales	NA	NA
1452	sample	0	0	0	0	0	0	0	0	0	0	0	0	0	0	0	0	0	0	0	0	0	0	0	0	0	0	0	0	0	0	226	235	167	209	253	156	1246	Bacteria	Bacteroidota	Bacteroidia	Chitinophagales	Saprospiraceae	NA
1453	sample	0	0	28	337	358	214	103	93	113	0	0	0	0	0	0	0	0	0	0	0	0	0	0	0	0	0	0	0	0	0	0	0	0	0	0	0	1246	Bacteria	Bacteroidota	Bacteroidia	Cytophagales	Spirosomaceae	Emticicia
1454	sample	0	0	0	0	0	0	68	114	57	387	343	276	0	0	0	0	0	0	0	0	0	0	0	0	0	0	0	0	0	0	0	0	0	0	0	0	1245	Bacteria	Bacteroidota	Bacteroidia	Chitinophagales	37-13	NA
1455	sample	190	156	209	76	88	62	78	0	0	0	0	0	0	0	0	0	0	0	0	0	0	0	0	0	0	0	0	0	0	0	0	0	0	0	0	0	859	Bacteria	Proteobacteria	Alphaproteobacteria	Rhizobiales	Rhizobiaceae	Shinella
1456	sample	0	0	0	293	258	310	115	164	105	0	0	0	0	0	0	0	0	0	0	0	0	0	0	0	0	0	0	0	0	0	0	0	0	0	0	0	1245	Bacteria	Proteobacteria	Gammaproteobacteria	Burkholderiales	Comamonadaceae	Sphaerotilus
1457	sample	0	63	60	101	92	97	72	80	95	105	80	49	0	0	0	49	75	82	0	0	0	0	0	0	0	0	0	0	0	0	0	0	0	0	0	0	1100	Bacteria	Proteobacteria	Gammaproteobacteria	Burkholderiales	Comamonadaceae	NA
1458	sample	0	0	0	0	0	0	0	0	0	0	0	0	0	0	0	0	0	0	60	57	63	0	0	0	62	68	75	131	239	184	17	22	18	104	61	82	1243	Bacteria	Acidobacteriota	Vicinamibacteria	Vicinamibacterales	Vicinamibacteraceae	NA
1459	sample	0	0	0	0	0	0	0	0	0	0	0	0	0	0	0	0	0	0	0	0	0	0	0	0	0	0	0	0	0	0	189	163	174	255	246	215	1242	Bacteria	Proteobacteria	Gammaproteobacteria	Burkholderiales	Comamonadaceae	NA
1460	sample	0	0	0	0	0	0	0	0	0	0	0	0	220	336	221	141	87	236	0	0	0	0	0	0	0	0	0	0	0	0	0	0	0	0	0	0	1241	Bacteria	Bacteroidota	Bacteroidia	Cytophagales	Spirosomaceae	Flectobacillus
1461	sample	0	0	0	0	0	0	0	0	0	0	0	0	0	0	0	0	0	0	174	104	118	19	13	34	54	34	31	200	242	217	0	0	0	0	0	0	1240	Bacteria	Proteobacteria	Gammaproteobacteria	Burkholderiales	Alcaligenaceae	Parvibium
1462	sample	0	0	0	248	234	231	195	158	174	0	0	0	0	0	0	0	0	0	0	0	0	0	0	0	0	0	0	0	0	0	0	0	0	0	0	0	1240	Bacteria	Bacteroidota	Bacteroidia	Cytophagales	Spirosomaceae	Emticicia
1463	sample	0	0	0	0	0	0	0	0	0	0	0	0	233	227	137	215	212	215	0	0	0	0	0	0	0	0	0	0	0	0	0	0	0	0	0	0	1239	Bacteria	Bacteroidota	Bacteroidia	Flavobacteriales	Flavobacteriaceae	Flavobacterium
1464	sample	0	0	0	0	0	0	0	0	0	0	0	0	0	0	0	0	0	0	0	0	0	0	0	0	0	0	0	0	0	0	105	77	93	326	383	254	1238	Bacteria	Bacteroidota	Bacteroidia	Cytophagales	Spirosomaceae	Runella
1465	sample	0	0	0	0	0	0	170	167	186	282	221	211	0	0	0	0	0	0	0	0	0	0	0	0	0	0	0	0	0	0	0	0	0	0	0	0	1237	Bacteria	Proteobacteria	Alphaproteobacteria	Holosporales	Holosporaceae	NA
1466	sample	0	0	0	0	0	0	0	0	0	0	0	0	0	0	0	0	0	0	0	0	0	0	0	0	0	0	0	0	0	0	324	357	286	104	95	70	1236	Bacteria	Planctomycetota	Planctomycetes	Pirellulales	Pirellulaceae	Pirellula
1467	sample	354	255	187	0	0	0	0	0	0	0	0	0	0	0	0	0	0	0	0	0	0	0	0	0	0	0	0	0	0	0	0	0	0	0	0	0	796	Bacteria	Proteobacteria	Gammaproteobacteria	Alteromonadales	Alteromonadaceae	Rheinheimera
1468	sample	169	106	84	169	120	170	46	35	77	54	0	55	0	0	0	0	0	0	0	0	0	0	0	0	0	0	0	0	0	0	0	0	0	0	0	0	1085	Bacteria	Proteobacteria	Alphaproteobacteria	Rhizobiales	Rhizobiales Incertae Sedis	NA
1469	sample	0	0	0	182	206	312	203	178	154	0	0	0	0	0	0	0	0	0	0	0	0	0	0	0	0	0	0	0	0	0	0	0	0	0	0	0	1235	Bacteria	Bacteroidota	Bacteroidia	Cytophagales	Spirosomaceae	Flectobacillus
1470	sample	0	0	0	0	0	0	0	85	79	170	157	228	0	0	166	192	0	141	0	0	0	0	0	0	0	0	0	0	0	0	0	0	0	0	0	0	1218	Bacteria	Chloroflexi	Anaerolineae	Caldilineales	Caldilineaceae	NA
1471	sample	0	0	0	0	0	0	0	0	0	0	0	0	146	309	230	173	158	218	0	0	0	0	0	0	0	0	0	0	0	0	0	0	0	0	0	0	1234	Bacteria	Bacteroidota	Bacteroidia	Chitinophagales	Saprospiraceae	NA
1472	sample	0	0	0	0	0	0	0	0	0	0	0	0	0	0	0	0	0	0	21	6	21	458	346	63	73	161	85	0	0	0	0	0	0	0	0	0	1234	Bacteria	Bacteroidota	Bacteroidia	Sphingobacteriales	env.OPS 17	NA
1473	sample	0	0	0	110	163	93	164	117	105	162	143	147	27	0	0	0	0	0	0	0	0	0	0	0	0	0	0	0	0	0	0	0	0	0	0	0	1231	Bacteria	Bacteroidota	Bacteroidia	Chitinophagales	Saprospiraceae	NA
1475	sample	0	53	0	0	0	0	107	93	0	105	164	109	46	61	53	93	155	148	0	0	0	0	0	0	0	0	0	0	0	0	0	0	0	0	0	0	1187	Bacteria	Proteobacteria	Gammaproteobacteria	Gammaproteobacteria Incertae Sedis	Unknown Family	Acidibacter
1476	sample	0	0	0	116	102	0	318	300	391	0	0	0	0	0	0	0	0	0	0	0	0	0	0	0	0	0	0	0	0	0	0	0	0	0	0	0	1227	Bacteria	Proteobacteria	Gammaproteobacteria	Burkholderiales	Comamonadaceae	Hydrogenophaga
1477	sample	0	0	0	0	0	0	0	0	0	0	0	0	0	0	0	0	0	0	19	12	19	0	0	0	48	59	37	159	130	116	18	20	25	216	136	212	1226	Bacteria	Bacteroidota	Bacteroidia	Flavobacteriales	NS9 marine group	NA
1478	sample	0	0	0	0	0	0	0	0	0	0	0	0	0	0	0	0	0	0	178	132	149	29	14	16	232	272	193	11	0	0	0	0	0	0	0	0	1226	Bacteria	Bacteroidota	Bacteroidia	Chitinophagales	Saprospiraceae	NA
1479	sample	0	0	0	0	0	0	0	0	0	0	0	125	268	248	207	0	133	245	0	0	0	0	0	0	0	0	0	0	0	0	0	0	0	0	0	0	1226	Bacteria	Chloroflexi	Chloroflexia	Thermomicrobiales	JG30-KF-CM45	NA
1480	sample	181	172	155	0	0	14	72	109	0	75	193	0	0	0	0	0	0	0	0	0	0	0	0	0	0	0	0	0	0	0	0	0	0	0	0	0	971	Bacteria	Bacteroidota	Bacteroidia	Cytophagales	Cyclobacteriaceae	NA
1481	sample	0	0	0	0	0	0	55	0	0	0	130	86	159	189	171	137	162	136	0	0	0	0	0	0	0	0	0	0	0	0	0	0	0	0	0	0	1225	Bacteria	Chloroflexi	Chloroflexia	Thermomicrobiales	JG30-KF-CM45	NA
1482	sample	0	0	0	0	0	0	0	0	0	0	0	0	200	71	173	343	209	229	0	0	0	0	0	0	0	0	0	0	0	0	0	0	0	0	0	0	1225	Bacteria	Acidobacteriota	Blastocatellia	Blastocatellales	Blastocatellaceae	OLB17
1483	sample	0	0	77	0	61	117	298	336	294	0	0	0	41	0	0	0	0	0	0	0	0	0	0	0	0	0	0	0	0	0	0	0	0	0	0	0	1224	Bacteria	Bacteroidota	Bacteroidia	Flavobacteriales	Flavobacteriaceae	Flavobacterium
1486	sample	0	0	0	0	0	0	0	0	0	0	0	0	0	0	0	0	0	0	0	0	0	0	0	0	0	0	4	0	0	0	212	215	541	163	0	87	1222	Bacteria	Proteobacteria	Gammaproteobacteria	Cellvibrionales	Cellvibrionaceae	Cellvibrio
1487	sample	0	0	0	0	0	0	0	0	111	154	0	183	65	0	0	292	189	227	0	0	0	0	0	0	0	0	0	0	0	0	0	0	0	0	0	0	1221	Bacteria	Chloroflexi	Chloroflexia	Thermomicrobiales	JG30-KF-CM45	NA
1488	sample	199	137	182	0	0	128	60	116	103	0	0	0	0	0	0	0	0	0	0	0	0	0	0	0	0	0	0	0	0	0	0	0	0	0	0	0	925	Bacteria	Proteobacteria	Gammaproteobacteria	Xanthomonadales	Xanthomonadaceae	Pseudoxanthomonas
1489	sample	0	0	0	0	0	0	0	0	0	0	0	0	674	0	544	0	0	0	0	0	0	0	0	0	0	0	0	0	0	0	0	0	0	0	0	0	1218	Bacteria	Proteobacteria	Gammaproteobacteria	Aeromonadales	Aeromonadaceae	Aeromonas
1490	sample	0	0	34	0	0	0	172	126	103	224	169	130	29	0	0	0	0	170	0	0	0	0	0	0	0	0	0	0	0	0	0	0	0	0	0	0	1157	Bacteria	Bacteroidota	Bacteroidia	Chitinophagales	NA	NA
1491	sample	0	0	0	0	0	0	0	0	0	0	0	0	293	373	278	171	99	0	0	0	0	0	0	0	0	0	0	0	0	0	0	0	0	0	0	0	1214	Bacteria	Bacteroidota	Bacteroidia	Chitinophagales	Chitinophagaceae	Terrimonas
1492	sample	278	249	232	0	0	0	0	0	0	0	0	0	0	0	0	0	0	0	0	0	0	0	0	0	0	0	0	0	0	0	0	0	0	0	0	0	759	Bacteria	Bacteroidota	Bacteroidia	Chitinophagales	Saprospiraceae	NA
1493	sample	0	0	0	0	0	0	0	0	0	0	0	0	0	0	0	0	0	0	173	99	114	0	0	0	24	19	13	10	12	13	59	58	65	214	182	158	1213	Bacteria	Verrucomicrobiota	Verrucomicrobiae	Verrucomicrobiales	Rubritaleaceae	Luteolibacter
1494	sample	0	73	59	22	0	108	151	118	154	160	157	151	0	0	0	0	0	0	0	0	0	0	0	0	0	0	0	0	0	0	0	0	0	0	0	0	1153	Bacteria	Bacteroidota	Bacteroidia	Chitinophagales	Chitinophagaceae	NA
1495	sample	0	0	0	0	0	0	0	0	0	0	0	0	0	0	0	0	0	0	214	209	263	0	0	0	0	0	0	0	0	0	117	100	0	93	101	114	1211	Bacteria	Proteobacteria	Alphaproteobacteria	Sphingomonadales	Sphingomonadaceae	Novosphingobium
1496	sample	0	0	0	244	230	253	139	79	167	0	98	0	0	0	0	0	0	0	0	0	0	0	0	0	0	0	0	0	0	0	0	0	0	0	0	0	1210	Bacteria	Patescibacteria	Gracilibacteria	Absconditabacteriales (SR1)	NA	NA
1497	sample	150	266	207	0	0	22	0	0	0	0	0	0	32	0	0	69	0	48	0	0	0	0	0	0	0	0	0	0	0	0	0	0	0	0	0	0	794	Bacteria	Proteobacteria	Gammaproteobacteria	Burkholderiales	NA	NA
1498	sample	0	0	0	0	0	0	0	0	0	0	0	0	0	0	0	0	0	0	0	0	0	0	0	0	0	0	0	0	0	0	380	243	195	123	115	154	1210	Bacteria	Proteobacteria	Alphaproteobacteria	Rhizobiales	Hyphomicrobiaceae	Pedomicrobium
1499	sample	168	192	173	0	0	0	55	0	0	113	0	0	0	0	0	69	94	0	0	0	0	0	0	0	0	0	0	0	0	0	0	0	0	0	0	0	864	Bacteria	Proteobacteria	Gammaproteobacteria	Burkholderiales	Comamonadaceae	NA
1500	sample	0	0	0	0	0	0	0	0	0	0	0	0	0	0	0	0	0	0	8	7	5	0	0	0	106	91	93	332	274	293	0	0	0	0	0	0	1209	Bacteria	Patescibacteria	Gracilibacteria	Candidatus Peregrinibacteria	NA	NA
1501	sample	273	253	191	0	0	0	0	0	0	0	0	0	0	0	0	0	0	0	0	0	0	0	0	0	0	0	0	0	0	0	0	0	0	0	0	0	717	Bacteria	Proteobacteria	Gammaproteobacteria	Burkholderiales	Nitrosomonadaceae	Nitrosomonas
1502	sample	0	0	0	0	0	0	0	0	0	0	0	0	0	0	0	0	0	0	0	0	0	0	0	0	0	0	0	0	0	0	329	222	299	209	18	131	1208	Bacteria	Bacteroidota	Bacteroidia	Cytophagales	Spirosomaceae	NA
1503	sample	0	0	0	0	0	0	0	0	0	0	0	0	0	0	0	0	0	0	0	0	0	0	0	0	0	0	0	0	0	0	170	124	114	362	161	277	1208	Bacteria	Planctomycetota	Planctomycetes	Planctomycetales	Rubinisphaeraceae	Rubinisphaera
1504	sample	0	0	0	244	264	268	135	173	123	0	0	0	0	0	0	0	0	0	0	0	0	0	0	0	0	0	0	0	0	0	0	0	0	0	0	0	1207	Bacteria	Proteobacteria	Gammaproteobacteria	Burkholderiales	Comamonadaceae	NA
1505	sample	0	81	68	0	0	0	0	54	50	0	0	0	161	102	154	141	148	187	0	0	0	0	0	0	0	0	0	0	0	0	0	0	0	0	0	0	1146	Bacteria	Bacteroidota	Bacteroidia	Bacteroidetes VC2.1 Bac22	NA	NA
1506	sample	0	0	0	0	0	0	0	0	0	0	0	0	629	0	576	0	0	0	0	0	0	0	0	0	0	0	0	0	0	0	0	0	0	0	0	0	1205	Bacteria	Proteobacteria	Gammaproteobacteria	Aeromonadales	Aeromonadaceae	Aeromonas
1507	sample	0	0	0	0	0	0	0	0	0	0	0	0	0	0	0	0	0	0	14	0	0	0	0	0	0	0	0	0	0	0	470	319	180	113	43	66	1205	Bacteria	Bacteroidota	Bacteroidia	Flavobacteriales	Flavobacteriaceae	Flavobacterium
1508	sample	90	88	111	0	15	0	109	0	79	156	135	149	0	0	0	0	0	0	0	0	0	0	0	0	0	0	0	0	0	0	0	0	0	0	0	0	932	Bacteria	Planctomycetota	Planctomycetes	Planctomycetales	Rubinisphaeraceae	NA
1509	sample	165	182	135	0	63	0	0	0	0	77	71	80	0	0	0	0	82	0	0	0	0	0	0	0	0	0	0	0	0	0	0	0	0	0	0	0	855	Bacteria	Bacteroidota	Bacteroidia	Chitinophagales	Saprospiraceae	NA
1510	sample	0	0	0	0	0	0	0	0	0	0	180	137	66	125	61	139	245	250	0	0	0	0	0	0	0	0	0	0	0	0	0	0	0	0	0	0	1203	Bacteria	Acidobacteriota	Blastocatellia	2024-11-01	NA	NA
1511	sample	288	237	220	0	0	0	0	0	0	0	0	0	0	0	0	0	0	0	0	0	0	0	0	0	0	0	0	0	0	0	0	0	0	0	0	0	745	Bacteria	Bacteroidota	Bacteroidia	Chitinophagales	Saprospiraceae	NA
1512	sample	50	0	0	27	0	40	0	0	25	0	0	0	160	225	164	151	133	184	0	0	0	0	0	0	0	0	0	0	0	0	0	0	0	0	0	0	1159	Bacteria	Verrucomicrobiota	Verrucomicrobiae	Verrucomicrobiales	Verrucomicrobiaceae	NA
1513	sample	0	0	0	113	138	172	256	242	281	0	0	0	0	0	0	0	0	0	0	0	0	0	0	0	0	0	0	0	0	0	0	0	0	0	0	0	1202	Bacteria	Bacteroidota	Bacteroidia	Flavobacteriales	Crocinitomicaceae	Fluviicola
1514	sample	0	0	0	0	0	0	0	0	0	0	0	0	0	0	0	0	0	0	0	0	0	0	0	0	30	38	40	375	307	411	0	0	0	0	0	0	1201	Bacteria	Chloroflexi	Chloroflexia	Chloroflexales	Roseiflexaceae	Kouleothrix
1515	sample	0	0	0	0	0	0	0	0	0	0	0	0	0	0	0	0	0	0	0	0	29	12	10	0	29	37	42	366	367	309	0	0	0	0	0	0	1201	Bacteria	Gemmatimonadota	Gemmatimonadetes	Gemmatimonadales	Gemmatimonadaceae	Gemmatimonas
1516	sample	0	0	0	0	0	0	0	0	0	0	0	0	0	0	0	0	0	0	0	0	0	0	0	0	99	113	106	287	241	354	0	0	0	0	0	0	1200	Bacteria	Patescibacteria	Gracilibacteria	Candidatus Peribacteria	NA	NA
1517	sample	0	0	0	0	0	0	0	0	0	0	0	0	181	265	217	180	188	169	0	0	0	0	0	0	0	0	0	0	0	0	0	0	0	0	0	0	1200	Bacteria	Proteobacteria	Alphaproteobacteria	Rhodobacterales	Rhodobacteraceae	Defluviimonas
1518	sample	0	0	0	0	0	0	0	0	0	0	0	0	0	0	0	0	0	0	0	0	0	0	0	0	0	0	0	0	0	0	254	209	226	200	138	173	1200	Bacteria	Fusobacteriota	Fusobacteriia	Fusobacteriales	Fusobacteriaceae	Cetobacterium
1519	sample	192	136	99	0	0	0	129	134	176	0	0	0	0	0	0	0	44	0	0	0	0	0	0	0	0	0	0	0	0	0	0	0	0	0	0	0	910	Bacteria	Proteobacteria	Alphaproteobacteria	Rhodobacterales	Rhodobacteraceae	Gemmobacter
1520	sample	0	0	0	111	77	154	279	299	278	0	0	0	0	0	0	0	0	0	0	0	0	0	0	0	0	0	0	0	0	0	0	0	0	0	0	0	1198	Bacteria	Bacteroidota	Bacteroidia	Flavobacteriales	Crocinitomicaceae	Fluviicola
1521	sample	0	0	0	0	0	0	214	184	158	194	231	216	0	0	0	0	0	0	0	0	0	0	0	0	0	0	0	0	0	0	0	0	0	0	0	0	1197	Bacteria	Patescibacteria	Gracilibacteria	Candidatus Peribacteria	NA	NA
1522	sample	85	0	0	194	149	175	160	195	160	0	0	0	0	0	0	0	0	0	0	0	0	0	0	0	0	0	0	0	0	0	0	0	0	0	0	0	1118	Bacteria	Proteobacteria	Gammaproteobacteria	Xanthomonadales	Xanthomonadaceae	Stenotrophomonas
1524	sample	0	0	0	0	0	0	0	0	0	0	0	0	0	0	0	0	0	0	0	0	0	0	0	0	8	3	0	7	9	11	271	174	160	223	90	240	1196	Bacteria	Deinococcota	Deinococci	Thermales	Thermaceae	Meiothermus
1525	sample	91	90	102	0	0	0	0	0	70	212	213	328	0	0	0	0	0	0	0	0	0	0	0	0	0	0	0	0	0	0	0	0	0	0	0	0	1106	Bacteria	Acidobacteriota	Blastocatellia	Pyrinomonadales	Pyrinomonadaceae	RB41
1526	sample	184	192	196	0	0	0	0	0	74	82	117	65	0	0	0	0	0	0	0	0	0	0	0	0	0	0	0	0	0	0	0	0	0	0	0	0	910	Bacteria	Bacteroidota	Bacteroidia	Cytophagales	Spirosomaceae	Rudanella
1527	sample	160	176	181	61	0	91	86	53	97	0	0	0	0	0	0	0	0	0	0	0	0	0	0	0	0	0	0	0	0	0	0	0	0	0	0	0	905	Bacteria	Proteobacteria	Gammaproteobacteria	Xanthomonadales	Xanthomonadaceae	Pseudoxanthomonas
1528	sample	0	0	0	0	0	0	0	0	0	0	0	0	204	214	200	204	129	242	0	0	0	0	0	0	0	0	0	0	0	0	0	0	0	0	0	0	1193	Bacteria	Bacteroidota	Bacteroidia	Chitinophagales	Saprospiraceae	NA
1529	sample	0	0	0	0	0	0	78	84	81	115	140	119	109	151	108	62	82	62	0	0	0	0	0	0	0	0	0	0	0	0	0	0	0	0	0	0	1191	Bacteria	Verrucomicrobiota	Verrucomicrobiae	Verrucomicrobiales	Rubritaleaceae	Luteolibacter
1530	sample	54	80	59	0	0	0	0	0	0	109	0	98	111	151	98	127	157	147	0	0	0	0	0	0	0	0	0	0	0	0	0	0	0	0	0	0	1191	Bacteria	Proteobacteria	Alphaproteobacteria	Sphingomonadales	Sphingomonadaceae	Rhizorhapis
1531	sample	0	0	0	0	0	0	0	0	0	0	0	0	0	0	0	0	0	0	248	247	348	8	16	18	20	30	38	82	72	63	0	0	0	0	0	0	1190	Bacteria	Myxococcota	Polyangia	Polyangiales	Phaselicystidaceae	Phaselicystis
1532	sample	0	0	0	0	0	0	0	0	0	0	0	0	289	511	390	0	0	0	0	0	0	0	0	0	0	0	0	0	0	0	0	0	0	0	0	0	1190	Bacteria	Bacteroidota	Bacteroidia	Chitinophagales	Saprospiraceae	NA
1533	sample	0	0	0	0	0	0	0	0	0	0	0	0	0	0	0	0	0	0	25	76	119	177	157	506	52	51	26	0	0	0	0	0	0	0	0	0	1189	Bacteria	Proteobacteria	Gammaproteobacteria	Xanthomonadales	Xanthomonadaceae	Lysobacter
1534	sample	300	244	237	0	0	0	0	0	0	0	0	0	0	0	0	0	0	0	0	0	0	0	0	0	0	0	0	0	0	0	0	0	0	0	0	0	781	Bacteria	Proteobacteria	Gammaproteobacteria	Alteromonadales	Alteromonadaceae	Rheinheimera
1535	sample	0	134	117	0	0	0	152	102	129	166	122	158	0	0	0	0	0	0	0	0	0	0	0	0	0	0	0	0	0	0	0	0	0	0	0	0	1080	Bacteria	Verrucomicrobiota	Verrucomicrobiae	Verrucomicrobiales	Rubritaleaceae	Luteolibacter
1537	sample	114	103	107	83	0	50	111	57	92	83	60	47	0	0	41	31	0	0	0	0	0	0	0	0	0	0	0	0	0	0	0	0	0	0	0	0	979	Bacteria	Proteobacteria	Alphaproteobacteria	Sphingomonadales	Sphingomonadaceae	Sphingorhabdus
1538	sample	0	0	0	0	0	0	0	0	0	0	0	0	0	0	0	0	0	0	8	8	9	0	0	0	29	36	20	173	293	159	161	106	100	27	16	39	1184	Bacteria	Bacteroidota	Bacteroidia	Cytophagales	Microscillaceae	NA
1539	sample	222	146	147	160	135	103	0	0	0	0	0	0	0	0	0	0	0	0	0	0	0	0	0	0	0	0	0	0	0	0	0	0	0	0	0	0	913	Bacteria	Patescibacteria	Gracilibacteria	NA	NA	NA
1540	sample	0	0	0	0	0	0	0	0	0	0	0	0	0	0	0	0	0	0	120	78	140	4	8	14	98	95	86	171	193	173	0	0	0	0	0	0	1180	Bacteria	Myxococcota	Polyangia	Haliangiales	Haliangiaceae	Haliangium
1541	sample	0	0	0	0	0	0	0	0	0	0	0	0	0	0	0	0	0	0	0	0	0	16	10	3	91	128	86	346	262	237	0	0	0	0	0	0	1179	Bacteria	Bacteroidota	Bacteroidia	NA	NA	NA
1542	sample	0	0	0	0	0	0	0	0	0	0	0	0	0	0	0	0	0	0	130	100	144	0	0	4	22	33	21	98	76	82	90	74	72	102	58	73	1179	Bacteria	Proteobacteria	Alphaproteobacteria	Caulobacterales	Hyphomonadaceae	NA
1543	sample	200	0	0	0	149	120	239	117	150	0	76	0	0	0	0	0	0	0	0	0	0	0	0	0	0	0	0	0	0	0	0	0	0	0	0	0	1051	Bacteria	Proteobacteria	Gammaproteobacteria	Burkholderiales	Comamonadaceae	NA
1544	sample	0	0	58	0	0	0	0	0	0	54	51	68	65	129	93	171	174	225	0	0	0	0	0	0	0	0	0	0	0	0	0	0	0	0	0	0	1088	Bacteria	Acidobacteriota	Vicinamibacteria	Vicinamibacterales	Vicinamibacteraceae	NA
1545	sample	0	0	0	142	152	193	247	230	214	0	0	0	0	0	0	0	0	0	0	0	0	0	0	0	0	0	0	0	0	0	0	0	0	0	0	0	1178	Bacteria	Bacteroidota	Bacteroidia	Flavobacteriales	Flavobacteriaceae	Flavobacterium
1546	sample	144	146	0	27	17	29	140	115	127	150	165	115	0	0	0	0	0	0	0	0	0	0	0	0	0	0	0	0	0	0	0	0	0	0	0	0	1175	Bacteria	Proteobacteria	Gammaproteobacteria	Burkholderiales	Nitrosomonadaceae	Nitrosomonas
1547	sample	0	132	222	173	216	85	0	0	0	0	0	0	0	0	0	0	0	0	0	0	0	0	0	0	0	0	0	0	0	0	0	0	0	0	0	0	828	Bacteria	Actinobacteriota	Actinobacteria	Micrococcales	Microbacteriaceae	Microbacterium
1548	sample	77	0	95	0	0	0	137	101	145	171	233	141	0	0	0	0	0	0	0	0	0	0	0	0	0	0	0	0	0	0	0	0	0	0	0	0	1100	Bacteria	Verrucomicrobiota	Verrucomicrobiae	Pedosphaerales	Pedosphaeraceae	DEV114
1549	sample	164	191	156	0	0	0	0	87	0	64	125	142	0	0	0	0	0	0	0	0	0	0	0	0	0	0	0	0	0	0	0	0	0	0	0	0	929	Bacteria	Bacteroidota	Bacteroidia	Chitinophagales	Saprospiraceae	NA
1550	sample	0	61	0	0	0	0	0	0	0	61	77	106	84	101	108	156	133	171	0	0	0	0	0	0	0	0	0	0	0	0	0	0	0	0	0	0	1058	Bacteria	Acidobacteriota	Vicinamibacteria	Vicinamibacterales	Vicinamibacteraceae	NA
1551	sample	0	0	0	0	0	85	367	371	347	0	0	0	0	0	0	0	0	0	0	0	0	0	0	0	0	0	0	0	0	0	0	0	0	0	0	0	1170	Bacteria	Bacteroidota	Bacteroidia	Flavobacteriales	Flavobacteriaceae	Flavobacterium
1552	sample	0	0	0	0	0	0	0	0	0	0	0	0	0	0	0	0	0	0	241	108	181	133	91	112	39	33	22	30	33	20	46	21	19	23	16	0	1168	Bacteria	Armatimonadota	Fimbriimonadia	Fimbriimonadales	Fimbriimonadaceae	NA
1553	sample	0	0	0	0	0	0	0	0	0	0	0	0	0	0	0	0	0	0	0	0	15	72	59	98	140	147	111	199	180	147	0	0	0	0	0	0	1168	Bacteria	Proteobacteria	Gammaproteobacteria	Burkholderiales	Comamonadaceae	NA
1554	sample	0	0	0	0	0	0	133	60	114	253	315	292	0	0	0	0	0	0	0	0	0	0	0	0	0	0	0	0	0	0	0	0	0	0	0	0	1167	Bacteria	Planctomycetota	Planctomycetes	Gemmatales	Gemmataceae	Telmatocola
1555	sample	90	49	93	0	0	0	96	64	92	162	140	130	0	86	72	0	0	0	0	0	0	0	0	0	0	0	0	0	0	0	0	0	0	0	0	0	1074	Bacteria	Myxococcota	Polyangia	Haliangiales	Haliangiaceae	Haliangium
1556	sample	0	0	0	0	0	0	0	0	0	0	0	0	0	0	0	0	0	0	329	385	408	0	0	0	0	8	6	10	13	8	0	0	0	0	0	0	1167	Bacteria	Myxococcota	Myxococcia	Myxococcales	Myxococcaceae	P3OB-42
1557	sample	68	49	85	73	85	86	78	82	65	61	81	55	0	0	59	0	67	48	0	0	0	0	0	0	0	0	0	0	0	0	0	0	0	0	0	0	1042	Bacteria	Proteobacteria	Gammaproteobacteria	Burkholderiales	Comamonadaceae	NA
1558	sample	96	118	120	33	33	0	15	0	0	0	0	0	67	87	83	70	164	75	0	0	0	0	0	0	0	0	0	0	0	0	0	0	0	0	0	0	961	Bacteria	Bacteroidota	Bacteroidia	Chitinophagales	Saprospiraceae	NA
1559	sample	0	23	0	0	0	0	117	151	146	177	285	241	0	0	0	0	0	0	0	0	0	0	0	0	0	0	0	0	0	0	0	0	0	0	0	0	1140	Bacteria	Chloroflexi	Anaerolineae	SBR1031	A4b	NA
1560	sample	0	0	0	0	0	0	0	0	0	0	0	0	149	178	134	202	295	207	0	0	0	0	0	0	0	0	0	0	0	0	0	0	0	0	0	0	1165	Bacteria	Bacteroidota	Bacteroidia	Chitinophagales	Saprospiraceae	NA
1561	sample	0	0	0	204	162	238	83	142	137	97	0	101	0	0	0	0	0	0	0	0	0	0	0	0	0	0	0	0	0	0	0	0	0	0	0	0	1164	Bacteria	Patescibacteria	Gracilibacteria	Absconditabacteriales (SR1)	NA	NA
1562	sample	0	0	0	0	0	0	0	0	0	0	0	0	0	0	0	0	0	0	64	141	82	48	34	41	69	80	61	199	172	130	8	0	4	9	22	0	1164	Bacteria	Bacteroidota	Bacteroidia	NA	NA	NA
1563	sample	0	0	43	116	129	48	278	273	277	0	0	0	0	0	0	0	0	0	0	0	0	0	0	0	0	0	0	0	0	0	0	0	0	0	0	0	1164	Bacteria	Bacteroidota	Bacteroidia	Flavobacteriales	Weeksellaceae	Chryseobacterium
1564	sample	347	233	118	0	0	0	34	0	0	0	0	0	0	0	0	0	0	0	0	0	0	0	0	0	0	0	0	0	0	0	0	0	0	0	0	0	732	Bacteria	Proteobacteria	Gammaproteobacteria	Alteromonadales	Alteromonadaceae	Rheinheimera
1565	sample	140	126	129	0	0	0	68	53	85	111	119	88	0	0	0	0	0	0	0	0	0	0	0	0	0	0	0	0	0	0	0	0	0	0	0	0	919	Bacteria	Bacteroidota	Bacteroidia	Chitinophagales	Saprospiraceae	Haliscomenobacter
1566	sample	0	0	0	139	146	177	234	241	225	0	0	0	0	0	0	0	0	0	0	0	0	0	0	0	0	0	0	0	0	0	0	0	0	0	0	0	1162	Bacteria	Bacteroidota	Bacteroidia	Flavobacteriales	Flavobacteriaceae	Flavobacterium
1567	sample	156	158	108	0	0	0	89	0	0	135	166	147	0	0	0	0	0	0	0	0	0	0	0	0	0	0	0	0	0	0	0	0	0	0	0	0	959	Bacteria	Proteobacteria	Alphaproteobacteria	Caulobacterales	Caulobacteraceae	Phenylobacterium
1568	sample	0	0	0	0	0	0	0	0	0	0	0	0	0	0	0	0	0	0	0	0	0	0	0	0	238	316	203	133	161	109	0	0	0	0	0	0	1160	Bacteria	Bacteroidota	Bacteroidia	Flavobacteriales	Flavobacteriaceae	Flavobacterium
1569	sample	0	0	0	0	0	0	237	238	267	117	119	165	15	0	0	0	0	0	0	0	0	0	0	0	0	0	0	0	0	0	0	0	0	0	0	0	1158	Bacteria	Proteobacteria	Gammaproteobacteria	Xanthomonadales	Xanthomonadaceae	Arenimonas
1570	sample	0	0	0	0	0	0	0	104	57	93	111	115	91	100	92	104	133	158	0	0	0	0	0	0	0	0	0	0	0	0	0	0	0	0	0	0	1158	Bacteria	Nitrospirota	Nitrospiria	Nitrospirales	Nitrospiraceae	Nitrospira
1571	sample	0	0	0	0	0	0	0	0	0	0	0	0	0	0	0	0	0	0	58	45	52	0	0	0	15	32	25	85	74	54	99	68	72	130	182	167	1158	Bacteria	Myxococcota	Polyangia	Polyangiales	Sandaracinaceae	NA
1572	sample	0	0	0	0	0	0	0	0	0	0	0	0	0	0	0	0	0	0	0	0	0	0	0	0	0	0	0	0	0	0	66	28	44	362	425	233	1158	Bacteria	Proteobacteria	Gammaproteobacteria	Gammaproteobacteria Incertae Sedis	Unknown Family	Acidibacter
1573	sample	140	101	125	197	190	142	0	0	40	0	0	0	0	0	0	0	0	0	0	0	0	0	0	0	0	0	0	0	0	0	0	0	0	0	0	0	935	Bacteria	Proteobacteria	Alphaproteobacteria	Rhodobacterales	Rhodobacteraceae	Pseudorhodobacter
1574	sample	0	78	81	0	0	0	91	78	128	210	211	206	0	0	0	0	0	0	0	0	0	0	0	0	0	0	0	0	0	0	0	0	0	0	0	0	1083	Bacteria	Bacteroidota	Bacteroidia	Chitinophagales	Saprospiraceae	NA
1575	sample	0	0	0	0	0	0	68	0	81	173	122	107	124	170	111	0	121	78	0	0	0	0	0	0	0	0	0	0	0	0	0	0	0	0	0	0	1155	Bacteria	Verrucomicrobiota	Verrucomicrobiae	Verrucomicrobiales	Rubritaleaceae	Luteolibacter
1576	sample	186	253	231	0	0	0	0	83	56	0	0	0	0	0	0	0	0	0	0	0	0	0	0	0	0	0	0	0	0	0	0	0	0	0	0	0	809	Bacteria	Proteobacteria	Gammaproteobacteria	Burkholderiales	Comamonadaceae	Rhodoferax
1577	sample	0	0	0	0	0	0	0	0	0	0	0	0	0	0	0	0	0	0	0	0	0	0	0	0	0	0	0	0	0	0	119	116	104	351	129	335	1154	Bacteria	Proteobacteria	Alphaproteobacteria	Rhizobiales	Rhizobiales Incertae Sedis	NA
1578	sample	0	0	0	0	0	0	179	189	156	218	243	168	0	0	0	0	0	0	0	0	0	0	0	0	0	0	0	0	0	0	0	0	0	0	0	0	1153	Bacteria	Bacteroidota	Bacteroidia	Cytophagales	NA	NA
1579	sample	0	0	0	0	0	0	0	0	0	0	0	0	242	367	224	92	61	164	0	0	0	0	0	0	0	0	0	0	0	0	0	0	0	0	0	0	1150	Bacteria	Bacteroidota	Bacteroidia	Cytophagales	Spirosomaceae	Flectobacillus
1580	sample	220	193	251	93	0	65	0	0	0	0	0	0	0	0	0	14	0	0	0	0	0	0	0	0	0	0	0	0	0	0	0	0	0	0	0	0	836	Bacteria	Proteobacteria	Gammaproteobacteria	Xanthomonadales	Xanthomonadaceae	Pseudoxanthomonas
1581	sample	0	35	0	0	0	0	165	143	147	257	179	180	0	0	0	0	0	0	0	0	0	0	0	0	0	0	0	0	0	0	0	0	0	0	0	0	1106	Bacteria	Planctomycetota	Planctomycetes	Pirellulales	Pirellulaceae	Pirellula
1582	sample	175	175	174	0	0	0	0	57	0	0	0	0	0	138	0	65	0	72	0	0	0	0	0	0	0	0	0	0	0	0	0	0	0	0	0	0	856	Bacteria	Proteobacteria	Alphaproteobacteria	Sphingomonadales	Sphingomonadaceae	Rhizorhapis
1583	sample	0	47	56	0	0	0	69	77	100	228	203	245	0	0	0	0	0	0	0	0	0	0	0	0	0	0	0	0	0	0	0	0	0	0	0	0	1025	Bacteria	Chloroflexi	Anaerolineae	RBG-13-54-9	NA	NA
1584	sample	0	0	0	0	0	0	0	0	0	0	158	151	53	89	84	161	207	241	0	0	0	0	0	0	0	0	0	0	0	0	0	0	0	0	0	0	1144	Bacteria	Acidobacteriota	Blastocatellia	2024-11-01	NA	NA
1585	sample	114	0	125	187	177	227	0	0	0	0	0	0	0	0	0	0	0	0	0	0	0	0	0	0	0	0	0	0	0	0	0	0	0	0	0	0	830	Bacteria	Proteobacteria	Gammaproteobacteria	Xanthomonadales	Xanthomonadaceae	Stenotrophomonas
1586	sample	69	40	0	304	327	240	55	51	55	0	0	0	0	0	0	0	0	0	0	0	0	0	0	0	0	0	0	0	0	0	0	0	0	0	0	0	1141	Bacteria	Bacteroidota	Bacteroidia	Flavobacteriales	Flavobacteriaceae	Flavobacterium
1587	sample	0	0	0	204	222	210	183	172	149	0	0	0	0	0	0	0	0	0	0	0	0	0	0	0	0	0	0	0	0	0	0	0	0	0	0	0	1140	Bacteria	Myxococcota	Polyangia	Polyangiales	Polyangiaceae	NA
1588	sample	0	0	0	0	0	0	42	0	39	155	171	154	0	190	0	154	112	121	0	0	0	0	0	0	0	0	0	0	0	0	0	0	0	0	0	0	1138	Bacteria	Bacteroidota	Bacteroidia	Cytophagales	Microscillaceae	NA
1589	sample	0	0	0	0	0	0	88	122	95	325	269	238	0	0	0	0	0	0	0	0	0	0	0	0	0	0	0	0	0	0	0	0	0	0	0	0	1137	Bacteria	Bacteroidota	Bacteroidia	Chitinophagales	37-13	NA
1590	sample	0	0	0	233	176	101	233	202	191	0	0	0	0	0	0	0	0	0	0	0	0	0	0	0	0	0	0	0	0	0	0	0	0	0	0	0	1136	Bacteria	Proteobacteria	Gammaproteobacteria	Burkholderiales	Comamonadaceae	Hydrogenophaga
1591	sample	0	0	117	0	0	0	0	131	79	137	141	136	45	0	0	114	110	0	0	0	0	0	0	0	0	0	0	0	0	0	0	0	0	0	0	0	1010	Bacteria	Acidobacteriota	Vicinamibacteria	Vicinamibacterales	Vicinamibacteraceae	NA
1592	sample	0	0	40	0	0	0	140	0	140	127	202	157	0	119	108	0	46	0	0	0	0	0	0	0	0	0	0	0	0	0	0	0	0	0	0	0	1079	Bacteria	Proteobacteria	Alphaproteobacteria	Rhodobacterales	Rhodobacteraceae	Defluviimonas
1593	sample	0	0	0	0	0	0	0	0	0	0	0	0	0	0	0	0	0	0	0	0	0	0	0	0	0	0	0	0	0	0	158	103	119	277	199	278	1134	Bacteria	Planctomycetota	Planctomycetes	Isosphaerales	Isosphaeraceae	Tundrisphaera
1594	sample	0	0	0	0	0	0	0	0	0	0	0	0	233	229	234	178	94	165	0	0	0	0	0	0	0	0	0	0	0	0	0	0	0	0	0	0	1133	Bacteria	Bacteroidota	Kapabacteria	Kapabacteriales	NA	NA
1595	sample	0	0	0	0	0	0	0	101	56	127	195	209	0	0	0	106	132	206	0	0	0	0	0	0	0	0	0	0	0	0	0	0	0	0	0	0	1132	Bacteria	Nitrospirota	Nitrospiria	Nitrospirales	Nitrospiraceae	Nitrospira
1596	sample	275	230	180	0	0	0	0	0	0	0	0	0	0	0	0	0	52	0	0	0	0	0	0	0	0	0	0	0	0	0	0	0	0	0	0	0	737	Bacteria	Proteobacteria	Gammaproteobacteria	Burkholderiales	Comamonadaceae	NA
1597	sample	0	0	0	0	0	0	0	0	0	0	0	0	206	132	162	204	227	200	0	0	0	0	0	0	0	0	0	0	0	0	0	0	0	0	0	0	1131	Bacteria	Desulfobacterota	Desulfuromonadia	PB19	NA	NA
1598	sample	0	0	0	0	0	0	0	0	0	0	0	0	111	190	103	172	354	201	0	0	0	0	0	0	0	0	0	0	0	0	0	0	0	0	0	0	1131	Bacteria	Bacteroidota	Bacteroidia	Chitinophagales	Saprospiraceae	NA
1600	sample	0	0	0	0	0	0	73	99	0	243	221	199	0	0	81	0	82	130	0	0	0	0	0	0	0	0	0	0	0	0	0	0	0	0	0	0	1128	Bacteria	Bacteroidota	Bacteroidia	Chitinophagales	Saprospiraceae	NA
1601	sample	0	0	0	200	121	104	149	194	318	41	0	0	0	0	0	0	0	0	0	0	0	0	0	0	0	0	0	0	0	0	0	0	0	0	0	0	1127	Bacteria	Proteobacteria	Alphaproteobacteria	Rhizobiales	Rhizobiaceae	NA
1602	sample	0	0	0	0	0	0	0	0	0	0	0	0	0	0	0	0	0	0	0	85	57	0	0	0	0	0	0	0	0	0	103	81	90	168	402	141	1127	Bacteria	Proteobacteria	Gammaproteobacteria	Burkholderiales	Comamonadaceae	Rubrivivax
1603	sample	0	0	0	0	0	0	0	0	0	50	0	0	181	204	173	176	141	201	0	0	0	0	0	0	0	0	0	0	0	0	0	0	0	0	0	0	1126	Bacteria	Verrucomicrobiota	Verrucomicrobiae	Pedosphaerales	Pedosphaeraceae	NA
1604	sample	0	0	0	0	0	0	0	0	0	0	0	0	0	0	0	0	0	0	0	0	0	0	165	0	260	417	276	8	0	0	0	0	0	0	0	0	1126	Bacteria	Proteobacteria	Gammaproteobacteria	Burkholderiales	Chromobacteriaceae	Vogesella
1605	sample	0	0	0	0	0	0	0	0	0	0	0	0	121	289	220	148	192	156	0	0	0	0	0	0	0	0	0	0	0	0	0	0	0	0	0	0	1126	Bacteria	Bacteroidota	Bacteroidia	Chitinophagales	Saprospiraceae	NA
1606	sample	0	0	0	0	0	0	0	0	0	0	0	0	197	260	196	97	135	238	0	0	0	0	0	0	0	0	0	0	0	0	0	0	0	0	0	0	1123	Bacteria	Proteobacteria	Gammaproteobacteria	Burkholderiales	Comamonadaceae	Hydrogenophaga
1607	sample	0	0	0	0	0	0	0	0	0	0	0	0	0	0	0	0	0	0	33	36	0	0	0	0	0	0	0	0	31	0	105	135	87	247	191	257	1122	Bacteria	Proteobacteria	Alphaproteobacteria	Sphingomonadales	Sphingomonadaceae	Ellin6055
1608	sample	0	0	0	0	0	0	0	0	0	0	0	0	132	198	115	193	184	300	0	0	0	0	0	0	0	0	0	0	0	0	0	0	0	0	0	0	1122	Bacteria	Acidobacteriota	Blastocatellia	2024-11-01	NA	NA
1609	sample	78	117	72	0	0	40	82	0	0	200	96	186	4	0	0	0	0	0	0	0	0	0	0	0	0	0	0	0	0	0	0	0	0	0	0	0	875	Bacteria	Bacteroidota	Rhodothermia	Rhodothermales	Rhodothermaceae	NA
1610	sample	0	0	0	234	227	261	140	173	86	0	0	0	0	0	0	0	0	0	0	0	0	0	0	0	0	0	0	0	0	0	0	0	0	0	0	0	1121	Bacteria	Proteobacteria	Gammaproteobacteria	Burkholderiales	Comamonadaceae	Sphaerotilus
1611	sample	0	0	0	0	0	0	0	66	103	227	219	248	0	0	0	119	0	138	0	0	0	0	0	0	0	0	0	0	0	0	0	0	0	0	0	0	1120	Bacteria	Chloroflexi	Anaerolineae	Ardenticatenales	Ardenticatenaceae	NA
1612	sample	196	215	136	0	51	39	60	0	73	0	16	0	0	0	0	0	0	0	0	0	0	0	0	0	0	0	0	0	0	0	0	0	0	0	0	0	786	Bacteria	Bacteroidota	Bacteroidia	Chitinophagales	NA	NA
1613	sample	0	0	0	0	0	0	0	0	0	0	0	0	111	168	133	201	177	328	0	0	0	0	0	0	0	0	0	0	0	0	0	0	0	0	0	0	1118	Bacteria	Acidobacteriota	Blastocatellia	2024-11-01	NA	NA
1614	sample	0	0	0	0	0	0	0	0	0	19	0	17	221	188	154	197	126	194	0	0	0	0	0	0	0	0	0	0	0	0	0	0	0	0	0	0	1116	Bacteria	Deinococcota	Deinococci	Thermales	Thermaceae	Meiothermus
1615	sample	0	0	0	0	0	0	144	145	140	221	258	206	0	0	0	0	0	0	0	0	0	0	0	0	0	0	0	0	0	0	0	0	0	0	0	0	1114	Bacteria	Bacteroidota	Bacteroidia	Cytophagales	NA	NA
1616	sample	0	0	0	0	0	0	0	42	53	133	0	0	175	129	191	201	0	131	0	0	0	0	0	0	0	0	0	0	0	0	0	0	0	0	0	0	1055	Bacteria	Proteobacteria	Alphaproteobacteria	Rhizobiales	Devosiaceae	NA
1617	sample	227	162	173	52	0	0	73	0	0	0	0	0	0	42	56	0	0	0	0	0	0	0	0	0	0	0	0	0	0	0	0	0	0	0	0	0	785	Bacteria	Proteobacteria	Alphaproteobacteria	Rhodobacterales	Rhodobacteraceae	Gemmobacter
1618	sample	0	0	0	0	0	0	87	96	88	263	286	293	0	0	0	0	0	0	0	0	0	0	0	0	0	0	0	0	0	0	0	0	0	0	0	0	1113	Bacteria	Planctomycetota	Planctomycetes	Gemmatales	Gemmataceae	Telmatocola
1619	sample	0	0	0	0	0	0	0	0	0	0	0	0	0	0	0	0	0	0	0	0	0	9	0	0	107	144	162	260	238	193	0	0	0	0	0	0	1113	Bacteria	Bacteroidota	Bacteroidia	Chitinophagales	Saprospiraceae	NA
1620	sample	0	0	0	0	0	0	0	0	0	0	0	0	0	0	0	0	0	0	0	0	0	0	0	0	0	0	0	0	0	0	275	124	54	213	164	283	1113	Bacteria	Verrucomicrobiota	Chlamydiae	Chlamydiales	Parachlamydiaceae	NA
1621	sample	0	0	0	0	0	0	0	0	0	0	0	0	0	0	0	0	0	0	0	0	0	0	0	0	0	0	0	0	0	0	225	155	136	217	226	154	1113	Bacteria	Proteobacteria	Alphaproteobacteria	Rhodobacterales	Rhodobacteraceae	Pseudorhodobacter
1622	sample	45	0	0	0	0	0	0	0	0	0	0	97	193	171	102	178	118	176	0	0	0	0	0	0	0	0	0	0	0	0	0	0	0	0	0	0	1080	Bacteria	Planctomycetota	Planctomycetes	Pirellulales	Pirellulaceae	Pir4 lineage
1623	sample	0	0	0	0	0	0	0	0	0	0	0	0	183	184	216	161	208	160	0	0	0	0	0	0	0	0	0	0	0	0	0	0	0	0	0	0	1112	Bacteria	Planctomycetota	Planctomycetes	Planctomycetales	Rubinisphaeraceae	NA
1624	sample	21	0	31	0	0	0	0	0	0	0	0	0	178	158	194	228	167	134	0	0	0	0	0	0	0	0	0	0	0	0	0	0	0	0	0	0	1111	Bacteria	Bacteroidota	Bacteroidia	Flavobacteriales	Flavobacteriaceae	Flavobacterium
1625	sample	0	0	0	0	0	0	0	0	0	0	0	0	0	0	0	0	0	0	0	0	0	0	0	0	0	0	0	0	0	0	716	223	83	56	6	27	1111	Bacteria	Proteobacteria	Gammaproteobacteria	Burkholderiales	NA	NA
1626	sample	57	58	56	0	0	0	67	96	92	175	225	173	0	0	0	0	0	0	0	0	0	0	0	0	0	0	0	0	0	0	0	0	0	0	0	0	999	Bacteria	Bacteroidota	Bacteroidia	Chitinophagales	Saprospiraceae	NA
1627	sample	0	0	0	0	0	0	149	180	153	192	221	214	0	0	0	0	0	0	0	0	0	0	0	0	0	0	0	0	0	0	0	0	0	0	0	0	1109	Bacteria	Proteobacteria	Gammaproteobacteria	Burkholderiales	Comamonadaceae	Hydrogenophaga
1628	sample	0	0	0	0	0	0	0	0	0	0	0	0	0	0	0	0	0	0	0	0	0	0	0	0	81	64	83	242	334	287	0	0	0	0	11	7	1109	Bacteria	Planctomycetota	Planctomycetes	Gemmatales	Gemmataceae	NA
1629	sample	0	0	0	0	0	0	0	0	0	0	0	0	228	167	158	191	163	202	0	0	0	0	0	0	0	0	0	0	0	0	0	0	0	0	0	0	1109	Bacteria	Bacteroidota	Bacteroidia	Cytophagales	Microscillaceae	NA
1630	sample	0	62	113	0	0	4	100	0	74	61	174	116	0	149	59	52	0	58	0	0	0	0	0	0	0	0	0	0	0	0	0	0	0	0	0	0	1022	Bacteria	Chloroflexi	Anaerolineae	SBR1031	A4b	NA
1632	sample	0	0	0	0	26	62	99	101	123	199	190	192	0	45	70	0	0	0	0	0	0	0	0	0	0	0	0	0	0	0	0	0	0	0	0	0	1107	Bacteria	Verrucomicrobiota	Verrucomicrobiae	Verrucomicrobiales	Rubritaleaceae	Luteolibacter
1633	sample	0	0	0	0	0	27	170	208	112	197	124	159	0	0	0	0	0	0	0	0	0	0	0	0	0	0	0	0	0	0	0	0	0	0	0	0	997	Bacteria	Proteobacteria	Gammaproteobacteria	Burkholderiales	Oxalobacteraceae	Undibacterium
1634	sample	0	0	0	0	0	0	0	0	0	0	0	0	0	0	0	0	0	0	0	0	0	0	0	0	13	0	0	0	0	0	162	83	40	353	313	143	1107	Bacteria	Bdellovibrionota	Bdellovibrionia	Bdellovibrionales	Bdellovibrionaceae	Bdellovibrio
1635	sample	0	29	0	122	0	156	275	263	260	0	0	0	0	0	0	0	0	0	0	0	0	0	0	0	0	0	0	0	0	0	0	0	0	0	0	0	1105	Bacteria	Bacteroidota	Bacteroidia	Flavobacteriales	Crocinitomicaceae	Fluviicola
1636	sample	0	0	0	159	189	169	205	162	221	0	0	0	0	0	0	0	0	0	0	0	0	0	0	0	0	0	0	0	0	0	0	0	0	0	0	0	1105	Bacteria	Proteobacteria	Alphaproteobacteria	Rhodobacterales	Rhodobacteraceae	NA
1637	sample	0	0	0	0	0	0	0	0	0	0	0	0	0	0	0	0	0	0	0	0	0	0	0	0	88	82	72	431	136	295	0	0	0	0	0	0	1104	Bacteria	Verrucomicrobiota	Chlamydiae	Chlamydiales	Parachlamydiaceae	NA
1638	sample	0	0	0	0	0	0	57	42	0	0	0	0	122	166	102	198	167	195	0	0	0	0	0	0	0	0	0	0	0	0	0	0	0	0	0	0	1049	Bacteria	Proteobacteria	Alphaproteobacteria	Sphingomonadales	Sphingomonadaceae	Rhizorhapis
1639	sample	0	0	57	0	0	6	155	160	71	229	178	190	0	0	0	0	0	0	0	0	0	0	0	0	0	0	0	0	0	0	0	0	0	0	0	0	1046	Bacteria	Planctomycetota	028H05-P-BN-P5	NA	NA	NA
1640	sample	0	0	0	0	0	0	203	129	153	212	209	195	0	0	0	0	0	0	0	0	0	0	0	0	0	0	0	0	0	0	0	0	0	0	0	0	1101	Bacteria	Verrucomicrobiota	Verrucomicrobiae	Verrucomicrobiales	Rubritaleaceae	Luteolibacter
1641	sample	0	0	0	277	308	191	84	108	101	0	0	32	0	0	0	0	0	0	0	0	0	0	0	0	0	0	0	0	0	0	0	0	0	0	0	0	1101	Bacteria	Bacteroidota	Bacteroidia	Cytophagales	Spirosomaceae	Emticicia
1643	sample	5	0	0	14	10	0	131	85	187	214	217	237	0	0	0	0	0	0	0	0	0	0	0	0	0	0	0	0	0	0	0	0	0	0	0	0	1100	Bacteria	Patescibacteria	Gracilibacteria	Absconditabacteriales (SR1)	NA	NA
1644	sample	0	0	0	0	0	0	0	0	0	0	0	0	0	0	0	0	0	0	245	210	286	0	6	17	11	24	21	23	27	0	62	27	63	31	31	16	1100	Bacteria	Myxococcota	Polyangia	Polyangiales	Phaselicystidaceae	Phaselicystis
1645	sample	0	0	0	0	0	0	0	0	0	0	0	0	0	0	0	0	0	0	66	27	48	0	0	0	31	28	15	330	347	208	0	0	0	0	0	0	1100	Bacteria	Acidobacteriota	Blastocatellia	Pyrinomonadales	Pyrinomonadaceae	RB41
1646	sample	0	0	0	0	0	0	141	131	95	0	0	77	86	127	0	140	163	140	0	0	0	0	0	0	0	0	0	0	0	0	0	0	0	0	0	0	1100	Bacteria	Bacteroidota	Bacteroidia	Flavobacteriales	Flavobacteriaceae	Flavobacterium
1647	sample	280	239	145	0	0	0	0	0	0	0	0	0	0	0	0	0	0	0	0	0	0	0	0	0	0	0	0	0	0	0	0	0	0	0	0	0	664	Bacteria	Proteobacteria	Gammaproteobacteria	Alteromonadales	Alteromonadaceae	Rheinheimera
1648	sample	0	139	0	0	0	0	166	170	112	222	122	125	0	0	43	0	0	0	0	0	0	0	0	0	0	0	0	0	0	0	0	0	0	0	0	0	1099	Bacteria	Bacteroidota	Bacteroidia	Chitinophagales	NA	NA
1649	sample	0	0	0	0	0	0	0	0	0	0	0	0	0	0	0	0	0	0	0	0	0	0	0	0	245	318	396	38	52	50	0	0	0	0	0	0	1099	Bacteria	Bacteroidota	Bacteroidia	Flavobacteriales	Weeksellaceae	Cloacibacterium
1650	sample	0	0	0	0	0	0	0	0	0	0	0	0	93	58	55	211	286	395	0	0	0	0	0	0	0	0	0	0	0	0	0	0	0	0	0	0	1098	Bacteria	Chloroflexi	Anaerolineae	SBR1031	A4b	NA
1651	sample	0	0	0	0	0	0	0	0	0	0	0	0	190	339	218	0	153	197	0	0	0	0	0	0	0	0	0	0	0	0	0	0	0	0	0	0	1097	Bacteria	Proteobacteria	Gammaproteobacteria	Pseudomonadales	Moraxellaceae	[Agitococcus] lubricus group
1652	sample	0	0	63	97	0	82	208	130	235	118	80	82	0	0	0	0	0	0	0	0	0	0	0	0	0	0	0	0	0	0	0	0	0	0	0	0	1095	Bacteria	Proteobacteria	Alphaproteobacteria	Rhodobacterales	Rhodobacteraceae	Pseudorhodobacter
1654	sample	0	0	0	0	0	0	0	0	0	108	102	111	108	134	91	140	130	170	0	0	0	0	0	0	0	0	0	0	0	0	0	0	0	0	0	0	1094	Bacteria	Verrucomicrobiota	Verrucomicrobiae	Pedosphaerales	Pedosphaeraceae	NA
1655	sample	0	0	0	0	0	0	0	0	0	0	0	0	140	149	100	177	349	179	0	0	0	0	0	0	0	0	0	0	0	0	0	0	0	0	0	0	1094	Bacteria	Bacteroidota	Bacteroidia	Chitinophagales	Saprospiraceae	NA
1656	sample	0	0	0	0	0	0	0	0	0	0	0	0	0	0	0	0	0	0	0	0	0	0	0	0	0	0	0	0	0	0	271	142	258	136	188	99	1094	Bacteria	Proteobacteria	Gammaproteobacteria	Xanthomonadales	Xanthomonadaceae	Luteimonas
1657	sample	215	198	258	0	0	0	59	0	41	0	0	0	0	0	0	0	0	0	0	0	0	0	0	0	0	0	0	0	0	0	0	0	0	0	0	0	771	Bacteria	Proteobacteria	Gammaproteobacteria	Burkholderiales	Comamonadaceae	NA
1658	sample	0	0	0	0	0	0	0	0	0	152	164	130	97	141	125	0	89	194	0	0	0	0	0	0	0	0	0	0	0	0	0	0	0	0	0	0	1092	Bacteria	Proteobacteria	Alphaproteobacteria	Rickettsiales	Mitochondria	NA
1659	sample	125	100	107	0	0	0	0	0	0	115	160	131	0	58	0	0	0	49	0	0	0	0	0	0	0	0	0	0	0	0	0	0	0	0	0	0	845	Bacteria	Verrucomicrobiota	Verrucomicrobiae	Verrucomicrobiales	Rubritaleaceae	Luteolibacter
1660	sample	0	0	0	279	284	203	98	104	89	0	0	0	0	0	0	0	35	0	0	0	0	0	0	0	0	0	0	0	0	0	0	0	0	0	0	0	1092	Bacteria	Bacteroidota	Bacteroidia	Cytophagales	Spirosomaceae	Emticicia
1661	sample	38	54	31	0	0	0	0	0	0	195	272	207	0	70	0	0	0	157	0	0	0	0	0	0	0	0	0	0	0	0	0	0	0	0	0	0	1024	Bacteria	Chloroflexi	Anaerolineae	SBR1031	A4b	NA
1662	sample	0	0	0	0	0	0	0	0	0	0	0	0	0	0	0	0	0	0	0	0	0	0	0	0	0	0	0	0	0	0	114	86	74	292	291	234	1091	Bacteria	NB1-j	NA	NA	NA	NA
1663	sample	0	0	0	0	0	0	0	0	0	0	0	0	0	0	0	0	0	0	56	61	70	0	0	0	22	25	13	62	60	62	154	159	126	81	61	78	1090	Bacteria	Verrucomicrobiota	Verrucomicrobiae	Verrucomicrobiales	Verrucomicrobiaceae	NA
1664	sample	0	0	0	0	0	0	0	0	0	0	0	0	142	154	228	262	128	176	0	0	0	0	0	0	0	0	0	0	0	0	0	0	0	0	0	0	1090	Bacteria	Bacteroidota	Bacteroidia	Chitinophagales	Chitinophagaceae	Terrimonas
1665	sample	159	197	230	0	0	72	0	61	0	0	0	0	0	0	0	0	0	0	0	0	0	0	0	0	0	0	0	0	0	0	0	0	0	0	0	0	719	Bacteria	Verrucomicrobiota	Verrucomicrobiae	Verrucomicrobiales	Verrucomicrobiaceae	NA
1666	sample	226	209	173	0	0	0	0	0	0	0	0	0	41	0	0	108	0	53	0	0	0	0	0	0	0	0	0	0	0	0	0	0	0	0	0	0	810	Bacteria	Bacteroidota	Bacteroidia	Flavobacteriales	Flavobacteriaceae	Flavobacterium
1667	sample	0	0	0	0	0	0	102	114	83	0	0	0	98	86	83	127	181	123	0	0	0	0	0	0	0	0	0	0	0	0	0	0	0	0	0	0	997	Bacteria	Bacteroidota	Bacteroidia	Flavobacteriales	Flavobacteriaceae	Flavobacterium
1668	sample	65	53	68	0	0	0	0	145	136	117	108	78	20	0	0	151	100	0	0	0	0	0	0	0	0	0	0	0	0	0	0	0	0	0	0	0	1041	Bacteria	Proteobacteria	Alphaproteobacteria	Dongiales	Dongiaceae	Dongia
1669	sample	6	0	0	0	0	0	0	0	0	27	0	21	144	160	150	244	148	185	0	0	0	0	0	0	0	0	0	0	0	0	0	0	0	0	0	0	1085	Bacteria	Bacteroidota	Bacteroidia	Chitinophagales	Chitinophagaceae	NA
1670	sample	0	0	0	0	0	0	0	0	0	0	0	0	0	0	0	0	0	0	55	38	28	0	0	14	67	33	55	203	266	326	0	0	0	0	0	0	1085	Bacteria	Planctomycetota	Planctomycetes	Planctomycetales	Rubinisphaeraceae	SH-PL14
1671	sample	0	0	0	0	0	0	0	0	0	0	0	0	0	0	0	0	0	0	0	0	0	0	0	0	0	0	0	0	0	0	224	229	175	159	139	159	1085	Bacteria	Bacteroidota	Bacteroidia	Chitinophagales	Saprospiraceae	NA
1672	sample	0	47	0	346	308	324	0	0	0	0	0	0	0	0	0	0	0	0	0	0	0	0	0	0	0	0	0	0	0	0	0	0	0	0	0	0	1025	Bacteria	Bacteroidota	Bacteroidia	Chitinophagales	Saprospiraceae	NA
1673	sample	0	0	0	89	59	0	335	261	340	0	0	0	0	0	0	0	0	0	0	0	0	0	0	0	0	0	0	0	0	0	0	0	0	0	0	0	1084	Bacteria	Proteobacteria	Gammaproteobacteria	Burkholderiales	Comamonadaceae	Hydrogenophaga
1674	sample	110	120	90	186	0	0	136	151	134	61	0	0	0	0	0	0	0	0	0	0	0	0	0	0	0	0	0	0	0	0	0	0	0	0	0	0	988	Bacteria	Proteobacteria	Gammaproteobacteria	Burkholderiales	Comamonadaceae	NA
1675	sample	0	0	0	0	0	0	0	0	0	0	0	0	0	0	0	0	0	0	0	0	0	0	0	0	0	0	0	0	0	0	58	70	0	369	348	238	1083	Bacteria	Proteobacteria	Alphaproteobacteria	Reyranellales	Reyranellaceae	NA
1676	sample	269	182	231	0	0	0	0	0	0	0	0	0	0	0	0	0	0	0	0	0	0	0	0	0	0	0	0	0	0	0	0	0	0	0	0	0	682	Bacteria	Proteobacteria	Gammaproteobacteria	Burkholderiales	Comamonadaceae	Rubrivivax
1677	sample	201	263	204	0	0	8	0	24	0	0	0	0	0	0	0	0	0	0	0	0	0	0	0	0	0	0	0	0	0	0	0	0	0	0	0	0	700	Bacteria	Proteobacteria	Alphaproteobacteria	Micavibrionales	NA	NA
1678	sample	0	0	0	0	0	44	86	232	88	248	193	190	0	0	0	0	0	0	0	0	0	0	0	0	0	0	0	0	0	0	0	0	0	0	0	0	1081	Bacteria	Bacteroidota	Bacteroidia	Chitinophagales	NA	NA
1679	sample	0	0	0	270	289	224	85	96	117	0	0	0	0	0	0	0	0	0	0	0	0	0	0	0	0	0	0	0	0	0	0	0	0	0	0	0	1081	Bacteria	Bacteroidota	Bacteroidia	Sphingobacteriales	env.OPS 17	NA
1680	sample	115	0	0	0	0	0	68	0	0	87	96	98	135	153	0	0	89	0	0	0	0	0	0	0	0	0	0	0	0	0	0	0	0	0	0	0	841	Bacteria	Bacteroidota	Bacteroidia	Sphingobacteriales	NS11-12 marine group	NA
1681	sample	225	184	191	0	0	0	0	0	0	0	0	0	0	0	0	26	26	36	0	0	0	0	0	0	0	0	0	0	0	0	0	0	0	0	0	0	688	Bacteria	Myxococcota	Myxococcia	Myxococcales	Myxococcaceae	NA
1682	sample	0	0	0	0	0	0	0	0	0	0	0	0	0	0	0	0	0	0	68	53	56	0	0	0	11	0	12	45	54	47	178	0	145	155	103	152	1079	Bacteria	Proteobacteria	Alphaproteobacteria	Sphingomonadales	Sphingomonadaceae	Ellin6055
1683	sample	0	0	0	0	0	0	0	0	0	0	0	0	0	0	0	0	0	0	0	0	0	0	0	0	0	0	0	0	0	0	232	165	158	188	162	174	1079	Bacteria	Proteobacteria	Gammaproteobacteria	Burkholderiales	Comamonadaceae	Rhodoferax
1684	sample	0	0	0	0	0	0	0	0	0	0	0	0	0	0	0	0	0	0	4	0	5	0	0	0	0	0	0	10	8	0	196	124	122	241	158	209	1077	Bacteria	Actinobacteriota	Acidimicrobiia	NA	NA	NA
1685	sample	151	0	170	0	0	0	127	171	106	0	0	0	0	0	0	0	0	0	0	0	0	0	0	0	0	0	0	0	0	0	0	0	0	0	0	0	725	Bacteria	Bacteroidota	Bacteroidia	Chitinophagales	Saprospiraceae	NA
1686	sample	0	0	0	0	0	0	0	0	85	273	262	231	53	45	0	126	0	0	0	0	0	0	0	0	0	0	0	0	0	0	0	0	0	0	0	0	1075	Bacteria	Bacteroidota	Bacteroidia	Chitinophagales	Saprospiraceae	NA
1687	sample	0	0	0	0	0	0	70	0	57	113	118	0	131	60	131	127	74	140	0	0	0	0	0	0	0	0	0	0	0	0	0	0	0	0	0	0	1021	Bacteria	Planctomycetota	Planctomycetes	Pirellulales	Pirellulaceae	Pirellula
1688	sample	38	0	0	0	0	0	0	0	0	95	107	107	150	119	79	97	80	203	0	0	0	0	0	0	0	0	0	0	0	0	0	0	0	0	0	0	1075	Bacteria	Verrucomicrobiota	Verrucomicrobiae	Pedosphaerales	Pedosphaeraceae	NA
1689	sample	0	0	0	0	0	0	107	164	102	262	214	169	0	0	0	0	0	0	0	0	0	0	0	0	0	0	0	0	0	0	0	0	0	0	0	0	1018	Bacteria	Bacteroidota	Bacteroidia	Chitinophagales	NA	NA
1690	sample	0	0	0	0	0	0	0	0	0	0	0	0	0	0	0	0	0	0	162	132	144	5	4	0	41	31	29	147	203	166	4	0	5	0	0	0	1073	Bacteria	Bacteroidota	Bacteroidia	Chitinophagales	Saprospiraceae	NA
1691	sample	0	0	0	0	0	0	0	0	0	0	0	0	0	0	0	0	0	0	122	105	129	152	92	67	106	151	149	0	0	0	0	0	0	0	0	0	1073	Bacteria	Proteobacteria	Gammaproteobacteria	Burkholderiales	Comamonadaceae	Hydrogenophaga
1692	sample	0	38	0	449	305	221	59	0	0	0	0	0	0	0	0	0	0	0	0	0	0	0	0	0	0	0	0	0	0	0	0	0	0	0	0	0	1072	Bacteria	Proteobacteria	Alphaproteobacteria	Sphingomonadales	Sphingomonadaceae	Novosphingobium
1693	sample	0	0	0	0	0	0	0	0	0	0	0	0	0	0	0	0	0	0	0	0	0	0	0	0	36	28	18	150	70	173	217	87	91	86	32	83	1071	Bacteria	Proteobacteria	Alphaproteobacteria	Rhizobiales	Xanthobacteraceae	Pseudorhodoplanes
1694	sample	0	44	0	92	209	215	150	110	221	0	0	0	0	0	0	0	0	0	0	0	0	0	0	0	0	0	0	0	0	0	0	0	0	0	0	0	1041	Bacteria	Proteobacteria	Gammaproteobacteria	Xanthomonadales	Xanthomonadaceae	Luteimonas
1695	sample	79	78	79	69	0	130	89	73	121	85	70	118	0	0	0	0	0	0	0	0	0	0	0	0	0	0	0	0	0	0	0	0	0	0	0	0	991	Bacteria	Proteobacteria	Alphaproteobacteria	Sphingomonadales	Sphingomonadaceae	Rhizorhapis
1696	sample	224	159	186	0	0	97	0	40	0	0	52	0	0	0	35	0	0	0	0	0	0	0	0	0	0	0	0	0	0	0	0	0	0	0	0	0	793	Bacteria	Bacteroidota	Bacteroidia	Chitinophagales	Chitinophagaceae	Sediminibacterium
1697	sample	0	0	0	0	52	38	112	149	129	224	196	169	0	0	0	0	0	0	0	0	0	0	0	0	0	0	0	0	0	0	0	0	0	0	0	0	1069	Bacteria	Verrucomicrobiota	Verrucomicrobiae	Verrucomicrobiales	Rubritaleaceae	Luteolibacter
1698	sample	0	48	0	0	0	0	189	154	150	198	193	137	0	0	0	0	0	0	0	0	0	0	0	0	0	0	0	0	0	0	0	0	0	0	0	0	1069	Bacteria	Bacteroidota	Bacteroidia	Cytophagales	Spirosomaceae	Runella
1699	sample	0	0	0	0	0	0	0	0	0	0	0	0	0	0	0	0	0	0	0	5	10	0	0	0	63	37	80	299	322	253	0	0	0	0	0	0	1069	Bacteria	Acidobacteriota	Vicinamibacteria	Subgroup 17	NA	NA
1700	sample	0	0	0	198	195	198	0	0	168	0	0	104	28	0	0	37	0	0	0	0	0	0	0	0	0	0	0	0	0	0	0	0	0	0	0	0	928	Bacteria	Proteobacteria	Alphaproteobacteria	Rickettsiales	SM2D12	NA
1701	sample	148	85	157	160	129	184	0	0	0	0	0	0	0	0	0	0	0	0	0	0	0	0	0	0	0	0	0	0	0	0	0	0	0	0	0	0	863	Bacteria	Bacteroidota	Bacteroidia	Chitinophagales	NA	NA
1702	sample	115	59	82	249	203	208	83	69	0	0	0	0	0	0	0	0	0	0	0	0	0	0	0	0	0	0	0	0	0	0	0	0	0	0	0	0	1068	Bacteria	Bacteroidota	Bacteroidia	Flavobacteriales	Flavobacteriaceae	Flavobacterium
1703	sample	0	69	40	80	46	63	139	110	146	140	121	113	0	0	0	0	0	0	0	0	0	0	0	0	0	0	0	0	0	0	0	0	0	0	0	0	1067	Bacteria	Proteobacteria	Gammaproteobacteria	Burkholderiales	Comamonadaceae	NA
1704	sample	0	0	0	0	0	0	0	0	0	0	0	0	0	0	0	0	0	0	183	204	251	0	0	0	45	92	61	125	39	67	0	0	0	0	0	0	1067	Bacteria	Bacteroidota	Bacteroidia	Chitinophagales	Saprospiraceae	NA
1705	sample	0	0	0	0	0	0	0	0	0	0	0	0	0	0	0	0	0	0	274	237	279	0	116	96	65	0	0	0	0	0	0	0	0	0	0	0	1067	Bacteria	Proteobacteria	Gammaproteobacteria	Burkholderiales	Comamonadaceae	Sphaerotilus
1706	sample	0	0	0	104	142	191	210	233	186	0	0	0	0	0	0	0	0	0	0	0	0	0	0	0	0	0	0	0	0	0	0	0	0	0	0	0	1066	Bacteria	Bacteroidota	Bacteroidia	Flavobacteriales	Flavobacteriaceae	Flavobacterium
1707	sample	0	0	0	0	0	0	0	0	0	0	0	0	230	182	188	169	152	144	0	0	0	0	0	0	0	0	0	0	0	0	0	0	0	0	0	0	1065	Bacteria	Planctomycetota	OM190	NA	NA	NA
1709	sample	0	0	0	0	0	0	0	0	0	0	0	0	0	0	0	0	0	0	0	0	0	0	0	0	0	0	0	0	0	0	191	181	112	237	65	278	1064	Bacteria	Proteobacteria	Alphaproteobacteria	Rhizobiales	Rhizobiales Incertae Sedis	NA
1710	sample	66	75	83	0	0	0	39	47	60	105	131	117	0	0	72	0	73	60	0	0	0	0	0	0	0	0	0	0	0	0	0	0	0	0	0	0	928	Bacteria	Proteobacteria	Alphaproteobacteria	Rhodobacterales	Rhodobacteraceae	Defluviimonas
1712	sample	0	0	0	0	0	0	0	0	0	0	0	0	0	0	0	0	0	0	0	0	0	0	0	0	0	0	0	0	0	0	420	163	250	87	43	98	1061	Bacteria	Patescibacteria	Parcubacteria	NA	NA	NA
1713	sample	115	69	91	183	121	156	94	0	0	0	0	0	0	0	0	0	0	0	0	0	0	0	0	0	0	0	0	0	0	0	0	0	0	0	0	0	829	Bacteria	Proteobacteria	Alphaproteobacteria	Rhizobiales	Rhizobiaceae	Shinella
1714	sample	47	68	60	0	0	0	101	86	100	139	136	107	0	0	0	0	0	64	0	0	0	0	0	0	0	0	0	0	0	0	0	0	0	0	0	0	908	Bacteria	Proteobacteria	Alphaproteobacteria	Rhodobacterales	Rhodobacteraceae	Tabrizicola
1715	sample	0	0	0	205	178	171	208	136	162	0	0	0	0	0	0	0	0	0	0	0	0	0	0	0	0	0	0	0	0	0	0	0	0	0	0	0	1060	Bacteria	Bacteroidota	Bacteroidia	Cytophagales	Spirosomaceae	Arcicella
1716	sample	0	0	0	0	0	0	0	0	0	0	0	0	0	0	0	0	0	0	0	0	0	0	0	0	263	319	275	83	52	66	0	0	0	0	0	0	1058	Bacteria	Bacteroidota	Bacteroidia	Flavobacteriales	Flavobacteriaceae	Flavobacterium
1717	sample	0	0	0	0	0	0	0	0	0	0	0	0	0	0	0	0	0	0	0	0	0	0	0	0	0	0	0	0	0	0	221	177	202	180	108	170	1058	Bacteria	Acidobacteriota	Acidobacteriae	Bryobacterales	Bryobacteraceae	Bryobacter
1718	sample	250	154	165	68	67	60	0	0	0	0	0	0	0	0	0	0	0	0	0	0	0	0	0	0	0	0	0	0	0	0	0	0	0	0	0	0	764	Bacteria	Proteobacteria	Gammaproteobacteria	Burkholderiales	Comamonadaceae	NA
1719	sample	0	0	0	0	0	0	0	0	0	0	0	0	0	0	0	0	0	0	45	36	49	0	0	0	58	78	67	150	143	108	49	45	26	87	53	61	1055	Bacteria	Verrucomicrobiota	Verrucomicrobiae	Pedosphaerales	Pedosphaeraceae	NA
1720	sample	0	0	0	0	0	0	0	0	0	0	0	0	0	0	0	0	0	0	12	9	14	0	0	0	0	8	0	0	12	9	111	87	77	298	209	209	1055	Bacteria	Proteobacteria	Alphaproteobacteria	Acetobacterales	Acetobacteraceae	Rhodovastum
1721	sample	0	0	0	0	0	0	0	0	0	0	0	0	179	150	154	202	208	162	0	0	0	0	0	0	0	0	0	0	0	0	0	0	0	0	0	0	1055	Bacteria	Proteobacteria	Alphaproteobacteria	Rhodobacterales	Rhodobacteraceae	Defluviimonas
1722	sample	0	0	0	212	170	140	185	167	181	0	0	0	0	0	0	0	0	0	0	0	0	0	0	0	0	0	0	0	0	0	0	0	0	0	0	0	1055	Bacteria	Proteobacteria	Gammaproteobacteria	Burkholderiales	Comamonadaceae	Hydrogenophaga
1723	sample	0	0	0	0	0	0	89	0	80	90	165	129	0	141	115	92	0	151	0	0	0	0	0	0	0	0	0	0	0	0	0	0	0	0	0	0	1052	Bacteria	Proteobacteria	Alphaproteobacteria	Rhizobiales	Hyphomicrobiaceae	Hyphomicrobium
1724	sample	0	0	0	0	0	0	0	0	0	0	0	0	0	0	0	0	0	0	0	0	0	0	0	0	32	38	41	108	67	150	86	41	22	228	120	118	1051	Bacteria	Chloroflexi	Chloroflexia	Thermomicrobiales	JG30-KF-CM45	NA
1725	sample	0	0	0	0	0	0	0	0	0	0	0	0	520	0	530	0	0	0	0	0	0	0	0	0	0	0	0	0	0	0	0	0	0	0	0	0	1050	Bacteria	Proteobacteria	Gammaproteobacteria	Aeromonadales	Aeromonadaceae	Aeromonas
1726	sample	0	0	0	0	47	80	69	155	0	261	211	226	0	0	0	0	0	0	0	0	0	0	0	0	0	0	0	0	0	0	0	0	0	0	0	0	1049	Bacteria	Bacteroidota	Kapabacteria	Kapabacteriales	NA	NA
1727	sample	0	0	0	0	0	0	43	0	0	0	0	0	201	260	189	112	97	147	0	0	0	0	0	0	0	0	0	0	0	0	0	0	0	0	0	0	1049	Bacteria	Bacteroidota	Bacteroidia	Chitinophagales	Saprospiraceae	NA
1728	sample	0	0	0	0	0	0	0	0	0	0	0	0	0	0	0	0	0	0	0	0	0	0	0	0	0	0	0	0	0	0	43	40	30	267	323	346	1049	Bacteria	Proteobacteria	Gammaproteobacteria	Xanthomonadales	Rhodanobacteraceae	NA
1729	sample	224	150	106	0	0	0	0	0	0	0	0	0	0	89	55	0	81	0	0	0	0	0	0	0	0	0	0	0	0	0	0	0	0	0	0	0	705	Bacteria	Proteobacteria	Gammaproteobacteria	Burkholderiales	NA	NA
1730	sample	0	0	0	0	0	0	0	0	0	0	0	0	0	0	0	0	0	0	191	152	170	10	0	12	50	38	50	130	88	157	0	0	0	0	0	0	1048	Bacteria	Actinobacteriota	Acidimicrobiia	Microtrichales	Microtrichaceae	NA
1731	sample	0	0	116	0	0	0	0	0	0	0	0	0	117	170	150	0	123	149	0	0	0	0	0	0	0	0	0	0	0	0	0	0	0	0	0	0	825	Bacteria	Gemmatimonadota	Gemmatimonadetes	Gemmatimonadales	Gemmatimonadaceae	Gemmatimonas
1732	sample	127	88	119	175	149	160	0	0	0	0	0	0	0	0	0	0	0	0	0	0	0	0	0	0	0	0	0	0	0	0	0	0	0	0	0	0	818	Bacteria	Proteobacteria	Alphaproteobacteria	Rhodobacterales	Rhodobacteraceae	Pseudorhodobacter
1733	sample	80	0	0	188	0	179	125	152	0	72	127	0	0	0	0	0	0	0	0	0	0	0	0	0	0	0	0	0	0	0	0	0	0	0	0	0	923	Bacteria	Proteobacteria	Gammaproteobacteria	Burkholderiales	Comamonadaceae	NA
1734	sample	104	0	0	61	0	101	132	102	130	80	81	96	0	0	0	0	0	0	0	0	0	0	0	0	0	0	0	0	0	0	0	0	0	0	0	0	887	Bacteria	Proteobacteria	Gammaproteobacteria	Burkholderiales	Comamonadaceae	NA
1735	sample	0	0	0	0	0	0	0	0	0	0	0	0	0	0	0	0	0	0	173	192	197	0	0	0	29	61	39	115	119	121	0	0	0	0	0	0	1046	Bacteria	Bacteroidota	Bacteroidia	Chitinophagales	Saprospiraceae	NA
1736	sample	0	0	0	0	0	0	144	0	195	190	229	287	0	0	0	0	0	0	0	0	0	0	0	0	0	0	0	0	0	0	0	0	0	0	0	0	1045	Bacteria	Chloroflexi	Anaerolineae	SBR1031	A4b	NA
1737	sample	0	0	0	178	236	194	0	137	119	0	0	181	0	0	0	0	0	0	0	0	0	0	0	0	0	0	0	0	0	0	0	0	0	0	0	0	1045	Bacteria	Bdellovibrionota	Bdellovibrionia	Bdellovibrionales	Bdellovibrionaceae	Bdellovibrio
1738	sample	0	53	0	0	66	247	218	212	199	0	0	0	0	0	0	0	0	0	0	0	0	0	0	0	0	0	0	0	0	0	0	0	0	0	0	0	995	Bacteria	Proteobacteria	Gammaproteobacteria	Burkholderiales	Comamonadaceae	NA
1739	sample	127	120	90	186	145	146	0	0	0	0	0	0	0	0	0	0	0	0	0	0	0	0	0	0	0	0	0	0	0	0	0	0	0	0	0	0	814	Bacteria	Proteobacteria	Alphaproteobacteria	Rhodobacterales	Rhodobacteraceae	Pseudorhodobacter
1740	sample	0	0	0	0	0	0	0	0	0	0	0	0	111	214	80	175	254	209	0	0	0	0	0	0	0	0	0	0	0	0	0	0	0	0	0	0	1043	Eukaryota	NA	NA	NA	NA	NA
1741	sample	0	0	0	169	190	268	148	144	124	0	0	0	0	0	0	0	0	0	0	0	0	0	0	0	0	0	0	0	0	0	0	0	0	0	0	0	1043	Bacteria	Bacteroidota	Bacteroidia	Cytophagales	Spirosomaceae	Flectobacillus
1742	sample	0	76	100	199	193	146	101	77	62	0	0	0	0	0	0	0	0	0	0	0	0	0	0	0	0	0	0	0	0	0	0	0	0	0	0	0	954	Bacteria	Bacteroidota	Bacteroidia	Flavobacteriales	Flavobacteriaceae	Flavobacterium
1743	sample	94	70	0	0	21	0	131	84	120	138	190	122	0	0	0	0	0	0	0	0	0	0	0	0	0	0	0	0	0	0	0	0	0	0	0	0	970	Bacteria	Planctomycetota	Planctomycetes	Planctomycetales	Rubinisphaeraceae	SH-PL14
1744	sample	0	0	0	0	0	0	61	94	53	342	273	217	0	0	0	0	0	0	0	0	0	0	0	0	0	0	0	0	0	0	0	0	0	0	0	0	1040	Bacteria	Bacteroidota	Bacteroidia	Chitinophagales	37-13	NA
1745	sample	161	196	230	0	0	0	0	0	0	44	44	0	0	0	0	0	0	0	0	0	0	0	0	0	0	0	0	0	0	0	0	0	0	0	0	0	675	Bacteria	Proteobacteria	Gammaproteobacteria	Burkholderiales	Comamonadaceae	NA
1746	sample	0	0	0	0	0	0	0	0	0	0	0	0	0	0	0	0	0	0	0	0	0	0	0	0	0	0	0	0	0	0	188	134	73	205	180	259	1039	Bacteria	Verrucomicrobiota	Chlamydiae	Chlamydiales	Parachlamydiaceae	Candidatus Protochlamydia
1747	sample	148	105	118	119	155	190	0	0	0	0	0	0	0	0	0	0	0	0	0	0	0	0	0	0	0	0	0	0	0	0	0	0	0	0	0	0	835	Bacteria	Bacteroidota	Bacteroidia	Chitinophagales	NA	NA
1748	sample	0	0	0	0	0	0	0	0	0	0	0	0	0	109	274	279	182	193	0	0	0	0	0	0	0	0	0	0	0	0	0	0	0	0	0	0	1037	Bacteria	Proteobacteria	Gammaproteobacteria	Burkholderiales	Comamonadaceae	Hydrogenophaga
1749	sample	0	0	0	0	0	0	0	0	0	0	0	0	0	0	0	0	0	0	250	61	171	39	66	195	72	67	35	23	13	14	15	8	0	0	0	7	1036	Bacteria	Bdellovibrionota	Bdellovibrionia	Bacteriovoracales	Bacteriovoracaceae	Peredibacter
1750	sample	0	0	0	0	0	0	0	0	0	0	0	0	0	0	0	0	0	0	0	0	0	0	0	0	18	20	16	83	74	60	126	171	77	123	83	185	1036	Bacteria	Proteobacteria	Gammaproteobacteria	Cellvibrionales	Halieaceae	OM60(NOR5) clade
1751	sample	0	0	0	0	0	0	0	0	0	0	0	0	173	209	98	147	213	196	0	0	0	0	0	0	0	0	0	0	0	0	0	0	0	0	0	0	1036	Bacteria	Acidobacteriota	Blastocatellia	Blastocatellales	Blastocatellaceae	OLB17
1752	sample	0	0	0	0	0	0	0	0	0	0	0	0	0	0	0	0	0	0	0	0	0	0	0	0	0	0	0	0	0	0	159	147	126	298	165	141	1036	Bacteria	Verrucomicrobiota	Verrucomicrobiae	Verrucomicrobiales	Verrucomicrobiaceae	NA
1753	sample	88	92	105	0	0	0	0	0	21	0	0	0	0	75	115	91	154	100	0	0	0	0	0	0	0	0	0	0	0	0	0	0	0	0	0	0	841	Bacteria	Bacteroidota	Bacteroidia	Chitinophagales	Saprospiraceae	NA
1755	sample	0	0	0	0	0	0	0	0	0	0	0	0	0	0	0	0	0	0	187	179	211	18	12	16	22	34	25	109	124	97	0	0	0	0	0	0	1034	Bacteria	Gemmatimonadota	Gemmatimonadetes	Gemmatimonadales	Gemmatimonadaceae	Gemmatimonas
1756	sample	0	0	0	0	0	0	0	0	0	0	0	0	151	195	167	63	252	206	0	0	0	0	0	0	0	0	0	0	0	0	0	0	0	0	0	0	1034	Bacteria	Verrucomicrobiota	Verrucomicrobiae	Verrucomicrobiales	Verrucomicrobiaceae	NA
1757	sample	257	178	207	0	0	0	0	0	0	0	0	0	0	0	0	0	0	0	0	0	0	0	0	0	0	0	0	0	0	0	0	0	0	0	0	0	642	Bacteria	Proteobacteria	Gammaproteobacteria	Burkholderiales	Comamonadaceae	Rubrivivax
1758	sample	0	0	0	0	0	0	126	132	163	168	110	158	0	67	0	0	0	0	0	0	0	0	0	0	0	0	0	0	0	0	0	0	0	0	0	0	924	Bacteria	Proteobacteria	Alphaproteobacteria	Sphingomonadales	Sphingomonadaceae	Sphingorhabdus
1759	sample	0	0	0	0	0	0	0	0	0	0	69	84	77	114	77	158	193	205	0	0	0	0	0	0	0	0	0	0	0	0	0	0	0	0	0	0	977	Bacteria	Acidobacteriota	Vicinamibacteria	Vicinamibacterales	Vicinamibacteraceae	NA
1760	sample	173	141	182	0	0	0	0	0	0	94	61	72	0	0	0	0	0	0	0	0	0	0	0	0	0	0	0	0	0	0	0	0	0	0	0	0	723	Bacteria	Proteobacteria	Gammaproteobacteria	Xanthomonadales	Rhodanobacteraceae	NA
1761	sample	0	0	0	0	0	0	0	0	0	0	0	0	0	0	0	0	0	0	0	0	0	0	0	0	0	0	0	0	0	0	200	156	104	202	177	192	1031	Bacteria	Proteobacteria	Alphaproteobacteria	Sphingomonadales	Sphingomonadaceae	NA
1762	sample	176	163	169	51	0	0	0	0	73	0	0	0	0	0	0	0	63	0	0	0	0	0	0	0	0	0	0	0	0	0	0	0	0	0	0	0	695	Bacteria	Proteobacteria	Alphaproteobacteria	Rhodobacterales	Rhodobacteraceae	NA
1763	sample	0	19	0	0	0	51	142	103	173	134	164	152	0	58	0	0	0	16	0	0	0	0	0	0	0	0	0	0	0	0	0	0	0	0	0	0	1012	Bacteria	Proteobacteria	Alphaproteobacteria	Rhizobiales	Rhizobiaceae	NA
1764	sample	0	0	0	0	0	0	0	0	0	0	0	0	0	0	0	0	0	0	6	0	0	0	0	0	14	12	8	56	69	55	201	97	117	165	62	168	1030	Bacteria	Verrucomicrobiota	Verrucomicrobiae	Opitutales	Opitutaceae	Cephaloticoccus
1765	sample	251	208	213	0	0	0	0	0	0	0	0	0	0	0	0	0	0	0	0	0	0	0	0	0	0	0	0	0	0	0	0	0	0	0	0	0	672	Bacteria	Bacteroidota	Bacteroidia	Chitinophagales	Saprospiraceae	NA
1767	sample	0	10	0	0	0	0	229	0	215	241	195	139	0	0	0	0	0	0	0	0	0	0	0	0	0	0	0	0	0	0	0	0	0	0	0	0	1029	Bacteria	Bacteroidota	Bacteroidia	Cytophagales	Raineyaceae	Raineya
1768	sample	0	0	0	0	0	0	0	0	0	0	0	0	172	242	249	186	0	180	0	0	0	0	0	0	0	0	0	0	0	0	0	0	0	0	0	0	1029	Bacteria	Myxococcota	Polyangia	Polyangiales	Polyangiaceae	Polyangium
1769	sample	0	0	0	0	0	0	147	101	176	197	189	218	0	0	0	0	0	0	0	0	0	0	0	0	0	0	0	0	0	0	0	0	0	0	0	0	1028	Bacteria	Verrucomicrobiota	Verrucomicrobiae	Verrucomicrobiales	Verrucomicrobiaceae	NA
1770	sample	0	0	0	0	0	0	118	154	178	136	130	88	0	89	52	31	0	52	0	0	0	0	0	0	0	0	0	0	0	0	0	0	0	0	0	0	1028	Bacteria	Proteobacteria	Gammaproteobacteria	Burkholderiales	Oxalobacteraceae	Undibacterium
1771	sample	0	0	0	0	0	0	0	0	0	0	0	0	0	0	0	0	0	0	22	9	6	232	217	323	68	69	62	13	0	7	0	0	0	0	0	0	1028	Bacteria	Proteobacteria	Alphaproteobacteria	Rickettsiales	SM2D12	NA
1772	sample	170	127	135	52	35	42	0	0	0	0	62	54	0	0	0	0	0	0	0	0	0	0	0	0	0	0	0	0	0	0	0	0	0	0	0	0	677	Bacteria	Proteobacteria	Gammaproteobacteria	Burkholderiales	Comamonadaceae	NA
1773	sample	0	0	0	0	0	0	0	0	0	0	0	0	0	0	0	0	0	0	0	0	0	0	0	0	0	0	0	0	0	0	198	152	208	306	17	147	1028	Bacteria	Bdellovibrionota	Bdellovibrionia	Bdellovibrionales	Bdellovibrionaceae	OM27 clade
1774	sample	0	0	0	0	0	0	0	0	0	0	0	0	0	0	0	0	0	0	0	0	0	0	0	0	0	0	0	0	0	0	39	18	0	685	12	274	1028	Bacteria	Proteobacteria	Gammaproteobacteria	Coxiellales	Coxiellaceae	Coxiella
1775	sample	0	0	0	22	15	0	157	0	0	216	183	162	0	32	27	0	0	165	0	0	0	0	0	0	0	0	0	0	0	0	0	0	0	0	0	0	979	Bacteria	Proteobacteria	Alphaproteobacteria	Dongiales	Dongiaceae	Dongia
1776	sample	0	0	0	0	0	0	0	0	0	0	0	0	0	0	0	0	0	0	0	0	0	0	0	0	0	0	0	0	0	0	393	244	133	118	37	102	1027	Bacteria	Bacteroidota	Bacteroidia	Flavobacteriales	Flavobacteriaceae	Flavobacterium
1777	sample	173	199	229	0	0	0	0	0	0	0	0	0	0	0	0	0	62	0	0	0	0	0	0	0	0	0	0	0	0	0	0	0	0	0	0	0	663	Bacteria	Bacteroidota	Bacteroidia	Chitinophagales	Saprospiraceae	NA
1778	sample	150	145	134	0	88	136	48	0	0	0	0	0	0	0	0	0	0	0	0	0	0	0	0	0	0	0	0	0	0	0	0	0	0	0	0	0	701	Bacteria	Proteobacteria	Alphaproteobacteria	Rhizobiales	Rhizobiaceae	Shinella
1779	sample	0	0	0	113	94	0	277	269	274	0	0	0	0	0	0	0	0	0	0	0	0	0	0	0	0	0	0	0	0	0	0	0	0	0	0	0	1027	Bacteria	Bacteroidota	Bacteroidia	Flavobacteriales	Weeksellaceae	Chryseobacterium
1780	sample	0	0	0	0	0	0	0	0	0	0	0	0	0	0	0	0	0	0	0	0	0	0	0	0	0	0	0	0	0	0	257	189	161	145	126	148	1026	Bacteria	Acidobacteriota	Blastocatellia	Blastocatellales	Blastocatellaceae	Blastocatella
1781	sample	0	29	0	133	149	126	98	72	107	115	69	85	0	0	0	0	42	0	0	0	0	0	0	0	0	0	0	0	0	0	0	0	0	0	0	0	1025	Bacteria	Bacteroidota	Bacteroidia	Chitinophagales	NA	NA
1782	sample	0	0	0	0	0	0	0	0	0	0	0	0	0	0	0	0	0	0	0	0	0	0	0	0	0	0	0	5	0	0	227	186	220	133	127	127	1025	Bacteria	Bacteroidota	Bacteroidia	Flavobacteriales	Flavobacteriaceae	Flavobacterium
1783	sample	0	72	123	184	147	109	84	0	82	0	0	0	0	0	0	0	0	0	0	0	0	0	0	0	0	0	0	0	0	0	0	0	0	0	0	0	801	Bacteria	Actinobacteriota	Actinobacteria	Micrococcales	Microbacteriaceae	Microbacterium
1784	sample	0	0	0	0	0	62	327	339	295	0	0	0	0	0	0	0	0	0	0	0	0	0	0	0	0	0	0	0	0	0	0	0	0	0	0	0	1023	Bacteria	Bacteroidota	Bacteroidia	Flavobacteriales	Flavobacteriaceae	Flavobacterium
1785	sample	0	0	0	0	0	0	0	0	0	0	0	0	0	0	0	0	0	0	0	0	0	0	0	0	0	0	0	0	0	0	268	319	217	97	49	72	1022	Bacteria	Bacteroidota	Bacteroidia	Cytophagales	Spirosomaceae	Lacihabitans
1786	sample	174	201	157	0	0	0	0	0	0	0	0	84	0	0	0	0	0	0	0	0	0	0	0	0	0	0	0	0	0	0	0	0	0	0	0	0	616	Bacteria	Proteobacteria	Alphaproteobacteria	Rhizobiales	Rhizobiaceae	NA
1787	sample	0	0	0	114	109	57	229	274	235	0	0	0	0	0	0	0	0	0	0	0	0	0	0	0	0	0	0	0	0	0	0	0	0	0	0	0	1018	Bacteria	Bacteroidota	Bacteroidia	Flavobacteriales	Weeksellaceae	Chryseobacterium
1788	sample	0	0	0	0	0	0	0	51	125	386	151	304	0	0	0	0	0	0	0	0	0	0	0	0	0	0	0	0	0	0	0	0	0	0	0	0	1017	Bacteria	Myxococcota	Polyangia	Nannocystales	Nannocystaceae	Nannocystis
1789	sample	0	0	0	0	0	0	64	56	75	188	194	233	0	0	0	0	52	0	0	0	0	0	0	0	0	0	0	0	0	0	0	0	0	0	0	0	862	Bacteria	Chloroflexi	Anaerolineae	RBG-13-54-9	NA	NA
1792	sample	0	0	0	162	181	221	128	165	159	0	0	0	0	0	0	0	0	0	0	0	0	0	0	0	0	0	0	0	0	0	0	0	0	0	0	0	1016	Bacteria	Bacteroidota	Bacteroidia	Cytophagales	Spirosomaceae	Flectobacillus
1793	sample	0	0	0	0	0	0	0	0	0	0	0	0	0	0	0	0	0	0	255	273	322	0	0	0	15	18	11	59	33	29	0	0	0	0	0	0	1015	Bacteria	Bdellovibrionota	Bdellovibrionia	Bdellovibrionales	Bdellovibrionaceae	OM27 clade
1794	sample	0	0	0	0	0	0	0	0	0	0	0	0	0	0	0	0	0	0	0	0	0	0	0	0	0	0	7	15	16	45	352	160	89	126	87	118	1015	Bacteria	Proteobacteria	Alphaproteobacteria	Rhizobiales	Methyloligellaceae	NA
1795	sample	0	133	57	0	0	0	147	143	147	55	73	36	0	0	132	91	0	0	0	0	0	0	0	0	0	0	0	0	0	0	0	0	0	0	0	0	1014	Bacteria	Proteobacteria	Alphaproteobacteria	Sphingomonadales	Sphingomonadaceae	Rhizorhapis
1796	sample	0	39	0	228	152	57	161	142	166	0	0	0	0	0	0	0	0	0	0	0	0	0	0	0	0	0	0	0	0	0	0	0	0	0	0	0	945	Bacteria	Deinococcota	Deinococci	Deinococcales	Deinococcaceae	Deinococcus
1797	sample	145	182	171	0	0	0	47	0	0	99	76	0	0	0	0	0	0	0	0	0	0	0	0	0	0	0	0	0	0	0	0	0	0	0	0	0	720	Bacteria	Proteobacteria	Gammaproteobacteria	Xanthomonadales	Rhodanobacteraceae	NA
1799	sample	0	0	0	97	0	129	145	0	201	171	0	161	0	0	0	39	22	0	0	0	0	0	0	0	0	0	0	0	0	0	0	0	0	0	0	0	965	Bacteria	Bdellovibrionota	Bdellovibrionia	Bdellovibrionales	Bdellovibrionaceae	Bdellovibrio
1800	sample	0	0	0	0	0	0	0	17	0	110	132	124	176	0	149	114	0	189	0	0	0	0	0	0	0	0	0	0	0	0	0	0	0	0	0	0	1011	Bacteria	Verrucomicrobiota	Verrucomicrobiae	Opitutales	Opitutaceae	Cephaloticoccus
1801	sample	0	0	0	0	0	0	0	0	0	0	0	0	0	0	0	0	0	0	0	0	0	36	14	39	60	89	86	18	15	8	191	208	101	48	34	64	1011	Bacteria	Bacteroidota	Bacteroidia	Cytophagales	Spirosomaceae	Lacihabitans
1802	sample	129	107	112	0	0	0	0	56	88	122	110	75	0	0	0	0	0	0	0	0	0	0	0	0	0	0	0	0	0	0	0	0	0	0	0	0	799	Bacteria	Bacteroidota	Bacteroidia	Chitinophagales	Saprospiraceae	Haliscomenobacter
1803	sample	0	0	0	0	0	0	0	0	0	0	0	0	218	155	190	210	67	169	0	0	0	0	0	0	0	0	0	0	0	0	0	0	0	0	0	0	1009	Bacteria	Proteobacteria	Gammaproteobacteria	Beggiatoales	Beggiatoaceae	Candidatus Thiophysa
1804	sample	145	140	135	0	0	0	0	0	0	0	0	0	116	122	121	0	0	0	0	0	0	0	0	0	0	0	0	0	0	0	0	0	0	0	0	0	779	Bacteria	Planctomycetota	Planctomycetes	Pirellulales	Pirellulaceae	Pirellula
1805	sample	0	0	0	0	0	0	0	0	0	0	0	0	187	158	166	163	137	197	0	0	0	0	0	0	0	0	0	0	0	0	0	0	0	0	0	0	1008	Bacteria	Acidobacteriota	Blastocatellia	Blastocatellales	Blastocatellaceae	Blastocatella
1806	sample	116	99	99	191	184	149	0	0	0	0	0	0	0	0	0	0	0	0	0	0	0	0	0	0	0	0	0	0	0	0	0	0	0	0	0	0	838	Bacteria	Bacteroidota	Bacteroidia	Cytophagales	Spirosomaceae	Emticicia
1807	sample	0	0	0	0	0	0	0	0	0	0	0	0	199	172	173	141	183	139	0	0	0	0	0	0	0	0	0	0	0	0	0	0	0	0	0	0	1007	Bacteria	Proteobacteria	Alphaproteobacteria	Rhodobacterales	Rhodobacteraceae	Pseudorhodobacter
1808	sample	0	0	0	0	0	0	0	0	0	255	185	261	0	115	0	119	71	0	0	0	0	0	0	0	0	0	0	0	0	0	0	0	0	0	0	0	1006	Bacteria	Chloroflexi	Chloroflexia	Chloroflexales	Roseiflexaceae	Kouleothrix
1809	sample	0	0	0	0	78	85	98	88	102	182	185	132	0	0	0	0	0	0	0	0	0	0	0	0	0	0	0	0	0	0	0	0	0	0	0	0	950	Bacteria	Bacteroidota	Bacteroidia	Chitinophagales	Saprospiraceae	NA
1810	sample	12	15	0	0	0	0	191	0	178	180	226	168	0	0	0	0	0	0	0	0	0	0	0	0	0	0	0	0	0	0	0	0	0	0	0	0	970	Bacteria	Acidobacteriota	Vicinamibacteria	Subgroup 17	NA	NA
1811	sample	89	145	111	0	0	0	0	0	73	101	121	117	0	0	0	0	0	0	0	0	0	0	0	0	0	0	0	0	0	0	0	0	0	0	0	0	757	Bacteria	Verrucomicrobiota	Verrucomicrobiae	Verrucomicrobiales	Rubritaleaceae	Luteolibacter
1812	sample	0	0	0	0	0	0	0	0	0	0	0	0	0	0	0	0	0	0	0	0	0	0	0	0	0	0	0	0	0	0	145	113	101	219	219	208	1005	Bacteria	Proteobacteria	Alphaproteobacteria	Caulobacterales	Caulobacteraceae	Caulobacter
1813	sample	0	0	0	0	0	0	200	221	137	172	151	123	0	0	0	0	0	0	0	0	0	0	0	0	0	0	0	0	0	0	0	0	0	0	0	0	1004	Bacteria	Bacteroidota	Bacteroidia	Chitinophagales	Chitinophagaceae	Terrimonas
1814	sample	0	0	0	0	0	0	0	0	0	0	0	0	0	0	0	0	0	0	7	914	3	0	0	2	24	32	19	0	0	0	0	0	0	3	0	0	1004	Bacteria	Proteobacteria	Gammaproteobacteria	Pseudomonadales	Moraxellaceae	Enhydrobacter
1815	sample	0	0	0	276	301	179	97	81	70	0	0	0	0	0	0	0	0	0	0	0	0	0	0	0	0	0	0	0	0	0	0	0	0	0	0	0	1004	Bacteria	Bacteroidota	Bacteroidia	Cytophagales	Spirosomaceae	Emticicia
1816	sample	0	0	0	173	138	146	224	150	173	0	0	0	0	0	0	0	0	0	0	0	0	0	0	0	0	0	0	0	0	0	0	0	0	0	0	0	1004	Bacteria	Bacteroidota	Bacteroidia	Cytophagales	Spirosomaceae	Arcicella
1817	sample	0	0	0	0	0	0	0	0	0	0	0	0	0	0	0	0	0	0	0	0	0	0	0	0	0	0	0	0	0	0	141	287	101	125	177	172	1003	Bacteria	Bacteroidota	Bacteroidia	Sphingobacteriales	NS11-12 marine group	NA
1818	sample	0	0	0	0	0	0	0	0	0	0	0	0	0	0	74	297	255	377	0	0	0	0	0	0	0	0	0	0	0	0	0	0	0	0	0	0	1003	Bacteria	Chloroflexi	Anaerolineae	SBR1031	A4b	NA
1819	sample	0	0	0	0	0	0	0	0	0	0	0	0	0	0	0	0	0	0	0	0	0	0	0	0	47	80	68	135	110	145	169	10	14	176	0	48	1002	Bacteria	Verrucomicrobiota	Chlamydiae	Chlamydiales	Parachlamydiaceae	NA
1821	sample	0	0	0	242	151	158	115	176	160	0	0	0	0	0	0	0	0	0	0	0	0	0	0	0	0	0	0	0	0	0	0	0	0	0	0	0	1002	Bacteria	Bacteroidota	Bacteroidia	Cytophagales	Spirosomaceae	Emticicia
1822	sample	0	0	0	0	0	0	0	0	0	0	0	0	0	0	0	0	0	0	10	11	14	0	0	0	47	25	47	88	135	186	90	147	90	69	0	41	1000	Bacteria	Actinobacteriota	Acidimicrobiia	Microtrichales	Iamiaceae	Iamia
1823	sample	178	124	202	0	0	0	0	0	0	0	0	0	0	0	83	46	0	75	0	0	0	0	0	0	0	0	0	0	0	0	0	0	0	0	0	0	708	Bacteria	Proteobacteria	Alphaproteobacteria	Sphingomonadales	Sphingomonadaceae	SD04E11
1824	sample	0	0	0	0	0	0	0	0	0	0	0	0	0	0	0	0	0	0	0	0	0	0	0	0	0	0	0	0	0	0	469	209	84	114	43	80	999	Bacteria	Bacteroidota	Bacteroidia	Sphingobacteriales	env.OPS 17	NA
1825	sample	0	0	0	156	238	424	99	0	82	0	0	0	0	0	0	0	0	0	0	0	0	0	0	0	0	0	0	0	0	0	0	0	0	0	0	0	999	Bacteria	Proteobacteria	Alphaproteobacteria	Rhizobiales	Rhizobiaceae	Allorhizobium-Neorhizobium-Pararhizobium-Rhizobium
1826	sample	0	0	0	0	0	0	124	57	174	214	247	182	0	0	0	0	0	0	0	0	0	0	0	0	0	0	0	0	0	0	0	0	0	0	0	0	998	Bacteria	Bacteroidota	Bacteroidia	Chitinophagales	Chitinophagaceae	NA
1827	sample	0	0	0	0	0	0	0	0	0	0	0	0	0	0	0	0	0	0	184	233	239	18	19	45	20	16	14	84	74	52	0	0	0	0	0	0	998	Bacteria	Bacteroidota	Bacteroidia	Sphingobacteriales	env.OPS 17	NA
1828	sample	0	0	0	0	0	0	0	0	0	0	0	0	0	0	0	0	0	0	0	0	0	0	0	0	0	0	0	0	0	0	335	235	170	97	91	70	998	Bacteria	Proteobacteria	Gammaproteobacteria	Burkholderiales	Neisseriaceae	NA
1829	sample	0	0	0	0	0	4	0	9	0	95	96	84	73	67	0	176	211	181	0	0	0	0	0	0	0	0	0	0	0	0	0	0	0	0	0	0	996	Bacteria	Proteobacteria	Gammaproteobacteria	Burkholderiales	NA	NA
1830	sample	0	0	0	0	0	51	330	320	295	0	0	0	0	0	0	0	0	0	0	0	0	0	0	0	0	0	0	0	0	0	0	0	0	0	0	0	996	Bacteria	Bacteroidota	Bacteroidia	Flavobacteriales	Flavobacteriaceae	Flavobacterium
1831	sample	228	212	172	0	0	0	0	0	0	0	0	0	0	0	0	0	0	0	0	0	0	0	0	0	0	0	0	0	0	0	0	0	0	0	0	0	612	Bacteria	Bacteroidota	Bacteroidia	Chitinophagales	Saprospiraceae	NA
1832	sample	0	0	0	0	0	0	0	0	0	0	0	0	0	0	0	0	0	0	0	0	0	0	0	0	0	9	0	0	12	0	250	235	89	149	131	119	994	Bacteria	Proteobacteria	Alphaproteobacteria	Rhizobiales	Rhizobiales Incertae Sedis	NA
1833	sample	0	0	0	212	200	170	146	130	136	0	0	0	0	0	0	0	0	0	0	0	0	0	0	0	0	0	0	0	0	0	0	0	0	0	0	0	994	Bacteria	Bacteroidota	Bacteroidia	Cytophagales	Spirosomaceae	Emticicia
1834	sample	16	17	17	0	0	0	153	132	0	229	265	145	0	0	0	0	0	0	0	0	0	0	0	0	0	0	0	0	0	0	0	0	0	0	0	0	974	Bacteria	Bacteroidota	Bacteroidia	Chitinophagales	Saprospiraceae	NA
1835	sample	0	0	0	0	0	0	0	0	0	0	0	0	0	0	0	0	0	0	44	76	157	0	0	102	75	116	112	77	88	50	51	0	0	0	45	0	993	Bacteria	Bacteroidota	Bacteroidia	Flavobacteriales	Flavobacteriaceae	Flavobacterium
1837	sample	0	0	0	0	0	0	0	0	0	0	0	0	0	0	0	0	0	0	0	0	0	0	0	0	48	57	45	208	269	192	8	12	50	69	11	22	991	Bacteria	Proteobacteria	Gammaproteobacteria	Xanthomonadales	Rhodanobacteraceae	NA
1838	sample	0	0	0	0	0	0	277	184	252	0	155	122	0	0	0	0	0	0	0	0	0	0	0	0	0	0	0	0	0	0	0	0	0	0	0	0	990	Bacteria	Bacteroidota	Bacteroidia	Flavobacteriales	Flavobacteriaceae	Flavobacterium
1839	sample	0	0	0	0	0	0	0	0	0	0	0	0	197	180	100	170	186	157	0	0	0	0	0	0	0	0	0	0	0	0	0	0	0	0	0	0	990	Bacteria	Chloroflexi	Anaerolineae	2020-01-01	NA	NA
1840	sample	0	9	0	0	0	0	209	0	165	219	179	208	0	0	0	0	0	0	0	0	0	0	0	0	0	0	0	0	0	0	0	0	0	0	0	0	989	Bacteria	Chloroflexi	Chloroflexia	Thermomicrobiales	JG30-KF-CM45	NA
1841	sample	215	197	120	0	0	0	0	47	0	51	0	0	0	0	0	0	0	0	0	0	0	0	0	0	0	0	0	0	0	0	0	0	0	0	0	0	630	Bacteria	Verrucomicrobiota	Verrucomicrobiae	Chthoniobacterales	Chthoniobacteraceae	Chthoniobacter
1842	sample	0	0	8	0	0	0	90	0	0	137	154	0	0	207	168	119	0	105	0	0	0	0	0	0	0	0	0	0	0	0	0	0	0	0	0	0	988	Bacteria	Bacteroidota	Kapabacteria	Kapabacteriales	NA	NA
1843	sample	0	0	0	0	0	0	0	0	0	0	0	0	205	139	223	94	109	217	0	0	0	0	0	0	0	0	0	0	0	0	0	0	0	0	0	0	987	Bacteria	Planctomycetota	OM190	NA	NA	NA
1844	sample	77	136	121	0	0	0	66	0	70	141	111	0	0	0	0	0	0	0	0	0	0	0	0	0	0	0	0	0	0	0	0	0	0	0	0	0	722	Bacteria	Bacteroidota	Bacteroidia	Chitinophagales	Saprospiraceae	NA
1845	sample	0	0	0	0	0	0	0	0	0	0	0	0	194	231	186	95	139	141	0	0	0	0	0	0	0	0	0	0	0	0	0	0	0	0	0	0	986	Bacteria	Verrucomicrobiota	Verrucomicrobiae	Pedosphaerales	Pedosphaeraceae	SH3-11
1846	sample	0	0	0	0	0	0	0	0	0	0	0	0	220	271	191	182	0	121	0	0	0	0	0	0	0	0	0	0	0	0	0	0	0	0	0	0	985	Bacteria	Proteobacteria	Alphaproteobacteria	Rhizobiales	Rhizobiales Incertae Sedis	NA
1847	sample	0	150	0	38	0	0	127	187	139	0	0	0	0	0	0	0	0	0	0	0	0	0	0	0	0	0	0	0	0	0	0	0	0	0	0	0	641	Bacteria	Proteobacteria	Gammaproteobacteria	Pseudomonadales	Moraxellaceae	Acinetobacter
1848	sample	20	0	28	0	0	32	146	136	141	122	179	180	0	0	0	0	0	0	0	0	0	0	0	0	0	0	0	0	0	0	0	0	0	0	0	0	984	Bacteria	Planctomycetota	Planctomycetes	Planctomycetales	Rubinisphaeraceae	SH-PL14
1849	sample	0	0	0	0	0	0	0	107	112	111	102	105	82	112	152	0	0	101	0	0	0	0	0	0	0	0	0	0	0	0	0	0	0	0	0	0	984	Bacteria	Bacteroidota	Bacteroidia	NA	NA	NA
1850	sample	0	0	0	0	0	0	0	0	0	90	131	89	77	82	73	133	143	166	0	0	0	0	0	0	0	0	0	0	0	0	0	0	0	0	0	0	984	Bacteria	Nitrospirota	Nitrospiria	Nitrospirales	Nitrospiraceae	Nitrospira
1851	sample	0	0	0	0	0	0	0	0	0	0	0	0	0	0	0	0	0	0	137	143	99	8	0	6	34	83	24	128	108	75	54	40	21	5	5	14	984	Bacteria	Bacteroidota	Bacteroidia	Cytophagales	Cyclobacteriaceae	NA
1852	sample	0	0	0	0	0	0	0	0	0	0	0	0	151	310	166	95	127	134	0	0	0	0	0	0	0	0	0	0	0	0	0	0	0	0	0	0	983	Bacteria	Bacteroidota	Bacteroidia	Chitinophagales	Saprospiraceae	NA
1853	sample	0	0	0	0	0	0	0	0	0	0	0	0	0	0	0	0	0	0	14	9	20	0	0	6	62	58	126	118	118	100	60	31	60	87	28	85	982	Bacteria	Myxococcota	Polyangia	Haliangiales	Haliangiaceae	Haliangium
1854	sample	0	0	0	0	0	0	176	183	124	141	215	140	0	0	0	0	0	0	0	0	0	0	0	0	0	0	0	0	0	0	0	0	0	0	0	0	979	Bacteria	Bacteroidota	Bacteroidia	Chitinophagales	Chitinophagaceae	NA
1855	sample	0	0	0	0	0	0	0	0	0	0	0	0	0	0	0	0	0	0	22	29	45	68	50	42	50	50	43	34	0	31	118	76	71	103	65	82	979	Bacteria	Proteobacteria	Alphaproteobacteria	Rhodobacterales	Rhodobacteraceae	Rhodobacter
1856	sample	0	0	0	0	0	0	124	121	0	250	295	188	0	0	0	0	0	0	0	0	0	0	0	0	0	0	0	0	0	0	0	0	0	0	0	0	978	Bacteria	Planctomycetota	Planctomycetes	Gemmatales	Gemmataceae	NA
1857	sample	0	0	0	0	0	0	0	0	0	0	0	0	0	0	0	0	0	0	0	0	0	0	0	0	0	27	0	40	31	0	0	0	0	383	275	221	977	Bacteria	Proteobacteria	Gammaproteobacteria	Xanthomonadales	Rhodanobacteraceae	Tahibacter
1858	sample	0	0	0	0	0	0	0	0	0	0	0	0	0	0	0	0	0	0	0	0	0	0	0	0	174	299	224	74	112	93	0	0	0	0	0	0	976	Bacteria	Bacteroidota	Bacteroidia	Flavobacteriales	Flavobacteriaceae	Flavobacterium
1859	sample	104	98	129	0	0	0	0	64	67	0	103	126	0	0	0	0	0	0	0	0	0	0	0	0	0	0	0	0	0	0	0	0	0	0	0	0	691	Bacteria	Planctomycetota	Planctomycetes	Planctomycetales	Rubinisphaeraceae	NA
1860	sample	0	0	0	0	0	0	0	0	0	0	0	0	195	191	281	92	0	217	0	0	0	0	0	0	0	0	0	0	0	0	0	0	0	0	0	0	976	Bacteria	Verrucomicrobiota	Verrucomicrobiae	Pedosphaerales	Pedosphaeraceae	SH3-11
1861	sample	68	86	0	270	232	225	49	0	0	0	0	0	0	0	0	0	0	0	0	0	0	0	0	0	0	0	0	0	0	0	0	0	0	0	0	0	930	Bacteria	Bacteroidota	Bacteroidia	Flavobacteriales	Flavobacteriaceae	Flavobacterium
1862	sample	0	0	0	92	94	138	189	211	252	0	0	0	0	0	0	0	0	0	0	0	0	0	0	0	0	0	0	0	0	0	0	0	0	0	0	0	976	Bacteria	Bacteroidota	Bacteroidia	Flavobacteriales	Crocinitomicaceae	Fluviicola
1863	sample	0	0	0	0	0	0	0	0	0	0	0	0	0	0	0	0	0	0	67	0	0	0	0	0	89	78	100	140	83	110	35	0	0	85	116	71	974	Bacteria	Proteobacteria	Alphaproteobacteria	Rhizobiales	Rhizobiales Incertae Sedis	Phreatobacter
1864	sample	0	0	0	0	0	0	0	0	45	0	0	0	116	245	190	156	90	132	0	0	0	0	0	0	0	0	0	0	0	0	0	0	0	0	0	0	974	Bacteria	Planctomycetota	Planctomycetes	Planctomycetales	Rubinisphaeraceae	SH-PL14
1865	sample	0	0	0	0	0	0	0	0	0	0	0	0	0	0	0	0	0	0	84	118	111	158	140	56	108	109	90	0	0	0	0	0	0	0	0	0	974	Bacteria	Proteobacteria	Alphaproteobacteria	Rhizobiales	Rhizobiaceae	Allorhizobium-Neorhizobium-Pararhizobium-Rhizobium
1866	sample	221	148	139	0	0	68	41	0	45	0	0	35	0	0	23	0	0	0	0	0	0	0	0	0	0	0	0	0	0	0	0	0	0	0	0	0	720	Bacteria	Bacteroidota	Bacteroidia	Chitinophagales	Chitinophagaceae	Sediminibacterium
1867	sample	0	0	0	180	245	141	127	102	0	79	98	0	0	0	0	0	0	0	0	0	0	0	0	0	0	0	0	0	0	0	0	0	0	0	0	0	972	Bacteria	Bacteroidota	Bacteroidia	Chitinophagales	NA	NA
1869	sample	0	0	0	0	0	0	0	0	0	0	0	0	0	0	0	0	0	0	13	0	6	0	0	0	184	309	167	97	82	113	0	0	0	0	0	0	971	Bacteria	Bacteroidota	Bacteroidia	Flavobacteriales	Weeksellaceae	Chryseobacterium
1870	sample	244	181	176	0	0	0	0	0	0	0	0	0	0	0	0	0	0	0	0	0	0	0	0	0	0	0	0	0	0	0	0	0	0	0	0	0	601	Bacteria	Proteobacteria	Alphaproteobacteria	Rhodobacterales	Rhodobacteraceae	Gemmobacter
1871	sample	120	89	79	105	93	127	66	61	71	0	0	0	0	0	0	0	0	0	0	0	0	0	0	0	0	0	0	0	0	0	0	0	0	0	0	0	811	Bacteria	Proteobacteria	Gammaproteobacteria	Burkholderiales	Comamonadaceae	Malikia
1872	sample	150	98	83	13	0	0	0	0	0	102	126	108	0	0	0	0	0	0	0	0	0	0	0	0	0	0	0	0	0	0	0	0	0	0	0	0	680	Bacteria	Gemmatimonadota	Gemmatimonadetes	Gemmatimonadales	Gemmatimonadaceae	Gemmatimonas
1873	sample	0	0	0	0	0	0	0	0	0	0	0	0	0	0	0	0	0	0	160	147	185	39	31	55	46	78	59	74	50	46	0	0	0	0	0	0	970	Bacteria	Myxococcota	Polyangia	Polyangiales	Polyangiaceae	Pajaroellobacter
1874	sample	0	0	0	0	0	0	0	0	0	0	0	0	196	132	125	201	128	188	0	0	0	0	0	0	0	0	0	0	0	0	0	0	0	0	0	0	970	Bacteria	Verrucomicrobiota	Verrucomicrobiae	Pedosphaerales	Pedosphaeraceae	DEV114
1875	sample	0	0	0	0	0	0	0	0	0	0	0	0	193	255	201	106	100	115	0	0	0	0	0	0	0	0	0	0	0	0	0	0	0	0	0	0	970	Bacteria	Actinobacteriota	Actinobacteria	Micrococcales	Microbacteriaceae	Aurantimicrobium
1876	sample	89	98	109	179	162	93	0	0	54	0	0	0	0	0	0	0	0	0	0	0	0	0	0	0	0	0	0	0	0	0	0	0	0	0	0	0	784	Bacteria	Proteobacteria	Alphaproteobacteria	Rhodobacterales	Rhodobacteraceae	Pseudorhodobacter
1877	sample	14	0	0	0	45	69	187	46	0	212	238	158	0	0	0	0	0	0	0	0	0	0	0	0	0	0	0	0	0	0	0	0	0	0	0	0	969	Bacteria	Verrucomicrobiota	Verrucomicrobiae	Verrucomicrobiales	NA	NA
1878	sample	0	0	0	0	0	0	0	0	0	0	0	0	133	174	0	261	227	174	0	0	0	0	0	0	0	0	0	0	0	0	0	0	0	0	0	0	969	Bacteria	Verrucomicrobiota	Verrucomicrobiae	Verrucomicrobiales	NA	NA
1879	sample	90	89	109	96	70	107	78	53	62	0	0	0	0	0	0	0	0	0	0	0	0	0	0	0	0	0	0	0	0	0	0	0	0	0	0	0	754	Bacteria	Proteobacteria	Gammaproteobacteria	Burkholderiales	Comamonadaceae	Malikia
1880	sample	0	0	0	264	255	185	61	108	96	0	0	0	0	0	0	0	0	0	0	0	0	0	0	0	0	0	0	0	0	0	0	0	0	0	0	0	969	Bacteria	Bacteroidota	Bacteroidia	Cytophagales	Spirosomaceae	Emticicia
1881	sample	163	108	116	0	0	0	0	0	0	0	30	33	0	0	75	33	29	0	0	0	0	0	0	0	0	0	0	0	0	0	0	0	0	0	0	0	587	Bacteria	Myxococcota	Polyangia	Polyangiales	Phaselicystidaceae	Phaselicystis
1882	sample	0	0	0	0	0	0	0	0	0	0	0	0	155	146	131	135	164	237	0	0	0	0	0	0	0	0	0	0	0	0	0	0	0	0	0	0	968	Bacteria	Bacteroidota	Bacteroidia	Flavobacteriales	NS9 marine group	NA
1883	sample	0	0	0	0	0	0	120	136	149	179	189	194	0	0	0	0	0	0	0	0	0	0	0	0	0	0	0	0	0	0	0	0	0	0	0	0	967	Bacteria	Planctomycetota	Planctomycetes	Pirellulales	Pirellulaceae	Pirellula
1884	sample	0	0	0	0	0	0	0	0	0	0	0	0	0	0	0	0	0	0	33	31	30	124	110	166	64	43	32	30	38	31	46	32	14	61	37	45	967	Bacteria	Bacteroidota	Bacteroidia	Chitinophagales	Chitinophagaceae	Edaphobaculum
1885	sample	0	0	0	0	0	0	0	0	0	0	0	0	0	0	0	0	0	0	0	0	0	0	0	0	0	0	0	0	0	0	118	74	755	12	8	0	967	Bacteria	Proteobacteria	Alphaproteobacteria	Rickettsiales	NA	NA
1886	sample	236	207	175	0	0	0	0	0	0	0	0	0	0	0	0	0	0	0	0	0	0	0	0	0	0	0	0	0	0	0	0	0	0	0	0	0	618	Bacteria	Proteobacteria	Alphaproteobacteria	Rhodobacterales	Rhodobacteraceae	NA
1887	sample	190	175	217	0	0	60	0	0	0	0	0	0	0	0	0	0	0	0	0	0	0	0	0	0	0	0	0	0	0	0	0	0	0	0	0	0	642	Bacteria	Proteobacteria	Alphaproteobacteria	Rhodobacterales	Rhodobacteraceae	NA
1889	sample	122	109	101	0	0	60	188	0	0	99	110	86	0	0	0	0	0	0	0	0	0	0	0	0	0	0	0	0	0	0	0	0	0	0	0	0	875	Bacteria	Proteobacteria	Alphaproteobacteria	Rhodobacterales	Rhodobacteraceae	Pseudorhodobacter
1890	sample	0	0	0	0	0	0	0	0	0	0	0	0	0	0	0	0	0	0	64	32	44	35	22	30	67	77	91	135	108	109	33	44	18	18	19	20	966	Bacteria	Bacteroidota	Bacteroidia	Chitinophagales	NA	NA
1891	sample	0	0	0	0	0	0	0	0	0	0	0	0	0	0	0	0	0	0	22	41	48	68	12	26	223	282	244	0	0	0	0	0	0	0	0	0	966	Bacteria	Proteobacteria	Gammaproteobacteria	Burkholderiales	Comamonadaceae	Hydrogenophaga
1892	sample	0	0	0	0	0	0	0	0	0	0	0	0	0	0	0	0	0	0	157	171	157	3	0	4	32	53	29	126	115	85	7	8	0	5	6	7	965	Bacteria	Bacteroidota	Bacteroidia	Chitinophagales	Saprospiraceae	NA
1893	sample	0	0	0	0	0	0	169	177	205	0	213	191	0	0	0	0	0	0	0	0	0	0	0	0	0	0	0	0	0	0	0	0	0	0	0	0	955	Bacteria	Patescibacteria	Gracilibacteria	Absconditabacteriales (SR1)	NA	NA
1894	sample	0	0	0	0	0	0	0	0	0	0	0	0	0	0	0	0	0	0	24	0	0	0	0	9	0	0	0	0	0	0	200	170	116	198	106	142	965	Bacteria	Gemmatimonadota	Gemmatimonadetes	Gemmatimonadales	Gemmatimonadaceae	Gemmatimonas
1895	sample	0	0	0	0	0	35	0	0	0	0	0	0	150	234	189	112	77	110	0	0	0	0	0	0	0	0	0	0	0	0	0	0	0	0	0	0	907	Bacteria	Bacteroidota	Bacteroidia	Chitinophagales	Saprospiraceae	NA
1896	sample	0	0	0	0	0	0	0	0	0	0	0	0	0	0	0	0	0	0	78	76	103	0	0	0	111	101	76	114	112	107	0	0	0	35	49	0	962	Bacteria	Proteobacteria	Alphaproteobacteria	Rickettsiales	SM2D12	NA
1897	sample	0	0	0	0	0	0	0	0	0	0	0	0	203	190	186	94	131	157	0	0	0	0	0	0	0	0	0	0	0	0	0	0	0	0	0	0	961	Bacteria	Bacteroidota	Bacteroidia	Sphingobacteriales	NA	NA
1898	sample	0	0	0	0	0	0	0	0	0	0	0	0	0	0	0	0	0	0	0	0	0	0	0	0	0	0	0	0	0	0	293	134	195	183	52	104	961	Bacteria	Proteobacteria	Alphaproteobacteria	Sphingomonadales	Sphingomonadaceae	Novosphingobium
1899	sample	197	190	178	0	0	0	0	0	0	0	0	0	0	0	52	0	0	0	0	0	0	0	0	0	0	0	0	0	0	0	0	0	0	0	0	0	617	Bacteria	Proteobacteria	Alphaproteobacteria	Sphingomonadales	Sphingomonadaceae	Rhizorhapis
1900	sample	76	0	0	0	0	0	139	128	133	171	165	148	0	0	0	0	0	0	0	0	0	0	0	0	0	0	0	0	0	0	0	0	0	0	0	0	960	Bacteria	Proteobacteria	Gammaproteobacteria	Burkholderiales	Comamonadaceae	NA
1901	sample	57	74	63	0	0	0	52	97	66	100	153	105	0	0	0	0	0	0	0	0	0	0	0	0	0	0	0	0	0	0	0	0	0	0	0	0	767	Bacteria	Proteobacteria	Gammaproteobacteria	Xanthomonadales	Xanthomonadaceae	Thermomonas
1902	sample	0	0	0	0	0	0	0	0	0	0	0	0	176	234	209	135	79	126	0	0	0	0	0	0	0	0	0	0	0	0	0	0	0	0	0	0	959	Bacteria	Bacteroidota	Bacteroidia	Chitinophagales	Saprospiraceae	NA
1903	sample	0	0	0	304	294	195	92	74	0	0	0	0	0	0	0	0	0	0	0	0	0	0	0	0	0	0	0	0	0	0	0	0	0	0	0	0	959	Bacteria	Proteobacteria	Gammaproteobacteria	Burkholderiales	Chromobacteriaceae	Vogesella
1904	sample	0	86	82	152	177	256	0	0	0	0	0	0	0	0	0	0	0	0	0	0	0	0	0	0	0	0	0	0	0	0	0	0	0	0	0	0	753	Bacteria	Proteobacteria	Alphaproteobacteria	Caulobacterales	Caulobacteraceae	Brevundimonas
1905	sample	0	0	0	0	0	0	0	0	40	121	113	185	107	113	143	0	0	132	0	0	0	0	0	0	0	0	0	0	0	0	0	0	0	0	0	0	954	Bacteria	Planctomycetota	Planctomycetes	Planctomycetales	Rubinisphaeraceae	SH-PL14
1906	sample	0	0	0	218	209	200	110	124	93	0	0	0	0	0	0	0	0	0	0	0	0	0	0	0	0	0	0	0	0	0	0	0	0	0	0	0	954	Bacteria	Proteobacteria	Gammaproteobacteria	Burkholderiales	Comamonadaceae	NA
1907	sample	0	0	0	0	0	0	109	94	113	208	228	201	0	0	0	0	0	0	0	0	0	0	0	0	0	0	0	0	0	0	0	0	0	0	0	0	953	Bacteria	Proteobacteria	Gammaproteobacteria	Burkholderiales	Comamonadaceae	Hydrogenophaga
1908	sample	0	0	0	40	0	0	127	82	123	149	147	192	0	0	0	0	0	93	0	0	0	0	0	0	0	0	0	0	0	0	0	0	0	0	0	0	953	Bacteria	Verrucomicrobiota	Verrucomicrobiae	Verrucomicrobiales	Verrucomicrobiaceae	NA
1909	sample	247	195	185	0	0	0	0	0	0	0	0	0	0	0	0	0	0	0	0	0	0	0	0	0	0	0	0	0	0	0	0	0	0	0	0	0	627	Bacteria	Bacteroidota	Bacteroidia	Chitinophagales	Saprospiraceae	NA
1912	sample	0	0	0	0	0	0	105	0	163	103	126	138	0	130	68	0	119	0	0	0	0	0	0	0	0	0	0	0	0	0	0	0	0	0	0	0	952	Bacteria	Patescibacteria	Gracilibacteria	NA	NA	NA
1913	sample	0	0	0	0	0	0	0	0	0	0	0	0	189	143	172	274	0	174	0	0	0	0	0	0	0	0	0	0	0	0	0	0	0	0	0	0	952	Bacteria	Proteobacteria	Gammaproteobacteria	Beggiatoales	Beggiatoaceae	Candidatus Thiophysa
1914	sample	0	0	0	0	0	0	124	142	184	243	165	93	0	0	0	0	0	0	0	0	0	0	0	0	0	0	0	0	0	0	0	0	0	0	0	0	951	Bacteria	Bacteroidota	Bacteroidia	Flavobacteriales	Flavobacteriaceae	Flavobacterium
1915	sample	0	0	0	0	0	0	124	164	85	148	241	189	0	0	0	0	0	0	0	0	0	0	0	0	0	0	0	0	0	0	0	0	0	0	0	0	951	Bacteria	Verrucomicrobiota	Verrucomicrobiae	Pedosphaerales	Pedosphaeraceae	SH3-11
1916	sample	0	0	0	0	0	0	0	0	0	0	0	0	0	0	0	0	0	0	0	3	0	0	0	0	75	114	105	232	180	242	0	0	0	0	0	0	951	Bacteria	Proteobacteria	Alphaproteobacteria	Caulobacterales	Parvularculaceae	Amphiplicatus
1917	sample	0	0	57	86	62	0	210	192	196	82	65	0	0	0	0	0	0	0	0	0	0	0	0	0	0	0	0	0	0	0	0	0	0	0	0	0	950	Bacteria	Proteobacteria	Alphaproteobacteria	Rhodobacterales	Rhodobacteraceae	Pseudorhodobacter
1918	sample	0	0	0	0	0	0	0	0	0	0	0	0	0	0	0	0	0	0	0	0	0	0	0	0	0	0	0	0	0	0	269	227	112	140	68	134	950	Bacteria	Bacteroidota	Bacteroidia	Flavobacteriales	Flavobacteriaceae	Flavobacterium
1919	sample	0	0	0	24	0	0	0	124	104	223	261	211	0	0	0	0	0	0	0	0	0	0	0	0	0	0	0	0	0	0	0	0	0	0	0	0	947	Bacteria	Bacteroidota	Bacteroidia	NA	NA	NA
1920	sample	0	0	0	0	0	0	0	0	0	0	0	0	0	0	0	0	0	0	21	0	0	0	0	0	50	37	50	55	57	48	133	102	97	113	78	105	946	Bacteria	Planctomycetota	Planctomycetes	Planctomycetales	Rubinisphaeraceae	NA
1921	sample	0	0	0	0	0	0	0	0	0	0	0	0	136	164	152	191	148	155	0	0	0	0	0	0	0	0	0	0	0	0	0	0	0	0	0	0	946	Bacteria	Proteobacteria	Alphaproteobacteria	Rhodobacterales	Rhodobacteraceae	Defluviimonas
1922	sample	231	207	186	0	0	0	0	0	0	0	0	0	0	0	0	0	0	0	0	0	0	0	0	0	0	0	0	0	0	0	0	0	0	0	0	0	624	Bacteria	Proteobacteria	Alphaproteobacteria	Sphingomonadales	Sphingomonadaceae	Rhizorhapis
1924	sample	0	0	0	0	0	0	0	0	0	0	0	0	196	237	156	180	0	176	0	0	0	0	0	0	0	0	0	0	0	0	0	0	0	0	0	0	945	Bacteria	Proteobacteria	Alphaproteobacteria	Reyranellales	Reyranellaceae	Reyranella
1925	sample	275	187	143	0	0	0	0	0	0	0	0	0	0	0	0	0	0	0	0	0	0	0	0	0	0	0	0	0	0	0	0	0	0	0	0	0	605	Bacteria	Proteobacteria	Gammaproteobacteria	Alteromonadales	Alteromonadaceae	Rheinheimera
1926	sample	191	152	124	0	0	0	0	0	0	0	52	0	0	54	0	39	0	0	0	0	0	0	0	0	0	0	0	0	0	0	0	0	0	0	0	0	612	Bacteria	Proteobacteria	Alphaproteobacteria	Sphingomonadales	Sphingomonadaceae	Rhizorhapis
1927	sample	0	0	0	0	0	0	149	168	127	0	0	0	79	93	0	85	138	105	0	0	0	0	0	0	0	0	0	0	0	0	0	0	0	0	0	0	944	Bacteria	Proteobacteria	Gammaproteobacteria	Burkholderiales	Comamonadaceae	NA
1928	sample	0	0	0	0	0	0	0	0	0	0	0	0	0	0	0	0	0	0	0	0	0	0	0	0	0	0	0	0	0	0	49	84	0	229	336	245	943	Bacteria	Bacteroidota	Bacteroidia	Cytophagales	Microscillaceae	NA
1929	sample	0	0	0	0	0	0	146	118	127	175	200	176	0	0	0	0	0	0	0	0	0	0	0	0	0	0	0	0	0	0	0	0	0	0	0	0	942	Bacteria	Bacteroidota	Bacteroidia	Cytophagales	NA	NA
1930	sample	153	103	140	0	0	26	0	0	0	50	0	100	0	106	0	0	0	0	0	0	0	0	0	0	0	0	0	0	0	0	0	0	0	0	0	0	678	Bacteria	Verrucomicrobiota	Verrucomicrobiae	Chthoniobacterales	Chthoniobacteraceae	Chthoniobacter
1931	sample	63	102	0	0	0	0	24	22	48	0	66	127	48	63	43	35	0	0	0	0	0	0	0	0	0	0	0	0	0	0	0	0	0	0	0	0	641	Bacteria	Actinobacteriota	Acidimicrobiia	Microtrichales	Microtrichaceae	NA
1932	sample	0	0	0	0	0	0	0	80	99	0	156	143	87	110	112	0	0	154	0	0	0	0	0	0	0	0	0	0	0	0	0	0	0	0	0	0	941	Bacteria	Proteobacteria	Alphaproteobacteria	Tistrellales	Geminicoccaceae	Candidatus Alysiosphaera
1933	sample	0	0	0	0	0	0	0	0	0	0	0	0	0	0	0	0	0	0	0	0	0	0	0	0	0	0	0	0	0	0	201	119	536	40	0	45	941	Bacteria	Chloroflexi	Anaerolineae	Ardenticatenales	NA	NA
1934	sample	0	0	0	179	223	539	0	0	0	0	0	0	0	0	0	0	0	0	0	0	0	0	0	0	0	0	0	0	0	0	0	0	0	0	0	0	941	Bacteria	Proteobacteria	Alphaproteobacteria	Rhizobiales	Rhizobiaceae	Allorhizobium-Neorhizobium-Pararhizobium-Rhizobium
1935	sample	0	0	0	0	0	0	145	105	166	130	180	214	0	0	0	0	0	0	0	0	0	0	0	0	0	0	0	0	0	0	0	0	0	0	0	0	940	Bacteria	Patescibacteria	Saccharimonadia	Saccharimonadales	NA	NA
1936	sample	76	85	120	67	0	57	54	47	78	47	64	69	0	0	0	0	0	0	0	0	0	0	0	0	0	0	0	0	0	0	0	0	0	0	0	0	764	Bacteria	Proteobacteria	Alphaproteobacteria	Sphingomonadales	Sphingomonadaceae	Sphingorhabdus
1937	sample	0	0	0	0	0	0	0	0	0	0	0	0	156	192	0	210	161	221	0	0	0	0	0	0	0	0	0	0	0	0	0	0	0	0	0	0	940	Bacteria	Verrucomicrobiota	Verrucomicrobiae	Verrucomicrobiales	Verrucomicrobiaceae	Prosthecobacter
1938	sample	133	0	120	0	0	0	0	0	0	0	0	0	125	122	0	0	83	121	0	0	0	0	0	0	0	0	0	0	0	0	0	0	0	0	0	0	704	Bacteria	Proteobacteria	Alphaproteobacteria	Sphingomonadales	Sphingomonadaceae	NA
1939	sample	128	263	203	0	0	0	0	0	0	0	0	0	0	0	0	0	0	0	0	0	0	0	0	0	0	0	0	0	0	0	0	0	0	0	0	0	594	Bacteria	Proteobacteria	Gammaproteobacteria	Burkholderiales	Comamonadaceae	Rhodoferax
1940	sample	0	0	0	0	0	0	0	0	0	0	38	0	101	132	51	236	211	170	0	0	0	0	0	0	0	0	0	0	0	0	0	0	0	0	0	0	939	Bacteria	Verrucomicrobiota	Verrucomicrobiae	Pedosphaerales	Pedosphaeraceae	NA
1941	sample	77	81	78	0	0	0	63	71	58	124	146	115	0	0	0	0	0	0	0	0	0	0	0	0	0	0	0	0	0	0	0	0	0	0	0	0	813	Bacteria	Proteobacteria	Alphaproteobacteria	Rhodobacterales	Rhodobacteraceae	Defluviimonas
1942	sample	0	0	42	0	0	0	0	0	0	49	49	56	68	90	93	141	153	162	0	0	0	0	0	0	0	0	0	0	0	0	0	0	0	0	0	0	903	Bacteria	Acidobacteriota	Vicinamibacteria	Vicinamibacterales	Vicinamibacteraceae	NA
1943	sample	0	0	56	146	228	394	74	0	0	0	0	0	0	0	0	0	0	0	0	0	0	0	0	0	0	0	0	0	0	0	0	0	0	0	0	0	898	Bacteria	Proteobacteria	Alphaproteobacteria	Rhizobiales	Rhizobiaceae	Allorhizobium-Neorhizobium-Pararhizobium-Rhizobium
1944	sample	0	0	0	0	0	0	0	0	0	0	0	0	0	0	0	0	0	0	0	0	0	0	0	0	41	29	40	103	101	116	125	67	35	90	81	109	937	Bacteria	Proteobacteria	Alphaproteobacteria	Reyranellales	Reyranellaceae	Reyranella
1945	sample	166	228	93	0	0	0	0	0	0	0	0	0	33	41	0	0	0	0	0	0	0	0	0	0	0	0	0	0	0	0	0	0	0	0	0	0	561	Bacteria	Proteobacteria	Alphaproteobacteria	Sphingomonadales	Sphingomonadaceae	SD04E11
1946	sample	0	0	43	0	0	0	67	50	74	178	168	207	0	0	0	0	35	0	0	0	0	0	0	0	0	0	0	0	0	0	0	0	0	0	0	0	822	Bacteria	Chloroflexi	Anaerolineae	RBG-13-54-9	NA	NA
1947	sample	0	0	0	0	0	0	0	0	0	0	0	0	165	225	165	94	80	207	0	0	0	0	0	0	0	0	0	0	0	0	0	0	0	0	0	0	936	Bacteria	Planctomycetota	Planctomycetes	Pirellulales	Pirellulaceae	Blastopirellula
1948	sample	0	0	0	0	0	0	0	0	0	0	0	0	0	0	0	0	0	0	0	0	0	0	0	0	0	0	0	0	0	0	319	359	257	0	0	0	935	Bacteria	Bacteroidota	Bacteroidia	Sphingobacteriales	Sphingobacteriaceae	Pedobacter
1949	sample	0	0	0	0	0	0	0	0	0	0	0	0	0	0	0	0	0	0	0	0	0	0	0	0	0	0	0	0	0	0	134	67	43	235	230	226	935	Bacteria	Gemmatimonadota	Gemmatimonadetes	Gemmatimonadales	Gemmatimonadaceae	Gemmatimonas
1950	sample	121	85	86	162	162	112	37	0	0	0	0	0	0	0	0	0	0	0	0	0	0	0	0	0	0	0	0	0	0	0	0	0	0	0	0	0	765	Bacteria	Proteobacteria	Alphaproteobacteria	Rhodobacterales	Rhodobacteraceae	Pseudorhodobacter
1951	sample	0	0	0	0	0	0	0	0	0	0	0	0	197	407	330	0	0	0	0	0	0	0	0	0	0	0	0	0	0	0	0	0	0	0	0	0	934	Bacteria	Bacteroidota	Bacteroidia	Chitinophagales	NA	NA
1952	sample	0	0	0	0	0	0	0	0	0	126	130	90	89	111	87	108	58	134	0	0	0	0	0	0	0	0	0	0	0	0	0	0	0	0	0	0	933	Bacteria	Proteobacteria	Alphaproteobacteria	Rickettsiales	Mitochondria	NA
1953	sample	0	0	0	0	0	6	0	0	80	131	79	167	230	101	54	0	0	84	0	0	0	0	0	0	0	0	0	0	0	0	0	0	0	0	0	0	932	Bacteria	Bacteroidota	Kapabacteria	Kapabacteriales	NA	NA
1954	sample	0	0	0	0	0	0	0	0	0	0	0	0	181	124	134	134	163	196	0	0	0	0	0	0	0	0	0	0	0	0	0	0	0	0	0	0	932	Bacteria	Proteobacteria	Alphaproteobacteria	Sphingomonadales	Sphingomonadaceae	Novosphingobium
1955	sample	0	0	0	122	116	145	199	199	151	0	0	0	0	0	0	0	0	0	0	0	0	0	0	0	0	0	0	0	0	0	0	0	0	0	0	0	932	Bacteria	Bacteroidota	Bacteroidia	Flavobacteriales	Flavobacteriaceae	Flavobacterium
1956	sample	75	96	0	180	177	210	0	69	123	0	0	0	0	0	0	0	0	0	0	0	0	0	0	0	0	0	0	0	0	0	0	0	0	0	0	0	930	Bacteria	Bacteroidota	Bacteroidia	Flavobacteriales	Flavobacteriaceae	Flavobacterium
1957	sample	0	0	0	0	0	0	0	0	0	0	0	0	0	0	0	0	0	0	24	13	8	0	0	0	252	280	215	46	31	53	0	7	0	0	0	0	929	Bacteria	Proteobacteria	Alphaproteobacteria	Sphingomonadales	Sphingomonadaceae	Rhizorhapis
1958	sample	0	0	0	0	0	0	103	124	147	196	169	189	0	0	0	0	0	0	0	0	0	0	0	0	0	0	0	0	0	0	0	0	0	0	0	0	928	Bacteria	Proteobacteria	Alphaproteobacteria	Holosporales	Holosporaceae	NA
1959	sample	126	153	120	0	0	0	0	0	0	64	135	65	0	0	0	0	0	0	0	0	0	0	0	0	0	0	0	0	0	0	0	0	0	0	0	0	663	Bacteria	Bacteroidota	Bacteroidia	Cytophagales	Spirosomaceae	Rudanella
1960	sample	53	0	49	123	61	59	152	176	168	0	0	0	0	0	0	0	0	0	0	0	0	0	0	0	0	0	0	0	0	0	0	0	0	0	0	0	841	Bacteria	Bacteroidota	Bacteroidia	Flavobacteriales	Flavobacteriaceae	Flavobacterium
1961	sample	0	0	0	0	0	0	93	106	63	218	211	234	0	0	0	0	0	0	0	0	0	0	0	0	0	0	0	0	0	0	0	0	0	0	0	0	925	Bacteria	Proteobacteria	Gammaproteobacteria	Burkholderiales	Comamonadaceae	NA
1962	sample	0	0	0	0	0	0	0	0	0	0	0	0	0	0	0	0	0	0	0	0	0	0	0	0	0	0	0	0	0	0	0	0	0	249	494	182	925	Bacteria	Patescibacteria	ABY1	Candidatus Magasanikbacteria	NA	NA
1963	sample	0	0	0	220	238	227	0	127	110	0	0	0	0	0	0	0	0	0	0	0	0	0	0	0	0	0	0	0	0	0	0	0	0	0	0	0	922	Bacteria	Bdellovibrionota	Bdellovibrionia	Bdellovibrionales	Bdellovibrionaceae	Bdellovibrio
1964	sample	0	0	0	0	0	0	67	63	0	197	209	283	0	0	36	29	0	35	0	0	0	0	0	0	0	0	0	0	0	0	0	0	0	0	0	0	919	Bacteria	Chloroflexi	Anaerolineae	SBR1031	A4b	NA
1965	sample	0	0	0	0	0	0	0	0	0	0	0	0	182	207	214	89	99	127	0	0	0	0	0	0	0	0	0	0	0	0	0	0	0	0	0	0	918	Bacteria	Actinobacteriota	Actinobacteria	Micrococcales	Microbacteriaceae	Aurantimicrobium
1966	sample	0	0	0	0	0	0	0	0	0	0	0	0	186	245	120	91	125	149	0	0	0	0	0	0	0	0	0	0	0	0	0	0	0	0	0	0	916	Bacteria	Bacteroidota	Bacteroidia	Chitinophagales	Saprospiraceae	NA
1967	sample	0	0	0	0	0	0	0	0	0	0	0	0	211	251	263	0	0	189	0	0	0	0	0	0	0	0	0	0	0	0	0	0	0	0	0	0	914	Bacteria	Proteobacteria	Alphaproteobacteria	Sphingomonadales	Sphingomonadaceae	Sphingobium
1968	sample	0	0	0	0	0	0	0	0	0	0	0	0	0	0	0	0	0	0	0	0	0	0	0	0	0	0	0	0	0	0	204	178	128	174	110	120	914	Bacteria	Proteobacteria	Alphaproteobacteria	Rhizobiales	Rhizobiales Incertae Sedis	NA
1969	sample	0	0	0	0	0	0	0	0	0	0	0	0	0	0	0	0	0	0	254	170	135	0	0	0	0	0	0	0	0	0	55	51	56	65	71	57	914	Bacteria	Proteobacteria	Gammaproteobacteria	Burkholderiales	NA	NA
1970	sample	151	89	161	100	122	0	0	121	0	0	0	0	0	0	0	0	0	0	0	0	0	0	0	0	0	0	0	0	0	0	0	0	0	0	0	0	744	Bacteria	Bacteroidota	Bacteroidia	Cytophagales	Spirosomaceae	Arcicella
1971	sample	0	0	0	0	0	0	122	113	137	0	0	0	103	90	0	104	131	113	0	0	0	0	0	0	0	0	0	0	0	0	0	0	0	0	0	0	913	Bacteria	Bacteroidota	Bacteroidia	Flavobacteriales	Flavobacteriaceae	Flavobacterium
1972	sample	0	0	0	0	0	0	0	0	0	177	163	289	0	79	0	104	0	100	0	0	0	0	0	0	0	0	0	0	0	0	0	0	0	0	0	0	912	Bacteria	Chloroflexi	Chloroflexia	Chloroflexales	Roseiflexaceae	Kouleothrix
1973	sample	0	0	0	0	0	0	0	0	0	0	0	0	0	0	0	0	0	0	0	26	16	47	145	424	80	92	82	0	0	0	0	0	0	0	0	0	912	Bacteria	Proteobacteria	Alphaproteobacteria	Caulobacterales	Caulobacteraceae	Brevundimonas
1974	sample	147	155	146	0	0	0	0	0	0	112	62	0	0	0	0	0	0	0	0	0	0	0	0	0	0	0	0	0	0	0	0	0	0	0	0	0	622	Bacteria	Proteobacteria	Gammaproteobacteria	Burkholderiales	Comamonadaceae	NA
1975	sample	140	104	121	118	114	98	0	0	0	0	0	0	0	0	0	0	0	0	0	0	0	0	0	0	0	0	0	0	0	0	0	0	0	0	0	0	695	Bacteria	Patescibacteria	Gracilibacteria	NA	NA	NA
1976	sample	0	0	0	0	0	0	0	0	0	0	0	0	0	0	0	0	0	0	113	56	69	0	0	0	0	0	0	0	0	0	62	102	76	174	176	81	909	Bacteria	Bdellovibrionota	Bdellovibrionia	Bdellovibrionales	Bdellovibrionaceae	Bdellovibrio
1977	sample	0	0	0	220	260	172	83	75	99	0	0	0	0	0	0	0	0	0	0	0	0	0	0	0	0	0	0	0	0	0	0	0	0	0	0	0	909	Bacteria	Bacteroidota	Bacteroidia	Sphingobacteriales	env.OPS 17	NA
1978	sample	0	0	0	0	0	0	0	0	0	0	0	0	0	0	0	0	0	0	0	0	0	0	0	0	14	13	21	204	202	192	56	51	28	30	46	50	907	Bacteria	Bacteroidota	Bacteroidia	Chitinophagales	Chitinophagaceae	NA
1979	sample	0	0	0	0	0	0	128	0	174	148	222	234	0	0	0	0	0	0	0	0	0	0	0	0	0	0	0	0	0	0	0	0	0	0	0	0	906	Bacteria	Verrucomicrobiota	Verrucomicrobiae	Pedosphaerales	Pedosphaeraceae	SH3-11
1980	sample	0	0	0	0	0	0	0	0	0	0	0	0	201	249	274	0	0	182	0	0	0	0	0	0	0	0	0	0	0	0	0	0	0	0	0	0	906	Bacteria	Verrucomicrobiota	Verrucomicrobiae	Opitutales	Opitutaceae	IMCC26134
1981	sample	153	163	226	0	0	0	0	0	0	0	0	43	0	0	0	0	0	0	0	0	0	0	0	0	0	0	0	0	0	0	0	0	0	0	0	0	585	Bacteria	Myxococcota	Polyangia	Polyangiales	Phaselicystidaceae	Phaselicystis
1982	sample	211	148	194	0	63	0	0	0	0	0	0	0	0	0	0	0	0	0	0	0	0	0	0	0	0	0	0	0	0	0	0	0	0	0	0	0	616	Bacteria	Proteobacteria	Gammaproteobacteria	Burkholderiales	Comamonadaceae	Rubrivivax
1983	sample	0	0	0	0	0	0	0	0	0	0	0	0	0	0	0	0	0	0	0	0	0	0	0	0	0	25	7	93	75	79	367	75	93	16	27	46	903	Bacteria	Myxococcota	Polyangia	Polyangiales	Polyangiaceae	NA
1986	sample	0	0	0	0	0	0	0	0	111	135	150	163	0	0	0	77	129	136	0	0	0	0	0	0	0	0	0	0	0	0	0	0	0	0	0	0	901	Bacteria	Nitrospirota	Nitrospiria	Nitrospirales	Nitrospiraceae	Nitrospira
1987	sample	0	0	0	0	0	0	0	0	0	0	0	0	0	0	0	0	0	0	0	0	0	0	0	0	0	0	0	0	0	0	259	186	164	107	94	91	901	Bacteria	Armatimonadota	Armatimonadia	Armatimonadales	Armatimonadaceae	Armatimonas
1988	sample	65	68	84	131	122	107	60	0	69	0	0	0	0	0	0	0	0	0	0	0	0	0	0	0	0	0	0	0	0	0	0	0	0	0	0	0	706	Bacteria	Actinobacteriota	Actinobacteria	Micrococcales	Microbacteriaceae	Microbacterium
1989	sample	0	0	0	0	0	0	0	0	0	0	0	0	0	0	0	0	0	0	19	14	20	302	102	61	81	186	114	0	0	0	0	0	0	0	0	0	899	Bacteria	Bacteroidota	Bacteroidia	Flavobacteriales	Flavobacteriaceae	Flavobacterium
1990	sample	0	0	0	0	0	0	192	121	78	150	135	222	0	0	0	0	0	0	0	0	0	0	0	0	0	0	0	0	0	0	0	0	0	0	0	0	898	Bacteria	Chloroflexi	Anaerolineae	Caldilineales	Caldilineaceae	NA
1991	sample	0	0	0	0	0	0	0	0	0	0	0	0	142	216	171	100	114	155	0	0	0	0	0	0	0	0	0	0	0	0	0	0	0	0	0	0	898	Bacteria	Planctomycetota	Planctomycetes	Planctomycetales	Rubinisphaeraceae	NA
1992	sample	0	0	0	0	0	0	0	0	0	0	0	0	132	333	136	125	0	172	0	0	0	0	0	0	0	0	0	0	0	0	0	0	0	0	0	0	898	Bacteria	Proteobacteria	Alphaproteobacteria	Rhizobiales	Rhizobiaceae	NA
1993	sample	163	147	174	0	0	0	0	0	48	0	0	0	0	0	0	0	0	0	0	0	0	0	0	0	0	0	0	0	0	0	0	0	0	0	0	0	532	Bacteria	Proteobacteria	Alphaproteobacteria	Rhodobacterales	Rhodobacteraceae	NA
1994	sample	0	0	0	0	0	0	60	0	85	154	229	237	0	24	0	108	0	0	0	0	0	0	0	0	0	0	0	0	0	0	0	0	0	0	0	0	897	Bacteria	Acidobacteriota	Vicinamibacteria	Vicinamibacterales	NA	NA
1995	sample	0	0	0	0	0	0	0	0	0	0	0	0	284	303	173	137	0	0	0	0	0	0	0	0	0	0	0	0	0	0	0	0	0	0	0	0	897	Bacteria	Proteobacteria	Gammaproteobacteria	Burkholderiales	Neisseriaceae	NA
1997	sample	0	0	0	0	0	0	0	0	0	0	0	0	0	0	0	0	0	0	0	0	0	0	0	0	9	11	8	26	25	31	63	27	28	207	261	200	896	Bacteria	Proteobacteria	Alphaproteobacteria	Caulobacterales	Hyphomonadaceae	SWB02
1998	sample	0	0	0	0	0	0	0	0	0	0	0	0	483	0	413	0	0	0	0	0	0	0	0	0	0	0	0	0	0	0	0	0	0	0	0	0	896	Bacteria	Proteobacteria	Gammaproteobacteria	Aeromonadales	Aeromonadaceae	Aeromonas
1999	sample	158	81	110	111	118	150	0	0	31	0	0	0	0	0	0	0	0	0	0	0	0	0	0	0	0	0	0	0	0	0	0	0	0	0	0	0	759	Bacteria	Bacteroidota	Bacteroidia	Chitinophagales	NA	NA
2000	sample	112	89	98	0	58	113	46	59	46	0	0	0	0	0	0	0	0	0	0	0	0	0	0	0	0	0	0	0	0	0	0	0	0	0	0	0	621	Bacteria	Proteobacteria	Alphaproteobacteria	Rhizobiales	Rhizobiaceae	Shinella
2001	sample	0	0	14	48	0	0	0	116	197	180	202	136	0	0	0	0	0	0	0	0	0	0	0	0	0	0	0	0	0	0	0	0	0	0	0	0	893	Bacteria	Verrucomicrobiota	Verrucomicrobiae	Verrucomicrobiales	NA	NA
2002	sample	0	0	0	0	0	0	53	0	70	78	162	166	28	0	27	187	0	122	0	0	0	0	0	0	0	0	0	0	0	0	0	0	0	0	0	0	893	Bacteria	Verrucomicrobiota	Verrucomicrobiae	Pedosphaerales	Pedosphaeraceae	Oikopleura
2003	sample	0	0	0	0	0	0	0	0	0	0	0	0	0	0	0	0	0	0	243	239	306	0	0	16	7	0	0	0	0	8	11	13	13	17	0	19	892	Bacteria	Bdellovibrionota	Bdellovibrionia	Bdellovibrionales	Bdellovibrionaceae	Bdellovibrio
2004	sample	195	141	0	136	0	0	0	0	0	0	0	0	111	149	0	0	0	0	0	0	0	0	0	0	0	0	0	0	0	0	0	0	0	0	0	0	732	Bacteria	Proteobacteria	Gammaproteobacteria	Burkholderiales	Comamonadaceae	Hydrogenophaga
2005	sample	137	222	118	0	0	0	0	0	0	0	0	0	0	0	0	0	0	0	0	0	0	0	0	0	0	0	0	0	0	0	0	0	0	0	0	0	477	Bacteria	Bacteroidota	Bacteroidia	Chitinophagales	Saprospiraceae	Lewinella
2006	sample	58	0	0	0	0	87	0	192	0	0	270	90	53	91	0	0	0	50	0	0	0	0	0	0	0	0	0	0	0	0	0	0	0	0	0	0	891	Bacteria	Bdellovibrionota	Bdellovibrionia	Bdellovibrionales	Bdellovibrionaceae	Bdellovibrio
2007	sample	154	163	187	0	0	0	0	0	0	0	58	35	113	0	89	46	0	46	0	0	0	0	0	0	0	0	0	0	0	0	0	0	0	0	0	0	891	Bacteria	Proteobacteria	Alphaproteobacteria	Caulobacterales	Caulobacteraceae	Caulobacter
2008	sample	0	0	0	0	0	0	0	0	0	0	0	0	237	0	0	241	220	193	0	0	0	0	0	0	0	0	0	0	0	0	0	0	0	0	0	0	891	Bacteria	Proteobacteria	Gammaproteobacteria	Burkholderiales	Sutterellaceae	NA
2009	sample	0	0	0	0	0	0	0	0	0	0	0	0	203	175	201	0	166	146	0	0	0	0	0	0	0	0	0	0	0	0	0	0	0	0	0	0	891	Bacteria	Proteobacteria	Gammaproteobacteria	Burkholderiales	Comamonadaceae	Hydrogenophaga
2010	sample	0	0	0	0	0	0	0	0	0	0	0	0	188	183	144	0	103	272	0	0	0	0	0	0	0	0	0	0	0	0	0	0	0	0	0	0	890	Bacteria	Verrucomicrobiota	Verrucomicrobiae	Pedosphaerales	Pedosphaeraceae	SH3-11
2011	sample	0	0	0	0	0	0	0	0	0	0	0	0	264	146	210	0	142	127	0	0	0	0	0	0	0	0	0	0	0	0	0	0	0	0	0	0	889	Bacteria	Proteobacteria	Gammaproteobacteria	Burkholderiales	Neisseriaceae	NA
2012	sample	217	179	150	0	0	0	0	0	0	0	0	0	0	0	0	0	0	0	0	0	0	0	0	0	0	0	0	0	0	0	0	0	0	0	0	0	546	Bacteria	Bacteroidota	Bacteroidia	Chitinophagales	Saprospiraceae	NA
2014	sample	0	0	0	0	0	0	105	99	125	185	200	174	0	0	0	0	0	0	0	0	0	0	0	0	0	0	0	0	0	0	0	0	0	0	0	0	888	Bacteria	Bacteroidota	Bacteroidia	NA	NA	NA
2015	sample	84	108	69	90	122	111	61	0	81	0	0	0	0	0	35	0	0	0	0	0	0	0	0	0	0	0	0	0	0	0	0	0	0	0	0	0	761	Bacteria	Proteobacteria	Alphaproteobacteria	Rhizobiales	Rhizobiaceae	Shinella
2016	sample	198	151	136	64	50	44	0	0	0	0	0	0	0	0	0	0	0	0	0	0	0	0	0	0	0	0	0	0	0	0	0	0	0	0	0	0	643	Bacteria	Proteobacteria	Gammaproteobacteria	Burkholderiales	Comamonadaceae	Ideonella
2017	sample	0	0	0	0	0	0	0	0	0	0	0	0	188	182	200	0	164	153	0	0	0	0	0	0	0	0	0	0	0	0	0	0	0	0	0	0	887	Bacteria	Verrucomicrobiota	Verrucomicrobiae	Pedosphaerales	Pedosphaeraceae	SH3-11
2018	sample	0	0	41	48	58	36	175	150	158	59	66	0	48	47	0	0	0	0	0	0	0	0	0	0	0	0	0	0	0	0	0	0	0	0	0	0	886	Bacteria	Proteobacteria	Alphaproteobacteria	Rhodobacterales	Rhodobacteraceae	Pseudorhodobacter
2019	sample	0	0	0	0	0	0	0	0	0	0	0	0	0	0	0	0	0	0	0	0	0	0	0	0	0	0	0	12	0	0	144	81	69	241	132	206	885	Bacteria	Chloroflexi	Chloroflexia	Thermomicrobiales	JG30-KF-CM45	NA
2020	sample	0	0	0	0	0	0	0	0	0	0	0	0	126	188	134	133	168	136	0	0	0	0	0	0	0	0	0	0	0	0	0	0	0	0	0	0	885	Bacteria	Proteobacteria	Alphaproteobacteria	Rhodobacterales	Rhodobacteraceae	NA
2021	sample	0	0	0	0	0	0	0	0	0	0	0	0	0	0	0	0	0	0	0	0	0	0	0	0	0	0	0	0	0	0	217	199	155	134	66	113	884	Bacteria	Proteobacteria	Alphaproteobacteria	Sphingomonadales	Sphingomonadaceae	Novosphingobium
2022	sample	0	0	53	121	77	78	161	189	140	0	0	0	0	0	0	0	0	0	0	0	0	0	0	0	0	0	0	0	0	0	0	0	0	0	0	0	819	Bacteria	Bacteroidota	Bacteroidia	Flavobacteriales	Flavobacteriaceae	Flavobacterium
2023	sample	16	0	0	0	0	0	227	218	219	203	0	0	0	0	0	0	0	0	0	0	0	0	0	0	0	0	0	0	0	0	0	0	0	0	0	0	883	Bacteria	Patescibacteria	Gracilibacteria	Absconditabacteriales (SR1)	NA	NA
2024	sample	0	0	0	0	0	0	0	0	0	0	0	0	0	0	0	0	0	0	0	0	0	0	0	0	19	200	27	259	259	119	0	0	0	0	0	0	883	Bacteria	Bacteroidota	Bacteroidia	NA	NA	NA
2025	sample	0	0	0	0	0	0	0	0	0	0	0	0	0	0	0	0	0	0	0	0	0	0	0	0	0	0	0	0	0	0	264	155	132	183	35	114	883	Bacteria	Proteobacteria	Alphaproteobacteria	Paracaedibacterales	Paracaedibacteraceae	NA
2026	sample	0	0	0	0	0	0	0	0	0	0	0	0	288	265	115	0	119	95	0	0	0	0	0	0	0	0	0	0	0	0	0	0	0	0	0	0	882	Bacteria	Bacteroidota	Bacteroidia	Sphingobacteriales	Sphingobacteriaceae	NA
2027	sample	203	150	159	0	0	0	0	0	0	0	0	0	0	0	0	0	0	0	0	0	0	0	0	0	0	0	0	0	0	0	0	0	0	0	0	0	512	Bacteria	Proteobacteria	Alphaproteobacteria	Rhodobacterales	Rhodobacteraceae	Gemmobacter
2028	sample	0	36	0	0	0	0	10	0	0	0	15	0	148	139	80	114	126	146	0	0	0	0	0	0	0	0	0	0	0	0	0	0	0	0	0	0	814	Bacteria	Bacteroidota	Bacteroidia	Flavobacteriales	Flavobacteriaceae	Flavobacterium
2029	sample	0	0	0	0	0	0	0	0	0	0	0	0	0	0	0	0	0	0	0	0	0	0	0	0	0	0	0	0	0	0	137	129	81	183	205	146	881	Bacteria	Proteobacteria	Gammaproteobacteria	Burkholderiales	Nitrosomonadaceae	Nitrosospira
2030	sample	56	32	36	0	0	0	0	0	0	0	152	156	0	113	0	0	113	182	0	0	0	0	0	0	0	0	0	0	0	0	0	0	0	0	0	0	840	Bacteria	Proteobacteria	Alphaproteobacteria	Rhizobiales	Devosiaceae	NA
2031	sample	0	0	0	0	0	0	148	209	195	0	0	45	0	148	60	36	0	38	0	0	0	0	0	0	0	0	0	0	0	0	0	0	0	0	0	0	879	Bacteria	Proteobacteria	Gammaproteobacteria	Pseudomonadales	Pseudomonadaceae	Pseudomonas
2033	sample	0	0	0	0	0	0	0	0	0	0	0	0	165	136	171	179	122	105	0	0	0	0	0	0	0	0	0	0	0	0	0	0	0	0	0	0	878	Bacteria	Proteobacteria	Gammaproteobacteria	Pseudomonadales	Moraxellaceae	[Agitococcus] lubricus group
2034	sample	0	0	0	0	0	0	0	0	0	0	0	0	0	0	161	256	269	192	0	0	0	0	0	0	0	0	0	0	0	0	0	0	0	0	0	0	878	Bacteria	Chloroflexi	Anaerolineae	Caldilineales	Caldilineaceae	NA
2035	sample	0	0	0	17	0	0	0	0	0	117	103	115	75	129	0	86	106	129	0	0	0	0	0	0	0	0	0	0	0	0	0	0	0	0	0	0	877	Bacteria	Nitrospirota	Nitrospiria	Nitrospirales	Nitrospiraceae	Nitrospira
2036	sample	145	163	187	0	0	0	0	0	0	75	0	0	0	0	0	0	0	0	0	0	0	0	0	0	0	0	0	0	0	0	0	0	0	0	0	0	570	Bacteria	Bacteroidota	Bacteroidia	Chitinophagales	NA	NA
2037	sample	0	0	0	0	0	0	0	0	0	0	0	0	108	198	169	111	142	148	0	0	0	0	0	0	0	0	0	0	0	0	0	0	0	0	0	0	876	Bacteria	Verrucomicrobiota	Verrucomicrobiae	Verrucomicrobiales	Verrucomicrobiaceae	Prosthecobacter
2038	sample	204	175	230	0	0	0	0	0	0	0	0	0	0	0	0	0	0	0	0	0	0	0	0	0	0	0	0	0	0	0	0	0	0	0	0	0	609	Bacteria	Bdellovibrionota	Bdellovibrionia	Bdellovibrionales	Bdellovibrionaceae	Bdellovibrio
2039	sample	0	0	0	139	180	172	134	108	143	0	0	0	0	0	0	0	0	0	0	0	0	0	0	0	0	0	0	0	0	0	0	0	0	0	0	0	876	Bacteria	Bacteroidota	Bacteroidia	Cytophagales	Spirosomaceae	Flectobacillus
2040	sample	0	0	0	0	0	0	0	0	0	0	0	0	0	0	0	0	0	0	0	0	0	0	0	0	0	0	0	0	0	0	141	114	98	227	170	125	875	Bacteria	Proteobacteria	Gammaproteobacteria	Burkholderiales	Comamonadaceae	NA
2041	sample	0	0	0	289	283	131	76	96	0	0	0	0	0	0	0	0	0	0	0	0	0	0	0	0	0	0	0	0	0	0	0	0	0	0	0	0	875	Bacteria	Proteobacteria	Gammaproteobacteria	Burkholderiales	Chromobacteriaceae	Vogesella
2042	sample	0	0	0	127	47	0	238	209	253	0	0	0	0	0	0	0	0	0	0	0	0	0	0	0	0	0	0	0	0	0	0	0	0	0	0	0	874	Bacteria	Proteobacteria	Gammaproteobacteria	Burkholderiales	Comamonadaceae	Hydrogenophaga
2043	sample	0	82	0	0	0	0	69	102	100	172	161	187	0	0	0	0	0	0	0	0	0	0	0	0	0	0	0	0	0	0	0	0	0	0	0	0	873	Bacteria	Chloroflexi	Anaerolineae	RBG-13-54-9	NA	NA
2044	sample	0	0	148	0	0	0	24	0	34	0	102	78	0	116	62	57	54	91	0	0	0	0	0	0	0	0	0	0	0	0	0	0	0	0	0	0	766	Bacteria	Proteobacteria	Alphaproteobacteria	Caulobacterales	Hyphomonadaceae	NA
2045	sample	0	0	0	0	0	0	0	0	0	0	0	0	118	169	168	143	78	196	0	0	0	0	0	0	0	0	0	0	0	0	0	0	0	0	0	0	872	Bacteria	Bacteroidota	Kapabacteria	Kapabacteriales	NA	NA
2046	sample	0	0	0	166	205	167	140	97	96	0	0	0	0	0	0	0	0	0	0	0	0	0	0	0	0	0	0	0	0	0	0	0	0	0	0	0	871	Bacteria	Myxococcota	Polyangia	Polyangiales	Polyangiaceae	NA
2048	sample	217	149	210	0	0	0	0	0	0	0	0	0	0	0	0	0	0	0	0	0	0	0	0	0	0	0	0	0	0	0	0	0	0	0	0	0	576	Bacteria	Proteobacteria	Gammaproteobacteria	Burkholderiales	Comamonadaceae	Rubrivivax
2049	sample	0	0	0	0	0	0	0	0	0	0	0	0	0	0	0	0	0	0	0	0	0	0	0	0	92	81	89	197	177	232	0	0	0	0	0	0	868	Bacteria	Proteobacteria	Alphaproteobacteria	Rhizobiales	Rhizobiales Incertae Sedis	NA
2050	sample	0	0	0	0	0	0	0	0	0	0	0	0	200	184	223	0	127	134	0	0	0	0	0	0	0	0	0	0	0	0	0	0	0	0	0	0	868	Bacteria	Bacteroidota	Bacteroidia	Chitinophagales	Chitinophagaceae	Lacibacter
2051	sample	0	0	0	0	0	0	0	0	0	0	0	0	175	273	146	86	60	128	0	0	0	0	0	0	0	0	0	0	0	0	0	0	0	0	0	0	868	Bacteria	Bacteroidota	Bacteroidia	Cytophagales	Spirosomaceae	Flectobacillus
2052	sample	0	0	0	0	0	0	0	0	0	91	159	182	0	0	0	114	132	189	0	0	0	0	0	0	0	0	0	0	0	0	0	0	0	0	0	0	867	Bacteria	Nitrospirota	Nitrospiria	Nitrospirales	Nitrospiraceae	Nitrospira
2053	sample	0	0	0	0	0	0	0	0	0	0	0	0	0	0	0	0	0	0	4	0	5	0	2	0	16	15	13	111	109	135	22	74	37	95	100	129	867	Bacteria	Proteobacteria	Alphaproteobacteria	Ferrovibrionales	Taonella	NA
2054	sample	0	0	0	0	0	0	0	0	0	0	0	0	181	255	204	63	51	113	0	0	0	0	0	0	0	0	0	0	0	0	0	0	0	0	0	0	867	Bacteria	Bacteroidota	Bacteroidia	Cytophagales	Spirosomaceae	Flectobacillus
2055	sample	0	0	0	0	0	0	0	0	0	0	0	0	141	208	206	69	105	138	0	0	0	0	0	0	0	0	0	0	0	0	0	0	0	0	0	0	867	Bacteria	Bacteroidota	Kapabacteria	Kapabacteriales	NA	NA
2056	sample	0	62	78	153	179	236	0	0	0	0	0	0	0	0	0	0	0	0	0	0	0	0	0	0	0	0	0	0	0	0	0	0	0	0	0	0	708	Bacteria	Proteobacteria	Alphaproteobacteria	Caulobacterales	Caulobacteraceae	Brevundimonas
2057	sample	0	0	0	0	0	0	125	120	0	243	178	200	0	0	0	0	0	0	0	0	0	0	0	0	0	0	0	0	0	0	0	0	0	0	0	0	866	Bacteria	Proteobacteria	Alphaproteobacteria	Caedibacterales	Caedibacteraceae	Caedibacter
2058	sample	178	126	186	0	0	0	0	0	30	0	0	0	0	0	0	0	0	45	0	0	0	0	0	0	0	0	0	0	0	0	0	0	0	0	0	0	565	Bacteria	Myxococcota	Polyangia	Polyangiales	Phaselicystidaceae	Phaselicystis
2059	sample	155	104	116	132	85	69	0	0	0	0	0	0	0	0	0	0	0	0	0	0	0	0	0	0	0	0	0	0	0	0	0	0	0	0	0	0	661	Bacteria	Patescibacteria	Gracilibacteria	NA	NA	NA
2060	sample	0	0	0	0	0	0	121	136	115	126	201	166	0	0	0	0	0	0	0	0	0	0	0	0	0	0	0	0	0	0	0	0	0	0	0	0	865	Bacteria	Planctomycetota	Planctomycetes	Pirellulales	Pirellulaceae	Pirellula
2061	sample	0	68	89	0	0	0	62	0	71	125	127	119	0	0	0	0	0	0	0	0	0	0	0	0	0	0	0	0	0	0	0	0	0	0	0	0	661	Bacteria	Proteobacteria	Gammaproteobacteria	Xanthomonadales	Xanthomonadaceae	Thermomonas
2062	sample	0	66	0	0	0	0	86	63	108	123	153	131	0	0	0	0	0	0	0	0	0	0	0	0	0	0	0	0	0	0	0	0	0	0	0	0	730	Bacteria	Proteobacteria	Alphaproteobacteria	Rhodobacterales	Rhodobacteraceae	Tabrizicola
2063	sample	0	0	9	194	141	146	129	72	106	0	8	0	0	0	0	0	0	0	0	0	0	0	0	0	0	0	0	0	0	0	0	0	0	0	0	0	805	Bacteria	Deinococcota	Deinococci	Deinococcales	Deinococcaceae	Deinococcus
2064	sample	0	0	0	0	0	0	0	0	0	0	0	0	231	244	228	0	61	100	0	0	0	0	0	0	0	0	0	0	0	0	0	0	0	0	0	0	864	Bacteria	Bacteroidota	Kapabacteria	Kapabacteriales	NA	NA
2065	sample	0	0	0	372	266	226	0	0	0	0	0	0	0	0	0	0	0	0	0	0	0	0	0	0	0	0	0	0	0	0	0	0	0	0	0	0	864	Bacteria	Proteobacteria	Alphaproteobacteria	Sphingomonadales	Sphingomonadaceae	Novosphingobium
2066	sample	0	0	0	0	0	0	0	0	0	0	0	0	223	273	225	0	0	142	0	0	0	0	0	0	0	0	0	0	0	0	0	0	0	0	0	0	863	Bacteria	Bacteroidota	Bacteroidia	Flavobacteriales	Flavobacteriaceae	Flavobacterium
2067	sample	0	0	0	0	0	0	0	0	0	0	0	0	0	0	0	0	0	0	0	0	6	158	196	49	154	119	181	0	0	0	0	0	0	0	0	0	863	Bacteria	Deinococcota	Deinococci	Deinococcales	Deinococcaceae	Deinococcus
2068	sample	0	0	0	0	0	0	0	0	0	0	0	0	0	0	0	0	0	0	96	90	82	7	0	0	113	110	113	90	61	66	12	14	8	0	0	0	862	Bacteria	Bacteroidota	Bacteroidia	Flavobacteriales	Flavobacteriaceae	Flavobacterium
2070	sample	0	0	0	0	0	0	121	117	121	161	185	156	0	0	0	0	0	0	0	0	0	0	0	0	0	0	0	0	0	0	0	0	0	0	0	0	861	Bacteria	Verrucomicrobiota	Verrucomicrobiae	Verrucomicrobiales	Rubritaleaceae	Luteolibacter
2071	sample	0	0	0	118	0	0	125	98	97	134	114	135	0	0	0	0	0	0	0	0	0	0	0	0	0	0	0	0	0	0	0	0	0	0	0	0	821	Bacteria	Proteobacteria	Alphaproteobacteria	Sphingomonadales	Sphingomonadaceae	Sphingorhabdus
2072	sample	0	0	41	207	172	227	0	69	77	68	0	0	0	0	0	0	0	0	0	0	0	0	0	0	0	0	0	0	0	0	0	0	0	0	0	0	861	Bacteria	Proteobacteria	Alphaproteobacteria	Caulobacterales	Caulobacteraceae	Brevundimonas
2073	sample	63	0	0	262	160	226	0	0	125	0	25	0	0	0	0	0	0	0	0	0	0	0	0	0	0	0	0	0	0	0	0	0	0	0	0	0	861	Bacteria	Proteobacteria	Alphaproteobacteria	Sphingomonadales	Sphingomonadaceae	Sphingopyxis
2074	sample	31	0	0	0	76	170	0	184	0	19	17	9	96	142	116	0	0	0	0	0	0	0	0	0	0	0	0	0	0	0	0	0	0	0	0	0	860	Bacteria	Proteobacteria	Alphaproteobacteria	Rickettsiales	Mitochondria	NA
2075	sample	0	0	0	0	0	0	95	42	90	255	201	176	0	0	0	0	0	0	0	0	0	0	0	0	0	0	0	0	0	0	0	0	0	0	0	0	859	Bacteria	Proteobacteria	Gammaproteobacteria	Burkholderiales	Comamonadaceae	NA
2076	sample	0	0	0	0	0	0	0	0	0	141	174	233	0	99	50	73	0	89	0	0	0	0	0	0	0	0	0	0	0	0	0	0	0	0	0	0	859	Bacteria	Chloroflexi	Chloroflexia	Chloroflexales	Roseiflexaceae	Kouleothrix
2077	sample	0	0	0	0	0	0	56	0	0	138	0	164	0	83	0	122	97	199	0	0	0	0	0	0	0	0	0	0	0	0	0	0	0	0	0	0	859	Bacteria	Chloroflexi	Anaerolineae	Caldilineales	Caldilineaceae	NA
2078	sample	0	0	0	0	0	0	0	0	0	0	0	0	0	0	0	0	0	0	0	0	0	221	181	168	73	128	68	20	0	0	0	0	0	0	0	0	859	Bacteria	Bacteroidota	Bacteroidia	Flavobacteriales	Flavobacteriaceae	Flavobacterium
2079	sample	186	165	181	0	0	0	0	0	0	0	0	0	0	0	0	0	0	0	0	0	0	0	0	0	0	0	0	0	0	0	0	0	0	0	0	0	532	Bacteria	Verrucomicrobiota	Verrucomicrobiae	Verrucomicrobiales	Verrucomicrobiaceae	NA
2080	sample	0	0	0	0	0	0	52	0	59	71	63	75	63	80	69	80	94	152	0	0	0	0	0	0	0	0	0	0	0	0	0	0	0	0	0	0	858	Bacteria	Verrucomicrobiota	Verrucomicrobiae	Pedosphaerales	Pedosphaeraceae	NA
2081	sample	0	0	0	0	0	0	111	157	111	0	0	0	68	75	52	81	97	105	0	0	0	0	0	0	0	0	0	0	0	0	0	0	0	0	0	0	857	Bacteria	Proteobacteria	Gammaproteobacteria	Burkholderiales	Comamonadaceae	Limnohabitans
2082	sample	0	131	0	0	0	0	170	186	78	0	0	0	0	0	0	0	0	0	0	0	0	0	0	0	0	0	0	0	0	0	0	0	0	0	0	0	565	Bacteria	Proteobacteria	Gammaproteobacteria	Pseudomonadales	Moraxellaceae	Acinetobacter
2083	sample	204	150	156	0	0	0	0	0	0	0	0	0	0	0	0	0	0	85	0	0	0	0	0	0	0	0	0	0	0	0	0	0	0	0	0	0	595	Bacteria	Proteobacteria	Alphaproteobacteria	Sphingomonadales	Sphingomonadaceae	Rhizorhapis
2084	sample	0	0	0	0	0	0	0	0	0	0	0	0	123	233	170	0	150	179	0	0	0	0	0	0	0	0	0	0	0	0	0	0	0	0	0	0	855	Bacteria	Proteobacteria	Gammaproteobacteria	Burkholderiales	Neisseriaceae	NA
2085	sample	0	0	0	0	0	0	0	0	0	86	100	71	72	114	69	98	111	133	0	0	0	0	0	0	0	0	0	0	0	0	0	0	0	0	0	0	854	Bacteria	Nitrospirota	Nitrospiria	Nitrospirales	Nitrospiraceae	Nitrospira
2086	sample	0	0	0	0	0	0	0	0	0	0	0	0	0	0	0	0	0	0	13	23	29	31	20	66	94	127	123	137	99	92	0	0	0	0	0	0	854	Bacteria	Bacteroidota	Bacteroidia	Flavobacteriales	NS9 marine group	NA
2087	sample	0	0	0	0	0	0	0	0	0	0	0	0	224	211	159	143	0	117	0	0	0	0	0	0	0	0	0	0	0	0	0	0	0	0	0	0	854	Bacteria	Bacteroidota	Bacteroidia	Sphingobacteriales	Sphingobacteriaceae	NA
2088	sample	0	0	0	0	0	0	0	0	0	0	0	0	104	144	115	150	192	149	0	0	0	0	0	0	0	0	0	0	0	0	0	0	0	0	0	0	854	Bacteria	Verrucomicrobiota	Verrucomicrobiae	Verrucomicrobiales	Rubritaleaceae	Luteolibacter
2089	sample	176	158	170	0	26	0	0	0	0	0	0	0	0	0	0	0	0	0	0	0	0	0	0	0	0	0	0	0	0	0	0	0	0	0	0	0	530	Bacteria	Bacteroidota	Bacteroidia	Chitinophagales	Saprospiraceae	NA
2090	sample	0	0	0	0	0	0	0	0	0	0	0	0	77	107	88	152	287	142	0	0	0	0	0	0	0	0	0	0	0	0	0	0	0	0	0	0	853	Bacteria	Bacteroidota	Bacteroidia	Chitinophagales	Saprospiraceae	NA
2091	sample	0	0	0	135	164	203	119	122	110	0	0	0	0	0	0	0	0	0	0	0	0	0	0	0	0	0	0	0	0	0	0	0	0	0	0	0	853	Bacteria	Bacteroidota	Bacteroidia	Cytophagales	Spirosomaceae	Flectobacillus
2092	sample	0	0	0	126	155	211	122	115	124	0	0	0	0	0	0	0	0	0	0	0	0	0	0	0	0	0	0	0	0	0	0	0	0	0	0	0	853	Bacteria	Bacteroidota	Bacteroidia	Cytophagales	Spirosomaceae	Flectobacillus
2093	sample	0	0	0	0	0	0	0	0	0	0	0	0	0	0	0	0	0	0	0	0	0	0	0	0	0	9	9	82	49	48	163	187	142	76	33	54	852	Bacteria	Verrucomicrobiota	Kiritimatiellae	WCHB1-41	NA	NA
2094	sample	0	0	0	0	0	0	0	0	0	0	0	0	181	197	115	0	175	184	0	0	0	0	0	0	0	0	0	0	0	0	0	0	0	0	0	0	852	Bacteria	Bacteroidota	Bacteroidia	Cytophagales	Microscillaceae	NA
2096	sample	0	0	0	0	0	0	0	0	0	0	0	0	0	0	0	0	0	0	0	11	8	0	5	0	28	26	20	19	20	21	109	70	97	116	193	107	850	Bacteria	Proteobacteria	Alphaproteobacteria	Micavibrionales	NA	NA
2097	sample	0	0	0	0	0	0	0	0	0	0	26	0	107	77	136	135	182	187	0	0	0	0	0	0	0	0	0	0	0	0	0	0	0	0	0	0	850	Bacteria	Bacteroidota	Bacteroidia	Chitinophagales	Chitinophagaceae	NA
2098	sample	0	0	0	0	0	0	0	0	0	0	0	0	0	0	0	0	0	0	92	505	36	0	0	0	59	88	70	0	0	0	0	0	0	0	0	0	850	Bacteria	Proteobacteria	Gammaproteobacteria	Pseudomonadales	Moraxellaceae	Acinetobacter
2099	sample	0	0	0	0	0	0	0	0	0	0	0	0	117	281	190	0	103	158	0	0	0	0	0	0	0	0	0	0	0	0	0	0	0	0	0	0	849	Bacteria	Bacteroidota	Bacteroidia	Chitinophagales	Chitinophagaceae	Ferruginibacter
2100	sample	134	179	199	0	0	0	0	0	0	0	0	0	0	0	0	0	0	0	0	0	0	0	0	0	0	0	0	0	0	0	0	0	0	0	0	0	512	Bacteria	Proteobacteria	Alphaproteobacteria	Rhodobacterales	Rhodobacteraceae	NA
2101	sample	0	0	0	0	0	0	235	204	255	153	0	0	0	0	0	0	0	0	0	0	0	0	0	0	0	0	0	0	0	0	0	0	0	0	0	0	847	Bacteria	Bacteroidota	Bacteroidia	Flavobacteriales	Flavobacteriaceae	Flavobacterium
2102	sample	120	0	89	76	101	0	0	81	0	0	166	112	0	0	0	0	0	0	0	0	0	0	0	0	0	0	0	0	0	0	0	0	0	0	0	0	745	Bacteria	Proteobacteria	Alphaproteobacteria	Rhodobacterales	Rhodobacteraceae	Cereibacter
2103	sample	0	0	0	0	41	0	284	267	255	0	0	0	0	0	0	0	0	0	0	0	0	0	0	0	0	0	0	0	0	0	0	0	0	0	0	0	847	Bacteria	Bacteroidota	Bacteroidia	Flavobacteriales	Flavobacteriaceae	Flavobacterium
2104	sample	0	55	63	0	0	0	90	57	70	119	103	71	0	76	0	0	0	0	0	0	0	0	0	0	0	0	0	0	0	0	0	0	0	0	0	0	704	Bacteria	Proteobacteria	Alphaproteobacteria	Rhodobacterales	Rhodobacteraceae	Tabrizicola
2105	sample	18	33	39	0	0	0	71	74	146	102	172	191	0	0	0	0	0	0	0	0	0	0	0	0	0	0	0	0	0	0	0	0	0	0	0	0	846	Bacteria	NB1-j	NA	NA	NA	NA
2106	sample	0	0	0	0	0	0	0	0	0	0	0	0	0	0	0	0	0	0	0	0	0	0	0	0	0	0	0	0	0	0	194	84	71	158	146	193	846	Bacteria	Verrucomicrobiota	Verrucomicrobiae	Pedosphaerales	Pedosphaeraceae	SH3-11
2107	sample	0	0	0	0	0	0	0	0	0	0	0	0	0	0	0	0	0	0	0	0	0	0	0	0	36	35	51	80	60	139	188	88	58	42	20	48	845	Bacteria	Proteobacteria	Alphaproteobacteria	Rhizobiales	Rhizobiales Incertae Sedis	Nordella
2108	sample	0	0	0	0	0	0	0	0	0	0	0	0	0	0	0	0	0	0	0	0	0	0	0	0	61	80	64	250	228	161	0	0	0	0	0	0	844	Bacteria	Proteobacteria	Alphaproteobacteria	Holosporales	Holosporaceae	NA
2109	sample	0	52	58	0	54	222	0	40	86	0	67	0	0	56	0	57	45	0	0	0	0	0	0	0	0	0	0	0	0	0	0	0	0	0	0	0	737	Bacteria	Proteobacteria	Alphaproteobacteria	Rhodobacterales	Rhodobacteraceae	Tabrizicola
2110	sample	0	0	0	0	0	0	0	0	0	0	0	0	149	0	202	199	136	157	0	0	0	0	0	0	0	0	0	0	0	0	0	0	0	0	0	0	843	Bacteria	Planctomycetota	Planctomycetes	Isosphaerales	Isosphaeraceae	Tundrisphaera
2111	sample	163	113	100	88	99	84	0	0	0	0	0	0	0	0	0	0	0	0	0	0	0	0	0	0	0	0	0	0	0	0	0	0	0	0	0	0	647	Bacteria	Proteobacteria	Gammaproteobacteria	Burkholderiales	Comamonadaceae	Sphaerotilus
2112	sample	0	0	0	0	0	0	0	0	61	143	0	151	104	72	59	86	60	106	0	0	0	0	0	0	0	0	0	0	0	0	0	0	0	0	0	0	842	Bacteria	Chloroflexi	Chloroflexia	Thermomicrobiales	JG30-KF-CM45	NA
2113	sample	0	0	0	0	0	0	0	0	0	0	0	0	174	153	123	86	113	193	0	0	0	0	0	0	0	0	0	0	0	0	0	0	0	0	0	0	842	Bacteria	Planctomycetota	OM190	NA	NA	NA
2114	sample	63	59	0	85	53	61	151	135	140	0	0	0	0	0	0	0	0	0	0	0	0	0	0	0	0	0	0	0	0	0	0	0	0	0	0	0	747	Bacteria	Bacteroidota	Bacteroidia	Flavobacteriales	Flavobacteriaceae	Flavobacterium
[truncated: 15,834 more rows]

## Sheet: Earth_FarmA_Biofilm.rps
asv-number	source	sample01_Earth	sample02_Earth	sample03_Earth	sample04_Earth	sample05_Earth	sample06_Earth	Reads	Kingdom	Phylum	Class	Order	Family	Genus
18	sample	1379	1037	974	9758	8353	6731	28232	Bacteria	Proteobacteria	Alphaproteobacteria	Rhizobiales	NA	NA
19	sample	1444	979	937	10119	7938	6476	27893	Bacteria	Proteobacteria	Alphaproteobacteria	Rhizobiales	NA	NA
20	sample	4677	3224	3614	2583	2980	2745	19823	Bacteria	Proteobacteria	Gammaproteobacteria	Burkholderiales	Comamonadaceae	NA
21	sample	4917	3398	3488	2730	2930	2687	20150	Bacteria	Proteobacteria	Gammaproteobacteria	Burkholderiales	Comamonadaceae	Sphaerotilus
45	sample	3910	2936	3040	1124	967	955	12932	Bacteria	Proteobacteria	Gammaproteobacteria	Burkholderiales	Comamonadaceae	Ideonella
46	sample	4171	2999	2945	1098	929	903	13045	Bacteria	Proteobacteria	Gammaproteobacteria	Burkholderiales	Comamonadaceae	NA
55	sample	829	501	595	4656	4275	3515	14371	Bacteria	Bacteroidota	Bacteroidia	Flavobacteriales	Flavobacteriaceae	Flavobacterium
56	sample	843	559	567	4376	4140	3726	14211	Bacteria	Bacteroidota	Bacteroidia	Flavobacteriales	Flavobacteriaceae	Flavobacterium
63	sample	1682	1606	1555	0	184	221	5248	Bacteria	Bacteroidota	Bacteroidia	Chitinophagales	Saprospiraceae	Haliscomenobacter
68	sample	1691	1658	1547	133	0	128	5157	Bacteria	Bacteroidota	Bacteroidia	Chitinophagales	Saprospiraceae	Haliscomenobacter
72	sample	613	466	437	4254	3346	2881	11997	Bacteria	Proteobacteria	Alphaproteobacteria	Rhizobiales	NA	NA
74	sample	1984	1453	1563	1160	1227	1162	8549	Bacteria	Proteobacteria	Gammaproteobacteria	Burkholderiales	Comamonadaceae	Sphaerotilus
77	sample	578	403	406	3763	3131	2600	10881	Bacteria	Proteobacteria	Alphaproteobacteria	Rhizobiales	NA	NA
83	sample	1856	1271	1356	1003	1166	1024	7676	Bacteria	Proteobacteria	Gammaproteobacteria	Burkholderiales	Comamonadaceae	Sphaerotilus
85	sample	505	395	346	3690	2999	2556	10491	Bacteria	Proteobacteria	Alphaproteobacteria	Rhizobiales	Rhizobiaceae	NA
87	sample	537	414	360	3513	2936	2431	10191	Bacteria	Proteobacteria	Alphaproteobacteria	Rhizobiales	Rhizobiaceae	NA
88	sample	1710	1266	1325	1056	1151	1074	7582	Bacteria	Proteobacteria	Gammaproteobacteria	Burkholderiales	Comamonadaceae	Sphaerotilus
92	sample	1771	1235	1357	1015	1115	976	7469	Bacteria	Proteobacteria	Gammaproteobacteria	Burkholderiales	Comamonadaceae	Sphaerotilus
93	sample	18	0	0	0	0	0	18	Bacteria	Proteobacteria	Gammaproteobacteria	Aeromonadales	Aeromonadaceae	Aeromonas
99	sample	193	197	250	2454	2207	2338	7639	Bacteria	Proteobacteria	Gammaproteobacteria	Burkholderiales	Comamonadaceae	NA
100	sample	225	201	189	2402	2606	1653	7276	Bacteria	Bacteroidota	Bacteroidia	Cytophagales	Spirosomaceae	Emticicia
106	sample	154	160	222	2255	2261	2244	7296	Bacteria	Proteobacteria	Gammaproteobacteria	Burkholderiales	Comamonadaceae	NA
107	sample	157	210	178	2518	2504	1684	7251	Bacteria	Bacteroidota	Bacteroidia	Cytophagales	Spirosomaceae	Emticicia
111	sample	453	316	296	3109	2535	2080	8789	Bacteria	Proteobacteria	Alphaproteobacteria	Rhizobiales	NA	NA
117	sample	1538	970	1131	778	979	817	6213	Bacteria	Proteobacteria	Gammaproteobacteria	Burkholderiales	Comamonadaceae	Sphaerotilus
119	sample	0	159	240	938	833	426	2596	Bacteria	Bacteroidota	Bacteroidia	Flavobacteriales	Weeksellaceae	Chryseobacterium
120	sample	147	84	161	937	834	416	2579	Bacteria	Bacteroidota	Bacteroidia	Flavobacteriales	Weeksellaceae	Chryseobacterium
121	sample	292	372	311	0	0	0	975	Bacteria	Chloroflexi	Anaerolineae	RBG-13-54-9	NA	NA
123	sample	403	312	267	2881	2271	1937	8071	Bacteria	Proteobacteria	Alphaproteobacteria	Rhizobiales	NA	NA
125	sample	278	373	309	29	35	43	1067	Bacteria	Chloroflexi	Anaerolineae	RBG-13-54-9	NA	NA
128	sample	336	270	320	0	55	0	981	Bacteria	Acidobacteriota	Vicinamibacteria	Vicinamibacterales	Vicinamibacteraceae	NA
131	sample	1306	882	990	729	862	803	5572	Bacteria	Proteobacteria	Gammaproteobacteria	Burkholderiales	Comamonadaceae	Sphaerotilus
133	sample	1996	1776	1596	0	0	0	5368	Bacteria	Bacteroidota	Bacteroidia	Chitinophagales	Saprospiraceae	NA
135	sample	279	274	301	72	0	0	926	Bacteria	Acidobacteriota	Vicinamibacteria	Vicinamibacterales	Vicinamibacteraceae	NA
136	sample	888	767	840	1544	1292	1021	6352	Bacteria	Proteobacteria	Alphaproteobacteria	Rhodobacterales	Rhodobacteraceae	Pseudorhodobacter
138	sample	924	708	889	1469	1307	923	6220	Bacteria	Proteobacteria	Alphaproteobacteria	Rhodobacterales	Rhodobacteraceae	Pseudorhodobacter
142	sample	1525	1006	971	229	193	550	4474	Bacteria	Bacteroidota	Bacteroidia	Chitinophagales	Chitinophagaceae	Sediminibacterium
143	sample	1814	1241	1326	479	393	361	5614	Bacteria	Proteobacteria	Gammaproteobacteria	Burkholderiales	Comamonadaceae	NA
144	sample	1895	1683	1630	0	0	0	5208	Bacteria	Bacteroidota	Bacteroidia	Chitinophagales	Saprospiraceae	NA
146	sample	1484	1039	999	209	180	597	4508	Bacteria	Bacteroidota	Bacteroidia	Chitinophagales	Chitinophagaceae	Sediminibacterium
156	sample	367	236	247	2221	1838	1543	6452	Bacteria	Proteobacteria	Alphaproteobacteria	Rhizobiales	NA	NA
158	sample	1601	1157	1182	422	376	372	5110	Bacteria	Proteobacteria	Gammaproteobacteria	Burkholderiales	Comamonadaceae	NA
161	sample	176	188	242	449	296	262	1613	Bacteria	Proteobacteria	Alphaproteobacteria	Rhodobacterales	Rhodobacteraceae	Pseudorhodobacter
162	sample	1081	761	835	624	709	639	4649	Bacteria	Proteobacteria	Gammaproteobacteria	Burkholderiales	Comamonadaceae	Sphaerotilus
163	sample	1491	1142	1119	396	370	345	4863	Bacteria	Proteobacteria	Gammaproteobacteria	Burkholderiales	Comamonadaceae	NA
164	sample	1522	1116	1137	410	326	335	4846	Bacteria	Proteobacteria	Gammaproteobacteria	Burkholderiales	Comamonadaceae	NA
169	sample	130	153	209	382	269	228	1371	Bacteria	Proteobacteria	Alphaproteobacteria	Rhodobacterales	Rhodobacteraceae	Pseudorhodobacter
173	sample	368	214	270	1917	1771	1488	6028	Bacteria	Bacteroidota	Bacteroidia	Flavobacteriales	Flavobacteriaceae	Flavobacterium
175	sample	360	280	294	1467	1268	1121	4790	Bacteria	Bacteroidota	Bacteroidia	Flavobacteriales	Flavobacteriaceae	Flavobacterium
176	sample	0	0	0	1127	1354	1762	4243	Bacteria	Bacteroidota	Bacteroidia	Cytophagales	Spirosomaceae	Flectobacillus
181	sample	0	0	0	1055	1275	1782	4112	Bacteria	Bacteroidota	Bacteroidia	Cytophagales	Spirosomaceae	Flectobacillus
182	sample	305	213	240	1797	1762	1386	5703	Bacteria	Bacteroidota	Bacteroidia	Flavobacteriales	Flavobacteriaceae	Flavobacterium
183	sample	228	405	411	75	131	104	1354	Bacteria	Proteobacteria	Alphaproteobacteria	Rhodobacterales	Rhodobacteraceae	Tabrizicola
189	sample	178	367	379	147	110	137	1318	Bacteria	Proteobacteria	Alphaproteobacteria	Rhodobacterales	Rhodobacteraceae	NA
190	sample	204	215	219	1007	834	817	3296	Bacteria	Bacteroidota	Bacteroidia	Cytophagales	Spirosomaceae	Arcicella
195	sample	651	775	913	268	220	214	3041	Bacteria	Proteobacteria	Gammaproteobacteria	Burkholderiales	Comamonadaceae	Leptothrix
196	sample	373	283	259	1384	1293	1173	4765	Bacteria	Bacteroidota	Bacteroidia	Flavobacteriales	Flavobacteriaceae	Flavobacterium
197	sample	758	714	739	0	0	0	2211	Bacteria	Bacteroidota	Bacteroidia	Chitinophagales	Saprospiraceae	Haliscomenobacter
202	sample	225	284	265	0	59	0	833	Bacteria	Bacteroidota	Bacteroidia	Chitinophagales	Saprospiraceae	NA
203	sample	321	195	248	1540	1574	1307	5185	Bacteria	Bacteroidota	Bacteroidia	Flavobacteriales	Flavobacteriaceae	Flavobacterium
204	sample	130	157	140	0	6	78	511	Bacteria	Bacteroidota	Bacteroidia	Chitinophagales	37-13	NA
205	sample	210	312	258	69	0	89	938	Bacteria	Bacteroidota	Bacteroidia	Chitinophagales	Saprospiraceae	NA
206	sample	106	103	0	80	0	81	370	Bacteria	Nitrospirota	Nitrospiria	Nitrospirales	Nitrospiraceae	Nitrospira
212	sample	185	204	179	0	0	0	568	Bacteria	Proteobacteria	Gammaproteobacteria	Burkholderiales	Comamonadaceae	NA
213	sample	271	197	212	1611	1545	1355	5191	Bacteria	Bacteroidota	Bacteroidia	Flavobacteriales	Flavobacteriaceae	Flavobacterium
216	sample	185	177	168	988	779	802	3099	Bacteria	Bacteroidota	Bacteroidia	Cytophagales	Spirosomaceae	Arcicella
219	sample	114	140	112	0	0	0	366	Bacteria	Proteobacteria	Gammaproteobacteria	Burkholderiales	Comamonadaceae	NA
222	sample	642	600	555	0	0	89	1886	Bacteria	Bacteroidota	Bacteroidia	Chitinophagales	Saprospiraceae	Haliscomenobacter
225	sample	143	217	267	1460	1413	1428	4928	Bacteria	Bacteroidota	Bacteroidia	Chitinophagales	Saprospiraceae	NA
227	sample	1257	950	917	359	267	291	4041	Bacteria	Proteobacteria	Gammaproteobacteria	Burkholderiales	Comamonadaceae	Ideonella
229	sample	253	197	161	1762	1514	1171	5058	Bacteria	Proteobacteria	Alphaproteobacteria	Rhizobiales	NA	NA
230	sample	656	656	582	0	0	78	1972	Bacteria	Bacteroidota	Bacteroidia	Chitinophagales	Saprospiraceae	Haliscomenobacter
231	sample	0	0	130	0	61	0	191	Bacteria	Nitrospirota	Nitrospiria	Nitrospirales	Nitrospiraceae	Nitrospira
232	sample	680	634	559	0	0	49	1922	Bacteria	Bacteroidota	Bacteroidia	Chitinophagales	Saprospiraceae	Haliscomenobacter
233	sample	215	279	231	1317	1475	1344	4861	Bacteria	Bacteroidota	Bacteroidia	Chitinophagales	Saprospiraceae	NA
235	sample	0	0	0	64	0	0	64	Bacteria	Bacteroidota	Bacteroidia	Chitinophagales	37-13	NA
238	sample	482	665	590	173	161	198	2269	Bacteria	Bacteroidota	Bacteroidia	Chitinophagales	Saprospiraceae	NA
239	sample	953	678	628	729	650	424	4062	Bacteria	Patescibacteria	Gracilibacteria	NA	NA	NA
240	sample	0	0	0	1127	955	874	2956	Bacteria	Bacteroidota	Bacteroidia	Cytophagales	Spirosomaceae	Emticicia
241	sample	239	145	190	1721	1391	1208	4894	Bacteria	Proteobacteria	Alphaproteobacteria	Rhizobiales	NA	NA
242	sample	816	567	670	503	511	512	3579	Bacteria	Proteobacteria	Gammaproteobacteria	Burkholderiales	Comamonadaceae	Sphaerotilus
245	sample	671	796	828	174	125	189	2783	Bacteria	Proteobacteria	Gammaproteobacteria	Burkholderiales	Comamonadaceae	Leptothrix
249	sample	598	657	631	268	170	168	2492	Bacteria	Verrucomicrobiota	Verrucomicrobiae	Verrucomicrobiales	Verrucomicrobiaceae	NA
251	sample	852	603	605	464	490	481	3495	Bacteria	Proteobacteria	Gammaproteobacteria	Burkholderiales	Comamonadaceae	Sphaerotilus
253	sample	502	678	585	182	165	148	2260	Bacteria	Bacteroidota	Bacteroidia	Chitinophagales	Saprospiraceae	NA
254	sample	0	0	0	1104	980	879	2963	Bacteria	Bacteroidota	Bacteroidia	Cytophagales	Spirosomaceae	Emticicia
256	sample	273	281	364	308	352	346	1924	Bacteria	Proteobacteria	Gammaproteobacteria	Burkholderiales	Comamonadaceae	NA
257	sample	1150	849	876	318	263	265	3721	Bacteria	Proteobacteria	Gammaproteobacteria	Burkholderiales	Comamonadaceae	Ideonella
260	sample	333	383	390	179	271	234	1790	Bacteria	Proteobacteria	Gammaproteobacteria	Burkholderiales	Comamonadaceae	NA
261	sample	297	268	279	309	322	294	1769	Bacteria	Proteobacteria	Gammaproteobacteria	Burkholderiales	Comamonadaceae	NA
262	sample	287	149	191	1381	1380	1160	4548	Bacteria	Bacteroidota	Bacteroidia	Flavobacteriales	Flavobacteriaceae	Flavobacterium
271	sample	898	617	536	645	560	394	3650	Bacteria	Patescibacteria	Gracilibacteria	NA	NA	NA
274	sample	228	266	201	540	434	301	1970	Bacteria	Bacteroidota	Bacteroidia	Flavobacteriales	Flavobacteriaceae	Flavobacterium
275	sample	219	249	219	561	384	267	1899	Bacteria	Bacteroidota	Bacteroidia	Flavobacteriales	Flavobacteriaceae	Flavobacterium
282	sample	227	68	221	1225	924	805	3470	Bacteria	Proteobacteria	Alphaproteobacteria	Sphingomonadales	Sphingomonadaceae	Novosphingobium
283	sample	233	166	179	1288	1293	1005	4164	Bacteria	Bacteroidota	Bacteroidia	Flavobacteriales	Flavobacteriaceae	Flavobacterium
285	sample	178	203	120	1351	881	723	3456	Bacteria	Proteobacteria	Alphaproteobacteria	Sphingomonadales	Sphingomonadaceae	Novosphingobium
286	sample	114	231	270	144	197	851	1807	Bacteria	Proteobacteria	Alphaproteobacteria	Rhodobacterales	Rhodobacteraceae	NA
289	sample	219	151	134	1432	1192	1006	4134	Bacteria	Proteobacteria	Alphaproteobacteria	Rhizobiales	Rhizobiaceae	NA
294	sample	644	491	564	356	465	425	2945	Bacteria	Proteobacteria	Gammaproteobacteria	Burkholderiales	Comamonadaceae	Sphaerotilus
295	sample	623	568	616	153	171	174	2305	Bacteria	Verrucomicrobiota	Verrucomicrobiae	Verrucomicrobiales	Verrucomicrobiaceae	NA
300	sample	535	508	516	0	0	0	1559	Bacteria	Bacteroidota	Bacteroidia	Chitinophagales	Saprospiraceae	Haliscomenobacter
307	sample	0	63	67	0	0	0	130	Bacteria	Acidobacteriota	Blastocatellia	2024-11-01	NA	NA
309	sample	206	134	148	1361	1037	922	3808	Bacteria	Proteobacteria	Alphaproteobacteria	Rhizobiales	NA	NA
312	sample	296	305	331	0	35	102	1069	Bacteria	Verrucomicrobiota	Verrucomicrobiae	Verrucomicrobiales	Rubritaleaceae	Luteolibacter
318	sample	0	0	0	396	270	259	925	Bacteria	Proteobacteria	Gammaproteobacteria	Burkholderiales	Comamonadaceae	Hydrogenophaga
319	sample	123	105	0	45	38	51	362	Bacteria	Bacteroidota	Bacteroidia	NA	NA	NA
321	sample	80	89	0	1005	958	969	3101	Bacteria	Proteobacteria	Gammaproteobacteria	Burkholderiales	Comamonadaceae	Sphaerotilus
324	sample	920	661	652	238	225	206	2902	Bacteria	Proteobacteria	Gammaproteobacteria	Burkholderiales	Comamonadaceae	NA
325	sample	154	177	239	185	219	821	1795	Bacteria	Proteobacteria	Alphaproteobacteria	Rhodobacterales	Rhodobacteraceae	Tabrizicola
326	sample	673	463	482	398	381	393	2790	Bacteria	Proteobacteria	Gammaproteobacteria	Burkholderiales	Comamonadaceae	Sphaerotilus
328	sample	492	483	488	0	0	0	1463	Bacteria	Bacteroidota	Bacteroidia	Chitinophagales	Saprospiraceae	Haliscomenobacter
330	sample	157	197	121	912	876	668	2931	Bacteria	Bacteroidota	Bacteroidia	Cytophagales	Spirosomaceae	Emticicia
332	sample	319	441	362	132	0	0	1254	Bacteria	Proteobacteria	Gammaproteobacteria	Burkholderiales	Comamonadaceae	NA
333	sample	0	0	0	392	253	170	815	Bacteria	Proteobacteria	Gammaproteobacteria	Burkholderiales	Comamonadaceae	Hydrogenophaga
335	sample	73	96	95	1083	1068	668	3083	Bacteria	Bacteroidota	Bacteroidia	Cytophagales	Spirosomaceae	Emticicia
337	sample	173	161	216	0	0	0	550	Bacteria	Acidobacteriota	Vicinamibacteria	Vicinamibacterales	Vicinamibacteraceae	NA
341	sample	196	160	240	0	0	62	658	Bacteria	Acidobacteriota	Vicinamibacteria	Vicinamibacterales	Vicinamibacteraceae	NA
342	sample	81	74	54	967	1026	662	2864	Bacteria	Bacteroidota	Bacteroidia	Cytophagales	Spirosomaceae	Emticicia
343	sample	288	245	278	160	158	184	1313	Bacteria	Proteobacteria	Alphaproteobacteria	Sphingomonadales	Sphingomonadaceae	Sphingorhabdus
344	sample	165	196	133	0	0	0	494	Bacteria	Chloroflexi	Anaerolineae	RBG-13-54-9	NA	NA
346	sample	133	0	0	101	114	194	542	Bacteria	Verrucomicrobiota	Verrucomicrobiae	Verrucomicrobiales	Rubritaleaceae	Luteolibacter
347	sample	618	415	557	183	193	294	2260	Bacteria	Proteobacteria	Gammaproteobacteria	Xanthomonadales	Xanthomonadaceae	Pseudoxanthomonas
349	sample	549	341	382	438	459	614	2783	Bacteria	Bacteroidota	Bacteroidia	Chitinophagales	NA	NA
350	sample	84	97	0	335	388	435	1339	Bacteria	Bacteroidota	Bacteroidia	Flavobacteriales	Flavobacteriaceae	Flavobacterium
355	sample	152	108	149	1192	969	802	3372	Bacteria	Proteobacteria	Alphaproteobacteria	Rhizobiales	Rhizobiaceae	NA
356	sample	155	0	0	849	868	830	2702	Bacteria	Proteobacteria	Gammaproteobacteria	Burkholderiales	Comamonadaceae	Sphaerotilus
357	sample	158	250	253	0	0	62	723	Bacteria	Bacteroidota	Bacteroidia	Flavobacteriales	Flavobacteriaceae	Flavobacterium
359	sample	522	398	350	0	0	93	1363	Bacteria	Proteobacteria	Alphaproteobacteria	Rhodobacterales	Rhodobacteraceae	Gemmobacter
360	sample	182	211	224	64	74	153	908	Bacteria	Myxococcota	Polyangia	Haliangiales	Haliangiaceae	Haliangium
361	sample	0	0	98	0	0	151	249	Bacteria	Verrucomicrobiota	Verrucomicrobiae	Verrucomicrobiales	Rubritaleaceae	Luteolibacter
362	sample	283	279	369	574	529	419	2453	Bacteria	Actinobacteriota	Actinobacteria	Micrococcales	Microbacteriaceae	Microbacterium
363	sample	0	0	0	380	355	187	922	Bacteria	Bacteroidota	Bacteroidia	Flavobacteriales	Weeksellaceae	Chryseobacterium
364	sample	69	0	0	907	843	848	2667	Bacteria	Proteobacteria	Gammaproteobacteria	Burkholderiales	Comamonadaceae	NA
366	sample	47	0	0	913	863	892	2715	Bacteria	Proteobacteria	Gammaproteobacteria	Burkholderiales	Comamonadaceae	Sphaerotilus
367	sample	197	118	143	974	987	875	3294	Bacteria	Bacteroidota	Bacteroidia	Flavobacteriales	Flavobacteriaceae	Flavobacterium
372	sample	628	451	460	124	113	252	2028	Bacteria	Bacteroidota	Bacteroidia	Chitinophagales	Chitinophagaceae	Sediminibacterium
374	sample	97	0	0	202	234	376	909	Bacteria	Bacteroidota	Bacteroidia	Flavobacteriales	Crocinitomicaceae	Fluviicola
375	sample	216	246	249	85	0	0	796	Bacteria	Proteobacteria	Alphaproteobacteria	Rhodobacterales	Rhodobacteraceae	NA
376	sample	421	270	261	666	561	563	2742	Bacteria	Bacteroidota	Bacteroidia	Cytophagales	Spirosomaceae	Emticicia
377	sample	179	117	108	1101	919	793	3217	Bacteria	Proteobacteria	Alphaproteobacteria	Rhizobiales	NA	NA
378	sample	479	365	398	447	506	575	2770	Bacteria	Bacteroidota	Bacteroidia	Chitinophagales	NA	NA
379	sample	571	404	443	305	354	313	2390	Bacteria	Proteobacteria	Gammaproteobacteria	Burkholderiales	Comamonadaceae	Sphaerotilus
380	sample	214	271	303	603	458	378	2227	Bacteria	Actinobacteriota	Actinobacteria	Micrococcales	Microbacteriaceae	Microbacterium
385	sample	413	359	342	648	536	423	2721	Bacteria	Proteobacteria	Alphaproteobacteria	Rhodobacterales	Rhodobacteraceae	Pseudorhodobacter
387	sample	0	88	142	182	186	353	951	Bacteria	Bacteroidota	Bacteroidia	Flavobacteriales	Crocinitomicaceae	Fluviicola
388	sample	294	307	329	34	0	0	964	Bacteria	Verrucomicrobiota	Verrucomicrobiae	Verrucomicrobiales	Rubritaleaceae	Luteolibacter
390	sample	70	0	0	0	0	0	70	Bacteria	Acidobacteriota	Blastocatellia	2024-11-01	NA	NA
391	sample	0	114	125	333	417	432	1421	Bacteria	Bacteroidota	Bacteroidia	Flavobacteriales	Flavobacteriaceae	Flavobacterium
392	sample	76	91	90	902	887	608	2654	Bacteria	Bacteroidota	Bacteroidia	Cytophagales	Spirosomaceae	Emticicia
394	sample	188	158	187	0	0	147	680	Bacteria	Myxococcota	Polyangia	Haliangiales	Haliangiaceae	Haliangium
396	sample	213	139	209	0	0	0	561	Bacteria	Chloroflexi	Anaerolineae	RBG-13-54-9	NA	NA
397	sample	172	114	100	1139	925	716	3166	Bacteria	Proteobacteria	Alphaproteobacteria	Rhizobiales	Rhizobiaceae	NA
400	sample	591	391	381	133	200	223	1919	Bacteria	Bacteroidota	Bacteroidia	Chitinophagales	Chitinophagaceae	Sediminibacterium
401	sample	13	0	0	0	0	0	13	Bacteria	Planctomycetota	Planctomycetes	Gemmatales	Gemmataceae	Telmatocola
403	sample	194	138	133	942	891	723	3021	Bacteria	Proteobacteria	Alphaproteobacteria	Rhizobiales	Rhizobiaceae	NA
405	sample	579	397	438	319	344	308	2385	Bacteria	Proteobacteria	Gammaproteobacteria	Burkholderiales	Comamonadaceae	Sphaerotilus
407	sample	208	225	210	0	0	0	643	Bacteria	Bacteroidota	Bacteroidia	Flavobacteriales	Flavobacteriaceae	Flavobacterium
408	sample	550	427	576	164	163	248	2128	Bacteria	Proteobacteria	Gammaproteobacteria	Xanthomonadales	Xanthomonadaceae	Pseudoxanthomonas
409	sample	0	92	88	788	868	584	2420	Bacteria	Bacteroidota	Bacteroidia	Sphingobacteriales	env.OPS 17	NA
410	sample	159	203	246	490	598	826	2522	Bacteria	Proteobacteria	Alphaproteobacteria	Caulobacterales	Caulobacteraceae	Brevundimonas
412	sample	410	475	361	197	222	383	2048	Bacteria	Proteobacteria	Alphaproteobacteria	Rhizobiales	Rhizobiaceae	Shinella
414	sample	0	0	111	0	0	0	111	Bacteria	Bacteroidota	Bacteroidia	NA	NA	NA
417	sample	392	299	243	659	624	508	2725	Bacteria	Bacteroidota	Bacteroidia	Cytophagales	Spirosomaceae	Emticicia
418	sample	339	407	402	149	113	55	1465	Bacteria	Proteobacteria	Alphaproteobacteria	Rhodobacterales	Rhodobacteraceae	Pseudorhodobacter
420	sample	114	186	146	0	0	0	446	Bacteria	Verrucomicrobiota	Verrucomicrobiae	Pedosphaerales	Pedosphaeraceae	NA
425	sample	877	734	679	0	0	0	2290	Bacteria	Bacteroidota	Bacteroidia	Chitinophagales	Saprospiraceae	NA
426	sample	0	0	0	57	70	58	185	Bacteria	Verrucomicrobiota	Verrucomicrobiae	Verrucomicrobiales	Rubritaleaceae	Luteolibacter
428	sample	522	386	394	300	342	364	2308	Bacteria	Proteobacteria	Gammaproteobacteria	Burkholderiales	Comamonadaceae	Sphaerotilus
429	sample	554	416	458	0	0	0	1428	Bacteria	Proteobacteria	Alphaproteobacteria	Rhodobacterales	Rhodobacteraceae	Gemmobacter
430	sample	0	0	0	389	310	180	879	Bacteria	Bacteroidota	Bacteroidia	Flavobacteriales	Weeksellaceae	Chryseobacterium
431	sample	113	154	130	0	0	0	397	Bacteria	Chloroflexi	Anaerolineae	RBG-13-54-9	NA	NA
434	sample	228	296	287	163	157	164	1295	Bacteria	Proteobacteria	Alphaproteobacteria	Sphingomonadales	Sphingomonadaceae	Sphingorhabdus
436	sample	159	121	121	0	0	0	401	Bacteria	Acidobacteriota	Vicinamibacteria	Vicinamibacterales	Vicinamibacteraceae	NA
437	sample	253	284	276	173	140	111	1237	Bacteria	Proteobacteria	Gammaproteobacteria	Burkholderiales	Comamonadaceae	NA
438	sample	113	152	158	0	0	0	423	Bacteria	Acidobacteriota	Vicinamibacteria	Vicinamibacterales	Vicinamibacteraceae	NA
439	sample	397	430	392	0	0	0	1219	Bacteria	Bacteroidota	Bacteroidia	Chitinophagales	Saprospiraceae	Haliscomenobacter
440	sample	228	275	244	0	0	89	836	Bacteria	Proteobacteria	Gammaproteobacteria	Burkholderiales	Comamonadaceae	Piscinibacter
442	sample	472	364	401	287	306	333	2163	Bacteria	Proteobacteria	Gammaproteobacteria	Burkholderiales	Comamonadaceae	Sphaerotilus
444	sample	333	306	316	613	513	357	2438	Bacteria	Proteobacteria	Alphaproteobacteria	Rhodobacterales	Rhodobacteraceae	Pseudorhodobacter
445	sample	398	334	344	562	546	424	2608	Bacteria	Proteobacteria	Alphaproteobacteria	Rhodobacterales	Rhodobacteraceae	Pseudorhodobacter
446	sample	65	74	158	191	204	158	850	Bacteria	Proteobacteria	Alphaproteobacteria	Rhodobacterales	Rhodobacteraceae	Pseudorhodobacter
447	sample	729	515	526	228	182	156	2336	Bacteria	Proteobacteria	Gammaproteobacteria	Burkholderiales	Comamonadaceae	Ideonella
449	sample	155	191	180	0	87	92	705	Bacteria	Proteobacteria	Alphaproteobacteria	Rhodobacterales	Rhodobacteraceae	NA
453	sample	0	0	0	330	340	160	830	Bacteria	Bacteroidota	Bacteroidia	Flavobacteriales	Weeksellaceae	Chryseobacterium
454	sample	356	441	428	0	97	139	1461	Bacteria	Proteobacteria	Alphaproteobacteria	Rhodobacterales	Rhodobacteraceae	NA
458	sample	0	0	0	105	144	141	390	Bacteria	Bacteroidota	Bacteroidia	Flavobacteriales	Flavobacteriaceae	Flavobacterium
460	sample	377	377	391	191	230	372	1938	Bacteria	Proteobacteria	Alphaproteobacteria	Rhizobiales	Rhizobiaceae	Shinella
461	sample	0	0	0	1058	939	631	2628	Bacteria	Proteobacteria	Gammaproteobacteria	Burkholderiales	Chromobacteriaceae	Vogesella
462	sample	761	652	574	0	0	0	1987	Bacteria	Bacteroidota	Bacteroidia	Chitinophagales	Saprospiraceae	NA
464	sample	181	171	181	168	174	142	1017	Bacteria	Proteobacteria	Gammaproteobacteria	Burkholderiales	Comamonadaceae	NA
465	sample	603	408	405	73	93	220	1802	Bacteria	Bacteroidota	Bacteroidia	Chitinophagales	Chitinophagaceae	Sediminibacterium
466	sample	658	539	537	222	184	150	2290	Bacteria	Proteobacteria	Gammaproteobacteria	Burkholderiales	Comamonadaceae	Ideonella
467	sample	366	376	453	0	0	29	1224	Bacteria	Proteobacteria	Gammaproteobacteria	Xanthomonadales	Rhodanobacteraceae	NA
470	sample	0	0	0	361	297	166	824	Bacteria	Bacteroidota	Bacteroidia	Flavobacteriales	Weeksellaceae	Chryseobacterium
474	sample	140	205	170	0	0	0	515	Bacteria	Chloroflexi	Anaerolineae	RBG-13-54-9	NA	NA
475	sample	0	166	0	0	0	114	280	Bacteria	Verrucomicrobiota	Verrucomicrobiae	Verrucomicrobiales	Verrucomicrobiaceae	NA
478	sample	272	263	220	338	289	392	1774	Bacteria	Proteobacteria	Gammaproteobacteria	Burkholderiales	Comamonadaceae	Malikia
480	sample	554	351	370	97	95	226	1693	Bacteria	Bacteroidota	Bacteroidia	Chitinophagales	Chitinophagaceae	Sediminibacterium
481	sample	216	206	249	0	28	0	699	Bacteria	Proteobacteria	Gammaproteobacteria	Xanthomonadales	Xanthomonadaceae	Thermomonas
482	sample	42	0	0	0	0	20	62	Bacteria	Nitrospirota	Nitrospiria	Nitrospirales	Nitrospiraceae	Nitrospira
483	sample	60	89	122	172	115	105	663	Bacteria	Proteobacteria	Alphaproteobacteria	Rhodobacterales	Rhodobacteraceae	Pseudorhodobacter
[truncated: 3,278 more rows]

## Sheet: Earth_FarmA_Biofilm_Taxa
	asv_counts	read_counts	kingdom_categories	kingdom_counts	kingdom_reads	phylum_categories	phylum_counts	phylum_reads	class_categories	class_counts	class_reads	order_categories	order_counts	order_reads	family_categories	family_counts	family_reads	genus_categories	genus_counts	genus_reads
[truncated: 168 more rows]

[truncated: 14 more sheets: Earth_FarmB_Biofilm.rps, Earth_FarmB_Biofilm_Taxa, MiSeq_FarmA_Biofilm.rps, MiSeq_FarmA_Biofilm_Taxa, MiSeq_FarmB_Biofilm.rps, MiSeq_FarmB_Biofilm_Taxa, Earth_YoungBiofilm.rps, Earth_YoungBiofilm_Taxa, Earth_MatureBiofilm.rps, Earth_MatureBiofilm_Taxa, MiSeq_YoungBiofilm.rps, MiSeq_YoungBiofilm_Taxa, MiSeq_MatureBiofilm.rps, MiSeq_MatureBiofilm_Taxa]
