# Supplementary material for: Metagenomics and metabarcoding experimental choices and their impact on microbial community characterization in freshwater recirculating aquaculture systems
Source: Environ Microbiome. 2023 Feb 14;18:8. doi: 10.1186/s40793-023-00459-z (PMC9930364; doi:10.1186/s40793-023-00459-z)
Supplement: Supplementary file 5 — Additional file 5. Information regarding taxa identified with the PacBio sequencing data. [file 40793_2023_459_MOESM5_ESM.xlsx]

## Sheet: metadata
Sheet			Columns
PacBio_Taxa	taxanomic table		level	indicates the classification level e.g., 1 = Kingdom, 2 = Phylum, etc. down to 8 = strain
			taxon	assigned taxa
			sample02	Farm A, tank biofilm
			sample03	Farm A, tank biofilm
			sample08	Farm A, tank water
			sample09	Farm A, tank water
			sample10	Farm A, biofilter water
			sample11	Farm A, biofilter water
			sample16	Farm B, tank biofilm
			sample17	Farm B, tank biofilm
			total_reads	total number of reads per sample
			mock_community_control	total number of mock community control per sample
			negative_control	total number of reads in the negative control

## Sheet: PacBio_Taxa
level	taxon	sample02	sample03	sample08	sample09	sample10	sample11	sample16	sample17	total_reads	mock_community_control	negative_control
0	Root	6681	9886	5657	15806	13159	7460	12959	11309	198207	96290	19000
1	Bacteria	6645	9828	5531	15698	12941	7223	12781	10884	196749	96232	18986
2	Acidobacteria	3	6	13	17	66	96	285	459	947	0	2
3	Acidobacteria_unclassified	0	0	0	1	0	21	27	80	129	0	0
4	Acidobacteria_unclassified	0	0	0	1	0	21	27	80	129	0	0
5	Acidobacteria_unclassified	0	0	0	1	0	21	27	80	129	0	0
6	Acidobacteria_unclassified	0	0	0	1	0	21	27	80	129	0	0
7	Acidobacteria_unclassified	0	0	0	1	0	21	27	80	129	0	0
8	Acidobacteria_unclassified	0	0	0	1	0	21	27	80	129	0	0
3	Acidobacteriia	1	0	2	1	5	4	59	60	133	0	1
4	Acidobacteriales	0	0	1	1	1	3	46	40	93	0	1
5	Acidobacteriaceae	0	0	1	1	1	3	46	40	93	0	1
6	Acidobacteriaceae_unclassified	0	0	1	1	1	3	46	39	92	0	1
7	Acidobacteriaceae_unclassified	0	0	1	1	1	3	46	39	92	0	1
8	Acidobacteriaceae_unclassified	0	0	1	1	1	3	46	39	92	0	1
6	Candidatus_Koribacter	0	0	0	0	0	0	0	1	1	0	0
7	Candidatus_Koribacter_unclassified	0	0	0	0	0	0	0	1	1	0	0
8	Candidatus_Koribacter_unclassified	0	0	0	0	0	0	0	1	1	0	0
4	Acidobacteriia_unclassified	0	0	0	0	0	1	10	17	28	0	0
5	Acidobacteriia_unclassified	0	0	0	0	0	1	10	17	28	0	0
6	Acidobacteriia_unclassified	0	0	0	0	0	1	10	17	28	0	0
7	Acidobacteriia_unclassified	0	0	0	0	0	1	10	17	28	0	0
8	Acidobacteriia_unclassified	0	0	0	0	0	1	10	17	28	0	0
4	Bryobacterales	1	0	1	0	4	0	3	3	12	0	0
5	Bryobacteraceae	0	0	0	0	0	0	0	2	2	0	0
6	Bryobacter	0	0	0	0	0	0	0	1	1	0	0
7	Bryobacter_unclassified	0	0	0	0	0	0	0	1	1	0	0
8	Bryobacter_unclassified	0	0	0	0	0	0	0	1	1	0	0
6	Bryobacteraceae_unclassified	0	0	0	0	0	0	0	1	1	0	0
7	Bryobacteraceae_unclassified	0	0	0	0	0	0	0	1	1	0	0
8	Bryobacteraceae_unclassified	0	0	0	0	0	0	0	1	1	0	0
5	Solibacteraceae	1	0	1	0	4	0	3	1	10	0	0
6	Candidatus_Solibacter	0	0	1	0	3	0	1	0	5	0	0
7	Candidatus_Solibacter_unclassified	0	0	1	0	3	0	1	0	5	0	0
8	Candidatus_Solibacter_unclassified	0	0	1	0	3	0	1	0	5	0	0
6	Solibacteraceae_unclassified	1	0	0	0	1	0	2	1	5	0	0
7	Solibacteraceae_unclassified	1	0	0	0	1	0	2	1	5	0	0
8	Solibacteraceae_unclassified	1	0	0	0	1	0	2	1	5	0	0
3	Blastocatellia	0	3	1	0	5	10	16	43	78	0	0
4	Blastocatellales	0	0	0	0	4	4	0	9	17	0	0
5	Pyrinomonadaceae	0	0	0	0	4	4	0	9	17	0	0
6	Pyrinomonadaceae_unclassified	0	0	0	0	3	3	0	8	14	0	0
7	Pyrinomonadaceae_unclassified	0	0	0	0	3	3	0	8	14	0	0
8	Pyrinomonadaceae_unclassified	0	0	0	0	3	3	0	8	14	0	0
6	Pyrinomonas	0	0	0	0	1	1	0	1	3	0	0
7	Pyrinomonas_unclassified	0	0	0	0	1	1	0	1	3	0	0
8	Pyrinomonas_unclassified	0	0	0	0	1	1	0	1	3	0	0
4	Blastocatellia_unclassified	0	2	1	0	0	5	15	31	54	0	0
5	Blastocatellia_unclassified	0	2	1	0	0	5	15	31	54	0	0
6	Blastocatellia_unclassified	0	2	1	0	0	5	15	31	54	0	0
7	Blastocatellia_unclassified	0	2	1	0	0	5	15	31	54	0	0
8	Blastocatellia_unclassified	0	2	1	0	0	5	15	31	54	0	0
4	Unknown_order	0	1	0	0	1	1	1	3	7	0	0
5	Unknown_family	0	1	0	0	1	1	1	3	7	0	0
6	Unknown_family_unclassified	0	1	0	0	1	1	1	3	7	0	0
7	Unknown_family_unclassified	0	1	0	0	1	1	1	3	7	0	0
8	Unknown_family_unclassified	0	1	0	0	1	1	1	3	7	0	0
3	Holophagae	0	0	3	1	5	1	2	2	14	0	0
4	Holophagae_unclassified	0	0	0	0	1	0	0	0	1	0	0
5	Holophagae_unclassified	0	0	0	0	1	0	0	0	1	0	0
6	Holophagae_unclassified	0	0	0	0	1	0	0	0	1	0	0
7	Holophagae_unclassified	0	0	0	0	1	0	0	0	1	0	0
8	Holophagae_unclassified	0	0	0	0	1	0	0	0	1	0	0
4	Holophagales	0	0	3	1	4	1	2	2	13	0	0
5	Holophagaceae	0	0	3	1	4	1	2	2	13	0	0
6	Holophagaceae_unclassified	0	0	3	1	4	1	2	2	13	0	0
7	Holophagaceae_unclassified	0	0	3	1	4	1	2	2	13	0	0
8	Holophagaceae_unclassified	0	0	3	1	4	1	2	2	13	0	0
3	Thermoanaerobaculia	0	1	2	2	6	11	56	68	146	0	0
4	Thermoanaerobaculales	0	1	1	1	5	8	54	57	127	0	0
5	Thermoanaerobaculaceae	0	1	1	1	5	8	54	57	127	0	0
6	Thermoanaerobaculaceae_unclassified	0	1	1	1	5	7	46	52	113	0	0
7	Thermoanaerobaculaceae_unclassified	0	1	1	1	5	7	46	52	113	0	0
8	Thermoanaerobaculaceae_unclassified	0	1	1	1	5	7	46	52	113	0	0
6	Thermoanaerobaculum	0	0	0	0	0	1	8	5	14	0	0
7	Thermoanaerobaculum_unclassified	0	0	0	0	0	1	8	5	14	0	0
8	Thermoanaerobaculum_unclassified	0	0	0	0	0	1	8	5	14	0	0
4	Thermoanaerobaculia_unclassified	0	0	1	1	1	3	2	11	19	0	0
5	Thermoanaerobaculia_unclassified	0	0	1	1	1	3	2	11	19	0	0
6	Thermoanaerobaculia_unclassified	0	0	1	1	1	3	2	11	19	0	0
7	Thermoanaerobaculia_unclassified	0	0	1	1	1	3	2	11	19	0	0
8	Thermoanaerobaculia_unclassified	0	0	1	1	1	3	2	11	19	0	0
3	Vicinamibacteria	2	2	5	12	45	49	125	206	447	0	1
4	Unknown_order	2	2	4	11	43	46	120	195	423	0	0
5	Vicinamibacteraceae	2	2	4	11	43	46	120	195	423	0	0
6	Luteitalea	1	2	1	5	32	24	16	48	129	0	0
7	Luteitalea_unclassified	1	2	1	5	32	24	16	48	129	0	0
8	Luteitalea_unclassified	1	2	1	5	32	24	16	48	129	0	0
6	Vicinamibacteraceae_unclassified	1	0	3	6	11	22	104	147	294	0	0
7	Vicinamibacteraceae_unclassified	1	0	3	6	11	22	104	147	294	0	0
8	Vicinamibacteraceae_unclassified	1	0	3	6	11	22	104	147	294	0	0
4	Vicinamibacteria_unclassified	0	0	1	1	2	3	5	11	24	0	1
5	Vicinamibacteria_unclassified	0	0	1	1	2	3	5	11	24	0	1
6	Vicinamibacteria_unclassified	0	0	1	1	2	3	5	11	24	0	1
7	Vicinamibacteria_unclassified	0	0	1	1	2	3	5	11	24	0	1
8	Vicinamibacteria_unclassified	0	0	1	1	2	3	5	11	24	0	1
2	Actinobacteria	276	914	345	742	1937	101	6688	436	11731	49	243
3	Acidimicrobiia	19	16	15	22	58	44	16	39	236	0	7
4	Acidimicrobiales	19	13	14	20	57	40	16	38	224	0	7
5	Acidimicrobiaceae	0	0	3	2	2	3	1	1	12	0	0
6	Acidimicrobiaceae_unclassified	0	0	2	2	1	1	1	0	7	0	0
7	Acidimicrobiaceae_unclassified	0	0	2	2	1	1	1	0	7	0	0
8	Acidimicrobiaceae_unclassified	0	0	2	2	1	1	1	0	7	0	0
6	Ferrimicrobium	0	0	1	0	1	2	0	1	5	0	0
7	Ferrimicrobium_unclassified	0	0	1	0	1	2	0	1	5	0	0
8	Ferrimicrobium_unclassified	0	0	1	0	1	2	0	1	5	0	0
5	Iamiaceae	18	11	11	17	49	33	14	32	190	0	5
6	Iamiaceae_unclassified	7	1	7	4	25	17	7	19	88	0	1
7	Iamiaceae_unclassified	7	1	7	4	25	17	7	19	88	0	1
8	Iamiaceae_unclassified	7	1	7	4	25	17	7	19	88	0	1
6	Unknown_genus	11	10	4	13	24	16	7	13	102	0	4
7	Unknown_genus_unclassified	11	10	4	13	24	16	7	13	102	0	4
8	Unknown_genus_unclassified	11	10	4	13	24	16	7	13	102	0	4
5	Ilumatobacteraceae	1	2	0	1	6	4	1	5	22	0	2
6	Ilumatobacter	1	1	0	0	2	2	1	3	12	0	2
7	Ilumatobacter_unclassified	1	1	0	0	2	2	1	3	12	0	2
8	Ilumatobacter_unclassified	1	1	0	0	2	2	1	3	12	0	2
6	Ilumatobacteraceae_unclassified	0	1	0	1	4	2	0	2	10	0	0
7	Ilumatobacteraceae_unclassified	0	1	0	1	4	2	0	2	10	0	0
8	Ilumatobacteraceae_unclassified	0	1	0	1	4	2	0	2	10	0	0
4	Acidimicrobiia_unclassified	0	3	1	2	1	4	0	1	12	0	0
5	Acidimicrobiia_unclassified	0	3	1	2	1	4	0	1	12	0	0
6	Acidimicrobiia_unclassified	0	3	1	2	1	4	0	1	12	0	0
7	Acidimicrobiia_unclassified	0	3	1	2	1	4	0	1	12	0	0
8	Acidimicrobiia_unclassified	0	3	1	2	1	4	0	1	12	0	0
3	Actinobacteria	250	896	328	711	1868	56	6656	386	11410	49	210
4	Acidothermales	1	0	0	0	0	0	0	0	1	0	0
5	Acidothermaceae	1	0	0	0	0	0	0	0	1	0	0
6	Acidothermaceae_unclassified	1	0	0	0	0	0	0	0	1	0	0
7	Acidothermaceae_unclassified	1	0	0	0	0	0	0	0	1	0	0
8	Acidothermaceae_unclassified	1	0	0	0	0	0	0	0	1	0	0
4	Actinobacteria_unclassified	0	2	2	1	0	0	4	7	19	0	3
5	Actinobacteria_unclassified	0	2	2	1	0	0	4	7	19	0	3
6	Actinobacteria_unclassified	0	2	2	1	0	0	4	7	19	0	3
7	Actinobacteria_unclassified	0	2	2	1	0	0	4	7	19	0	3
8	Actinobacteria_unclassified	0	2	2	1	0	0	4	7	19	0	3
4	Actinomycetales	0	3	1	1	22	1	83	1	116	0	4
5	Actinomycetaceae	0	3	1	1	22	1	83	1	116	0	4
6	Actinobaculum	0	0	0	0	0	0	4	0	4	0	0
7	Actinobaculum_unclassified	0	0	0	0	0	0	4	0	4	0	0
8	Actinobaculum_unclassified	0	0	0	0	0	0	4	0	4	0	0
6	Actinomyces	0	0	0	0	1	0	0	0	1	0	0
7	Actinomyces_polynesiensis	0	0	0	0	1	0	0	0	1	0	0
8	Actinomyces_polynesiensis_unclassified	0	0	0	0	1	0	0	0	1	0	0
6	Actinomycetaceae_unclassified	0	2	1	0	11	0	9	1	26	0	2
7	Actinomycetaceae_unclassified	0	2	1	0	11	0	9	1	26	0	2
8	Actinomycetaceae_unclassified	0	2	1	0	11	0	9	1	26	0	2
6	Flaviflexus	0	1	0	1	9	1	70	0	82	0	0
7	Flaviflexus_sp._H23T48	0	0	0	1	6	1	55	0	63	0	0
8	Flaviflexus_sp._H23T48_unclassified	0	0	0	1	6	1	55	0	63	0	0
7	Flaviflexus_unclassified	0	1	0	0	3	0	15	0	19	0	0
8	Flaviflexus_unclassified	0	1	0	0	3	0	15	0	19	0	0
6	Trueperella	0	0	0	0	0	0	0	0	2	0	2
7	Trueperella_unclassified	0	0	0	0	0	0	0	0	2	0	2
8	Trueperella_unclassified	0	0	0	0	0	0	0	0	2	0	2
6	Varibaculum	0	0	0	0	1	0	0	0	1	0	0
7	Varibaculum_unclassified	0	0	0	0	1	0	0	0	1	0	0
8	Varibaculum_unclassified	0	0	0	0	1	0	0	0	1	0	0
4	Bifidobacteriales	0	0	0	1	0	0	0	0	1	0	0
5	Bifidobacteriaceae	0	0	0	1	0	0	0	0	1	0	0
6	Bifidobacterium	0	0	0	1	0	0	0	0	1	0	0
7	Bifidobacterium_unclassified	0	0	0	1	0	0	0	0	1	0	0
8	Bifidobacterium_unclassified	0	0	0	1	0	0	0	0	1	0	0
4	Corynebacteriales	30	125	45	105	553	19	5447	99	6544	33	88
5	Corynebacteriaceae	25	123	35	83	544	9	5421	57	6411	33	81
6	Corynebacteriaceae_unclassified	1	11	2	1	15	0	24	5	75	1	15
7	Corynebacteriaceae_unclassified	1	11	2	1	15	0	24	5	75	1	15
8	Corynebacteriaceae_unclassified	1	11	2	1	15	0	24	5	75	1	15
6	Corynebacterium	24	112	33	82	529	9	5397	52	6336	32	66
7	Corynebacterium_bovis	0	0	0	3	0	0	1	0	4	0	0
8	Corynebacterium_bovis_DSM_20582_=_CIP_54.80	0	0	0	3	0	0	1	0	4	0	0
7	Corynebacterium_casei	0	5	1	0	30	0	10	1	48	0	1
8	Corynebacterium_casei_LMG_S-19264	0	5	1	0	25	0	7	1	40	0	1
8	Corynebacterium_casei_unclassified	0	0	0	0	5	0	3	0	8	0	0
7	Corynebacterium_efficiens	0	1	0	9	1	0	2	0	14	0	1
8	Corynebacterium_efficiens_YS-314	0	0	0	0	0	0	1	0	1	0	0
8	Corynebacterium_efficiens_unclassified	0	1	0	9	1	0	1	0	13	0	1
7	Corynebacterium_marinum	0	0	0	5	0	0	0	0	5	0	0
8	Corynebacterium_marinum_DSM_44953	0	0	0	4	0	0	0	0	4	0	0
8	Corynebacterium_marinum_unclassified	0	0	0	1	0	0	0	0	1	0	0
7	Corynebacterium_maris	0	0	0	0	0	0	0	0	2	0	2
8	Corynebacterium_maris_DSM_45190	0	0	0	0	0	0	0	0	2	0	2
7	Corynebacterium_terpenotabidum	0	0	0	0	1	0	0	0	1	0	0
8	Corynebacterium_terpenotabidum_unclassified	0	0	0	0	1	0	0	0	1	0	0
7	Corynebacterium_unclassified	24	91	32	65	471	9	5383	51	6220	32	62
8	Corynebacterium_unclassified	24	91	32	65	471	9	5383	51	6220	32	62
7	Corynebacterium_variabile	0	15	0	0	26	0	1	0	42	0	0
8	Corynebacterium_variabile_DSM_44702	0	14	0	0	25	0	1	0	40	0	0
8	Corynebacterium_variabile_unclassified	0	1	0	0	1	0	0	0	2	0	0
5	Dietziaceae	0	1	2	6	0	1	1	0	14	0	3
6	Dietzia	0	1	2	6	0	0	1	0	12	0	2
7	Dietzia_alimentaria	0	1	0	2	0	0	0	0	3	0	0
8	Dietzia_alimentaria_unclassified	0	1	0	2	0	0	0	0	3	0	0
7	Dietzia_unclassified	0	0	2	4	0	0	1	0	9	0	2
8	Dietzia_unclassified	0	0	2	4	0	0	1	0	9	0	2
6	Dietziaceae_unclassified	0	0	0	0	0	1	0	0	2	0	1
7	Dietziaceae_unclassified	0	0	0	0	0	1	0	0	2	0	1
8	Dietziaceae_unclassified	0	0	0	0	0	1	0	0	2	0	1
5	Gordoniaceae	1	1	0	0	0	0	0	0	2	0	0
6	Gordonia	1	1	0	0	0	0	0	0	2	0	0
7	Gordonia_unclassified	1	1	0	0	0	0	0	0	2	0	0
8	Gordonia_unclassified	1	1	0	0	0	0	0	0	2	0	0
5	Mycobacteriaceae	0	0	4	9	9	8	24	41	96	0	1
6	Mycobacteriaceae_unclassified	0	0	1	2	6	4	18	29	61	0	1
7	Mycobacteriaceae_unclassified	0	0	1	2	6	4	18	29	61	0	1
8	Mycobacteriaceae_unclassified	0	0	1	2	6	4	18	29	61	0	1
6	Mycobacterium	0	0	0	0	0	1	4	9	14	0	0
7	Mycobacterium_paragordonae	0	0	0	0	0	0	0	4	4	0	0
8	Mycobacterium_paragordonae_unclassified	0	0	0	0	0	0	0	4	4	0	0
7	Mycobacterium_unclassified	0	0	0	0	0	1	4	5	10	0	0
8	Mycobacterium_unclassified	0	0	0	0	0	1	4	5	10	0	0
6	Mycolicibacter	0	0	3	1	0	0	0	0	4	0	0
7	Mycolicibacter_icosiumassiliensis	0	0	1	1	0	0	0	0	2	0	0
8	Mycolicibacter_icosiumassiliensis_unclassified	0	0	1	1	0	0	0	0	2	0	0
7	Mycolicibacter_unclassified	0	0	2	0	0	0	0	0	2	0	0
8	Mycolicibacter_unclassified	0	0	2	0	0	0	0	0	2	0	0
6	Mycolicibacterium	0	0	0	6	3	3	2	3	17	0	0
7	Mycolicibacterium_unclassified	0	0	0	6	3	3	2	3	17	0	0
8	Mycolicibacterium_unclassified	0	0	0	6	3	3	2	3	17	0	0
5	Nocardiaceae	4	0	4	7	0	1	1	1	21	0	3
6	Nocardia	2	0	0	0	0	0	0	0	3	0	1
7	Nocardia_asteroides	2	0	0	0	0	0	0	0	2	0	0
8	Nocardia_asteroides_unclassified	2	0	0	0	0	0	0	0	2	0	0
7	Nocardia_unclassified	0	0	0	0	0	0	0	0	1	0	1
8	Nocardia_unclassified	0	0	0	0	0	0	0	0	1	0	1
6	Nocardiaceae_unclassified	0	0	0	1	0	0	0	0	1	0	0
7	Nocardiaceae_unclassified	0	0	0	1	0	0	0	0	1	0	0
8	Nocardiaceae_unclassified	0	0	0	1	0	0	0	0	1	0	0
6	Rhodococcus	2	0	4	6	0	1	1	1	17	0	2
7	Rhodococcus_coprophilus	0	0	0	0	0	0	1	0	2	0	1
8	Rhodococcus_coprophilus_NBRC_100603	0	0	0	0	0	0	0	0	1	0	1
8	Rhodococcus_coprophilus_unclassified	0	0	0	0	0	0	1	0	1	0	0
7	Rhodococcus_erythropolis	0	0	0	1	0	0	0	0	1	0	0
8	Rhodococcus_erythropolis_unclassified	0	0	0	1	0	0	0	0	1	0	0
7	Rhodococcus_sp._BH4	0	0	1	0	0	0	0	0	1	0	0
8	Rhodococcus_sp._BH4_unclassified	0	0	1	0	0	0	0	0	1	0	0
7	Rhodococcus_unclassified	2	0	3	5	0	1	0	1	13	0	1
8	Rhodococcus_unclassified	2	0	3	5	0	1	0	1	13	0	1
4	Frankiales	0	0	0	0	0	0	0	0	2	0	2
5	Frankiaceae	0	0	0	0	0	0	0	0	2	0	2
6	Jatrophihabitans	0	0	0	0	0	0	0	0	2	0	2
7	Jatrophihabitans_unclassified	0	0	0	0	0	0	0	0	2	0	2
8	Jatrophihabitans_unclassified	0	0	0	0	0	0	0	0	2	0	2
4	Geodermatophilales	0	0	0	0	1	0	0	0	1	0	0
5	Geodermatophilaceae	0	0	0	0	1	0	0	0	1	0	0
6	Geodermatophilus	0	0	0	0	1	0	0	0	1	0	0
7	Geodermatophilus_unclassified	0	0	0	0	1	0	0	0	1	0	0
8	Geodermatophilus_unclassified	0	0	0	0	1	0	0	0	1	0	0
4	Glycomycetales	0	0	0	0	0	0	0	0	1	0	1
5	Glycomycetaceae	0	0	0	0	0	0	0	0	1	0	1
6	Glycomyces	0	0	0	0	0	0	0	0	1	0	1
7	Glycomyces_unclassified	0	0	0	0	0	0	0	0	1	0	1
8	Glycomyces_unclassified	0	0	0	0	0	0	0	0	1	0	1
4	Micrococcales	217	765	278	545	1286	26	1114	266	4575	15	63
5	Bogoriellaceae	0	1	0	1	2	0	26	0	30	0	0
6	Bogoriellaceae_unclassified	0	0	0	1	2	0	23	0	26	0	0
7	Bogoriellaceae_unclassified	0	0	0	1	2	0	23	0	26	0	0
8	Bogoriellaceae_unclassified	0	0	0	1	2	0	23	0	26	0	0
6	Georgenia	0	1	0	0	0	0	3	0	4	0	0
7	Georgenia_unclassified	0	1	0	0	0	0	3	0	4	0	0
8	Georgenia_unclassified	0	1	0	0	0	0	3	0	4	0	0
5	Brevibacteriaceae	6	33	8	3	140	1	565	16	786	6	8
6	Brevibacteriaceae_unclassified	0	1	0	0	5	1	11	0	19	0	1
7	Brevibacteriaceae_unclassified	0	1	0	0	5	1	11	0	19	0	1
8	Brevibacteriaceae_unclassified	0	1	0	0	5	1	11	0	19	0	1
6	Brevibacterium	6	32	8	3	135	0	554	16	767	6	7
7	Brevibacterium_aurantiacum	3	0	2	1	6	0	85	1	101	0	3
8	Brevibacterium_aurantiacum_unclassified	3	0	2	1	6	0	85	1	101	0	3
7	Brevibacterium_linens	0	0	1	0	0	0	0	0	1	0	0
8	Brevibacterium_linens_unclassified	0	0	1	0	0	0	0	0	1	0	0
7	Brevibacterium_unclassified	2	7	1	1	22	0	41	2	76	0	0
8	Brevibacterium_unclassified	2	7	1	1	22	0	41	2	76	0	0
7	Brevibacterium_yomogidense	1	25	4	1	107	0	428	13	589	6	4
8	Brevibacterium_yomogidense_unclassified	1	25	4	1	107	0	428	13	589	6	4
5	Cellulomonadaceae	0	0	0	0	0	0	0	0	1	0	1
6	Cellulomonas	0	0	0	0	0	0	0	0	1	0	1
7	Cellulomonas_unclassified	0	0	0	0	0	0	0	0	1	0	1
8	Cellulomonas_unclassified	0	0	0	0	0	0	0	0	1	0	1
5	Dermabacteraceae	1	0	0	0	8	0	7	0	17	1	0
6	Brachybacterium	1	0	0	0	8	0	6	0	16	1	0
7	Brachybacterium_massiliense	0	0	0	0	1	0	0	0	1	0	0
8	Brachybacterium_massiliense_unclassified	0	0	0	0	1	0	0	0	1	0	0
7	Brachybacterium_unclassified	1	0	0	0	7	0	6	0	15	1	0
8	Brachybacterium_unclassified	1	0	0	0	7	0	6	0	15	1	0
6	Dermabacteraceae_unclassified	0	0	0	0	0	0	1	0	1	0	0
7	Dermabacteraceae_unclassified	0	0	0	0	0	0	1	0	1	0	0
8	Dermabacteraceae_unclassified	0	0	0	0	0	0	1	0	1	0	0
5	Intrasporangiaceae	0	0	0	1	1	0	0	1	7	0	4
6	Intrasporangiaceae_unclassified	0	0	0	0	0	0	0	1	3	0	2
7	Intrasporangiaceae_unclassified	0	0	0	0	0	0	0	1	3	0	2
8	Intrasporangiaceae_unclassified	0	0	0	0	0	0	0	1	3	0	2
6	Knoellia	0	0	0	0	0	0	0	0	2	0	2
7	Knoellia_aerolata	0	0	0	0	0	0	0	0	1	0	1
8	Knoellia_aerolata_unclassified	0	0	0	0	0	0	0	0	1	0	1
7	Knoellia_unclassified	0	0	0	0	0	0	0	0	1	0	1
8	Knoellia_unclassified	0	0	0	0	0	0	0	0	1	0	1
6	Phycicoccus	0	0	0	0	1	0	0	0	1	0	0
7	Phycicoccus_unclassified	0	0	0	0	1	0	0	0	1	0	0
8	Phycicoccus_unclassified	0	0	0	0	1	0	0	0	1	0	0
6	Tetrasphaera	0	0	0	1	0	0	0	0	1	0	0
7	Tetrasphaera_unclassified	0	0	0	1	0	0	0	0	1	0	0
8	Tetrasphaera_unclassified	0	0	0	1	0	0	0	0	1	0	0
5	Microbacteriaceae	200	533	248	531	308	23	476	244	2591	4	24
6	Agrococcus	0	0	0	0	0	0	3	0	3	0	0
7	Agrococcus_casei	0	0	0	0	0	0	2	0	2	0	0
8	Agrococcus_casei_LMG_22410	0	0	0	0	0	0	1	0	1	0	0
8	Agrococcus_casei_unclassified	0	0	0	0	0	0	1	0	1	0	0
7	Agrococcus_unclassified	0	0	0	0	0	0	1	0	1	0	0
8	Agrococcus_unclassified	0	0	0	0	0	0	1	0	1	0	0
6	Agromyces	0	0	0	0	0	0	0	0	1	0	1
7	Agromyces_unclassified	0	0	0	0	0	0	0	0	1	0	1
8	Agromyces_unclassified	0	0	0	0	0	0	0	0	1	0	1
6	Aurantimicrobium	0	0	0	0	0	0	120	200	320	0	0
7	Aurantimicrobium_sp._MWH-Mo1	0	0	0	0	0	0	90	154	244	0	0
8	Aurantimicrobium_sp._MWH-Mo1_unclassified	0	0	0	0	0	0	90	154	244	0	0
7	Aurantimicrobium_unclassified	0	0	0	0	0	0	30	46	76	0	0
8	Aurantimicrobium_unclassified	0	0	0	0	0	0	30	46	76	0	0
6	Cryobacterium	0	0	0	0	1	0	0	0	1	0	0
7	Cryobacterium_unclassified	0	0	0	0	1	0	0	0	1	0	0
8	Cryobacterium_unclassified	0	0	0	0	1	0	0	0	1	0	0
6	Curtobacterium	0	2	0	5	1	0	4	0	12	0	0
7	Curtobacterium_flaccumfaciens	0	1	0	2	0	0	3	0	6	0	0
8	Curtobacterium_flaccumfaciens_UCD-AKU	0	0	0	1	0	0	3	0	4	0	0
8	Curtobacterium_flaccumfaciens_pv._flaccumfaciens	0	1	0	1	0	0	0	0	2	0	0
7	Curtobacterium_unclassified	0	1	0	3	1	0	1	0	6	0	0
8	Curtobacterium_unclassified	0	1	0	3	1	0	1	0	6	0	0
6	Diaminobutyricimonas	0	0	0	0	0	3	1	2	6	0	0
7	Diaminobutyricimonas_sp._LJ205	0	0	0	0	0	0	0	1	1	0	0
8	Diaminobutyricimonas_sp._LJ205_unclassified	0	0	0	0	0	0	0	1	1	0	0
7	Diaminobutyricimonas_unclassified	0	0	0	0	0	3	1	1	5	0	0
8	Diaminobutyricimonas_unclassified	0	0	0	0	0	3	1	1	5	0	0
6	Herbiconiux	0	0	0	0	0	1	0	0	1	0	0
7	Herbiconiux_unclassified	0	0	0	0	0	1	0	0	1	0	0
8	Herbiconiux_unclassified	0	0	0	0	0	1	0	0	1	0	0
6	Leifsonia	0	0	1	0	0	0	0	0	1	0	0
7	Leifsonia_unclassified	0	0	1	0	0	0	0	0	1	0	0
8	Leifsonia_unclassified	0	0	1	0	0	0	0	0	1	0	0
6	Leucobacter	13	61	5	11	218	2	209	6	527	1	1
7	Leucobacter_unclassified	13	61	5	11	218	2	209	6	527	1	1
8	Leucobacter_unclassified	13	61	5	11	218	2	209	6	527	1	1
6	Lysinimonas	0	0	0	0	0	1	0	0	1	0	0
7	Lysinimonas_sp._KACC_19322	0	0	0	0	0	1	0	0	1	0	0
8	Lysinimonas_sp._KACC_19322_unclassified	0	0	0	0	0	1	0	0	1	0	0
6	Microbacteriaceae_unclassified	9	33	22	22	46	8	34	18	200	0	8
7	Microbacteriaceae_unclassified	9	33	22	22	46	8	34	18	200	0	8
8	Microbacteriaceae_unclassified	9	33	22	22	46	8	34	18	200	0	8
6	Microbacterium	178	422	217	490	2	4	30	11	1368	3	11
7	Microbacterium_aurum	2	2	1	2	0	1	0	2	12	0	2
8	Microbacterium_aurum_unclassified	2	2	1	2	0	1	0	2	12	0	2
7	Microbacterium_foliorum	7	21	2	5	0	0	0	0	35	0	0
8	Microbacterium_foliorum_unclassified	7	21	2	5	0	0	0	0	35	0	0
7	Microbacterium_gubbeenense	0	0	0	0	0	0	3	0	3	0	0
8	Microbacterium_gubbeenense_DSM_15944	0	0	0	0	0	0	2	0	2	0	0
8	Microbacterium_gubbeenense_unclassified	0	0	0	0	0	0	1	0	1	0	0
7	Microbacterium_lemovicicum	0	0	0	1	0	0	0	0	1	0	0
8	Microbacterium_lemovicicum_unclassified	0	0	0	1	0	0	0	0	1	0	0
7	Microbacterium_oleivorans	0	0	0	0	0	0	0	0	1	0	1
8	Microbacterium_oleivorans_NBRC_103075	0	0	0	0	0	0	0	0	1	0	1
7	Microbacterium_oxydans	4	25	8	8	0	0	1	0	47	1	0
8	Microbacterium_oxydans_unclassified	4	25	8	8	0	0	1	0	47	1	0
7	Microbacterium_pygmaeum	1	2	2	2	1	1	1	0	10	0	0
8	Microbacterium_pygmaeum_unclassified	1	2	2	2	1	1	1	0	10	0	0
7	Microbacterium_sp._CBA3102	1	0	0	0	0	0	0	0	1	0	0
8	Microbacterium_sp._CBA3102_unclassified	1	0	0	0	0	0	0	0	1	0	0
7	Microbacterium_sp._CGR1	3	18	3	10	0	0	0	0	34	0	0
8	Microbacterium_sp._CGR1_unclassified	3	18	3	10	0	0	0	0	34	0	0
7	Microbacterium_sp._TPU_3598	0	0	1	0	0	0	0	0	2	0	1
8	Microbacterium_sp._TPU_3598_unclassified	0	0	1	0	0	0	0	0	2	0	1
7	Microbacterium_sp._Y-01	0	0	0	1	0	0	0	0	1	0	0
8	Microbacterium_sp._Y-01_unclassified	0	0	0	1	0	0	0	0	1	0	0
7	Microbacterium_unclassified	160	354	200	461	1	2	25	9	1221	2	7
8	Microbacterium_unclassified	160	354	200	461	1	2	25	9	1221	2	7
6	Microterricola	0	0	0	0	0	0	0	0	1	0	1
7	Microterricola_unclassified	0	0	0	0	0	0	0	0	1	0	1
8	Microterricola_unclassified	0	0	0	0	0	0	0	0	1	0	1
6	Plantibacter	0	0	0	0	0	0	0	0	1	0	1
7	Plantibacter_unclassified	0	0	0	0	0	0	0	0	1	0	1
8	Plantibacter_unclassified	0	0	0	0	0	0	0	0	1	0	1
6	Protaetiibacter	0	0	1	1	1	4	1	2	10	0	0
7	Protaetiibacter_unclassified	0	0	1	1	1	4	1	2	10	0	0
8	Protaetiibacter_unclassified	0	0	1	1	1	4	1	2	10	0	0
6	Pseudoclavibacter	0	15	2	0	39	0	72	3	132	0	1
7	Pseudoclavibacter_unclassified	0	15	2	0	39	0	72	3	132	0	1
8	Pseudoclavibacter_unclassified	0	15	2	0	39	0	72	3	132	0	1
6	Rathayibacter	0	0	0	1	0	0	0	0	1	0	0
7	Rathayibacter_festucae	0	0	0	1	0	0	0	0	1	0	0
8	Rathayibacter_festucae_unclassified	0	0	0	1	0	0	0	0	1	0	0
6	Salinibacterium	0	0	0	1	0	0	2	2	5	0	0
7	Salinibacterium_unclassified	0	0	0	1	0	0	2	2	5	0	0
8	Salinibacterium_unclassified	0	0	0	1	0	0	2	2	5	0	0
5	Micrococcaceae	2	192	17	3	827	2	31	5	1104	4	21
6	Arthrobacter	0	0	1	1	0	0	2	0	7	0	3
7	Arthrobacter_unclassified	0	0	1	1	0	0	2	0	7	0	3
8	Arthrobacter_unclassified	0	0	1	1	0	0	2	0	7	0	3
6	Citricoccus	0	0	0	0	0	0	9	0	9	0	0
7	Citricoccus_unclassified	0	0	0	0	0	0	9	0	9	0	0
8	Citricoccus_unclassified	0	0	0	0	0	0	9	0	9	0	0
6	Glutamicibacter	0	0	0	0	0	0	0	0	1	0	1
7	Glutamicibacter_unclassified	0	0	0	0	0	0	0	0	1	0	1
8	Glutamicibacter_unclassified	0	0	0	0	0	0	0	0	1	0	1
6	Kocuria	1	0	0	1	1	0	0	0	7	0	4
7	Kocuria_salsicia	0	0	0	0	1	0	0	0	1	0	0
8	Kocuria_salsicia_unclassified	0	0	0	0	1	0	0	0	1	0	0
7	Kocuria_unclassified	1	0	0	1	0	0	0	0	6	0	4
8	Kocuria_unclassified	1	0	0	1	0	0	0	0	6	0	4
6	Micrococcaceae_unclassified	1	7	3	1	15	2	17	3	58	1	8
7	Micrococcaceae_unclassified	1	7	3	1	15	2	17	3	58	1	8
8	Micrococcaceae_unclassified	1	7	3	1	15	2	17	3	58	1	8
6	Nesterenkonia	0	0	0	0	0	0	0	0	1	0	1
7	Nesterenkonia_unclassified	0	0	0	0	0	0	0	0	1	0	1
8	Nesterenkonia_unclassified	0	0	0	0	0	0	0	0	1	0	1
6	Paeniglutamicibacter	0	0	0	0	0	0	0	0	2	0	2
7	Paeniglutamicibacter_unclassified	0	0	0	0	0	0	0	0	2	0	2
8	Paeniglutamicibacter_unclassified	0	0	0	0	0	0	0	0	2	0	2
6	Pseudarthrobacter	0	0	0	0	0	0	0	1	2	0	1
7	Pseudarthrobacter_unclassified	0	0	0	0	0	0	0	1	2	0	1
8	Pseudarthrobacter_unclassified	0	0	0	0	0	0	0	1	2	0	1
6	Yaniella	0	185	13	0	811	0	3	1	1017	3	1
7	Yaniella_halotolerans	0	80	5	0	413	0	0	0	499	1	0
8	Yaniella_halotolerans_DSM_15476	0	0	0	0	3	0	0	0	4	1	0
8	Yaniella_halotolerans_unclassified	0	80	5	0	410	0	0	0	495	0	0
7	Yaniella_unclassified	0	105	8	0	398	0	3	1	518	2	1
8	Yaniella_unclassified	0	105	8	0	398	0	3	1	518	2	1
5	Micrococcales_unclassified	8	6	5	5	0	0	1	0	25	0	0
6	Micrococcales_unclassified	8	6	5	5	0	0	1	0	25	0	0
7	Micrococcales_unclassified	8	6	5	5	0	0	1	0	25	0	0
8	Micrococcales_unclassified	8	6	5	5	0	0	1	0	25	0	0
5	Promicromonosporaceae	0	0	0	0	0	0	0	0	1	0	1
6	Promicromonospora	0	0	0	0	0	0	0	0	1	0	1
7	Promicromonospora_unclassified	0	0	0	0	0	0	0	0	1	0	1
8	Promicromonospora_unclassified	0	0	0	0	0	0	0	0	1	0	1
5	Ruaniaceae	0	0	0	0	0	0	7	0	11	0	4
6	Ruania	0	0	0	0	0	0	7	0	11	0	4
7	Ruania_sp._HY168	0	0	0	0	0	0	3	0	7	0	4
8	Ruania_sp._HY168_unclassified	0	0	0	0	0	0	3	0	7	0	4
7	Ruania_unclassified	0	0	0	0	0	0	4	0	4	0	0
8	Ruania_unclassified	0	0	0	0	0	0	4	0	4	0	0
5	Sanguibacteraceae	0	0	0	1	0	0	0	0	1	0	0
6	Sanguibacter	0	0	0	1	0	0	0	0	1	0	0
7	Sanguibacter_unclassified	0	0	0	1	0	0	0	0	1	0	0
8	Sanguibacter_unclassified	0	0	0	1	0	0	0	0	1	0	0
5	Unknown_family	0	0	0	0	0	0	1	0	1	0	0
6	Unknown_family_unclassified	0	0	0	0	0	0	1	0	1	0	0
7	Unknown_family_unclassified	0	0	0	0	0	0	1	0	1	0	0
8	Unknown_family_unclassified	0	0	0	0	0	0	1	0	1	0	0
4	Micromonosporales	1	0	0	0	0	0	0	1	15	0	13
5	Micromonosporaceae	1	0	0	0	0	0	0	1	15	0	13
6	Actinoplanes	1	0	0	0	0	0	0	0	3	0	2
7	Actinoplanes_unclassified	1	0	0	0	0	0	0	0	3	0	2
8	Actinoplanes_unclassified	1	0	0	0	0	0	0	0	3	0	2
6	Catenuloplanes	0	0	0	0	0	0	0	0	1	0	1
7	Catenuloplanes_unclassified	0	0	0	0	0	0	0	0	1	0	1
8	Catenuloplanes_unclassified	0	0	0	0	0	0	0	0	1	0	1
6	Couchioplanes	0	0	0	0	0	0	0	0	1	0	1
7	Couchioplanes_caeruleus	0	0	0	0	0	0	0	0	1	0	1
8	Couchioplanes_caeruleus_unclassified	0	0	0	0	0	0	0	0	1	0	1
6	Micromonospora	0	0	0	0	0	0	0	0	2	0	2
7	Micromonospora_unclassified	0	0	0	0	0	0	0	0	2	0	2
8	Micromonospora_unclassified	0	0	0	0	0	0	0	0	2	0	2
6	Micromonosporaceae_unclassified	0	0	0	0	0	0	0	1	8	0	7
7	Micromonosporaceae_unclassified	0	0	0	0	0	0	0	1	8	0	7
8	Micromonosporaceae_unclassified	0	0	0	0	0	0	0	1	8	0	7
4	Nakamurellales	0	0	0	0	2	5	0	1	9	0	1
5	Nakamurellaceae	0	0	0	0	2	5	0	1	9	0	1
6	Nakamurella	0	0	0	0	2	3	0	1	6	0	0
7	Nakamurella_panacisegetis	0	0	0	0	0	0	0	1	1	0	0
8	Nakamurella_panacisegetis_unclassified	0	0	0	0	0	0	0	1	1	0	0
7	Nakamurella_unclassified	0	0	0	0	2	3	0	0	5	0	0
8	Nakamurella_unclassified	0	0	0	0	2	3	0	0	5	0	0
6	Nakamurellaceae_unclassified	0	0	0	0	0	2	0	0	3	0	1
7	Nakamurellaceae_unclassified	0	0	0	0	0	2	0	0	3	0	1
8	Nakamurellaceae_unclassified	0	0	0	0	0	2	0	0	3	0	1
4	Propionibacteriales	1	1	1	58	1	4	6	9	93	1	11
5	Nocardioidaceae	1	0	1	3	0	4	1	8	26	0	8
6	Aeromicrobium	0	0	1	0	0	1	0	0	2	0	0
7	Aeromicrobium_unclassified	0	0	1	0	0	1	0	0	2	0	0
8	Aeromicrobium_unclassified	0	0	1	0	0	1	0	0	2	0	0
6	Friedmanniella	0	0	0	0	0	1	0	0	1	0	0
7	Friedmanniella_unclassified	0	0	0	0	0	1	0	0	1	0	0
8	Friedmanniella_unclassified	0	0	0	0	0	1	0	0	1	0	0
6	Marmoricola	0	0	0	1	0	0	0	0	3	0	2
7	Marmoricola_unclassified	0	0	0	1	0	0	0	0	3	0	2
8	Marmoricola_unclassified	0	0	0	1	0	0	0	0	3	0	2
6	Nocardioidaceae_unclassified	0	0	0	1	0	1	0	4	11	0	5
7	Nocardioidaceae_unclassified	0	0	0	1	0	1	0	4	11	0	5
8	Nocardioidaceae_unclassified	0	0	0	1	0	1	0	4	11	0	5
6	Nocardioides	1	0	0	1	0	1	1	4	9	0	1
7	Nocardioides_unclassified	1	0	0	1	0	1	1	4	9	0	1
8	Nocardioides_unclassified	1	0	0	1	0	1	1	4	9	0	1
5	Propionibacteriaceae	0	1	0	55	1	0	4	1	66	1	3
6	Acidipropionibacterium	0	0	0	2	0	0	0	0	4	0	2
7	Acidipropionibacterium_jensenii	0	0	0	1	0	0	0	0	1	0	0
8	Acidipropionibacterium_jensenii_unclassified	0	0	0	1	0	0	0	0	1	0	0
7	Acidipropionibacterium_unclassified	0	0	0	1	0	0	0	0	3	0	2
8	Acidipropionibacterium_unclassified	0	0	0	1	0	0	0	0	3	0	2
6	Cutibacterium	0	0	0	0	0	0	1	0	1	0	0
7	Cutibacterium_unclassified	0	0	0	0	0	0	1	0	1	0	0
8	Cutibacterium_unclassified	0	0	0	0	0	0	1	0	1	0	0
6	Microlunatus	0	0	0	0	0	0	0	1	2	0	1
7	Microlunatus_phosphovorus	0	0	0	0	0	0	0	1	1	0	0
8	Microlunatus_phosphovorus_unclassified	0	0	0	0	0	0	0	1	1	0	0
7	Microlunatus_unclassified	0	0	0	0	0	0	0	0	1	0	1
8	Microlunatus_unclassified	0	0	0	0	0	0	0	0	1	0	1
6	Propionibacteriaceae_unclassified	0	0	0	3	0	0	2	0	5	0	0
7	Propionibacteriaceae_unclassified	0	0	0	3	0	0	2	0	5	0	0
8	Propionibacteriaceae_unclassified	0	0	0	3	0	0	2	0	5	0	0
6	Propionibacterium	0	1	0	50	1	0	1	0	54	1	0
7	Propionibacterium_freudenreichii	0	0	0	40	1	0	0	0	41	0	0
8	Propionibacterium_freudenreichii_subsp._shermanii_CIRM-BIA1	0	0	0	38	1	0	0	0	39	0	0
8	Propionibacterium_freudenreichii_unclassified	0	0	0	2	0	0	0	0	2	0	0
7	Propionibacterium_unclassified	0	1	0	10	0	0	1	0	13	1	0
8	Propionibacterium_unclassified	0	1	0	10	0	0	1	0	13	1	0
5	Propionibacteriales_unclassified	0	0	0	0	0	0	1	0	1	0	0
6	Propionibacteriales_unclassified	0	0	0	0	0	0	1	0	1	0	0
7	Propionibacteriales_unclassified	0	0	0	0	0	0	1	0	1	0	0
8	Propionibacteriales_unclassified	0	0	0	0	0	0	1	0	1	0	0
4	Pseudonocardiales	0	0	0	0	0	0	1	0	2	0	1
5	Pseudonocardiaceae	0	0	0	0	0	0	1	0	2	0	1
6	Pseudonocardiaceae_unclassified	0	0	0	0	0	0	1	0	2	0	1
7	Pseudonocardiaceae_unclassified	0	0	0	0	0	0	1	0	2	0	1
8	Pseudonocardiaceae_unclassified	0	0	0	0	0	0	1	0	2	0	1
4	Sporichthyales	0	0	1	0	1	1	0	0	3	0	0
5	Sporichthyaceae	0	0	1	0	1	1	0	0	3	0	0
6	Sporichthya	0	0	1	0	1	1	0	0	3	0	0
7	Sporichthya_unclassified	0	0	1	0	1	1	0	0	3	0	0
8	Sporichthya_unclassified	0	0	1	0	1	1	0	0	3	0	0
4	Streptomycetales	0	0	0	0	0	0	0	2	21	0	19
5	Streptomycetaceae	0	0	0	0	0	0	0	2	21	0	19
6	Streptomyces	0	0	0	0	0	0	0	1	17	0	16
7	Streptomyces_atratus	0	0	0	0	0	0	0	0	1	0	1
8	Streptomyces_atratus_unclassified	0	0	0	0	0	0	0	0	1	0	1
7	Streptomyces_bingchenggensis	0	0	0	0	0	0	0	0	1	0	1
8	Streptomyces_bingchenggensis_unclassified	0	0	0	0	0	0	0	0	1	0	1
7	Streptomyces_sp._GSSD-12	0	0	0	0	0	0	0	0	1	0	1
8	Streptomyces_sp._GSSD-12_unclassified	0	0	0	0	0	0	0	0	1	0	1
7	Streptomyces_turgidiscabies	0	0	0	0	0	0	0	0	1	0	1
8	Streptomyces_turgidiscabies_unclassified	0	0	0	0	0	0	0	0	1	0	1
7	Streptomyces_unclassified	0	0	0	0	0	0	0	1	13	0	12
8	Streptomyces_unclassified	0	0	0	0	0	0	0	1	13	0	12
6	Streptomycetaceae_unclassified	0	0	0	0	0	0	0	1	4	0	3
7	Streptomycetaceae_unclassified	0	0	0	0	0	0	0	1	4	0	3
8	Streptomycetaceae_unclassified	0	0	0	0	0	0	0	1	4	0	3
4	Streptosporangiales	0	0	0	0	0	0	1	0	2	0	1
5	Streptosporangiaceae	0	0	0	0	0	0	0	0	1	0	1
6	Streptosporangiaceae_unclassified	0	0	0	0	0	0	0	0	1	0	1
7	Streptosporangiaceae_unclassified	0	0	0	0	0	0	0	0	1	0	1
8	Streptosporangiaceae_unclassified	0	0	0	0	0	0	0	0	1	0	1
5	Thermomonosporaceae	0	0	0	0	0	0	1	0	1	0	0
6	Thermomonosporaceae_unclassified	0	0	0	0	0	0	1	0	1	0	0
7	Thermomonosporaceae_unclassified	0	0	0	0	0	0	1	0	1	0	0
8	Thermomonosporaceae_unclassified	0	0	0	0	0	0	1	0	1	0	0
4	Unknown_order	0	0	0	0	2	0	0	0	5	0	3
5	Unknown_family	0	0	0	0	2	0	0	0	5	0	3
6	Unknown_family_unclassified	0	0	0	0	2	0	0	0	3	0	1
7	Unknown_family_unclassified	0	0	0	0	2	0	0	0	3	0	1
8	Unknown_family_unclassified	0	0	0	0	2	0	0	0	3	0	1
6	Unknown_genus	0	0	0	0	0	0	0	0	2	0	2
7	Unknown_genus_unclassified	0	0	0	0	0	0	0	0	2	0	2
8	Unknown_genus_unclassified	0	0	0	0	0	0	0	0	2	0	2
3	Actinobacteria_unclassified	0	0	0	0	3	0	3	1	7	0	0
4	Actinobacteria_unclassified	0	0	0	0	3	0	3	1	7	0	0
5	Actinobacteria_unclassified	0	0	0	0	3	0	3	1	7	0	0
6	Actinobacteria_unclassified	0	0	0	0	3	0	3	1	7	0	0
7	Actinobacteria_unclassified	0	0	0	0	3	0	3	1	7	0	0
8	Actinobacteria_unclassified	0	0	0	0	3	0	3	1	7	0	0
3	Coriobacteriia	6	1	1	7	1	0	3	0	27	0	8
4	Coriobacteriales	6	1	0	7	1	0	3	0	23	0	5
5	Atopobiaceae	5	1	0	7	0	0	1	0	18	0	4
6	Atopobiaceae_unclassified	0	0	0	3	0	0	1	0	5	0	1
7	Atopobiaceae_unclassified	0	0	0	3	0	0	1	0	5	0	1
8	Atopobiaceae_unclassified	0	0	0	3	0	0	1	0	5	0	1
6	Olsenella	5	1	0	4	0	0	0	0	13	0	3
7	Olsenella_unclassified	5	1	0	4	0	0	0	0	13	0	3
8	Olsenella_unclassified	5	1	0	4	0	0	0	0	13	0	3
5	Coriobacteriaceae	1	0	0	0	1	0	2	0	5	0	1
6	Coriobacteriaceae_unclassified	0	0	0	0	0	0	1	0	2	0	1
7	Coriobacteriaceae_unclassified	0	0	0	0	0	0	1	0	2	0	1
8	Coriobacteriaceae_unclassified	0	0	0	0	0	0	1	0	2	0	1
6	Senegalimassilia	0	0	0	0	0	0	1	0	1	0	0
7	Senegalimassilia_unclassified	0	0	0	0	0	0	1	0	1	0	0
8	Senegalimassilia_unclassified	0	0	0	0	0	0	1	0	1	0	0
6	Unknown_genus	1	0	0	0	1	0	0	0	2	0	0
7	Unknown_genus_unclassified	1	0	0	0	1	0	0	0	2	0	0
8	Unknown_genus_unclassified	1	0	0	0	1	0	0	0	2	0	0
4	Eggerthellales	0	0	1	0	0	0	0	0	4	0	3
5	Eggerthellaceae	0	0	1	0	0	0	0	0	4	0	3
6	Eggerthellaceae_unclassified	0	0	1	0	0	0	0	0	4	0	3
7	Eggerthellaceae_unclassified	0	0	1	0	0	0	0	0	4	0	3
8	Eggerthellaceae_unclassified	0	0	1	0	0	0	0	0	4	0	3
3	Rubrobacteria	0	0	0	0	0	0	0	0	2	0	2
4	Rubrobacterales	0	0	0	0	0	0	0	0	2	0	2
5	Rubrobacteraceae	0	0	0	0	0	0	0	0	2	0	2
6	Rubrobacter	0	0	0	0	0	0	0	0	2	0	2
7	Rubrobacter_unclassified	0	0	0	0	0	0	0	0	2	0	2
8	Rubrobacter_unclassified	0	0	0	0	0	0	0	0	2	0	2
3	Thermoleophilia	1	1	1	2	7	1	10	10	49	0	16
4	Solirubrobacterales	1	1	1	2	5	1	10	10	45	0	14
5	Conexibacteraceae	1	1	1	2	3	0	7	8	29	0	6
6	Conexibacter	1	0	0	0	0	0	1	4	7	0	1
7	Conexibacter_unclassified	1	0	0	0	0	0	1	4	7	0	1
8	Conexibacter_unclassified	1	0	0	0	0	0	1	4	7	0	1
6	Conexibacteraceae_unclassified	0	1	1	2	3	0	6	4	22	0	5
7	Conexibacteraceae_unclassified	0	1	1	2	3	0	6	4	22	0	5
8	Conexibacteraceae_unclassified	0	1	1	2	3	0	6	4	22	0	5
5	Patulibacteraceae	0	0	0	0	1	0	0	0	2	0	1
6	Patulibacter	0	0	0	0	1	0	0	0	2	0	1
7	Patulibacter_unclassified	0	0	0	0	1	0	0	0	2	0	1
8	Patulibacter_unclassified	0	0	0	0	1	0	0	0	2	0	1
5	Solirubrobacteraceae	0	0	0	0	0	0	0	1	6	0	5
6	Solirubrobacter	0	0	0	0	0	0	0	0	2	0	2
7	Solirubrobacter_unclassified	0	0	0	0	0	0	0	0	2	0	2
8	Solirubrobacter_unclassified	0	0	0	0	0	0	0	0	2	0	2
6	Solirubrobacteraceae_unclassified	0	0	0	0	0	0	0	1	4	0	3
7	Solirubrobacteraceae_unclassified	0	0	0	0	0	0	0	1	4	0	3
8	Solirubrobacteraceae_unclassified	0	0	0	0	0	0	0	1	4	0	3
5	Solirubrobacterales_unclassified	0	0	0	0	1	1	3	1	8	0	2
6	Solirubrobacterales_unclassified	0	0	0	0	1	1	3	1	8	0	2
7	Solirubrobacterales_unclassified	0	0	0	0	1	1	3	1	8	0	2
8	Solirubrobacterales_unclassified	0	0	0	0	1	1	3	1	8	0	2
4	Thermoleophilia_unclassified	0	0	0	0	2	0	0	0	4	0	2
5	Thermoleophilia_unclassified	0	0	0	0	2	0	0	0	4	0	2
6	Thermoleophilia_unclassified	0	0	0	0	2	0	0	0	4	0	2
7	Thermoleophilia_unclassified	0	0	0	0	2	0	0	0	4	0	2
8	Thermoleophilia_unclassified	0	0	0	0	2	0	0	0	4	0	2
2	Armatimonadetes	0	0	0	0	0	0	6	4	10	0	0
3	Armatimonadetes_unclassified	0	0	0	0	0	0	4	2	6	0	0
4	Armatimonadetes_unclassified	0	0	0	0	0	0	4	2	6	0	0
5	Armatimonadetes_unclassified	0	0	0	0	0	0	4	2	6	0	0
6	Armatimonadetes_unclassified	0	0	0	0	0	0	4	2	6	0	0
7	Armatimonadetes_unclassified	0	0	0	0	0	0	4	2	6	0	0
8	Armatimonadetes_unclassified	0	0	0	0	0	0	4	2	6	0	0
3	Chthonomonadetes	0	0	0	0	0	0	2	0	2	0	0
4	Chthonomonadales	0	0	0	0	0	0	2	0	2	0	0
5	Chthonomonadaceae	0	0	0	0	0	0	2	0	2	0	0
6	Chthonomonadaceae_unclassified	0	0	0	0	0	0	2	0	2	0	0
7	Chthonomonadaceae_unclassified	0	0	0	0	0	0	2	0	2	0	0
8	Chthonomonadaceae_unclassified	0	0	0	0	0	0	2	0	2	0	0
3	Fimbriimonadia	0	0	0	0	0	0	0	1	1	0	0
4	Fimbriimonadales	0	0	0	0	0	0	0	1	1	0	0
5	Fimbriimonadaceae	0	0	0	0	0	0	0	1	1	0	0
6	Fimbriimonadaceae_unclassified	0	0	0	0	0	0	0	1	1	0	0
7	Fimbriimonadaceae_unclassified	0	0	0	0	0	0	0	1	1	0	0
8	Fimbriimonadaceae_unclassified	0	0	0	0	0	0	0	1	1	0	0
3	Unknown_class	0	0	0	0	0	0	0	1	1	0	0
4	Unknown_order	0	0	0	0	0	0	0	1	1	0	0
5	Unknown_family	0	0	0	0	0	0	0	1	1	0	0
6	Unknown_family_unclassified	0	0	0	0	0	0	0	1	1	0	0
7	Unknown_family_unclassified	0	0	0	0	0	0	0	1	1	0	0
8	Unknown_family_unclassified	0	0	0	0	0	0	0	1	1	0	0
2	Bacteria_unclassified	0	0	2	1	5	9	8	16	42	0	1
3	Bacteria_unclassified	0	0	2	1	5	9	8	16	42	0	1
4	Bacteria_unclassified	0	0	2	1	5	9	8	16	42	0	1
5	Bacteria_unclassified	0	0	2	1	5	9	8	16	42	0	1
6	Bacteria_unclassified	0	0	2	1	5	9	8	16	42	0	1
7	Bacteria_unclassified	0	0	2	1	5	9	8	16	42	0	1
8	Bacteria_unclassified	0	0	2	1	5	9	8	16	42	0	1
2	Bacteroidetes	410	753	1692	1823	2695	3113	748	2070	13339	0	35
3	Bacteroidetes_unclassified	1	1	7	1	50	32	4	7	103	0	0
4	Bacteroidetes_unclassified	1	1	7	1	50	32	4	7	103	0	0
5	Bacteroidetes_unclassified	1	1	7	1	50	32	4	7	103	0	0
6	Bacteroidetes_unclassified	1	1	7	1	50	32	4	7	103	0	0
7	Bacteroidetes_unclassified	1	1	7	1	50	32	4	7	103	0	0
8	Bacteroidetes_unclassified	1	1	7	1	50	32	4	7	103	0	0
3	Bacteroidia	2	4	1	3	3	2	1	5	23	0	2
4	Bacteroidales	2	2	1	2	1	2	1	2	14	0	1
5	Bacteroidaceae	0	0	0	0	0	0	0	0	1	0	1
6	Anaerorhabdus	0	0	0	0	0	0	0	0	1	0	1
7	Anaerorhabdus_unclassified	0	0	0	0	0	0	0	0	1	0	1
8	Anaerorhabdus_unclassified	0	0	0	0	0	0	0	0	1	0	1
5	Odoribacteraceae	0	1	0	0	0	0	0	0	1	0	0
6	Odoribacteraceae_unclassified	0	1	0	0	0	0	0	0	1	0	0
7	Odoribacteraceae_unclassified	0	1	0	0	0	0	0	0	1	0	0
8	Odoribacteraceae_unclassified	0	1	0	0	0	0	0	0	1	0	0
5	Paludibacteraceae	2	1	1	2	1	2	1	2	12	0	0
6	Paludibacteraceae_unclassified	2	1	1	2	1	2	1	2	12	0	0
7	Paludibacteraceae_unclassified	2	1	1	2	1	2	1	2	12	0	0
8	Paludibacteraceae_unclassified	2	1	1	2	1	2	1	2	12	0	0
4	Bacteroidia_unclassified	0	2	0	1	1	0	0	2	7	0	1
5	Bacteroidia_unclassified	0	2	0	1	1	0	0	2	7	0	1
6	Bacteroidia_unclassified	0	2	0	1	1	0	0	2	7	0	1
7	Bacteroidia_unclassified	0	2	0	1	1	0	0	2	7	0	1
8	Bacteroidia_unclassified	0	2	0	1	1	0	0	2	7	0	1
4	Marinilabiliales	0	0	0	0	1	0	0	1	2	0	0
5	Prolixibacteraceae	0	0	0	0	1	0	0	1	2	0	0
6	Prolixibacteraceae_unclassified	0	0	0	0	1	0	0	1	2	0	0
7	Prolixibacteraceae_unclassified	0	0	0	0	1	0	0	1	2	0	0
8	Prolixibacteraceae_unclassified	0	0	0	0	1	0	0	1	2	0	0
3	Chitinophagia	29	53	88	56	1081	1052	21	53	2434	0	1
4	Chitinophagales	27	49	80	52	1038	1002	20	51	2320	0	1
5	Chitinophagaceae	27	49	80	52	1038	1002	20	51	2320	0	1
6	Arachidicoccus	0	0	1	0	0	0	0	0	1	0	0
7	Arachidicoccus_unclassified	0	0	1	0	0	0	0	0	1	0	0
8	Arachidicoccus_unclassified	0	0	1	0	0	0	0	0	1	0	0
6	Chitinophaga	0	0	0	0	0	0	0	1	1	0	0
7	Chitinophaga_unclassified	0	0	0	0	0	0	0	1	1	0	0
8	Chitinophaga_unclassified	0	0	0	0	0	0	0	1	1	0	0
6	Chitinophagaceae_unclassified	19	28	73	39	1032	1000	17	39	2247	0	0
7	Chitinophagaceae_unclassified	19	28	73	39	1032	1000	17	39	2247	0	0
8	Chitinophagaceae_unclassified	19	28	73	39	1032	1000	17	39	2247	0	0
6	Crenotalea	0	1	0	0	1	0	0	0	2	0	0
7	Crenotalea_unclassified	0	1	0	0	1	0	0	0	2	0	0
8	Crenotalea_unclassified	0	1	0	0	1	0	0	0	2	0	0
6	Flavihumibacter	0	0	1	2	2	0	1	0	6	0	0
7	Flavihumibacter_unclassified	0	0	1	2	2	0	1	0	6	0	0
8	Flavihumibacter_unclassified	0	0	1	2	2	0	1	0	6	0	0
6	Flavisolibacter	0	0	0	0	0	0	1	1	2	0	0
7	Flavisolibacter_unclassified	0	0	0	0	0	0	1	1	2	0	0
8	Flavisolibacter_unclassified	0	0	0	0	0	0	1	1	2	0	0
6	Hydrobacter	0	2	0	0	0	0	0	0	2	0	0
7	Hydrobacter_unclassified	0	2	0	0	0	0	0	0	2	0	0
8	Hydrobacter_unclassified	0	2	0	0	0	0	0	0	2	0	0
6	Hydrotalea	0	0	0	0	0	0	0	1	1	0	0
7	Hydrotalea_unclassified	0	0	0	0	0	0	0	1	1	0	0
8	Hydrotalea_unclassified	0	0	0	0	0	0	0	1	1	0	0
6	Niastella	0	0	0	0	0	0	0	1	1	0	0
7	Niastella_unclassified	0	0	0	0	0	0	0	1	1	0	0
8	Niastella_unclassified	0	0	0	0	0	0	0	1	1	0	0
6	Panacibacter	2	3	4	4	1	2	0	3	19	0	0
7	Panacibacter_ginsenosidivorans	0	0	0	0	0	0	0	1	1	0	0
8	Panacibacter_ginsenosidivorans_unclassified	0	0	0	0	0	0	0	1	1	0	0
7	Panacibacter_unclassified	2	3	4	4	1	2	0	2	18	0	0
8	Panacibacter_unclassified	2	3	4	4	1	2	0	2	18	0	0
6	Paraflavitalea	6	15	1	6	2	0	0	1	32	0	1
7	Paraflavitalea_unclassified	6	15	1	6	2	0	0	1	32	0	1
8	Paraflavitalea_unclassified	6	15	1	6	2	0	0	1	32	0	1
6	Terrimonas	0	0	0	1	0	0	1	4	6	0	0
7	Terrimonas_unclassified	0	0	0	1	0	0	1	4	6	0	0
8	Terrimonas_unclassified	0	0	0	1	0	0	1	4	6	0	0
4	Chitinophagia_unclassified	2	4	8	4	43	50	1	2	114	0	0
5	Chitinophagia_unclassified	2	4	8	4	43	50	1	2	114	0	0
6	Chitinophagia_unclassified	2	4	8	4	43	50	1	2	114	0	0
7	Chitinophagia_unclassified	2	4	8	4	43	50	1	2	114	0	0
8	Chitinophagia_unclassified	2	4	8	4	43	50	1	2	114	0	0
3	Cytophagia	127	166	195	325	585	755	77	299	2529	0	0
4	Cytophagales	125	166	190	316	557	723	68	264	2409	0	0
5	Catalimonadaceae	0	0	0	0	0	1	0	0	1	0	0
6	Catalimonadaceae_unclassified	0	0	0	0	0	1	0	0	1	0	0
7	Catalimonadaceae_unclassified	0	0	0	0	0	1	0	0	1	0	0
8	Catalimonadaceae_unclassified	0	0	0	0	0	1	0	0	1	0	0
5	Cyclobacteriaceae	0	0	2	0	2	0	5	3	12	0	0
6	Cyclobacteriaceae_unclassified	0	0	2	0	2	0	5	3	12	0	0
7	Cyclobacteriaceae_unclassified	0	0	2	0	2	0	5	3	12	0	0
8	Cyclobacteriaceae_unclassified	0	0	2	0	2	0	5	3	12	0	0
5	Cytophagaceae	125	162	182	304	532	714	45	225	2289	0	0
6	Allopseudarcicella	0	0	1	2	0	5	0	1	9	0	0
7	Allopseudarcicella_unclassified	0	0	1	2	0	5	0	1	9	0	0
8	Allopseudarcicella_unclassified	0	0	1	2	0	5	0	1	9	0	0
6	Cytophaga	0	0	0	0	0	0	1	5	6	0	0
7	Cytophaga_unclassified	0	0	0	0	0	0	1	5	6	0	0
8	Cytophaga_unclassified	0	0	0	0	0	0	1	5	6	0	0
6	Cytophagaceae_unclassified	15	16	97	174	310	464	15	104	1195	0	0
7	Cytophagaceae_unclassified	15	16	97	174	310	464	15	104	1195	0	0
8	Cytophagaceae_unclassified	15	16	97	174	310	464	15	104	1195	0	0
6	Dyadobacter	0	0	0	0	0	0	1	1	2	0	0
7	Dyadobacter_unclassified	0	0	0	0	0	0	1	1	2	0	0
8	Dyadobacter_unclassified	0	0	0	0	0	0	1	1	2	0	0
6	Flectobacillus	0	0	2	7	1	1	3	10	24	0	0
7	Flectobacillus_unclassified	0	0	2	7	1	1	3	10	24	0	0
8	Flectobacillus_unclassified	0	0	2	7	1	1	3	10	24	0	0
6	Flexibacter	0	0	0	0	0	0	5	3	8	0	0
7	Flexibacter_unclassified	0	0	0	0	0	0	5	3	8	0	0
8	Flexibacter_unclassified	0	0	0	0	0	0	5	3	8	0	0
6	Leadbetterella	0	0	0	0	0	0	0	1	1	0	0
7	Leadbetterella_unclassified	0	0	0	0	0	0	0	1	1	0	0
8	Leadbetterella_unclassified	0	0	0	0	0	0	0	1	1	0	0
6	Ohtaekwangia	0	0	0	0	0	0	1	3	4	0	0
7	Ohtaekwangia_unclassified	0	0	0	0	0	0	1	3	4	0	0
8	Ohtaekwangia_unclassified	0	0	0	0	0	0	1	3	4	0	0
6	Rudanella	98	134	6	16	46	59	0	0	359	0	0
7	Rudanella_unclassified	98	134	6	16	46	59	0	0	359	0	0
8	Rudanella_unclassified	98	134	6	16	46	59	0	0	359	0	0
6	Runella	12	12	75	105	175	185	19	95	678	0	0
7	Runella_sp._HYN0085	0	0	2	2	2	0	1	1	8	0	0
8	Runella_sp._HYN0085_unclassified	0	0	2	2	2	0	1	1	8	0	0
7	Runella_unclassified	12	12	73	103	173	185	18	94	670	0	0
8	Runella_unclassified	12	12	73	103	173	185	18	94	670	0	0
6	Siphonobacter	0	0	1	0	0	0	0	0	1	0	0
7	Siphonobacter_unclassified	0	0	1	0	0	0	0	0	1	0	0
8	Siphonobacter_unclassified	0	0	1	0	0	0	0	0	1	0	0
6	Spirosoma	0	0	0	0	0	0	0	1	1	0	0
7	Spirosoma_unclassified	0	0	0	0	0	0	0	1	1	0	0
8	Spirosoma_unclassified	0	0	0	0	0	0	0	1	1	0	0
6	Sporocytophaga	0	0	0	0	0	0	0	1	1	0	0
7	Sporocytophaga_unclassified	0	0	0	0	0	0	0	1	1	0	0
8	Sporocytophaga_unclassified	0	0	0	0	0	0	0	1	1	0	0
5	Cytophagales_unclassified	0	0	2	7	14	5	5	19	52	0	0
6	Cytophagales_unclassified	0	0	2	7	14	5	5	19	52	0	0
7	Cytophagales_unclassified	0	0	2	7	14	5	5	19	52	0	0
8	Cytophagales_unclassified	0	0	2	7	14	5	5	19	52	0	0
5	Flammeovirgaceae	0	2	0	0	5	0	0	1	8	0	0
6	Flammeovirgaceae_unclassified	0	1	0	0	4	0	0	0	5	0	0
7	Flammeovirgaceae_unclassified	0	1	0	0	4	0	0	0	5	0	0
8	Flammeovirgaceae_unclassified	0	1	0	0	4	0	0	0	5	0	0
6	Nafulsella	0	1	0	0	0	0	0	0	1	0	0
7	Nafulsella_unclassified	0	1	0	0	0	0	0	0	1	0	0
8	Nafulsella_unclassified	0	1	0	0	0	0	0	0	1	0	0
6	Roseivirga	0	0	0	0	1	0	0	1	2	0	0
7	Roseivirga_unclassified	0	0	0	0	1	0	0	1	2	0	0
8	Roseivirga_unclassified	0	0	0	0	1	0	0	1	2	0	0
5	Hymenobacteraceae	0	2	2	1	3	3	1	5	17	0	0
6	Adhaeribacter	0	1	0	0	0	0	0	0	1	0	0
7	Adhaeribacter_unclassified	0	1	0	0	0	0	0	0	1	0	0
8	Adhaeribacter_unclassified	0	1	0	0	0	0	0	0	1	0	0
6	Hymenobacter	0	0	0	1	0	0	0	0	1	0	0
7	Hymenobacter_unclassified	0	0	0	1	0	0	0	0	1	0	0
8	Hymenobacter_unclassified	0	0	0	1	0	0	0	0	1	0	0
6	Hymenobacteraceae_unclassified	0	1	2	0	2	3	1	5	14	0	0
7	Hymenobacteraceae_unclassified	0	1	2	0	2	3	1	5	14	0	0
8	Hymenobacteraceae_unclassified	0	1	2	0	2	3	1	5	14	0	0
6	Rufibacter	0	0	0	0	1	0	0	0	1	0	0
7	Rufibacter_unclassified	0	0	0	0	1	0	0	0	1	0	0
8	Rufibacter_unclassified	0	0	0	0	1	0	0	0	1	0	0
5	Microscillaceae	0	0	0	0	0	0	12	8	20	0	0
6	Microscilla	0	0	0	0	0	0	5	4	9	0	0
7	Microscilla_unclassified	0	0	0	0	0	0	5	4	9	0	0
8	Microscilla_unclassified	0	0	0	0	0	0	5	4	9	0	0
6	Microscillaceae_unclassified	0	0	0	0	0	0	7	4	11	0	0
7	Microscillaceae_unclassified	0	0	0	0	0	0	7	4	11	0	0
8	Microscillaceae_unclassified	0	0	0	0	0	0	7	4	11	0	0
5	Unknown_family	0	0	2	4	1	0	0	3	10	0	0
6	Chryseolinea	0	0	0	0	0	0	0	2	2	0	0
7	Chryseolinea_unclassified	0	0	0	0	0	0	0	2	2	0	0
8	Chryseolinea_unclassified	0	0	0	0	0	0	0	2	2	0	0
6	Unknown_family_unclassified	0	0	2	3	1	0	0	1	7	0	0
7	Unknown_family_unclassified	0	0	2	3	1	0	0	1	7	0	0
8	Unknown_family_unclassified	0	0	2	3	1	0	0	1	7	0	0
6	Unknown_genus	0	0	0	1	0	0	0	0	1	0	0
7	Unknown_genus_unclassified	0	0	0	1	0	0	0	0	1	0	0
8	Unknown_genus_unclassified	0	0	0	1	0	0	0	0	1	0	0
4	Cytophagia_unclassified	2	0	5	9	28	32	9	35	120	0	0
5	Cytophagia_unclassified	2	0	5	9	28	32	9	35	120	0	0
6	Cytophagia_unclassified	2	0	5	9	28	32	9	35	120	0	0
7	Cytophagia_unclassified	2	0	5	9	28	32	9	35	120	0	0
8	Cytophagia_unclassified	2	0	5	9	28	32	9	35	120	0	0
3	Flavobacteriia	98	177	1070	977	128	121	421	859	3857	0	6
4	Flavobacteriales	98	177	1066	974	124	116	415	835	3811	0	6
5	Crocinitomicaceae	0	0	0	14	0	0	2	3	20	0	1
6	Crocinitomicaceae_unclassified	0	0	0	4	0	0	1	0	5	0	0
7	Crocinitomicaceae_unclassified	0	0	0	4	0	0	1	0	5	0	0
8	Crocinitomicaceae_unclassified	0	0	0	4	0	0	1	0	5	0	0
6	Fluviicola	0	0	0	10	0	0	1	3	15	0	1
7	Fluviicola_unclassified	0	0	0	10	0	0	1	3	15	0	1
8	Fluviicola_unclassified	0	0	0	10	0	0	1	3	15	0	1
5	Cryomorphaceae	0	0	0	0	1	0	1	1	3	0	0
6	Cryomorphaceae_unclassified	0	0	0	0	1	0	1	0	2	0	0
7	Cryomorphaceae_unclassified	0	0	0	0	1	0	1	0	2	0	0
8	Cryomorphaceae_unclassified	0	0	0	0	1	0	1	0	2	0	0
6	Owenweeksia	0	0	0	0	0	0	0	1	1	0	0
7	Owenweeksia_unclassified	0	0	0	0	0	0	0	1	1	0	0
8	Owenweeksia_unclassified	0	0	0	0	0	0	0	1	1	0	0
5	Flavobacteriaceae	98	177	1066	960	123	116	412	831	3788	0	5
6	Chryseobacterium	0	0	6	23	0	0	1	0	31	0	1
7	Chryseobacterium_chaponense	0	0	5	17	0	0	0	0	22	0	0
8	Chryseobacterium_chaponense_unclassified	0	0	5	17	0	0	0	0	22	0	0
7	Chryseobacterium_unclassified	0	0	1	6	0	0	1	0	9	0	1
8	Chryseobacterium_unclassified	0	0	1	6	0	0	1	0	9	0	1
6	Flavobacteriaceae_unclassified	10	14	74	49	39	40	27	107	360	0	0
7	Flavobacteriaceae_unclassified	10	14	74	49	39	40	27	107	360	0	0
8	Flavobacteriaceae_unclassified	10	14	74	49	39	40	27	107	360	0	0
6	Flavobacterium	88	163	986	888	84	76	382	723	3394	0	4
7	Flavobacterium_aquatile	18	15	326	339	2	0	0	5	706	0	1
8	Flavobacterium_aquatile_LMG_4008_=_ATCC_11947	9	6	27	13	1	0	0	0	56	0	0
8	Flavobacterium_aquatile_unclassified	9	9	299	326	1	0	0	5	650	0	1
7	Flavobacterium_branchiophilum	0	0	0	0	0	0	0	1	1	0	0
8	Flavobacterium_branchiophilum_unclassified	0	0	0	0	0	0	0	1	1	0	0
7	Flavobacterium_psychrophilum	0	0	1	0	0	0	0	0	1	0	0
8	Flavobacterium_psychrophilum_unclassified	0	0	1	0	0	0	0	0	1	0	0
7	Flavobacterium_saccharophilum	0	0	0	0	0	0	1	0	1	0	0
8	Flavobacterium_saccharophilum_unclassified	0	0	0	0	0	0	1	0	1	0	0
7	Flavobacterium_sangjuense	0	0	0	0	0	0	1	0	1	0	0
8	Flavobacterium_sangjuense_unclassified	0	0	0	0	0	0	1	0	1	0	0
7	Flavobacterium_sp._140616W15	0	0	2	0	0	0	0	0	2	0	0
8	Flavobacterium_sp._140616W15_unclassified	0	0	2	0	0	0	0	0	2	0	0
7	Flavobacterium_sp._GS13	0	0	1	2	2	0	5	12	22	0	0
8	Flavobacterium_sp._GS13_unclassified	0	0	1	2	2	0	5	12	22	0	0
7	Flavobacterium_sp._KBS0721	0	0	0	0	0	0	0	0	1	0	1
8	Flavobacterium_sp._KBS0721_unclassified	0	0	0	0	0	0	0	0	1	0	1
7	Flavobacterium_succinicans	2	1	20	8	0	2	1	2	37	0	1
8	Flavobacterium_succinicans_LMG_10402	2	1	11	4	0	2	0	2	22	0	0
8	Flavobacterium_succinicans_unclassified	0	0	9	4	0	0	1	0	15	0	1
7	Flavobacterium_terrigena	43	82	98	52	0	1	9	44	329	0	0
8	Flavobacterium_terrigena_unclassified	43	82	98	52	0	1	9	44	329	0	0
7	Flavobacterium_unclassified	25	65	538	487	80	73	365	659	2293	0	1
8	Flavobacterium_unclassified	25	65	538	487	80	73	365	659	2293	0	1
6	Maribacter	0	0	0	0	0	0	2	1	3	0	0
7	Maribacter_unclassified	0	0	0	0	0	0	2	1	3	0	0
8	Maribacter_unclassified	0	0	0	0	0	0	2	1	3	0	0
4	Flavobacteriia_unclassified	0	0	4	3	4	5	6	24	46	0	0
5	Flavobacteriia_unclassified	0	0	4	3	4	5	6	24	46	0	0
6	Flavobacteriia_unclassified	0	0	4	3	4	5	6	24	46	0	0
7	Flavobacteriia_unclassified	0	0	4	3	4	5	6	24	46	0	0
8	Flavobacteriia_unclassified	0	0	4	3	4	5	6	24	46	0	0
3	Saprospiria	144	332	312	448	830	1130	182	750	4132	0	4
4	Saprospirales	143	332	312	445	826	1123	97	276	3558	0	4
5	Haliscomenobacteraceae	142	332	308	443	797	1090	78	260	3454	0	4
6	Haliscomenobacter	136	316	284	427	741	1034	64	182	3186	0	2
7	Haliscomenobacter_hydrossis	13	23	31	25	44	40	5	8	190	0	1
8	Haliscomenobacter_hydrossis_DSM_1100	5	9	11	15	14	21	1	3	79	0	0
8	Haliscomenobacter_hydrossis_unclassified	8	14	20	10	30	19	4	5	111	0	1
7	Haliscomenobacter_unclassified	123	293	253	402	697	994	59	174	2996	0	1
8	Haliscomenobacter_unclassified	123	293	253	402	697	994	59	174	2996	0	1
6	Haliscomenobacteraceae_unclassified	6	16	24	16	56	56	14	78	268	0	2
7	Haliscomenobacteraceae_unclassified	6	16	24	16	56	56	14	78	268	0	2
8	Haliscomenobacteraceae_unclassified	6	16	24	16	56	56	14	78	268	0	2
5	Saprospiraceae	0	0	4	2	22	26	17	16	87	0	0
6	Saprospira	0	0	1	0	3	1	5	6	16	0	0
7	Saprospira_unclassified	0	0	1	0	3	1	5	6	16	0	0
8	Saprospira_unclassified	0	0	1	0	3	1	5	6	16	0	0
6	Saprospiraceae_unclassified	0	0	3	2	19	25	12	10	71	0	0
7	Saprospiraceae_unclassified	0	0	3	2	19	25	12	10	71	0	0
8	Saprospiraceae_unclassified	0	0	3	2	19	25	12	10	71	0	0
5	Saprospirales_unclassified	1	0	0	0	7	7	2	0	17	0	0
6	Saprospirales_unclassified	1	0	0	0	7	7	2	0	17	0	0
7	Saprospirales_unclassified	1	0	0	0	7	7	2	0	17	0	0
8	Saprospirales_unclassified	1	0	0	0	7	7	2	0	17	0	0
4	Saprospiria_unclassified	1	0	0	3	4	7	85	474	574	0	0
5	Saprospiria_unclassified	1	0	0	3	4	7	85	474	574	0	0
6	Saprospiria_unclassified	1	0	0	3	4	7	85	474	574	0	0
7	Saprospiria_unclassified	1	0	0	3	4	7	85	474	574	0	0
8	Saprospiria_unclassified	1	0	0	3	4	7	85	474	574	0	0
3	Sphingobacteriia	9	20	18	13	17	17	40	92	248	0	22
4	Sphingobacteriales	7	11	16	13	10	13	32	75	199	0	22
5	Sphingobacteriaceae	7	11	16	13	10	13	32	75	199	0	22
6	Anseongella	1	0	1	0	0	0	0	1	3	0	0
7	Anseongella_unclassified	1	0	1	0	0	0	0	1	3	0	0
8	Anseongella_unclassified	1	0	1	0	0	0	0	1	3	0	0
6	Mucilaginibacter	0	2	0	0	1	0	3	5	13	0	2
7	Mucilaginibacter_unclassified	0	2	0	0	1	0	3	5	13	0	2
8	Mucilaginibacter_unclassified	0	2	0	0	1	0	3	5	13	0	2
6	Pedobacter	1	0	2	1	0	0	13	33	60	0	10
7	Pedobacter_arcticus	0	0	0	0	0	0	0	1	1	0	0
8	Pedobacter_arcticus_unclassified	0	0	0	0	0	0	0	1	1	0	0
7	Pedobacter_ruber	0	0	1	0	0	0	2	1	4	0	0
8	Pedobacter_ruber_unclassified	0	0	1	0	0	0	2	1	4	0	0
7	Pedobacter_unclassified	1	0	1	1	0	0	11	31	55	0	10
8	Pedobacter_unclassified	1	0	1	1	0	0	11	31	55	0	10
6	Pseudopedobacter	0	0	0	0	0	1	0	0	1	0	0
7	Pseudopedobacter_unclassified	0	0	0	0	0	1	0	0	1	0	0
8	Pseudopedobacter_unclassified	0	0	0	0	0	1	0	0	1	0	0
6	Solitalea	1	0	0	1	0	0	0	0	2	0	0
7	Solitalea_unclassified	1	0	0	1	0	0	0	0	2	0	0
8	Solitalea_unclassified	1	0	0	1	0	0	0	0	2	0	0
6	Sphingobacteriaceae_unclassified	4	9	12	11	8	12	16	35	108	0	1
7	Sphingobacteriaceae_unclassified	4	9	12	11	8	12	16	35	108	0	1
8	Sphingobacteriaceae_unclassified	4	9	12	11	8	12	16	35	108	0	1
6	Sphingobacterium	0	0	1	0	1	0	0	1	12	0	9
7	Sphingobacterium_sp._ML3W	0	0	0	0	1	0	0	0	1	0	0
8	Sphingobacterium_sp._ML3W_unclassified	0	0	0	0	1	0	0	0	1	0	0
7	Sphingobacterium_unclassified	0	0	1	0	0	0	0	1	11	0	9
8	Sphingobacterium_unclassified	0	0	1	0	0	0	0	1	11	0	9
4	Sphingobacteriia_unclassified	2	9	2	0	7	4	8	17	49	0	0
5	Sphingobacteriia_unclassified	2	9	2	0	7	4	8	17	49	0	0
6	Sphingobacteriia_unclassified	2	9	2	0	7	4	8	17	49	0	0
7	Sphingobacteriia_unclassified	2	9	2	0	7	4	8	17	49	0	0
8	Sphingobacteriia_unclassified	2	9	2	0	7	4	8	17	49	0	0
3	Unknown_class	0	0	1	0	1	4	2	5	13	0	0
4	Bacteroidetes_Order_II._Incertae_sedis	0	0	1	0	1	4	1	5	12	0	0
5	Rhodothermaceae	0	0	1	0	1	4	1	5	12	0	0
6	Rhodothermaceae_unclassified	0	0	1	0	1	4	1	5	12	0	0
7	Rhodothermaceae_unclassified	0	0	1	0	1	4	1	5	12	0	0
8	Rhodothermaceae_unclassified	0	0	1	0	1	4	1	5	12	0	0
4	Unknown_class_unclassified	0	0	0	0	0	0	1	0	1	0	0
5	Unknown_class_unclassified	0	0	0	0	0	0	1	0	1	0	0
6	Unknown_class_unclassified	0	0	0	0	0	0	1	0	1	0	0
7	Unknown_class_unclassified	0	0	0	0	0	0	1	0	1	0	0
8	Unknown_class_unclassified	0	0	0	0	0	0	1	0	1	0	0
2	Candidatus_Gracilibacteria	6	13	11	16	9	10	4	85	154	0	0
3	Unknown_class	6	13	11	16	9	10	4	85	154	0	0
4	Unknown_class_unclassified	0	0	1	2	1	2	0	13	19	0	0
5	Unknown_class_unclassified	0	0	1	2	1	2	0	13	19	0	0
6	Unknown_class_unclassified	0	0	1	2	1	2	0	13	19	0	0
7	Unknown_class_unclassified	0	0	1	2	1	2	0	13	19	0	0
8	Unknown_class_unclassified	0	0	1	2	1	2	0	13	19	0	0
4	Unknown_order	6	13	10	14	8	8	4	72	135	0	0
5	Unknown_family	6	13	10	14	8	8	4	72	135	0	0
6	Unknown_family_unclassified	6	13	9	11	8	7	4	71	129	0	0
7	Unknown_family_unclassified	6	13	9	11	8	7	4	71	129	0	0
8	Unknown_family_unclassified	6	13	9	11	8	7	4	71	129	0	0
6	Unknown_genus	0	0	1	3	0	1	0	1	6	0	0
7	Unknown_genus_unclassified	0	0	1	3	0	1	0	1	6	0	0
8	Unknown_genus_unclassified	0	0	1	3	0	1	0	1	6	0	0
2	Candidatus_Saccharibacteria	0	0	0	0	0	2	0	3	16	0	11
3	Unknown_class	0	0	0	0	0	2	0	3	16	0	11
4	Unknown_class_unclassified	0	0	0	0	0	0	0	1	1	0	0
5	Unknown_class_unclassified	0	0	0	0	0	0	0	1	1	0	0
6	Unknown_class_unclassified	0	0	0	0	0	0	0	1	1	0	0
7	Unknown_class_unclassified	0	0	0	0	0	0	0	1	1	0	0
8	Unknown_class_unclassified	0	0	0	0	0	0	0	1	1	0	0
4	Unknown_order	0	0	0	0	0	2	0	2	15	0	11
5	Unknown_family	0	0	0	0	0	2	0	2	15	0	11
6	Candidatus_Saccharimonas	0	0	0	0	0	0	0	0	2	0	2
7	Candidatus_Saccharimonas_unclassified	0	0	0	0	0	0	0	0	2	0	2
8	Candidatus_Saccharimonas_unclassified	0	0	0	0	0	0	0	0	2	0	2
6	Unknown_family_unclassified	0	0	0	0	0	1	0	2	5	0	2
7	Unknown_family_unclassified	0	0	0	0	0	1	0	2	5	0	2
8	Unknown_family_unclassified	0	0	0	0	0	1	0	2	5	0	2
6	Unknown_genus	0	0	0	0	0	1	0	0	8	0	7
7	Unknown_genus_unclassified	0	0	0	0	0	1	0	0	8	0	7
8	Unknown_genus_unclassified	0	0	0	0	0	1	0	0	8	0	7
2	Chlamydiae	0	0	0	0	1	0	1	3	6	0	1
3	Chlamydiia	0	0	0	0	1	0	1	3	6	0	1
4	Chlamydiia_unclassified	0	0	0	0	0	0	0	1	1	0	0
5	Chlamydiia_unclassified	0	0	0	0	0	0	0	1	1	0	0
6	Chlamydiia_unclassified	0	0	0	0	0	0	0	1	1	0	0
7	Chlamydiia_unclassified	0	0	0	0	0	0	0	1	1	0	0
8	Chlamydiia_unclassified	0	0	0	0	0	0	0	1	1	0	0
4	Parachlamydiales	0	0	0	0	1	0	1	2	5	0	1
5	Parachlamydiaceae	0	0	0	0	1	0	1	2	5	0	1
6	Parachlamydiaceae_unclassified	0	0	0	0	1	0	1	2	5	0	1
7	Parachlamydiaceae_unclassified	0	0	0	0	1	0	1	2	5	0	1
8	Parachlamydiaceae_unclassified	0	0	0	0	1	0	1	2	5	0	1
2	Chlorobi	0	0	0	1	3	3	8	3	18	0	0
3	Chlorobia	0	0	0	1	3	3	8	3	18	0	0
4	Chlorobia_unclassified	0	0	0	1	3	3	8	3	18	0	0
5	Chlorobia_unclassified	0	0	0	1	3	3	8	3	18	0	0
6	Chlorobia_unclassified	0	0	0	1	3	3	8	3	18	0	0
7	Chlorobia_unclassified	0	0	0	1	3	3	8	3	18	0	0
8	Chlorobia_unclassified	0	0	0	1	3	3	8	3	18	0	0
2	Chloroflexi	9	14	65	99	742	642	466	707	2745	0	1
3	Anaerolineae	7	13	48	58	302	363	25	193	1010	0	1
4	Anaerolineae_unclassified	1	1	6	5	34	32	7	19	105	0	0
5	Anaerolineae_unclassified	1	1	6	5	34	32	7	19	105	0	0
6	Anaerolineae_unclassified	1	1	6	5	34	32	7	19	105	0	0
7	Anaerolineae_unclassified	1	1	6	5	34	32	7	19	105	0	0
8	Anaerolineae_unclassified	1	1	6	5	34	32	7	19	105	0	0
4	Anaerolineales	6	12	42	53	268	331	18	174	905	0	1
5	Anaerolineaceae	6	12	42	53	268	331	18	174	905	0	1
6	Anaerolinea	0	0	0	0	0	0	0	1	1	0	0
7	Anaerolinea_unclassified	0	0	0	0	0	0	0	1	1	0	0
8	Anaerolinea_unclassified	0	0	0	0	0	0	0	1	1	0	0
6	Anaerolineaceae_unclassified	3	9	37	50	246	303	18	170	837	0	1
7	Anaerolineaceae_unclassified	3	9	37	50	246	303	18	170	837	0	1
8	Anaerolineaceae_unclassified	3	9	37	50	246	303	18	170	837	0	1
6	Bellilinea	1	1	1	0	5	11	0	1	20	0	0
7	Bellilinea_unclassified	1	1	1	0	5	11	0	1	20	0	0
8	Bellilinea_unclassified	1	1	1	0	5	11	0	1	20	0	0
6	Leptolinea	2	2	4	3	16	17	0	0	44	0	0
7	Leptolinea_unclassified	2	2	4	3	16	17	0	0	44	0	0
8	Leptolinea_unclassified	2	2	4	3	16	17	0	0	44	0	0
6	Levilinea	0	0	0	0	0	0	0	1	1	0	0
7	Levilinea_unclassified	0	0	0	0	0	0	0	1	1	0	0
8	Levilinea_unclassified	0	0	0	0	0	0	0	1	1	0	0
6	Pelolinea	0	0	0	0	1	0	0	1	2	0	0
7	Pelolinea_unclassified	0	0	0	0	1	0	0	1	2	0	0
8	Pelolinea_unclassified	0	0	0	0	1	0	0	1	2	0	0
3	Ardenticatenia	0	0	2	0	0	1	4	8	15	0	0
4	Ardenticatenales	0	0	1	0	0	1	3	5	10	0	0
5	Ardenticatenaceae	0	0	1	0	0	1	3	5	10	0	0
6	Ardenticatenaceae_unclassified	0	0	1	0	0	1	3	3	8	0	0
7	Ardenticatenaceae_unclassified	0	0	1	0	0	1	3	3	8	0	0
8	Ardenticatenaceae_unclassified	0	0	1	0	0	1	3	3	8	0	0
6	Candidatus_Promineofilum	0	0	0	0	0	0	0	2	2	0	0
7	Candidatus_Promineofilum_unclassified	0	0	0	0	0	0	0	2	2	0	0
8	Candidatus_Promineofilum_unclassified	0	0	0	0	0	0	0	2	2	0	0
4	Ardenticatenia_unclassified	0	0	1	0	0	0	1	3	5	0	0
5	Ardenticatenia_unclassified	0	0	1	0	0	0	1	3	5	0	0
6	Ardenticatenia_unclassified	0	0	1	0	0	0	1	3	5	0	0
7	Ardenticatenia_unclassified	0	0	1	0	0	0	1	3	5	0	0
8	Ardenticatenia_unclassified	0	0	1	0	0	0	1	3	5	0	0
3	Caldilineae	1	1	3	11	101	74	291	311	793	0	0
4	Caldilineae_unclassified	0	0	1	1	10	8	18	28	66	0	0
5	Caldilineae_unclassified	0	0	1	1	10	8	18	28	66	0	0
6	Caldilineae_unclassified	0	0	1	1	10	8	18	28	66	0	0
7	Caldilineae_unclassified	0	0	1	1	10	8	18	28	66	0	0
8	Caldilineae_unclassified	0	0	1	1	10	8	18	28	66	0	0
4	Caldilineales	1	1	2	10	91	66	273	283	727	0	0
5	Caldilineaceae	1	1	2	10	91	66	273	283	727	0	0
6	Caldilinea	0	1	1	6	37	18	187	178	428	0	0
7	Caldilinea_unclassified	0	1	1	6	37	18	187	178	428	0	0
8	Caldilinea_unclassified	0	1	1	6	37	18	187	178	428	0	0
6	Caldilineaceae_unclassified	1	0	1	4	54	48	86	105	299	0	0
7	Caldilineaceae_unclassified	1	0	1	4	54	48	86	105	299	0	0
8	Caldilineaceae_unclassified	1	0	1	4	54	48	86	105	299	0	0
3	Chloroflexi_unclassified	0	0	0	0	0	0	0	6	6	0	0
4	Chloroflexi_unclassified	0	0	0	0	0	0	0	6	6	0	0
5	Chloroflexi_unclassified	0	0	0	0	0	0	0	6	6	0	0
6	Chloroflexi_unclassified	0	0	0	0	0	0	0	6	6	0	0
7	Chloroflexi_unclassified	0	0	0	0	0	0	0	6	6	0	0
8	Chloroflexi_unclassified	0	0	0	0	0	0	0	6	6	0	0
3	Chloroflexia	1	0	6	16	305	187	116	109	740	0	0
4	Chloroflexales	1	0	5	15	284	174	112	104	695	0	0
5	Chloroflexaceae	0	0	0	0	2	0	0	0	2	0	0
6	Chloroflexaceae_unclassified	0	0	0	0	2	0	0	0	2	0	0
7	Chloroflexaceae_unclassified	0	0	0	0	2	0	0	0	2	0	0
8	Chloroflexaceae_unclassified	0	0	0	0	2	0	0	0	2	0	0
5	Chloroflexales_unclassified	0	0	0	0	3	0	0	0	3	0	0
6	Chloroflexales_unclassified	0	0	0	0	3	0	0	0	3	0	0
7	Chloroflexales_unclassified	0	0	0	0	3	0	0	0	3	0	0
8	Chloroflexales_unclassified	0	0	0	0	3	0	0	0	3	0	0
5	Roseiflexaceae	1	0	5	15	279	174	112	104	690	0	0
6	Roseiflexaceae_unclassified	1	0	2	10	243	153	100	91	600	0	0
7	Roseiflexaceae_unclassified	1	0	2	10	243	153	100	91	600	0	0
8	Roseiflexaceae_unclassified	1	0	2	10	243	153	100	91	600	0	0
6	Roseiflexus	0	0	3	5	36	21	12	13	90	0	0
7	Roseiflexus_unclassified	0	0	3	5	36	21	12	13	90	0	0
8	Roseiflexus_unclassified	0	0	3	5	36	21	12	13	90	0	0
4	Chloroflexia_unclassified	0	0	1	1	21	13	4	5	45	0	0
5	Chloroflexia_unclassified	0	0	1	1	21	13	4	5	45	0	0
6	Chloroflexia_unclassified	0	0	1	1	21	13	4	5	45	0	0
7	Chloroflexia_unclassified	0	0	1	1	21	13	4	5	45	0	0
8	Chloroflexia_unclassified	0	0	1	1	21	13	4	5	45	0	0
3	Dehalococcoidia	0	0	0	0	1	0	0	0	1	0	0
4	Dehalococcoidales	0	0	0	0	1	0	0	0	1	0	0
5	Dehalococcoidaceae	0	0	0	0	1	0	0	0	1	0	0
6	Dehalococcoidaceae_unclassified	0	0	0	0	1	0	0	0	1	0	0
7	Dehalococcoidaceae_unclassified	0	0	0	0	1	0	0	0	1	0	0
8	Dehalococcoidaceae_unclassified	0	0	0	0	1	0	0	0	1	0	0
3	Tepidiformia	0	0	1	1	7	8	3	20	40	0	0
4	Tepidiformales	0	0	1	1	7	8	3	17	37	0	0
5	Tepidiformaceae	0	0	1	1	7	8	3	17	37	0	0
6	Tepidiforma	0	0	0	1	4	5	2	14	26	0	0
7	Tepidiforma_unclassified	0	0	0	1	4	5	2	14	26	0	0
8	Tepidiforma_unclassified	0	0	0	1	4	5	2	14	26	0	0
6	Tepidiformaceae_unclassified	0	0	1	0	3	3	1	3	11	0	0
7	Tepidiformaceae_unclassified	0	0	1	0	3	3	1	3	11	0	0
8	Tepidiformaceae_unclassified	0	0	1	0	3	3	1	3	11	0	0
4	Tepidiformia_unclassified	0	0	0	0	0	0	0	3	3	0	0
5	Tepidiformia_unclassified	0	0	0	0	0	0	0	3	3	0	0
6	Tepidiformia_unclassified	0	0	0	0	0	0	0	3	3	0	0
7	Tepidiformia_unclassified	0	0	0	0	0	0	0	3	3	0	0
8	Tepidiformia_unclassified	0	0	0	0	0	0	0	3	3	0	0
3	Thermomicrobia	0	0	5	13	26	9	27	60	140	0	0
4	Sphaerobacterales	0	0	4	12	23	9	24	54	126	0	0
5	Sphaerobacteraceae	0	0	4	12	23	9	24	54	126	0	0
6	Sphaerobacter	0	0	3	6	17	7	13	27	73	0	0
7	Sphaerobacter_unclassified	0	0	3	6	17	7	13	27	73	0	0
8	Sphaerobacter_unclassified	0	0	3	6	17	7	13	27	73	0	0
6	Sphaerobacteraceae_unclassified	0	0	1	6	6	2	11	27	53	0	0
7	Sphaerobacteraceae_unclassified	0	0	1	6	6	2	11	27	53	0	0
8	Sphaerobacteraceae_unclassified	0	0	1	6	6	2	11	27	53	0	0
4	Thermomicrobia_unclassified	0	0	1	1	3	0	3	6	14	0	0
5	Thermomicrobia_unclassified	0	0	1	1	3	0	3	6	14	0	0
6	Thermomicrobia_unclassified	0	0	1	1	3	0	3	6	14	0	0
7	Thermomicrobia_unclassified	0	0	1	1	3	0	3	6	14	0	0
8	Thermomicrobia_unclassified	0	0	1	1	3	0	3	6	14	0	0
2	Cyanobacteria	0	0	2	1	0	1	5	26	35	0	0
3	Cyanobacteria_unclassified	0	0	2	0	0	0	0	1	3	0	0
4	Cyanobacteria_unclassified	0	0	2	0	0	0	0	1	3	0	0
5	Cyanobacteria_unclassified	0	0	2	0	0	0	0	1	3	0	0
6	Cyanobacteria_unclassified	0	0	2	0	0	0	0	1	3	0	0
7	Cyanobacteria_unclassified	0	0	2	0	0	0	0	1	3	0	0
8	Cyanobacteria_unclassified	0	0	2	0	0	0	0	1	3	0	0
3	Oscillatoriophycideae	0	0	0	1	0	0	3	22	26	0	0
4	Oscillatoriales	0	0	0	1	0	0	0	0	1	0	0
5	Oscillatoriaceae	0	0	0	1	0	0	0	0	1	0	0
6	Oscillatoriaceae_unclassified	0	0	0	1	0	0	0	0	1	0	0
7	Oscillatoriaceae_unclassified	0	0	0	1	0	0	0	0	1	0	0
8	Oscillatoriaceae_unclassified	0	0	0	1	0	0	0	0	1	0	0
4	Oscillatoriophycideae_unclassified	0	0	0	0	0	0	3	22	25	0	0
5	Oscillatoriophycideae_unclassified	0	0	0	0	0	0	3	22	25	0	0
6	Oscillatoriophycideae_unclassified	0	0	0	0	0	0	3	22	25	0	0
7	Oscillatoriophycideae_unclassified	0	0	0	0	0	0	3	22	25	0	0
8	Oscillatoriophycideae_unclassified	0	0	0	0	0	0	3	22	25	0	0
3	Unknown_class	0	0	0	0	0	1	2	3	6	0	0
4	Nostocales	0	0	0	0	0	1	1	3	5	0	0
5	Scytonemataceae	0	0	0	0	0	1	1	3	5	0	0
6	Scytonemataceae_unclassified	0	0	0	0	0	1	1	3	5	0	0
7	Scytonemataceae_unclassified	0	0	0	0	0	1	1	3	5	0	0
8	Scytonemataceae_unclassified	0	0	0	0	0	1	1	3	5	0	0
4	Synechococcales	0	0	0	0	0	0	1	0	1	0	0
5	Synechococcaceae	0	0	0	0	0	0	1	0	1	0	0
6	Synechococcaceae_unclassified	0	0	0	0	0	0	1	0	1	0	0
7	Synechococcaceae_unclassified	0	0	0	0	0	0	1	0	1	0	0
8	Synechococcaceae_unclassified	0	0	0	0	0	0	1	0	1	0	0
2	Deinococcus-Thermus	1	0	4	9	0	0	0	0	14	0	0
3	Deinococci	1	0	4	9	0	0	0	0	14	0	0
4	Deinococcales	1	0	4	9	0	0	0	0	14	0	0
5	Deinococcaceae	1	0	4	9	0	0	0	0	14	0	0
6	Deinococcus	1	0	4	9	0	0	0	0	14	0	0
7	Deinococcus_unclassified	1	0	4	9	0	0	0	0	14	0	0
8	Deinococcus_unclassified	1	0	4	9	0	0	0	0	14	0	0
2	Elusimicrobia	0	0	0	0	0	0	0	1	1	0	0
3	Endomicrobia	0	0	0	0	0	0	0	1	1	0	0
4	Endomicrobia_unclassified	0	0	0	0	0	0	0	1	1	0	0
5	Endomicrobia_unclassified	0	0	0	0	0	0	0	1	1	0	0
6	Endomicrobia_unclassified	0	0	0	0	0	0	0	1	1	0	0
7	Endomicrobia_unclassified	0	0	0	0	0	0	0	1	1	0	0
8	Endomicrobia_unclassified	0	0	0	0	0	0	0	1	1	0	0
2	Fibrobacteres	0	0	0	0	0	0	0	1	1	0	0
3	Fibrobacteria	0	0	0	0	0	0	0	1	1	0	0
4	Fibrobacterales	0	0	0	0	0	0	0	1	1	0	0
5	Fibrobacteraceae	0	0	0	0	0	0	0	1	1	0	0
6	Fibrobacteraceae_unclassified	0	0	0	0	0	0	0	1	1	0	0
7	Fibrobacteraceae_unclassified	0	0	0	0	0	0	0	1	1	0	0
8	Fibrobacteraceae_unclassified	0	0	0	0	0	0	0	1	1	0	0
2	Firmicutes	95	2895	147	9475	4417	83	804	449	94360	70314	5681
3	Bacilli	63	2730	115	8978	3970	57	610	393	92306	70306	5084
4	Bacillales	11	26	32	163	26	13	63	33	70849	70254	228
5	Bacillaceae	0	0	0	4	2	0	2	3	762	744	7
6	Bacillaceae_unclassified	0	0	0	0	1	0	1	1	5	0	2
7	Bacillaceae_unclassified	0	0	0	0	1	0	1	1	5	0	2
8	Bacillaceae_unclassified	0	0	0	0	1	0	1	1	5	0	2
6	Bacillus	0	0	0	3	1	0	1	2	755	744	4
7	Bacillus_subtilis	0	0	0	0	0	0	0	0	176	176	0
8	Bacillus_subtilis_unclassified	0	0	0	0	0	0	0	0	176	176	0
7	Bacillus_unclassified	0	0	0	3	1	0	1	2	579	568	4
8	Bacillus_unclassified	0	0	0	3	1	0	1	2	579	568	4
6	Lysinibacillus	0	0	0	0	0	0	0	0	1	0	1
7	Lysinibacillus_unclassified	0	0	0	0	0	0	0	0	1	0	1
8	Lysinibacillus_unclassified	0	0	0	0	0	0	0	0	1	0	1
6	Psychrobacillus	0	0	0	1	0	0	0	0	1	0	0
7	Psychrobacillus_unclassified	0	0	0	1	0	0	0	0	1	0	0
8	Psychrobacillus_unclassified	0	0	0	1	0	0	0	0	1	0	0
5	Bacillales_unclassified	0	0	0	1	0	0	0	2	14	1	10
6	Bacillales_unclassified	0	0	0	1	0	0	0	2	14	1	10
7	Bacillales_unclassified	0	0	0	1	0	0	0	2	14	1	10
8	Bacillales_unclassified	0	0	0	1	0	0	0	2	14	1	10
5	Listeriaceae	0	4	2	0	1	0	1	1	69513	69504	0
6	Listeria	0	4	1	0	1	0	1	1	69449	69441	0
7	Listeria_monocytogenes	0	0	0	0	0	0	0	0	67711	67711	0
8	Listeria_monocytogenes_08-5923	0	0	0	0	0	0	0	0	45	45	0
8	Listeria_monocytogenes_ATCC_19117	0	0	0	0	0	0	0	0	48	48	0
8	Listeria_monocytogenes_CFSAN002349	0	0	0	0	0	0	0	0	47	47	0
8	Listeria_monocytogenes_J1-220	0	0	0	0	0	0	0	0	951	951	0
8	Listeria_monocytogenes_L312	0	0	0	0	0	0	0	0	135	135	0
8	Listeria_monocytogenes_SLCC2378	0	0	0	0	0	0	0	0	126	126	0
8	Listeria_monocytogenes_SLCC2540	0	0	0	0	0	0	0	0	5	5	0
8	Listeria_monocytogenes_WSLC1042	0	0	0	0	0	0	0	0	1	1	0
8	Listeria_monocytogenes_serotype_1/2b	0	0	0	0	0	0	0	0	3	3	0
8	Listeria_monocytogenes_serotype_4b	0	0	0	0	0	0	0	0	107	107	0
8	Listeria_monocytogenes_serotype_7_str._SLCC2482	0	0	0	0	0	0	0	0	6	6	0
8	Listeria_monocytogenes_str._Scott_A	0	0	0	0	0	0	0	0	8	8	0
8	Listeria_monocytogenes_unclassified	0	0	0	0	0	0	0	0	66229	66229	0
7	Listeria_unclassified	0	4	1	0	1	0	1	1	1738	1730	0
8	Listeria_unclassified	0	4	1	0	1	0	1	1	1738	1730	0
6	Listeriaceae_unclassified	0	0	1	0	0	0	0	0	64	63	0
7	Listeriaceae_unclassified	0	0	1	0	0	0	0	0	64	63	0
8	Listeriaceae_unclassified	0	0	1	0	0	0	0	0	64	63	0
5	Paenibacillaceae	1	1	0	0	0	0	1	0	4	0	1
6	Paenibacillaceae_unclassified	0	1	0	0	0	0	1	0	3	0	1
7	Paenibacillaceae_unclassified	0	1	0	0	0	0	1	0	3	0	1
8	Paenibacillaceae_unclassified	0	1	0	0	0	0	1	0	3	0	1
6	Paenibacillus	1	0	0	0	0	0	0	0	1	0	0
7	Paenibacillus_unclassified	1	0	0	0	0	0	0	0	1	0	0
8	Paenibacillus_unclassified	1	0	0	0	0	0	0	0	1	0	0
5	Planococcaceae	0	0	0	1	0	2	1	1	16	0	11
6	Caryophanon	0	0	0	0	0	0	0	0	4	0	4
7	Caryophanon_latum	0	0	0	0	0	0	0	0	1	0	1
8	Caryophanon_latum_unclassified	0	0	0	0	0	0	0	0	1	0	1
7	Caryophanon_unclassified	0	0	0	0	0	0	0	0	3	0	3
8	Caryophanon_unclassified	0	0	0	0	0	0	0	0	3	0	3
6	Kurthia	0	0	0	1	0	0	0	0	1	0	0
7	Kurthia_zopfii	0	0	0	1	0	0	0	0	1	0	0
8	Kurthia_zopfii_unclassified	0	0	0	1	0	0	0	0	1	0	0
6	Planococcaceae_unclassified	0	0	0	0	0	2	0	0	2	0	0
7	Planococcaceae_unclassified	0	0	0	0	0	2	0	0	2	0	0
8	Planococcaceae_unclassified	0	0	0	0	0	2	0	0	2	0	0
6	Planococcus	0	0	0	0	0	0	0	0	1	0	1
7	Planococcus_unclassified	0	0	0	0	0	0	0	0	1	0	1
8	Planococcus_unclassified	0	0	0	0	0	0	0	0	1	0	1
6	Solibacillus	0	0	0	0	0	0	1	1	8	0	6
7	Solibacillus_sp._R5-41	0	0	0	0	0	0	0	0	1	0	1
8	Solibacillus_sp._R5-41_unclassified	0	0	0	0	0	0	0	0	1	0	1
7	Solibacillus_unclassified	0	0	0	0	0	0	1	1	7	0	5
8	Solibacillus_unclassified	0	0	0	0	0	0	1	1	7	0	5
5	Staphylococcaceae	6	21	30	156	23	11	58	26	533	5	197
6	Jeotgalicoccus	0	0	0	0	0	0	0	0	2	0	2
7	Jeotgalicoccus_unclassified	0	0	0	0	0	0	0	0	2	0	2
8	Jeotgalicoccus_unclassified	0	0	0	0	0	0	0	0	2	0	2
6	Macrococcus	3	9	8	81	4	3	24	6	159	3	18
7	Macrococcus_canis	0	0	1	0	0	0	0	0	1	0	0
8	Macrococcus_canis_unclassified	0	0	1	0	0	0	0	0	1	0	0
7	Macrococcus_caseolyticus	1	1	3	7	1	0	5	3	23	0	2
8	Macrococcus_caseolyticus_JCSC5402	1	0	2	1	0	0	2	1	8	0	1
8	Macrococcus_caseolyticus_unclassified	0	1	1	6	1	0	3	2	15	0	1
7	Macrococcus_unclassified	2	8	4	74	3	3	19	3	135	3	16
8	Macrococcus_unclassified	2	8	4	74	3	3	19	3	135	3	16
6	Salinicoccus	0	0	0	0	0	0	0	0	3	0	3
7	Salinicoccus_unclassified	0	0	0	0	0	0	0	0	3	0	3
8	Salinicoccus_unclassified	0	0	0	0	0	0	0	0	3	0	3
6	Staphylococcaceae_unclassified	0	0	4	10	1	2	2	2	37	0	16
7	Staphylococcaceae_unclassified	0	0	4	10	1	2	2	2	37	0	16
8	Staphylococcaceae_unclassified	0	0	4	10	1	2	2	2	37	0	16
6	Staphylococcus	3	12	18	65	18	6	32	18	332	2	158
7	Staphylococcus_aureus	0	2	4	17	1	1	4	0	29	0	0
8	Staphylococcus_aureus_USA300-ISMMS1	0	0	0	0	0	0	1	0	1	0	0
8	Staphylococcus_aureus_subsp._aureus_MW2	0	0	0	3	0	0	2	0	5	0	0
8	Staphylococcus_aureus_subsp._aureus_ST228	0	0	0	1	0	0	0	0	1	0	0
8	Staphylococcus_aureus_subsp._aureus_TW20	0	1	1	0	0	0	0	0	2	0	0
8	Staphylococcus_aureus_unclassified	0	1	3	13	1	1	1	0	20	0	0
7	Staphylococcus_chromogenes	0	0	0	0	0	0	0	1	6	0	5
8	Staphylococcus_chromogenes_unclassified	0	0	0	0	0	0	0	1	6	0	5
7	Staphylococcus_epidermidis	1	1	0	4	0	0	1	0	7	0	0
8	Staphylococcus_epidermidis_PM221	0	0	0	2	0	0	1	0	3	0	0
8	Staphylococcus_epidermidis_unclassified	1	1	0	2	0	0	0	0	4	0	0
7	Staphylococcus_equorum	0	0	0	0	0	0	2	0	2	0	0
8	Staphylococcus_equorum_unclassified	0	0	0	0	0	0	2	0	2	0	0
7	Staphylococcus_haemolyticus	1	2	0	8	1	0	5	1	18	0	0
8	Staphylococcus_haemolyticus_JCSC1435	0	1	0	0	0	0	0	0	1	0	0
8	Staphylococcus_haemolyticus_unclassified	1	1	0	8	1	0	5	1	17	0	0
7	Staphylococcus_hominis	0	1	0	1	0	0	0	0	3	0	1
8	Staphylococcus_hominis_unclassified	0	1	0	1	0	0	0	0	3	0	1
7	Staphylococcus_saprophyticus	1	0	1	0	3	0	1	4	63	0	53
8	Staphylococcus_saprophyticus_subsp._saprophyticus_ATCC_15305_=_NCTC_7292	1	0	1	0	1	0	1	3	55	0	48
8	Staphylococcus_saprophyticus_unclassified	0	0	0	0	2	0	0	1	8	0	5
7	Staphylococcus_succinus	0	1	0	1	0	0	2	1	8	0	3
8	Staphylococcus_succinus_unclassified	0	1	0	1	0	0	2	1	8	0	3
7	Staphylococcus_unclassified	0	5	12	34	13	5	17	11	195	2	96
8	Staphylococcus_unclassified	0	5	12	34	13	5	17	11	195	2	96
7	Staphylococcus_xylosus	0	0	1	0	0	0	0	0	1	0	0
8	Staphylococcus_xylosus_unclassified	0	0	1	0	0	0	0	0	1	0	0
5	Unknown_family	4	0	0	1	0	0	0	0	7	0	2
6	Exiguobacterium	4	0	0	1	0	0	0	0	7	0	2
7	Exiguobacterium_unclassified	4	0	0	1	0	0	0	0	7	0	2
8	Exiguobacterium_unclassified	4	0	0	1	0	0	0	0	7	0	2
4	Bacilli_unclassified	0	0	0	2	0	0	0	3	7	0	2
5	Bacilli_unclassified	0	0	0	2	0	0	0	3	7	0	2
6	Bacilli_unclassified	0	0	0	2	0	0	0	3	7	0	2
7	Bacilli_unclassified	0	0	0	2	0	0	0	3	7	0	2
8	Bacilli_unclassified	0	0	0	2	0	0	0	3	7	0	2
4	Lactobacillales	52	2704	83	8813	3944	44	547	357	21450	52	4854
5	Aerococcaceae	5	16	2	16	58	2	244	9	371	6	13
6	Aerococcaceae_unclassified	1	4	1	0	7	1	18	1	35	0	2
7	Aerococcaceae_unclassified	1	4	1	0	7	1	18	1	35	0	2
8	Aerococcaceae_unclassified	1	4	1	0	7	1	18	1	35	0	2
6	Aerococcus	4	0	0	10	0	0	1	0	24	4	5
7	Aerococcus_unclassified	4	0	0	10	0	0	1	0	24	4	5
8	Aerococcus_unclassified	4	0	0	10	0	0	1	0	24	4	5
6	Facklamia	0	1	1	2	4	1	14	5	31	1	2
7	Facklamia_unclassified	0	1	1	2	4	1	14	5	31	1	2
8	Facklamia_unclassified	0	1	1	2	4	1	14	5	31	1	2
6	Suicoccus	0	11	0	4	47	0	211	3	281	1	4
7	Suicoccus_unclassified	0	11	0	4	47	0	211	3	281	1	4
8	Suicoccus_unclassified	0	11	0	4	47	0	211	3	281	1	4
5	Carnobacteriaceae	2	101	3	3	273	5	66	4	465	1	7
6	Carnobacteriaceae_unclassified	1	24	0	1	72	0	4	0	103	1	0
7	Carnobacteriaceae_unclassified	1	24	0	1	72	0	4	0	103	1	0
8	Carnobacteriaceae_unclassified	1	24	0	1	72	0	4	0	103	1	0
6	Carnobacterium	0	0	0	1	0	0	1	0	2	0	0
7	Carnobacterium_unclassified	0	0	0	1	0	0	1	0	2	0	0
8	Carnobacterium_unclassified	0	0	0	1	0	0	1	0	2	0	0
6	Dolosigranulum	0	0	0	0	1	0	0	1	2	0	0
7	Dolosigranulum_unclassified	0	0	0	0	1	0	0	1	2	0	0
8	Dolosigranulum_unclassified	0	0	0	0	1	0	0	1	2	0	0
6	Jeotgalibaca	0	0	0	0	0	0	0	0	1	0	1
7	Jeotgalibaca_unclassified	0	0	0	0	0	0	0	0	1	0	1
8	Jeotgalibaca_unclassified	0	0	0	0	0	0	0	0	1	0	1
6	Marinilactibacillus	1	77	3	1	200	5	61	3	356	0	5
7	Marinilactibacillus_unclassified	1	77	3	1	200	5	61	3	356	0	5
8	Marinilactibacillus_unclassified	1	77	3	1	200	5	61	3	356	0	5
6	Trichococcus	0	0	0	0	0	0	0	0	1	0	1
7	Trichococcus_ilyis	0	0	0	0	0	0	0	0	1	0	1
8	Trichococcus_ilyis_unclassified	0	0	0	0	0	0	0	0	1	0	1
5	Enterococcaceae	2	17	4	14	38	5	33	10	176	3	50
6	Enterococcaceae_unclassified	0	4	0	1	6	1	4	0	18	0	2
7	Enterococcaceae_unclassified	0	4	0	1	6	1	4	0	18	0	2
8	Enterococcaceae_unclassified	0	4	0	1	6	1	4	0	18	0	2
6	Enterococcus	1	11	4	13	26	3	10	10	129	3	48
7	Enterococcus_durans	0	0	0	0	0	1	0	1	3	0	1
8	Enterococcus_durans_unclassified	0	0	0	0	0	1	0	1	3	0	1
7	Enterococcus_faecalis	0	1	1	0	0	0	0	1	7	0	4
8	Enterococcus_faecalis_str._Symbioflor_1	0	0	0	0	0	0	0	0	1	0	1
8	Enterococcus_faecalis_unclassified	0	1	1	0	0	0	0	1	6	0	3
7	Enterococcus_faecium	1	0	0	0	0	0	0	1	5	1	2
8	Enterococcus_faecium_ATCC_8459_=_NRRL_B-2354	0	0	0	0	0	0	0	1	2	0	1
8	Enterococcus_faecium_unclassified	1	0	0	0	0	0	0	0	3	1	1
7	Enterococcus_malodoratus	0	0	0	0	2	0	0	0	2	0	0
8	Enterococcus_malodoratus_ATCC_43197	0	0	0	0	1	0	0	0	1	0	0
8	Enterococcus_malodoratus_unclassified	0	0	0	0	1	0	0	0	1	0	0
7	Enterococcus_mundtii	0	0	0	2	1	0	0	0	5	2	0
8	Enterococcus_mundtii_QU_25	0	0	0	0	0	0	0	0	2	2	0
8	Enterococcus_mundtii_unclassified	0	0	0	2	1	0	0	0	3	0	0
7	Enterococcus_sulfureus	0	0	0	0	0	0	0	2	5	0	3
8	Enterococcus_sulfureus_ATCC_49903	0	0	0	0	0	0	0	1	3	0	2
8	Enterococcus_sulfureus_unclassified	0	0	0	0	0	0	0	1	2	0	1
7	Enterococcus_unclassified	0	10	3	11	23	2	10	5	102	0	38
8	Enterococcus_unclassified	0	10	3	11	23	2	10	5	102	0	38
6	Vagococcus	1	2	0	0	6	1	19	0	29	0	0
7	Vagococcus_teuberi	0	0	0	0	1	0	0	0	1	0	0
8	Vagococcus_teuberi_unclassified	0	0	0	0	1	0	0	0	1	0	0
7	Vagococcus_unclassified	1	2	0	0	5	1	19	0	28	0	0
8	Vagococcus_unclassified	1	2	0	0	5	1	19	0	28	0	0
5	Lactobacillaceae	0	7	2	32	3	0	2	1	63	10	6
6	Lactobacillaceae_unclassified	0	0	1	0	0	0	0	0	1	0	0
7	Lactobacillaceae_unclassified	0	0	1	0	0	0	0	0	1	0	0
8	Lactobacillaceae_unclassified	0	0	1	0	0	0	0	0	1	0	0
6	Lactobacillus	0	7	1	32	3	0	2	1	62	10	6
7	Lactobacillus_amylovorus	0	0	0	0	0	0	0	0	1	1	0
8	Lactobacillus_amylovorus_unclassified	0	0	0	0	0	0	0	0	1	1	0
7	Lactobacillus_delbrueckii	0	1	0	3	0	0	1	0	5	0	0
8	Lactobacillus_delbrueckii_unclassified	0	1	0	3	0	0	1	0	5	0	0
7	Lactobacillus_fermentum	0	0	0	0	0	0	0	0	1	1	0
8	Lactobacillus_fermentum_unclassified	0	0	0	0	0	0	0	0	1	1	0
7	Lactobacillus_hilgardii	0	0	0	2	0	0	1	0	3	0	0
8	Lactobacillus_hilgardii_unclassified	0	0	0	2	0	0	1	0	3	0	0
7	Lactobacillus_unclassified	0	6	1	27	3	0	0	1	52	8	6
8	Lactobacillus_unclassified	0	6	1	27	3	0	0	1	52	8	6
5	Lactobacillales_unclassified	0	2	1	0	3	0	0	0	8	0	2
6	Lactobacillales_unclassified	0	2	1	0	3	0	0	0	8	0	2
7	Lactobacillales_unclassified	0	2	1	0	3	0	0	0	8	0	2
8	Lactobacillales_unclassified	0	2	1	0	3	0	0	0	8	0	2
5	Leuconostocaceae	0	0	0	0	0	0	0	0	1	0	1
6	Leuconostoc	0	0	0	0	0	0	0	0	1	0	1
7	Leuconostoc_unclassified	0	0	0	0	0	0	0	0	1	0	1
8	Leuconostoc_unclassified	0	0	0	0	0	0	0	0	1	0	1
5	Streptococcaceae	43	2561	71	8748	3569	32	202	333	20366	32	4775
6	Lactococcus	34	1991	55	7444	2842	16	160	250	17491	24	4675
7	Lactococcus_garvieae	1	0	0	0	0	0	0	0	11	0	10
8	Lactococcus_garvieae_unclassified	1	0	0	0	0	0	0	0	11	0	10
7	Lactococcus_lactis	20	1878	42	6920	2662	10	100	188	15638	15	3803
8	Lactococcus_lactis_subsp._cremoris_A76	0	0	0	2	1	0	0	0	14	0	11
8	Lactococcus_lactis_subsp._cremoris_KW2	0	0	0	16	1	0	0	0	20	0	3
8	Lactococcus_lactis_subsp._cremoris_SK11	0	2	0	106	1	0	3	0	123	0	11
8	Lactococcus_lactis_subsp._cremoris_UC509.9	0	0	0	0	1	0	0	0	1	0	0
8	Lactococcus_lactis_subsp._lactis_CV56	2	1	0	1954	6	0	10	1	2136	0	162
8	Lactococcus_lactis_subsp._lactis_IO-1	10	0	0	633	34	0	7	13	2389	1	1691
8	Lactococcus_lactis_subsp._lactis_Il1403	0	1154	2	199	1626	4	6	25	3064	0	48
8	Lactococcus_lactis_unclassified	8	721	40	4010	992	6	74	149	7891	14	1877
7	Lactococcus_raffinolactis	0	0	1	0	0	0	0	0	1	0	0
8	Lactococcus_raffinolactis_unclassified	0	0	1	0	0	0	0	0	1	0	0
7	Lactococcus_unclassified	13	113	12	524	180	6	60	62	1841	9	862
8	Lactococcus_unclassified	13	113	12	524	180	6	60	62	1841	9	862
6	Streptococcaceae_unclassified	5	8	2	9	4	4	15	7	145	0	91
7	Streptococcaceae_unclassified	5	8	2	9	4	4	15	7	145	0	91
8	Streptococcaceae_unclassified	5	8	2	9	4	4	15	7	145	0	91
6	Streptococcus	4	562	14	1295	723	12	27	76	2730	8	9
7	Streptococcus_pluranimalium	0	0	0	0	0	0	0	0	1	0	1
8	Streptococcus_pluranimalium_unclassified	0	0	0	0	0	0	0	0	1	0	1
7	Streptococcus_thermophilus	3	483	13	1122	631	11	24	53	2350	4	6
8	Streptococcus_thermophilus_ASCC_1275	1	241	5	492	319	7	10	26	1107	3	3
8	Streptococcus_thermophilus_MN-ZLW-002	1	76	2	216	102	2	0	8	409	0	2
8	Streptococcus_thermophilus_unclassified	1	166	6	414	210	2	14	19	834	1	1
7	Streptococcus_uberis	1	0	0	0	0	0	0	2	3	0	0
8	Streptococcus_uberis_0140J	1	0	0	0	0	0	0	2	3	0	0
7	Streptococcus_unclassified	0	79	1	173	92	1	3	21	376	4	2
8	Streptococcus_unclassified	0	79	1	173	92	1	3	21	376	4	2
3	Clostridia	26	55	22	393	87	22	141	47	1332	6	533
4	Clostridia_unclassified	0	0	0	2	0	0	1	3	7	0	1
5	Clostridia_unclassified	0	0	0	2	0	0	1	3	7	0	1
6	Clostridia_unclassified	0	0	0	2	0	0	1	3	7	0	1
7	Clostridia_unclassified	0	0	0	2	0	0	1	3	7	0	1
8	Clostridia_unclassified	0	0	0	2	0	0	1	3	7	0	1
4	Clostridiales	26	55	22	391	87	22	140	41	1322	6	532
5	Christensenellaceae	0	1	0	0	0	0	0	0	4	0	3
6	Christensenella	0	1	0	0	0	0	0	0	3	0	2
7	Christensenella_unclassified	0	1	0	0	0	0	0	0	3	0	2
8	Christensenella_unclassified	0	1	0	0	0	0	0	0	3	0	2
6	Christensenellaceae_unclassified	0	0	0	0	0	0	0	0	1	0	1
7	Christensenellaceae_unclassified	0	0	0	0	0	0	0	0	1	0	1
8	Christensenellaceae_unclassified	0	0	0	0	0	0	0	0	1	0	1
5	Clostridiaceae	2	14	3	12	59	1	13	2	123	1	16
6	Clostridiaceae_unclassified	0	8	0	2	18	1	3	0	37	1	4
7	Clostridiaceae_unclassified	0	8	0	2	18	1	3	0	37	1	4
8	Clostridiaceae_unclassified	0	8	0	2	18	1	3	0	37	1	4
6	Clostridium	2	6	3	10	41	0	10	2	86	0	12
7	Clostridium_botulinum	0	0	0	1	0	0	0	0	1	0	0
8	Clostridium_botulinum_202F	0	0	0	1	0	0	0	0	1	0	0
7	Clostridium_disporicum	1	1	0	4	1	0	4	0	15	0	4
8	Clostridium_disporicum_unclassified	1	1	0	4	1	0	4	0	15	0	4
7	Clostridium_unclassified	1	5	3	5	40	0	6	2	70	0	8
8	Clostridium_unclassified	1	5	3	5	40	0	6	2	70	0	8
5	Clostridiales_Family_XIII._Incertae_Sedis	0	0	0	2	0	0	0	1	7	0	4
6	Clostridiales_Family_XIII._Incertae_Sedis_unclassified	0	0	0	2	0	0	0	1	4	0	1
7	Clostridiales_Family_XIII._Incertae_Sedis_unclassified	0	0	0	2	0	0	0	1	4	0	1
8	Clostridiales_Family_XIII._Incertae_Sedis_unclassified	0	0	0	2	0	0	0	1	4	0	1
6	Mogibacterium	0	0	0	0	0	0	0	0	3	0	3
7	Mogibacterium_unclassified	0	0	0	0	0	0	0	0	3	0	3
8	Mogibacterium_unclassified	0	0	0	0	0	0	0	0	3	0	3
5	Clostridiales_unclassified	2	2	1	0	2	1	2	0	17	0	7
6	Clostridiales_unclassified	2	2	1	0	2	1	2	0	17	0	7
7	Clostridiales_unclassified	2	2	1	0	2	1	2	0	17	0	7
8	Clostridiales_unclassified	2	2	1	0	2	1	2	0	17	0	7
5	Hungateiclostridiaceae	0	0	0	0	0	0	0	0	1	0	1
6	Mageeibacillus	0	0	0	0	0	0	0	0	1	0	1
7	Mageeibacillus_unclassified	0	0	0	0	0	0	0	0	1	0	1
8	Mageeibacillus_unclassified	0	0	0	0	0	0	0	0	1	0	1
5	Lachnospiraceae	1	0	0	0	0	0	0	2	5	0	2
6	Blautia	0	0	0	0	0	0	0	0	1	0	1
7	Blautia_unclassified	0	0	0	0	0	0	0	0	1	0	1
8	Blautia_unclassified	0	0	0	0	0	0	0	0	1	0	1
6	Butyrivibrio	0	0	0	0	0	0	0	1	1	0	0
7	Butyrivibrio_unclassified	0	0	0	0	0	0	0	1	1	0	0
8	Butyrivibrio_unclassified	0	0	0	0	0	0	0	1	1	0	0
6	Lachnospiraceae_unclassified	1	0	0	0	0	0	0	1	3	0	1
7	Lachnospiraceae_unclassified	1	0	0	0	0	0	0	1	3	0	1
8	Lachnospiraceae_unclassified	1	0	0	0	0	0	0	1	3	0	1
5	Oscillospiraceae	0	1	0	0	0	0	0	0	2	0	1
6	Oscillibacter	0	0	0	0	0	0	0	0	1	0	1
7	Oscillibacter_unclassified	0	0	0	0	0	0	0	0	1	0	1
8	Oscillibacter_unclassified	0	0	0	0	0	0	0	0	1	0	1
6	Oscillospiraceae_unclassified	0	1	0	0	0	0	0	0	1	0	0
7	Oscillospiraceae_unclassified	0	1	0	0	0	0	0	0	1	0	0
8	Oscillospiraceae_unclassified	0	1	0	0	0	0	0	0	1	0	0
5	Peptostreptococcaceae	20	37	18	376	25	20	125	35	1158	5	497
6	Intestinibacter	1	4	1	38	2	1	17	3	116	0	49
7	Intestinibacter_bartlettii	0	0	0	0	0	0	0	1	1	0	0
8	Intestinibacter_bartlettii_unclassified	0	0	0	0	0	0	0	1	1	0	0
7	Intestinibacter_unclassified	1	4	1	38	2	1	17	2	115	0	49
8	Intestinibacter_unclassified	1	4	1	38	2	1	17	2	115	0	49
6	Paeniclostridium	17	24	9	267	17	7	88	21	783	4	329
7	Paeniclostridium_sordellii	2	12	0	26	2	4	12	6	144	1	79
8	Paeniclostridium_sordellii_unclassified	2	12	0	26	2	4	12	6	144	1	79
7	Paeniclostridium_unclassified	15	12	9	241	15	3	76	15	639	3	250
8	Paeniclostridium_unclassified	15	12	9	241	15	3	76	15	639	3	250
6	Paraclostridium	1	2	2	47	1	0	13	4	110	0	40
7	Paraclostridium_bifermentans	0	0	0	0	0	0	0	1	1	0	0
8	Paraclostridium_bifermentans_unclassified	0	0	0	0	0	0	0	1	1	0	0
7	Paraclostridium_unclassified	1	2	2	47	1	0	13	3	109	0	40
8	Paraclostridium_unclassified	1	2	2	47	1	0	13	3	109	0	40
6	Peptostreptococcaceae_unclassified	1	2	4	18	4	4	5	3	99	1	57
7	Peptostreptococcaceae_unclassified	1	2	4	18	4	4	5	3	99	1	57
8	Peptostreptococcaceae_unclassified	1	2	4	18	4	4	5	3	99	1	57
6	Romboutsia	0	5	2	6	1	8	2	4	50	0	22
7	Romboutsia_timonensis	0	2	0	3	1	5	2	3	34	0	18
8	Romboutsia_timonensis_unclassified	0	2	0	3	1	5	2	3	34	0	18
7	Romboutsia_unclassified	0	3	2	3	0	3	0	1	16	0	4
8	Romboutsia_unclassified	0	3	2	3	0	3	0	1	16	0	4
5	Ruminococcaceae	1	0	0	0	0	0	0	0	2	0	1
6	Papillibacter	1	0	0	0	0	0	0	0	1	0	0
7	Papillibacter_unclassified	1	0	0	0	0	0	0	0	1	0	0
8	Papillibacter_unclassified	1	0	0	0	0	0	0	0	1	0	0
6	Ruminococcaceae_unclassified	0	0	0	0	0	0	0	0	1	0	1
7	Ruminococcaceae_unclassified	0	0	0	0	0	0	0	0	1	0	1
8	Ruminococcaceae_unclassified	0	0	0	0	0	0	0	0	1	0	1
5	Unknown_family	0	0	0	1	1	0	0	1	3	0	0
6	Flintibacter	0	0	0	1	0	0	0	0	1	0	0
7	Flintibacter_unclassified	0	0	0	1	0	0	0	0	1	0	0
8	Flintibacter_unclassified	0	0	0	1	0	0	0	0	1	0	0
6	Neofamilia	0	0	0	0	1	0	0	0	1	0	0
7	Neofamilia_unclassified	0	0	0	0	1	0	0	0	1	0	0
8	Neofamilia_unclassified	0	0	0	0	1	0	0	0	1	0	0
6	Unknown_family_unclassified	0	0	0	0	0	0	0	1	1	0	0
7	Unknown_family_unclassified	0	0	0	0	0	0	0	1	1	0	0
8	Unknown_family_unclassified	0	0	0	0	0	0	0	1	1	0	0
4	Thermoanaerobacterales	0	0	0	0	0	0	0	3	3	0	0
5	Thermoanaerobacterales_Family_III._Incertae_Sedis	0	0	0	0	0	0	0	2	2	0	0
6	Thermoanaerobacterales_Family_III._Incertae_Sedis_unclassified	0	0	0	0	0	0	0	2	2	0	0
7	Thermoanaerobacterales_Family_III._Incertae_Sedis_unclassified	0	0	0	0	0	0	0	2	2	0	0
8	Thermoanaerobacterales_Family_III._Incertae_Sedis_unclassified	0	0	0	0	0	0	0	2	2	0	0
5	Thermodesulfobiaceae	0	0	0	0	0	0	0	1	1	0	0
6	Thermodesulfobiaceae_unclassified	0	0	0	0	0	0	0	1	1	0	0
7	Thermodesulfobiaceae_unclassified	0	0	0	0	0	0	0	1	1	0	0
8	Thermodesulfobiaceae_unclassified	0	0	0	0	0	0	0	1	1	0	0
3	Erysipelotrichia	3	6	8	103	6	0	35	2	216	0	53
4	Erysipelotrichales	3	6	8	102	6	0	32	2	212	0	53
5	Erysipelotrichaceae	3	6	8	102	6	0	32	2	212	0	53
6	Erysipelothrix	0	0	0	0	0	0	0	0	1	0	1
7	Erysipelothrix_unclassified	0	0	0	0	0	0	0	0	1	0	1
8	Erysipelothrix_unclassified	0	0	0	0	0	0	0	0	1	0	1
6	Erysipelotrichaceae_unclassified	1	1	0	3	0	0	1	0	8	0	2
7	Erysipelotrichaceae_unclassified	1	1	0	3	0	0	1	0	8	0	2
8	Erysipelotrichaceae_unclassified	1	1	0	3	0	0	1	0	8	0	2
6	Intestinibaculum	0	0	0	0	1	0	0	0	1	0	0
7	Intestinibaculum_unclassified	0	0	0	0	1	0	0	0	1	0	0
8	Intestinibaculum_unclassified	0	0	0	0	1	0	0	0	1	0	0
6	Turicibacter	2	5	8	99	5	0	31	2	202	0	50
7	Turicibacter_sp._H121	2	2	3	60	3	0	21	1	110	0	18
8	Turicibacter_sp._H121_unclassified	2	2	3	60	3	0	21	1	110	0	18
7	Turicibacter_unclassified	0	3	5	39	2	0	10	1	92	0	32
8	Turicibacter_unclassified	0	3	5	39	2	0	10	1	92	0	32
4	Erysipelotrichia_unclassified	0	0	0	1	0	0	3	0	4	0	0
5	Erysipelotrichia_unclassified	0	0	0	1	0	0	3	0	4	0	0
6	Erysipelotrichia_unclassified	0	0	0	1	0	0	3	0	4	0	0
7	Erysipelotrichia_unclassified	0	0	0	1	0	0	3	0	4	0	0
8	Erysipelotrichia_unclassified	0	0	0	1	0	0	3	0	4	0	0
3	Negativicutes	0	0	1	0	2	1	0	0	14	0	10
4	Acidaminococcales	0	0	0	0	2	1	0	0	13	0	10
5	Acidaminococcaceae	0	0	0	0	2	1	0	0	13	0	10
6	Acidaminococcaceae_unclassified	0	0	0	0	0	1	0	0	5	0	4
7	Acidaminococcaceae_unclassified	0	0	0	0	0	1	0	0	5	0	4
8	Acidaminococcaceae_unclassified	0	0	0	0	0	1	0	0	5	0	4
6	Phascolarctobacterium	0	0	0	0	2	0	0	0	8	0	6
7	Phascolarctobacterium_unclassified	0	0	0	0	2	0	0	0	8	0	6
8	Phascolarctobacterium_unclassified	0	0	0	0	2	0	0	0	8	0	6
4	Selenomonadales	0	0	1	0	0	0	0	0	1	0	0
5	Selenomonadaceae	0	0	1	0	0	0	0	0	1	0	0
6	Selenomonadaceae_unclassified	0	0	1	0	0	0	0	0	1	0	0
7	Selenomonadaceae_unclassified	0	0	1	0	0	0	0	0	1	0	0
8	Selenomonadaceae_unclassified	0	0	1	0	0	0	0	0	1	0	0
3	Tissierellia	3	104	1	1	352	3	18	7	492	2	1
4	Tissierellales	3	104	1	0	352	2	18	6	489	2	1
5	Gottschalkiaceae	0	2	0	0	12	0	16	0	30	0	0
6	Gottschalkia	0	0	0	0	1	0	2	0	3	0	0
7	Gottschalkia_unclassified	0	0	0	0	1	0	2	0	3	0	0
8	Gottschalkia_unclassified	0	0	0	0	1	0	2	0	3	0	0
6	Gottschalkiaceae_unclassified	0	2	0	0	11	0	14	0	27	0	0
7	Gottschalkiaceae_unclassified	0	2	0	0	11	0	14	0	27	0	0
8	Gottschalkiaceae_unclassified	0	2	0	0	11	0	14	0	27	0	0
5	Peptoniphilaceae	3	102	1	0	340	2	1	6	458	2	1
6	Helcococcus	0	0	0	0	0	0	0	0	1	0	1
7	Helcococcus_kunzii	0	0	0	0	0	0	0	0	1	0	1
8	Helcococcus_kunzii_unclassified	0	0	0	0	0	0	0	0	1	0	1
6	Lagierella	0	0	0	0	1	0	0	0	1	0	0
7	Lagierella_unclassified	0	0	0	0	1	0	0	0	1	0	0
8	Lagierella_unclassified	0	0	0	0	1	0	0	0	1	0	0
6	Peptoniphilaceae_unclassified	0	12	0	0	45	1	1	0	59	0	0
7	Peptoniphilaceae_unclassified	0	12	0	0	45	1	1	0	59	0	0
8	Peptoniphilaceae_unclassified	0	12	0	0	45	1	1	0	59	0	0
6	Peptoniphilus	3	90	1	0	292	1	0	6	394	1	0
7	Peptoniphilus_unclassified	3	90	1	0	292	1	0	6	394	1	0
8	Peptoniphilus_unclassified	3	90	1	0	292	1	0	6	394	1	0
6	Urinicoccus	0	0	0	0	2	0	0	0	3	1	0
7	Urinicoccus_unclassified	0	0	0	0	2	0	0	0	3	1	0
8	Urinicoccus_unclassified	0	0	0	0	2	0	0	0	3	1	0
5	Tissierellaceae	0	0	0	0	0	0	1	0	1	0	0
6	Gudongella	0	0	0	0	0	0	1	0	1	0	0
7	Gudongella_unclassified	0	0	0	0	0	0	1	0	1	0	0
8	Gudongella_unclassified	0	0	0	0	0	0	1	0	1	0	0
4	Tissierellia_unclassified	0	0	0	1	0	1	0	1	3	0	0
5	Tissierellia_unclassified	0	0	0	1	0	1	0	1	3	0	0
6	Tissierellia_unclassified	0	0	0	1	0	1	0	1	3	0	0
7	Tissierellia_unclassified	0	0	0	1	0	1	0	1	3	0	0
8	Tissierellia_unclassified	0	0	0	1	0	1	0	1	3	0	0
2	Fusobacteria	0	0	2	3	0	0	7	22	34	0	0
3	Fusobacteriia	0	0	2	3	0	0	7	22	34	0	0
4	Fusobacteriales	0	0	2	2	0	0	7	21	32	0	0
5	Fusobacteriaceae	0	0	2	2	0	0	7	21	32	0	0
6	Fusobacteriaceae_unclassified	0	0	1	0	0	0	2	9	12	0	0
7	Fusobacteriaceae_unclassified	0	0	1	0	0	0	2	9	12	0	0
8	Fusobacteriaceae_unclassified	0	0	1	0	0	0	2	9	12	0	0
6	Fusobacterium	0	0	1	2	0	0	5	12	20	0	0
7	Fusobacterium_unclassified	0	0	1	2	0	0	5	12	20	0	0
8	Fusobacterium_unclassified	0	0	1	2	0	0	5	12	20	0	0
4	Fusobacteriia_unclassified	0	0	0	1	0	0	0	1	2	0	0
5	Fusobacteriia_unclassified	0	0	0	1	0	0	0	1	2	0	0
6	Fusobacteriia_unclassified	0	0	0	1	0	0	0	1	2	0	0
7	Fusobacteriia_unclassified	0	0	0	1	0	0	0	1	2	0	0
8	Fusobacteriia_unclassified	0	0	0	1	0	0	0	1	2	0	0
2	Gemmatimonadetes	10	18	5	8	30	33	65	157	327	0	1
3	Gemmatimonadetes	10	18	5	8	30	33	65	157	327	0	1
4	Gemmatimonadales	10	17	5	8	29	32	65	153	320	0	1
5	Gemmatimonadaceae	10	17	5	8	29	32	65	153	320	0	1
6	Gemmatimonadaceae_unclassified	2	1	4	2	9	7	14	44	83	0	0
7	Gemmatimonadaceae_unclassified	2	1	4	2	9	7	14	44	83	0	0
8	Gemmatimonadaceae_unclassified	2	1	4	2	9	7	14	44	83	0	0
6	Gemmatimonas	7	16	0	5	15	19	45	84	191	0	0
7	Gemmatimonas_aurantiaca	1	4	0	0	1	0	7	10	23	0	0
8	Gemmatimonas_aurantiaca_T-27	0	0	0	0	0	0	1	5	6	0	0
8	Gemmatimonas_aurantiaca_unclassified	1	4	0	0	1	0	6	5	17	0	0
7	Gemmatimonas_phototrophica	1	1	0	1	0	0	0	0	3	0	0
8	Gemmatimonas_phototrophica_unclassified	1	1	0	1	0	0	0	0	3	0	0
7	Gemmatimonas_unclassified	5	11	0	4	14	19	38	74	165	0	0
8	Gemmatimonas_unclassified	5	11	0	4	14	19	38	74	165	0	0
6	Gemmatirosa	1	0	1	1	5	6	6	25	46	0	1
7	Gemmatirosa_unclassified	1	0	1	1	5	6	6	25	46	0	1
8	Gemmatirosa_unclassified	1	0	1	1	5	6	6	25	46	0	1
4	Gemmatimonadetes_unclassified	0	1	0	0	1	1	0	4	7	0	0
5	Gemmatimonadetes_unclassified	0	1	0	0	1	1	0	4	7	0	0
6	Gemmatimonadetes_unclassified	0	1	0	0	1	1	0	4	7	0	0
7	Gemmatimonadetes_unclassified	0	1	0	0	1	1	0	4	7	0	0
8	Gemmatimonadetes_unclassified	0	1	0	0	1	1	0	4	7	0	0
2	Ignavibacteriae	0	0	1	1	0	2	21	28	53	0	0
3	Ignavibacteria	0	0	1	1	0	2	21	28	53	0	0
4	Ignavibacteria_unclassified	0	0	1	0	0	0	2	0	3	0	0
5	Ignavibacteria_unclassified	0	0	1	0	0	0	2	0	3	0	0
6	Ignavibacteria_unclassified	0	0	1	0	0	0	2	0	3	0	0
7	Ignavibacteria_unclassified	0	0	1	0	0	0	2	0	3	0	0
8	Ignavibacteria_unclassified	0	0	1	0	0	0	2	0	3	0	0
4	Ignavibacteriales	0	0	0	1	0	2	19	28	50	0	0
5	Ignavibacteriaceae	0	0	0	0	0	0	1	1	2	0	0
6	Ignavibacteriaceae_unclassified	0	0	0	0	0	0	1	1	2	0	0
7	Ignavibacteriaceae_unclassified	0	0	0	0	0	0	1	1	2	0	0
8	Ignavibacteriaceae_unclassified	0	0	0	0	0	0	1	1	2	0	0
5	Melioribacteraceae	0	0	0	1	0	2	18	27	48	0	0
6	Melioribacteraceae_unclassified	0	0	0	1	0	2	18	27	48	0	0
7	Melioribacteraceae_unclassified	0	0	0	1	0	2	18	27	48	0	0
8	Melioribacteraceae_unclassified	0	0	0	1	0	2	18	27	48	0	0
2	Kiritimatiellaeota	0	0	0	0	0	1	0	0	1	0	0
3	Kiritimatiellae	0	0	0	0	0	1	0	0	1	0	0
4	Kiritimatiellae_unclassified	0	0	0	0	0	1	0	0	1	0	0
5	Kiritimatiellae_unclassified	0	0	0	0	0	1	0	0	1	0	0
6	Kiritimatiellae_unclassified	0	0	0	0	0	1	0	0	1	0	0
7	Kiritimatiellae_unclassified	0	0	0	0	0	1	0	0	1	0	0
8	Kiritimatiellae_unclassified	0	0	0	0	0	1	0	0	1	0	0
2	Nitrospirae	2	4	65	103	368	641	1288	1648	4121	1	1
3	Nitrospira	2	4	65	103	368	641	1288	1648	4121	1	1
4	Nitrospira_unclassified	0	0	0	0	4	2	2	7	15	0	0
5	Nitrospira_unclassified	0	0	0	0	4	2	2	7	15	0	0
6	Nitrospira_unclassified	0	0	0	0	4	2	2	7	15	0	0
7	Nitrospira_unclassified	0	0	0	0	4	2	2	7	15	0	0
8	Nitrospira_unclassified	0	0	0	0	4	2	2	7	15	0	0
4	Nitrospirales	2	4	65	103	364	639	1286	1641	4106	1	1
5	Nitrospiraceae	2	4	65	103	364	639	1286	1641	4106	1	1
6	Nitrospira	1	3	58	98	325	601	1241	1524	3853	1	1
7	Candidatus_Nitrospira_inopinata	0	0	0	0	2	3	2	3	10	0	0
8	Candidatus_Nitrospira_inopinata_unclassified	0	0	0	0	2	3	2	3	10	0	0
7	Nitrospira_defluvii	0	1	13	18	57	80	377	579	1125	0	0
8	Nitrospira_defluvii_unclassified	0	1	13	18	57	80	377	579	1125	0	0
7	Nitrospira_japonica	0	0	0	1	2	0	0	0	3	0	0
8	Nitrospira_japonica_unclassified	0	0	0	1	2	0	0	0	3	0	0
7	Nitrospira_moscoviensis	0	0	2	1	5	3	8	7	26	0	0
8	Nitrospira_moscoviensis_unclassified	0	0	2	1	5	3	8	7	26	0	0
7	Nitrospira_unclassified	1	2	43	78	259	515	854	935	2689	1	1
8	Nitrospira_unclassified	1	2	43	78	259	515	854	935	2689	1	1
6	Nitrospiraceae_unclassified	1	1	7	5	39	38	45	117	253	0	0
7	Nitrospiraceae_unclassified	1	1	7	5	39	38	45	117	253	0	0
8	Nitrospiraceae_unclassified	1	1	7	5	39	38	45	117	253	0	0
2	Proteobacteria	5832	5209	3170	3383	2644	2452	2334	4359	68253	25868	13002
3	Alphaproteobacteria	549	1071	1157	1324	973	937	699	1360	8110	4	36
4	Alphaproteobacteria_unclassified	8	29	29	52	40	38	37	63	297	1	0
5	Alphaproteobacteria_unclassified	8	29	29	52	40	38	37	63	297	1	0
6	Alphaproteobacteria_unclassified	8	29	29	52	40	38	37	63	297	1	0
7	Alphaproteobacteria_unclassified	8	29	29	52	40	38	37	63	297	1	0
8	Alphaproteobacteria_unclassified	8	29	29	52	40	38	37	63	297	1	0
4	Caulobacterales	27	96	55	48	21	34	16	74	378	0	7
5	Caulobacteraceae	27	96	55	48	21	34	16	74	378	0	7
6	Brevundimonas	13	76	46	38	2	4	0	0	182	0	3
7	Brevundimonas_aveniformis	0	1	0	1	0	2	0	0	4	0	0
8	Brevundimonas_aveniformis_DSM_17977	0	0	0	0	0	2	0	0	2	0	0
8	Brevundimonas_aveniformis_unclassified	0	1	0	1	0	0	0	0	2	0	0
7	Brevundimonas_diminuta	1	15	3	4	0	0	0	0	23	0	0
8	Brevundimonas_diminuta_unclassified	1	15	3	4	0	0	0	0	23	0	0
7	Brevundimonas_sp._GW460-12-10-14-LB2	0	0	0	0	0	0	0	0	1	0	1
8	Brevundimonas_sp._GW460-12-10-14-LB2_unclassified	0	0	0	0	0	0	0	0	1	0	1
7	Brevundimonas_unclassified	12	60	43	33	2	2	0	0	154	0	2
8	Brevundimonas_unclassified	12	60	43	33	2	2	0	0	154	0	2
6	Caulobacter	4	3	0	0	1	1	0	2	13	0	2
7	Caulobacter_henricii	0	0	0	0	0	0	0	2	2	0	0
8	Caulobacter_henricii_unclassified	0	0	0	0	0	0	0	2	2	0	0
7	Caulobacter_unclassified	4	3	0	0	1	1	0	0	11	0	2
8	Caulobacter_unclassified	4	3	0	0	1	1	0	0	11	0	2
6	Caulobacteraceae_unclassified	6	9	6	8	9	12	1	29	82	0	2
7	Caulobacteraceae_unclassified	6	9	6	8	9	12	1	29	82	0	2
8	Caulobacteraceae_unclassified	6	9	6	8	9	12	1	29	82	0	2
6	Phenylobacterium	4	8	3	1	9	9	11	11	56	0	0
7	Phenylobacterium_immobile	0	1	0	0	0	0	1	0	2	0	0
8	Phenylobacterium_immobile_[ATCC_35973]	0	1	0	0	0	0	0	0	1	0	0
8	Phenylobacterium_immobile_unclassified	0	0	0	0	0	0	1	0	1	0	0
7	Phenylobacterium_sp._HYN0004	0	0	1	0	0	0	1	1	3	0	0
8	Phenylobacterium_sp._HYN0004_unclassified	0	0	1	0	0	0	1	1	3	0	0
7	Phenylobacterium_unclassified	4	7	2	1	8	9	9	10	50	0	0
8	Phenylobacterium_unclassified	4	7	2	1	8	9	9	10	50	0	0
7	Phenylobacterium_zucineum	0	0	0	0	1	0	0	0	1	0	0
8	Phenylobacterium_zucineum_unclassified	0	0	0	0	1	0	0	0	1	0	0
6	Unknown_genus	0	0	0	1	0	8	4	32	45	0	0
7	Caulobacteraceae_bacterium_0127_4	0	0	0	1	0	0	0	1	2	0	0
8	Caulobacteraceae_bacterium_0127_4_unclassified	0	0	0	1	0	0	0	1	2	0	0
7	Caulobacteraceae_bacterium_OTSz_A_272	0	0	0	0	0	1	2	2	5	0	0
8	Caulobacteraceae_bacterium_OTSz_A_272_unclassified	0	0	0	0	0	1	2	2	5	0	0
7	Unknown_genus_unclassified	0	0	0	0	0	7	2	29	38	0	0
8	Unknown_genus_unclassified	0	0	0	0	0	7	2	29	38	0	0
4	Holosporales	0	0	4	7	20	29	11	45	116	0	0
5	Caedimonadaceae	0	0	2	2	12	13	1	2	32	0	0
6	Caedimonadaceae_unclassified	0	0	1	1	8	12	0	0	22	0	0
7	Caedimonadaceae_unclassified	0	0	1	1	8	12	0	0	22	0	0
8	Caedimonadaceae_unclassified	0	0	1	1	8	12	0	0	22	0	0
6	Caedimonas	0	0	0	1	4	1	1	0	7	0	0
7	Caedimonas_unclassified	0	0	0	1	4	1	0	0	6	0	0
8	Caedimonas_unclassified	0	0	0	1	4	1	0	0	6	0	0
7	Caedimonas_varicaedens	0	0	0	0	0	0	1	0	1	0	0
8	Caedimonas_varicaedens_unclassified	0	0	0	0	0	0	1	0	1	0	0
6	Candidatus_Nucleicultrix	0	0	1	0	0	0	0	2	3	0	0
7	Candidatus_Nucleicultrix_unclassified	0	0	1	0	0	0	0	2	3	0	0
8	Candidatus_Nucleicultrix_unclassified	0	0	1	0	0	0	0	2	3	0	0
5	Candidatus_Paracaedibacteraceae	0	0	2	5	8	15	8	3	41	0	0
6	Candidatus_Paracaedibacter	0	0	1	4	4	10	6	1	26	0	0
7	Candidatus_Paracaedibacter_unclassified	0	0	1	4	4	10	6	1	26	0	0
8	Candidatus_Paracaedibacter_unclassified	0	0	1	4	4	10	6	1	26	0	0
6	Candidatus_Paracaedibacteraceae_unclassified	0	0	1	1	4	5	2	2	15	0	0
7	Candidatus_Paracaedibacteraceae_unclassified	0	0	1	1	4	5	2	2	15	0	0
8	Candidatus_Paracaedibacteraceae_unclassified	0	0	1	1	4	5	2	2	15	0	0
5	Holosporaceae	0	0	0	0	0	1	2	40	43	0	0
6	Holospora	0	0	0	0	0	0	1	36	37	0	0
7	Holospora_unclassified	0	0	0	0	0	0	1	36	37	0	0
8	Holospora_unclassified	0	0	0	0	0	0	1	36	37	0	0
6	Holosporaceae_unclassified	0	0	0	0	0	1	1	4	6	0	0
7	Holosporaceae_unclassified	0	0	0	0	0	1	1	4	6	0	0
8	Holosporaceae_unclassified	0	0	0	0	0	1	1	4	6	0	0
4	Parvularculales	0	0	0	3	5	6	0	0	14	0	0
5	Parvularculaceae	0	0	0	3	5	6	0	0	14	0	0
6	Amphiplicatus	0	0	0	3	3	5	0	0	11	0	0
7	Amphiplicatus_unclassified	0	0	0	3	3	5	0	0	11	0	0
8	Amphiplicatus_unclassified	0	0	0	3	3	5	0	0	11	0	0
6	Parvularculaceae_unclassified	0	0	0	0	2	1	0	0	3	0	0
7	Parvularculaceae_unclassified	0	0	0	0	2	1	0	0	3	0	0
8	Parvularculaceae_unclassified	0	0	0	0	2	1	0	0	3	0	0
4	Rhizobiales	143	227	385	486	162	129	110	182	1842	1	17
5	Aurantimonadaceae	0	0	0	0	0	0	0	0	1	0	1
6	Aurantimonadaceae_unclassified	0	0	0	0	0	0	0	0	1	0	1
7	Aurantimonadaceae_unclassified	0	0	0	0	0	0	0	0	1	0	1
8	Aurantimonadaceae_unclassified	0	0	0	0	0	0	0	0	1	0	1
5	Beijerinckiaceae	0	2	1	3	2	1	2	8	19	0	0
6	Beijerinckia	0	0	0	0	0	0	0	1	1	0	0
7	Beijerinckia_unclassified	0	0	0	0	0	0	0	1	1	0	0
8	Beijerinckia_unclassified	0	0	0	0	0	0	0	1	1	0	0
6	Beijerinckiaceae_unclassified	0	2	1	1	2	1	0	6	13	0	0
7	Beijerinckiaceae_unclassified	0	2	1	1	2	1	0	6	13	0	0
8	Beijerinckiaceae_unclassified	0	2	1	1	2	1	0	6	13	0	0
6	Methylocapsa	0	0	0	0	0	0	1	0	1	0	0
7	Methylocapsa_unclassified	0	0	0	0	0	0	1	0	1	0	0
8	Methylocapsa_unclassified	0	0	0	0	0	0	1	0	1	0	0
6	Methyloferula	0	0	0	2	0	0	1	1	4	0	0
7	Methyloferula_unclassified	0	0	0	2	0	0	1	1	4	0	0
8	Methyloferula_unclassified	0	0	0	2	0	0	1	1	4	0	0
5	Bradyrhizobiaceae	14	22	15	27	13	11	13	32	149	0	2
6	Afipia	0	0	0	0	0	1	0	0	1	0	0
7	Afipia_unclassified	0	0	0	0	0	1	0	0	1	0	0
8	Afipia_unclassified	0	0	0	0	0	1	0	0	1	0	0
6	Bosea	7	15	11	19	4	3	6	8	73	0	0
7	Bosea_robiniae	0	1	0	0	0	0	0	1	2	0	0
8	Bosea_robiniae_unclassified	0	1	0	0	0	0	0	1	2	0	0
7	Bosea_sp._AS-1	4	7	5	7	0	1	3	2	29	0	0
8	Bosea_sp._AS-1_unclassified	4	7	5	7	0	1	3	2	29	0	0
7	Bosea_unclassified	3	7	6	12	4	2	3	5	42	0	0
8	Bosea_unclassified	3	7	6	12	4	2	3	5	42	0	0
6	Bradyrhizobiaceae_unclassified	6	7	3	8	5	4	4	21	60	0	2
7	Bradyrhizobiaceae_unclassified	6	7	3	8	5	4	4	21	60	0	2
8	Bradyrhizobiaceae_unclassified	6	7	3	8	5	4	4	21	60	0	2
6	Bradyrhizobium	1	0	0	0	2	3	3	2	11	0	0
7	Bradyrhizobium_unclassified	1	0	0	0	2	3	3	2	11	0	0
8	Bradyrhizobium_unclassified	1	0	0	0	2	3	3	2	11	0	0
6	Rhodopseudomonas	0	0	1	0	1	0	0	1	3	0	0
7	Rhodopseudomonas_unclassified	0	0	1	0	1	0	0	1	3	0	0
8	Rhodopseudomonas_unclassified	0	0	1	0	1	0	0	1	3	0	0
6	Variibacter	0	0	0	0	1	0	0	0	1	0	0
7	Variibacter_unclassified	0	0	0	0	1	0	0	0	1	0	0
8	Variibacter_unclassified	0	0	0	0	1	0	0	0	1	0	0
5	Brucellaceae	1	0	2	1	1	1	0	0	7	0	1
6	Brucella	0	0	2	0	0	0	0	0	2	0	0
7	Brucella_unclassified	0	0	2	0	0	0	0	0	2	0	0
8	Brucella_unclassified	0	0	2	0	0	0	0	0	2	0	0
6	Brucellaceae_unclassified	1	0	0	1	0	0	0	0	2	0	0
7	Brucellaceae_unclassified	1	0	0	1	0	0	0	0	2	0	0
8	Brucellaceae_unclassified	1	0	0	1	0	0	0	0	2	0	0
6	Ochrobactrum	0	0	0	0	1	1	0	0	3	0	1
7	Ochrobactrum_unclassified	0	0	0	0	1	1	0	0	3	0	1
8	Ochrobactrum_unclassified	0	0	0	0	1	1	0	0	3	0	1
5	Chelatococcaceae	1	0	1	1	1	0	3	5	12	0	0
6	Chelatococcaceae_unclassified	1	0	1	1	1	0	3	3	10	0	0
7	Chelatococcaceae_unclassified	1	0	1	1	1	0	3	3	10	0	0
8	Chelatococcaceae_unclassified	1	0	1	1	1	0	3	3	10	0	0
6	Chelatococcus	0	0	0	0	0	0	0	2	2	0	0
7	Chelatococcus_unclassified	0	0	0	0	0	0	0	2	2	0	0
8	Chelatococcus_unclassified	0	0	0	0	0	0	0	2	2	0	0
5	Cohaesibacteraceae	0	0	0	0	1	0	0	0	1	0	0
6	Cohaesibacteraceae_unclassified	0	0	0	0	1	0	0	0	1	0	0
7	Cohaesibacteraceae_unclassified	0	0	0	0	1	0	0	0	1	0	0
8	Cohaesibacteraceae_unclassified	0	0	0	0	1	0	0	0	1	0	0
5	Hyphomicrobiaceae	4	2	6	15	36	30	30	52	181	0	6
6	Blastochloris	0	0	0	0	0	0	0	1	1	0	0
7	Blastochloris_unclassified	0	0	0	0	0	0	0	1	1	0	0
8	Blastochloris_unclassified	0	0	0	0	0	0	0	1	1	0	0
6	Devosia	2	0	0	4	7	6	10	14	47	0	4
7	Devosia_enhydra	0	0	0	0	0	0	0	0	1	0	1
8	Devosia_enhydra_unclassified	0	0	0	0	0	0	0	0	1	0	1
7	Devosia_insulae	0	0	0	0	0	0	3	0	3	0	0
8	Devosia_insulae_unclassified	0	0	0	0	0	0	3	0	3	0	0
7	Devosia_psychrophila	0	0	0	0	1	0	0	0	1	0	0
8	Devosia_psychrophila_unclassified	0	0	0	0	1	0	0	0	1	0	0
7	Devosia_unclassified	2	0	0	4	6	6	7	14	42	0	3
8	Devosia_unclassified	2	0	0	4	6	6	7	14	42	0	3
6	Filomicrobium	0	0	0	0	2	1	1	1	5	0	0
7	Filomicrobium_unclassified	0	0	0	0	2	1	1	1	5	0	0
8	Filomicrobium_unclassified	0	0	0	0	2	1	1	1	5	0	0
6	Hyphomicrobiaceae_unclassified	2	1	1	4	15	10	8	17	59	0	1
7	Hyphomicrobiaceae_unclassified	2	1	1	4	15	10	8	17	59	0	1
8	Hyphomicrobiaceae_unclassified	2	1	1	4	15	10	8	17	59	0	1
6	Hyphomicrobium	0	1	4	7	12	13	10	19	66	0	0
7	Hyphomicrobium_facile	0	0	0	1	0	0	0	0	1	0	0
8	Hyphomicrobium_facile_unclassified	0	0	0	1	0	0	0	0	1	0	0
7	Hyphomicrobium_nitrativorans	0	0	0	0	1	0	0	0	1	0	0
8	Hyphomicrobium_nitrativorans_unclassified	0	0	0	0	1	0	0	0	1	0	0
7	Hyphomicrobium_sulfonivorans	0	0	0	0	1	0	0	0	1	0	0
8	Hyphomicrobium_sulfonivorans_unclassified	0	0	0	0	1	0	0	0	1	0	0
7	Hyphomicrobium_unclassified	0	1	4	5	10	13	9	18	60	0	0
8	Hyphomicrobium_unclassified	0	1	4	5	10	13	9	18	60	0	0
7	Hyphomicrobium_zavarzinii	0	0	0	1	0	0	1	1	3	0	0
8	Hyphomicrobium_zavarzinii_ATCC_27496	0	0	0	1	0	0	0	0	1	0	0
8	Hyphomicrobium_zavarzinii_unclassified	0	0	0	0	0	0	1	1	2	0	0
6	Rhodomicrobium	0	0	0	0	0	0	0	0	1	0	1
7	Rhodomicrobium_sp._R_RK_3	0	0	0	0	0	0	0	0	1	0	1
8	Rhodomicrobium_sp._R_RK_3_unclassified	0	0	0	0	0	0	0	0	1	0	1
6	Rhodoplanes	0	0	1	0	0	0	1	0	2	0	0
7	Rhodoplanes_sp._Z2-YC6860	0	0	0	0	0	0	1	0	1	0	0
8	Rhodoplanes_sp._Z2-YC6860_unclassified	0	0	0	0	0	0	1	0	1	0	0
7	Rhodoplanes_unclassified	0	0	1	0	0	0	0	0	1	0	0
8	Rhodoplanes_unclassified	0	0	1	0	0	0	0	0	1	0	0
5	Methylobacteriaceae	0	0	0	0	0	0	3	5	8	0	0
6	Methylobacteriaceae_unclassified	0	0	0	0	0	0	1	1	2	0	0
7	Methylobacteriaceae_unclassified	0	0	0	0	0	0	1	1	2	0	0
8	Methylobacteriaceae_unclassified	0	0	0	0	0	0	1	1	2	0	0
6	Microvirga	0	0	0	0	0	0	2	0	2	0	0
7	Microvirga_unclassified	0	0	0	0	0	0	2	0	2	0	0
8	Microvirga_unclassified	0	0	0	0	0	0	2	0	2	0	0
6	Neomegalonema	0	0	0	0	0	0	0	4	4	0	0
7	Neomegalonema_unclassified	0	0	0	0	0	0	0	4	4	0	0
8	Neomegalonema_unclassified	0	0	0	0	0	0	0	4	4	0	0
5	Methylocystaceae	0	0	2	0	2	2	1	5	13	0	1
6	Methylocystaceae_unclassified	0	0	1	0	2	1	1	4	9	0	0
7	Methylocystaceae_unclassified	0	0	1	0	2	1	1	4	9	0	0
8	Methylocystaceae_unclassified	0	0	1	0	2	1	1	4	9	0	0
6	Methylocystis	0	0	0	0	0	1	0	0	2	0	1
7	Methylocystis_unclassified	0	0	0	0	0	1	0	0	2	0	1
8	Methylocystis_unclassified	0	0	0	0	0	1	0	0	2	0	1
6	Methylosinus	0	0	1	0	0	0	0	1	2	0	0
7	Methylosinus_unclassified	0	0	1	0	0	0	0	1	2	0	0
8	Methylosinus_unclassified	0	0	1	0	0	0	0	1	2	0	0
5	Phyllobacteriaceae	0	1	27	25	25	21	14	13	126	0	0
6	Aminobacter	0	0	0	0	0	0	5	0	5	0	0
7	Aminobacter_aminovorans	0	0	0	0	0	0	4	0	4	0	0
8	Aminobacter_aminovorans_unclassified	0	0	0	0	0	0	4	0	4	0	0
7	Aminobacter_unclassified	0	0	0	0	0	0	1	0	1	0	0
8	Aminobacter_unclassified	0	0	0	0	0	0	1	0	1	0	0
6	Aquamicrobium	0	0	0	2	1	0	0	0	3	0	0
7	Aquamicrobium_unclassified	0	0	0	2	1	0	0	0	3	0	0
8	Aquamicrobium_unclassified	0	0	0	2	1	0	0	0	3	0	0
6	Mesorhizobium	0	1	18	20	16	13	6	8	82	0	0
7	Mesorhizobium_unclassified	0	1	18	20	16	13	6	8	82	0	0
8	Mesorhizobium_unclassified	0	1	18	20	16	13	6	8	82	0	0
6	Nitratireductor	0	0	0	1	0	0	0	1	2	0	0
7	Nitratireductor_soli	0	0	0	1	0	0	0	0	1	0	0
8	Nitratireductor_soli_unclassified	0	0	0	1	0	0	0	0	1	0	0
7	Nitratireductor_unclassified	0	0	0	0	0	0	0	1	1	0	0
8	Nitratireductor_unclassified	0	0	0	0	0	0	0	1	1	0	0
6	Phyllobacteriaceae_unclassified	0	0	9	2	8	8	3	4	34	0	0
7	Phyllobacteriaceae_unclassified	0	0	9	2	8	8	3	4	34	0	0
8	Phyllobacteriaceae_unclassified	0	0	9	2	8	8	3	4	34	0	0
5	Rhizobiaceae	118	196	320	404	42	37	2	16	1135	0	0
6	Agrobacterium	1	3	2	0	0	1	0	1	8	0	0
7	Agrobacterium_rubi	0	0	0	0	0	0	0	1	1	0	0
8	Agrobacterium_rubi_unclassified	0	0	0	0	0	0	0	1	1	0	0
7	Agrobacterium_unclassified	1	3	2	0	0	1	0	0	7	0	0
8	Agrobacterium_unclassified	1	3	2	0	0	1	0	0	7	0	0
6	Ensifer	0	0	5	3	0	0	0	0	8	0	0
7	Ensifer_unclassified	0	0	5	3	0	0	0	0	8	0	0
8	Ensifer_unclassified	0	0	5	3	0	0	0	0	8	0	0
6	Georhizobium	0	0	0	1	0	0	0	0	1	0	0
7	Georhizobium_unclassified	0	0	0	1	0	0	0	0	1	0	0
8	Georhizobium_unclassified	0	0	0	1	0	0	0	0	1	0	0
6	Kaistia	0	0	0	0	0	0	1	0	1	0	0
7	Kaistia_unclassified	0	0	0	0	0	0	1	0	1	0	0
8	Kaistia_unclassified	0	0	0	0	0	0	1	0	1	0	0
6	Neorhizobium	0	0	0	2	0	1	0	1	4	0	0
7	Neorhizobium_unclassified	0	0	0	2	0	1	0	1	4	0	0
8	Neorhizobium_unclassified	0	0	0	2	0	1	0	1	4	0	0
6	Pararhizobium	0	4	4	5	0	0	0	0	13	0	0
7	Pararhizobium_unclassified	0	4	4	5	0	0	0	0	13	0	0
8	Pararhizobium_unclassified	0	4	4	5	0	0	0	0	13	0	0
6	Rhizobiaceae_unclassified	77	138	242	337	33	27	1	14	869	0	0
7	Rhizobiaceae_unclassified	77	138	242	337	33	27	1	14	869	0	0
8	Rhizobiaceae_unclassified	77	138	242	337	33	27	1	14	869	0	0
6	Rhizobium	3	6	10	12	2	5	0	0	38	0	0
7	Rhizobium_grahamii	0	1	0	2	0	0	0	0	3	0	0
8	Rhizobium_grahamii_unclassified	0	1	0	2	0	0	0	0	3	0	0
7	Rhizobium_leguminosarum	0	0	1	0	0	0	0	0	1	0	0
8	Rhizobium_leguminosarum_unclassified	0	0	1	0	0	0	0	0	1	0	0
7	Rhizobium_unclassified	3	5	9	10	2	5	0	0	34	0	0
8	Rhizobium_unclassified	3	5	9	10	2	5	0	0	34	0	0
6	Shinella	19	28	13	12	1	3	0	0	76	0	0
7	Shinella_sp._HZN7	12	12	1	4	0	1	0	0	30	0	0
8	Shinella_sp._HZN7_unclassified	12	12	1	4	0	1	0	0	30	0	0
7	Shinella_unclassified	7	16	12	8	1	2	0	0	46	0	0
8	Shinella_unclassified	7	16	12	8	1	2	0	0	46	0	0
6	Sinorhizobium	18	17	44	32	6	0	0	0	117	0	0
7	Sinorhizobium_sp._RAC02	0	0	1	0	0	0	0	0	1	0	0
8	Sinorhizobium_sp._RAC02_unclassified	0	0	1	0	0	0	0	0	1	0	0
7	Sinorhizobium_unclassified	18	17	43	32	6	0	0	0	116	0	0
8	Sinorhizobium_unclassified	18	17	43	32	6	0	0	0	116	0	0
5	Rhizobiales_unclassified	4	3	8	7	22	20	26	30	123	0	3
6	Rhizobiales_unclassified	4	3	8	7	22	20	26	30	123	0	3
7	Rhizobiales_unclassified	4	3	8	7	22	20	26	30	123	0	3
8	Rhizobiales_unclassified	4	3	8	7	22	20	26	30	123	0	3
5	Rhodobiaceae	0	0	0	0	1	0	2	1	4	0	0
6	Afifella	0	0	0	0	1	0	0	0	1	0	0
7	Afifella_unclassified	0	0	0	0	1	0	0	0	1	0	0
8	Afifella_unclassified	0	0	0	0	1	0	0	0	1	0	0
6	Rhodobiaceae_unclassified	0	0	0	0	0	0	0	1	1	0	0
7	Rhodobiaceae_unclassified	0	0	0	0	0	0	0	1	1	0	0
8	Rhodobiaceae_unclassified	0	0	0	0	0	0	0	1	1	0	0
6	Roseospirillum	0	0	0	0	0	0	1	0	1	0	0
7	Roseospirillum_unclassified	0	0	0	0	0	0	1	0	1	0	0
8	Roseospirillum_unclassified	0	0	0	0	0	0	1	0	1	0	0
6	Tepidicaulis	0	0	0	0	0	0	1	0	1	0	0
7	Tepidicaulis_unclassified	0	0	0	0	0	0	1	0	1	0	0
8	Tepidicaulis_unclassified	0	0	0	0	0	0	1	0	1	0	0
5	Unknown_family	1	1	1	2	12	3	9	5	37	1	2
6	Bauldia	0	0	0	0	1	0	1	1	3	0	0
7	Bauldia_unclassified	0	0	0	0	1	0	1	1	3	0	0
8	Bauldia_unclassified	0	0	0	0	1	0	1	1	3	0	0
6	Hartmannibacter	0	0	0	0	1	0	0	0	1	0	0
7	Hartmannibacter_unclassified	0	0	0	0	1	0	0	0	1	0	0
8	Hartmannibacter_unclassified	0	0	0	0	1	0	0	0	1	0	0
6	Methyloceanibacter	1	1	0	0	1	0	3	0	7	0	1
7	Methyloceanibacter_superfactus	0	0	0	0	0	0	1	0	1	0	0
8	Methyloceanibacter_superfactus_unclassified	0	0	0	0	0	0	1	0	1	0	0
7	Methyloceanibacter_unclassified	1	1	0	0	1	0	2	0	6	0	1
8	Methyloceanibacter_unclassified	1	1	0	0	1	0	2	0	6	0	1
6	Pseudorhodoplanes	0	0	1	2	7	3	3	1	19	1	1
7	Pseudorhodoplanes_sinuspersici	0	0	0	1	1	1	1	0	4	0	0
8	Pseudorhodoplanes_sinuspersici_unclassified	0	0	0	1	1	1	1	0	4	0	0
7	Pseudorhodoplanes_unclassified	0	0	1	1	6	2	2	1	15	1	1
8	Pseudorhodoplanes_unclassified	0	0	1	1	6	2	2	1	15	1	1
6	Unknown_family_unclassified	0	0	0	0	2	0	2	3	7	0	0
7	Unknown_family_unclassified	0	0	0	0	2	0	2	3	7	0	0
8	Unknown_family_unclassified	0	0	0	0	2	0	2	3	7	0	0
5	Xanthobacteraceae	0	0	2	1	4	3	5	10	26	0	1
6	Ancylobacter	0	0	0	1	2	1	1	3	8	0	0
7	Ancylobacter_unclassified	0	0	0	1	2	1	1	3	8	0	0
8	Ancylobacter_unclassified	0	0	0	1	2	1	1	3	8	0	0
6	Pseudolabrys	0	0	0	0	0	0	0	0	1	0	1
7	Pseudolabrys_unclassified	0	0	0	0	0	0	0	0	1	0	1
8	Pseudolabrys_unclassified	0	0	0	0	0	0	0	0	1	0	1
6	Starkeya	0	0	0	0	1	0	0	0	1	0	0
7	Starkeya_unclassified	0	0	0	0	1	0	0	0	1	0	0
8	Starkeya_unclassified	0	0	0	0	1	0	0	0	1	0	0
6	Xanthobacter	0	0	0	0	0	0	0	1	1	0	0
7	Xanthobacter_unclassified	0	0	0	0	0	0	0	1	1	0	0
8	Xanthobacter_unclassified	0	0	0	0	0	0	0	1	1	0	0
6	Xanthobacteraceae_unclassified	0	0	2	0	1	2	4	6	15	0	0
[truncated: 1,396 more rows]
