# Supplementary material for: Metagenomics and metabarcoding experimental choices and their impact on microbial community characterization in freshwater recirculating aquaculture systems
Source: Environ Microbiome. 2023 Feb 14;18:8. doi: 10.1186/s40793-023-00459-z (PMC9930364; doi:10.1186/s40793-023-00459-z)
Supplement: Supplementary file 6 — Additional file 6. Information regarding taxa identified with the Illumina shotgun metagenomics data. [file 40793_2023_459_MOESM6_ESM.xlsx]

## Sheet: metadata
sheet	sheet description		column	sheet	column description
Domain	congregated taxonomic information (summary terms) at the Domain level		total reads	Domain	total number of reads
Kingdom	congregated taxonomic information (summary terms) at the Kingdom level		assigned_number	Domain	number given my researcher
Phylum	congregated taxonomic information (summary terms) at the Phylum level		domain	Domain	domain group
Class	congregated taxonomic information (summary terms) at the Class level		taxonomy_id	Domain	number given during Kracken-Bracken analysis
Order	congregated taxonomic information (summary terms) at the Order level		sample02	Domain	Farm A, tank biofilm
Species	congregated taxonomic information (summary terms) at the Species level		sample03	Domain	Farm A, tank biofilm
Fish_Pathogens	detected fish pathogen and relative information regarding the disease		sample08	Domain	Farm A, tank water
			sample09	Domain	Farm A, tank water
			sample10	Domain	Farm A, biofilter water
			sample11	Domain	Farm A, biofilter water
			total_sample_reads	Domain	total number of reads per sample
			total_sample_reads_perc	Domain	percentage of reads / sample based on total reads
			total reads	Kingdom	total number of reads
			assigned_number	Kingdom	number given my researcher
			kingdom	Kingdom	kingdom group
			taxonomy_id	Kingdom	number given during Kracken-Bracken analysis
			sample02	Kingdom	Farm A, tank biofilm
			sample03	Kingdom	Farm A, tank biofilm
			sample08	Kingdom	Farm A, tank water
			sample09	Kingdom	Farm A, tank water
			sample10	Kingdom	Farm A, biofilter water
			sample11	Kingdom	Farm A, biofilter water
			total_sample_reads	Kingdom	total number of reads per sample
			total_sample_reads_perc	Kingdom	percentage of reads / sample based on total reads
			total reads	Phylum	total number of reads
			assigned_number	Phylum	number given my researcher
			phylum	Phylum	phylum group
			taxonomy_id	Phylum	number given during Kracken-Bracken analysis
			sample02	Phylum	Farm A, tank biofilm
			sample03	Phylum	Farm A, tank biofilm
			sample08	Phylum	Farm A, tank water
			sample09	Phylum	Farm A, tank water
			sample10	Phylum	Farm A, biofilter water
			sample11	Phylum	Farm A, biofilter water
			total_sample_reads	Phylum	total number of reads per sample
			total_sample_reads_perc	Phylum	percentage of reads / sample based on total reads
			total reads	Class	total number of reads
			assigned_number	Class	number given my researcher
			class	Class	class group
			taxonomy_id	Class	number given during Kracken-Bracken analysis
			sample02	Class	Farm A, tank biofilm
			sample03	Class	Farm A, tank biofilm
			sample08	Class	Farm A, tank water
			sample09	Class	Farm A, tank water
			sample10	Class	Farm A, biofilter water
			sample11	Class	Farm A, biofilter water
			total_sample_reads	Class	percentage of reads / sample based on total reads
			total_sample_reads_perc	Class	percentage of reads / sample
			total reads	Order	total number of reads
			assigned_number	Order	number given my researcher
			order	Order	order group
			taxonomy_id	Order	number given during Kracken-Bracken analysis
			sample02	Order	Farm A, tank biofilm
			sample03	Order	Farm A, tank biofilm
			sample08	Order	Farm A, tank water
			sample09	Order	Farm A, tank water
			sample10	Order	Farm A, biofilter water
			sample11	Order	Farm A, biofilter water
			total_sample_reads	Order	total number of reads per sample
			total_sample_reads_perc	Order	percentage of reads / sample based on total reads
			total reads	Species	total number of reads
			assigned_number	Species	number given my researcher
			species	Species	species group
			taxonomy_id	Species	number given during Kracken-Bracken analysis
			sample02	Species	Farm A, tank biofilm
			sample03	Species	Farm A, tank biofilm
			sample08	Species	Farm A, tank water
			sample09	Species	Farm A, tank water
			sample10	Species	Farm A, biofilter water
			sample11	Species	Farm A, biofilter water
			total_sample_reads	Species	total number of reads per sample
			total_sample_reads_perc	Species	percentage of reads / sample based on total reads
			assigned_number	Fish_Pathogen	number given my researcher
			species	Fish_Pathogen	species group
			sample02	Fish_Pathogen	Farm A, tank biofilm
			sample03	Fish_Pathogen	Farm A, tank biofilm
			sample08	Fish_Pathogen	Farm A, tank water
			sample09	Fish_Pathogen	Farm A, tank water
			sample10	Fish_Pathogen	Farm A, biofilter water
			sample11	Fish_Pathogen	Farm A, biofilter water
			total_sample_reads	Fish_Pathogen	total number of reads per sample
			total_sample_reads_perc	Fish_Pathogen	percentage of reads / sample based on total reads
			disease_or_symptoms	Fish_Pathogen	disease or symptom caused by pathogen
			potential_candidates	Fish_Pathogen	potentially effected organsim

## Sheet: Domain
total reads		assigned_number	domain	taxonomy_id	sample02	sample03	sample08	sample09	sample10	sample11	total_sample_reads	total_sample_reads_perc
404118656		1	Bacteria	2	52698704	62893581	56534366	51690393	41453378	40049653	305320075	75.5521
		2	Eukaryota	2759	14933959	16797299	20208559	13996092	15377285	15548522	96861716	23.9686
		3	Archaea	2157	135891	148994	133533	120442	204090	212784	955734	0.236498
		4	Viruses	10239	154807	172743	180033	152544	158320	162684	981131	0.242783

## Sheet: Kingdom
total reads		assigned_number	kingdom	taxonomy_id	sample02	sample03	sample08	sample09	sample10	sample11	total_sample_reads	total_sample_reads_perc
92249764		1	Metazoa	33208	12207235	13711011	17370530	11630727	12240257	12374166	79533926	86.2159
		2	Fungi	4751	645944	713219	598437	520640	766342	795736	4040318	4.37976
		3	Viridiplantae	33090	1242581	1378947	1315180	1087056	1380455	1420748	7824967	8.48237
		4	Heunggongvirae	2731360	109767	123037	130700	110452	107391	109848	691195	0.749265
		5	Orthornavirae	2732396	12580	13784	12323	10548	14159	15102	78496	0.0850907
		6	Pararnavirae	2732397	2489	2679	2827	2395	2967	2929	16286	0.0176542
		7	Bamfordvirae	2732005	6836	7667	8442	6913	8123	8162	46143	0.0500196
		8	Helvetiavirae	2732006	27	17	14	20	35	37	150	0.000162602
		9	Shotokuvirae	2732092	1046	1082	1425	1220	1485	1633	7891	0.00855395
		10	Sangervirae	2732091	1204	1342	1496	1262	1322	1389	8015	0.00868837
		11	Loebvirae	2732090	256	310	406	375	460	408	2215	0.00240109
		12	Trapavirae	2732093	2	3	6	4	22	21	58	6.28728e-05
		13	Zilligvirae	2840023	12	14	31	18	14	15	104	0.000112737

## Sheet: Phylum
total_reads		assigned_number	phyla	taxonomy_id	sample02	sample03	sample08	sample09	sample10	sample11	total_sample_reads	total_sample_reads_perc
381392357		1	Proteobacteria	1224	39238342	47277250	38586227	34688101	25076431	23813896	208680247	54.7154
		82	Arthropoda	6656	6823270	7691863	6662585	5427625	6307215	6333121	39245679	10.2901
		2	Actinobacteria	201174	6235871	7267873	5365517	5812785	5731115	5723433	36136594	9.47491
		10	Bacteroidetes	976	3635637	4179557	8182075	7014076	3996820	3690095	30698260	8.049
		104	Chordata	7711	3934820	4300025	8948845	4790957	4276659	4427653	30678959	8.04394
		122	Streptophyta	35493	1185063	1313499	1263970	1041582	1307613	1344661	7456388	1.95504
		23	Nitrospirae	40117	55600	64744	716716	759598	1555709	1736853	4889220	1.28194
		3	Firmicutes	1239	571485	625471	651722	574843	686529	686469	3796519	0.995437
		112	Ascomycota	4890	482364	532589	449896	391033	570816	592680	3019378	0.791672
		24	Planctomycetes	203682	311559	348626	350737	340570	710481	756234	2818207	0.738926
		89	Mollusca	6447	300813	332156	333893	277154	328017	336742	1908775	0.500475
		4	Cyanobacteria	1117	141720	158990	154720	136192	210790	208771	1011183	0.265129
		25	Verrucomicrobiota	74201	103101	112998	124489	112602	242252	237598	933040	0.24464
		16	Gemmatimonadota	142182	195922	230961	66342	63128	146254	149692	852299	0.22347
		113	Basidiomycota	5204	128703	142345	116167	102106	158872	166021	814214	0.213485
		145	Euryarchaeota	28890	111036	121775	104818	95879	172331	180470	786309	0.206168
		30	Acidobacteriota	57723	74277	86889	83404	80418	185412	207001	717401	0.188101
		85	Nematoda	6231	125359	169803	120115	99404	91799	94404	700884	0.18377
		160	Uroviricota	2731618	107776	120769	128637	108629	104592	106920	677323	0.177592
		7	Deinococcus-Thermus	1297	64703	65374	143165	182285	80158	80930	616615	0.161675
		90	Platyhelminthes	6157	94058	103599	95000	78741	101604	104872	577874	0.151517
		6	Chloroflexi	200795	39369	43549	45783	45458	102688	98842	375689	0.0985046
		105	Echinodermata	7586	56987	62629	61583	51320	64639	66540	363698	0.0953606
		123	Chlorophyta	3041	55373	62941	49162	43692	70148	73335	354651	0.0929885
		108	Cnidaria	6073	52068	57400	58587	48647	59272	61255	337229	0.0884205
		125	Apicomplexa	5794	49733	55666	50310	41023	51539	53100	301371	0.0790186
		31	Spirochaetes	203691	23247	26007	26908	23012	35685	35682	170541	0.0447154
		134	Euglenozoa	33682	25690	28487	24027	20904	32849	34665	166622	0.0436878
		128	Oomycota	4762	24326	26303	22089	19613	31364	34166	157861	0.0413907
		8	Tenericutes	544448	19992	22695	24573	20052	21712	21009	130033	0.0340943
		114	Mucoromycota	1913637	18694	20270	20105	16755	18733	18612	113169	0.0296726
		126	Ciliophora	5878	26862	30446	15126	11093	13126	13455	110108	0.02887
		11	Chlorobi	1090	13785	15528	13456	11213	19114	18107	91203	0.0239132
		91	Nemertea	6217	13470	14695	14714	11935	16138	16846	87798	0.0230204
		92	Bryozoa	10205	13454	14711	14188	12097	15494	15757	85701	0.0224706
		136	Evosea	2605435	10874	12021	11303	9177	11132	11097	65604	0.0172012
		101	Rotifera	10190	8180	9671	12877	10947	11446	12225	65346	0.0171335
		9	Armatimonadetes	67819	8535	9971	7875	7400	15102	15700	64583	0.0169335
		67	Fusobacteria	32066	8655	9918	12552	10492	10710	10391	62718	0.0164445
		55	Candidatus Absconditabacteria	221235	462	444	26013	22304	2061	1914	53198	0.0139484
		146	Crenarchaeota	28889	7996	8804	8098	6907	8915	9172	49892	0.0130815
		139	Haptophyta	2830	6626	7381	6011	5475	10593	11118	47204	0.0123768
		12	Ignavibacteriae	1134404	6566	7439	8021	6809	8649	8313	45797	0.0120078
		26	Chlamydiae	204428	4230	4812	7598	6760	11756	9506	44662	0.0117103
		140	Rhodophyta	2763	6857	7727	7189	6084	7913	8027	43797	0.0114834
		168	Nucleocytoviricota	2732007	6336	7180	7944	6466	7589	7637	43152	0.0113143
		68	Thermotogae	200918	5319	5878	5706	4873	6775	6570	35121	0.00920863
		147	Thaumarchaeota	651137	4866	5369	6007	5135	6434	6210	34021	0.00892021
		135	Heterolobosea	5752	5190	5769	4984	4125	5047	5292	30407	0.00797263
		162	Pisuviricota	2732408	4920	5559	4732	3961	5127	5450	29749	0.0078001
		51	Candidatus Saccharibacteria	95818	3605	3876	5013	4468	6072	5879	28913	0.00758091
		150	Candidatus Thermoplasmatota	2283796	3708	4102	4927	4364	5566	5618	28285	0.00741625
		137	Discosea	555280	4039	4577	3610	3359	6108	6406	28099	0.00736748
		69	Synergistetes	508458	3853	4448	3642	3357	5942	6216	27458	0.00719941
		13	Balneolaeota	1936987	4191	4516	4624	3946	5036	4898	27211	0.00713465
		18	candidate division Zixibacteria	1379697	3326	3539	3605	3201	5734	5910	25315	0.00663752
		93	Annelida	6340	3441	3847	3677	2904	5079	6033	24981	0.00654995
		17	Candidatus Latescibacteria	74015	2930	3290	3096	2943	5995	6201	24455	0.00641203
		129	Bacillariophyta	2836	3468	3969	4057	3382	4674	4785	24335	0.00638057
		27	Lentisphaerae	256845	2854	3169	3322	2949	4823	4945	22062	0.00578459
		94	Brachiopoda	7568	3245	3373	3613	2872	3669	3948	20720	0.00543273
		164	Negarnaviricota	2497569	3434	3589	3024	2599	3157	3397	19200	0.00503419
		86	Priapulida	33467	2283	2402	3638	2984	3277	3484	18068	0.00473738
		28	Kiritimatiellaeota	134625	2125	2421	2336	2172	4184	4378	17616	0.00461887
		163	Kitrinoviricota	2732406	2448	2614	2686	2359	3513	3809	17429	0.00456983
		115	Chytridiomycota	4761	2814	3146	2645	2223	3056	3124	17008	0.00445945
		167	Artverviricota	2732409	2489	2679	2827	2395	2967	2929	16286	0.00427014
		70	Nitrospinae	1293497	1832	2019	2146	2010	3933	4052	15992	0.00419306
		52	Candidatus Aminicenantes	67817	2132	2372	2373	2173	3179	3289	15518	0.00406878
		141	Parabasalia	5719	2356	2521	2670	2285	2527	2683	15042	0.00394397
		111	Porifera	6040	2345	2595	2355	1972	2645	2763	14675	0.00384774
		161	Peploviricota	2731361	1987	2249	2053	1821	2796	2924	13830	0.00362619
		53	candidate division WOR-3	1703755	1782	1909	1768	1561	3024	3185	13229	0.00346861
		106	Hemichordata	10219	2085	2328	2135	1813	2293	2325	12979	0.00340306
		19	Fibrobacteres	65842	1412	1622	1934	1823	2824	2947	12562	0.00329372
		116	Microsporidia	6029	2836	3117	1665	1410	1646	1631	12305	0.00322634
		72	Aquificae	200783	1485	1626	2126	1724	2691	2649	12301	0.00322529
		54	Candidatus Bipolaricaulota	67810	1282	1501	1693	1631	2991	3132	12230	0.00320667
		148	Candidatus Bathyarchaeota	928852	1728	1831	1856	1605	2445	2606	12071	0.00316498
		73	Thermodesulfobacteria	200940	1680	2030	1657	1456	2212	2358	11393	0.00298721
		20	Candidatus Marinimicrobia	62680	1548	1777	1620	1493	2414	2494	11346	0.00297489
		14	Rhodothermaeota	1853220	1594	1807	1334	1053	2489	2622	10899	0.00285769
		5	Candidatus Melainabacteria	1798710	1270	1430	1526	1183	2521	2555	10485	0.00274914
		74	Calditrichaeota	1930617	1621	2096	1336	1208	2047	1996	10304	0.00270168
		75	Deferribacteres	200930	1333	1549	1499	1375	1842	1856	9454	0.00247881
		165	Duplornaviricota	2732405	1334	1515	1329	1218	1770	1864	9030	0.00236764
		29	Candidatus Omnitrophica	67812	1255	1344	1652	1295	1579	1536	8661	0.00227089
		173	Phixviricota	2732412	1204	1342	1496	1262	1322	1389	8015	0.00210151
		56	Candidatus Peregrinibacteria	1619053	881	1061	1381	1237	1748	1633	7941	0.00208211
		117	Zoopagomycota	1913638	1321	1400	1102	980	1498	1545	7846	0.0020572
		151	Candidatus Heimdallarchaeota	1936272	1091	1236	1338	1128	1225	1225	7243	0.00189909
		109	Placozoa	10226	1265	1429	1006	851	1209	1193	6953	0.00182306
		57	Candidatus Coatesbacteria	1817797	945	1007	744	755	1649	1666	6766	0.00177403
		58	candidate division NC10	640293	933	1066	861	786	1367	1517	6530	0.00171215
		152	Candidatus Lokiarchaeota	1655434	893	967	1178	932	906	935	5811	0.00152363
		76	Chrysiogenetes	200938	908	983	919	894	1016	1065	5785	0.00151681
		50	Candidatus Gracilibacteria	363464	652	662	1672	1383	637	538	5544	0.00145362
		127	Perkinsozoa	2497438	904	939	860	762	899	1012	5376	0.00140957
		33	Candidatus Moranbacteria	1752737	780	805	831	714	1118	1014	5262	0.00137968
		77	Elusimicrobia	74152	638	727	791	719	1003	929	4807	0.00126038
		32	Candidatus Nomurabacteria	1752729	267	318	769	662	1478	1272	4766	0.00124963
		59	Candidatus Sumerlaeota	200295	530	533	612	538	1113	1132	4458	0.00116888
		44	Candidatus Woesebacteria	1752722	421	448	760	739	1044	997	4409	0.00115603
		154	Candidatus Diapherotrites	743725	152	176	951	880	1021	1139	4319	0.00113243
		172	Cossaviricota	2732415	573	568	733	613	697	784	3968	0.0010404
		171	Cressdnaviricota	2732416	473	513	692	607	788	849	3922	0.00102834
		34	Candidatus Campbellbacteria	1752727	350	450	686	602	885	799	3772	0.000989008
		131	Cercozoa	136419	1029	1005	549	450	341	367	3741	0.00098088
		35	Candidatus Kaiserbacteria	1752734	380	415	611	511	784	720	3421	0.000896977
		142	Fornicata	207245	540	616	403	339	562	650	3110	0.000815433
		130	Imbricatea	1736114	578	611	373	371	521	584	3038	0.000796555
		169	Preplasmiviricota	2732008	500	487	498	447	534	525	2991	0.000784232
		15	Candidatus Kapabacteria	1662329	359	368	534	446	612	622	2941	0.000771122
		166	Lenarviricota	2732407	411	463	502	363	556	541	2836	0.000743591
		21	Candidatus Hydrogenedentes	142187	360	393	387	325	652	610	2727	0.000715012
		60	Candidatus Eisenbacteria	1817801	379	427	254	289	654	722	2725	0.000714487
		153	Candidatus Thorarchaeota	1706441	517	553	323	247	437	444	2521	0.000660999
		22	Candidatus Cloacimonetes	456828	433	431	375	330	496	450	2515	0.000659426
		78	Atribacterota	67818	353	403	412	346	494	447	2455	0.000643694
		45	Candidatus Roizmanbacteria	1752723	328	376	351	327	433	447	2262	0.00059309
		36	Candidatus Falkowbacteria	1752728	192	217	411	324	566	538	2248	0.000589419
		174	Hofneiviricota	2732410	256	310	406	375	460	408	2215	0.000580767
		79	Dictyoglomi	68297	214	263	429	346	401	424	2077	0.000544584
		37	Candidatus Uhrbacteria	1752732	235	260	360	287	474	434	2050	0.000537504
		155	Candidatus Aenigmarchaeota	743724	291	368	437	384	259	236	1975	0.000517839
		61	Candidatus Berkelbacteria	1618330	146	146	456	333	379	349	1809	0.000474315
		38	Candidatus Wolfebacteria	1752735	60	66	234	179	383	397	1319	0.000345838
		156	Candidatus Micrarchaeota	1801631	137	131	205	149	229	268	1119	0.000293399
		46	Candidatus Beckwithbacteria	1752726	181	179	102	81	188	197	928	0.000243319
		80	Coprothermobacterota	2138240	135	147	95	103	179	229	888	0.000232831
		158	Candidatus Woesearchaeota	1801616	155	157	182	122	127	131	874	0.00022916
		81	Caldiserica	67814	151	178	158	127	109	116	839	0.000219983
		157	Nanoarchaeota	192989	125	180	143	124	136	122	830	0.000217624
		39	Candidatus Niyogibacteria	1817912	66	81	116	117	232	212	824	0.00021605
		62	Candidatus Dadabacteria	1752716	64	84	117	98	182	254	799	0.000209496
		143	Preaxostyla	2662611	65	58	93	77	242	237	772	0.000202416
		41	Candidatus Sungbacteria	1817917	221	231	64	56	90	87	749	0.000196386
		40	Candidatus Giovannonibacteria	1752738	50	73	116	116	195	183	733	0.000192191
		64	Candidatus Aerophobetes	1052815	84	75	116	97	156	188	716	0.000187733
		107	Xenacoelomorpha	1312402	71	76	124	117	137	183	708	0.000185636
		63	candidate division WWE3	422282	44	48	115	116	180	183	686	0.000179867
		159	Candidatus Nanohaloarchaeota	1462430	110	135	101	103	115	120	684	0.000179343
		119	Blastocladiomycota	451459	164	159	74	74	104	97	672	0.000176197
		95	Acanthocephala	10232	59	44	202	195	62	71	633	0.000165971
		48	Candidatus Levybacteria	1752719	38	42	111	84	106	154	535	0.000140275
		47	Candidatus Daviesbacteria	1752718	31	47	83	86	132	134	513	0.000134507
		138	Tubulinea	555369	29	28	59	61	131	175	483	0.000126641
		149	Candidatus Korarchaeota	51967	122	135	37	34	61	72	461	0.000120873
		83	Tardigrada	42241	32	44	101	75	94	101	447	0.000117202
		132	Foraminifera	29178	119	130	53	49	49	45	445	0.000116678
		133	Endomyxa	2604748	46	70	51	43	86	89	385	0.000100946
		71	Candidatus Tectomicrobia	1802339	43	48	41	45	103	89	369	9.67508e-05
		110	Ctenophora	10197	15	22	122	72	56	57	344	9.01958e-05
		42	Candidatus Parcubacteria	221216	27	33	41	42	88	94	325	8.52141e-05
		118	Cryptomycota	1031332	6	4	59	30	106	84	289	7.5775e-05
		102	Chaetognatha	10229	48	44	42	45	59	50	288	7.55128e-05
		49	Candidatus Microgenomates	67820	33	24	34	41	53	53	238	6.24029e-05
		65	Candidatus Poribacteria	265317	13	8	21	12	58	60	172	4.50979e-05
		84	Onychophora	27563	20	21	28	34	28	30	161	4.22137e-05
		170	Dividoviricota	2732009	27	17	14	20	35	37	150	3.93296e-05
		88	Nematomorpha	33310	50	79	2	3	2	4	140	3.67076e-05
		176	Taleaviricota	2840024	12	14	31	18	14	15	104	2.72685e-05
		96	Gastrotricha	33313	7	7	23	16	24	21	98	2.56953e-05
		97	Sipuncula	6433	8	3	6	14	22	18	71	1.8616e-05
		175	Saleviricota	2732448	2	3	6	4	22	21	58	1.52074e-05
		124	Prasinodermophyta	2806169	10	11	9	6	14	3	53	1.38965e-05
		66	Candidatus Calescamantes	1052197	5	2	9	6	16	10	48	1.25855e-05
		98	Phoronida	120557	6	4	13	6	9	9	47	1.23233e-05
		87	Kinorhyncha	51516	4	4	18	4	5	9	44	1.15367e-05
		120	Sanchytriomycota	2871090	0	0	3	5	12	8	28	7.34152e-06
		100	Dicyemida	10215	1	2	4	2	5	7	21	5.50614e-06
		99	Entoprocta	43120	0	1	0	1	6	10	18	4.71955e-06
		144	Picozoa	419944	0	0	9	2	1	6	18	4.71955e-06
		103	Gnathostomulida	66780	4	5	1	1	1	3	15	3.93296e-06
		121	Olpidiomycota	2202805	0	1	2	1	2	5	11	2.88417e-06
		181	Candidatus Parvarchaeota	1462422	0	0	3	5	0	0	8	2.09758e-06
		177	Candidatus Jorgensenbacteria	1752739	0	0	1	0	0	1	2	5.24394e-07
		178	Cycliophora	69815	0	0	0	0	0	2	2	5.24394e-07
		43	Candidatus Magasanikbacteria	1752731	0	0	0	0	1	0	1	2.62197e-07
		179	Loricifera	310840	0	0	1	0	0	0	1	2.62197e-07
		180	Orthonectida	33209	0	0	1	0	0	0	1	2.62197e-07

## Sheet: Class
total_reads	total_perc		assigned_number	class	taxonomy_id	sample02	sample03	sample08	sample09	sample10	sample11	total_sample_reads	total_sample_reads_perc
368280092	100		1	Alphaproteobacteria	28211	15610180	18670600	16066007	15397817	11099721	10669213	87513538	23.7628
			2	Betaproteobacteria	28216	15501771	18629396	15307648	12755168	7102488	6538751	75835222	20.5917
			10	Actinomycetia	1760	6058772	7076165	5219010	5655199	5403994	5414647	34827787	9.45687
			3	Gammaproteobacteria	1236	6181156	7642713	5495226	4983147	4582211	4353072	33237525	9.02507
			87	Insecta	50557	4983309	5585292	5728342	4676392	5523978	5591960	32089273	8.71328
			148	Actinopteri	186623	1878340	2016702	6782755	2997992	1984084	2058136	17718009	4.81101
			36	Flavobacteriia	117743	1239945	1454953	5298955	4426010	1239704	1110533	14770100	4.01056
			144	Mammalia	40674	1174782	1297454	1232027	1025224	1299397	1349373	7378257	2.00344
			237	Magnoliopsida	3398	1155300	1280470	1234868	1016572	1273819	1310003	7271032	1.97432
			37	Cytophagia	768503	672363	747057	1303234	1159266	952225	904080	5738225	1.55811
			38	Saprospiria	1937959	1039431	1198744	679571	667674	907740	837009	5330169	1.44731
			48	Nitrospira	203693	54641	63662	714396	757234	1551369	1731767	4873069	1.3232
			4	Deltaproteobacteria	28221	553595	637324	476885	438866	1028215	1042835	4177720	1.13439
			145	Aves	8782	482872	534208	488922	408349	533900	554305	3002556	0.815291
			90	Ostracoda	6670	652363	720791	429122	349938	388889	347679	2888782	0.784398
			93	Malacostraca	6681	967383	1134303	251166	193102	143110	141589	2830653	0.768614
			16	Bacilli	91061	401215	432834	458370	408493	464470	465585	2630967	0.714393
			50	Planctomycetia	203683	226162	254039	258615	250016	517401	559772	2066005	0.560987
			40	Sphingobacteriia	117747	195663	221383	274686	227879	245972	229547	1395130	0.378823
			39	Chitinophagia	1853228	199004	226457	232428	200529	264955	248195	1371568	0.372425
			177	Sordariomycetes	147550	164273	181171	148844	130932	199516	207526	1032262	0.280293
			114	Gastropoda	6448	151548	166962	169303	141594	165820	170577	965804	0.262247
			17	Clostridia	186801	136132	153730	154236	132170	175398	175156	926822	0.251662
			115	Bivalvia	6544	144116	159410	158795	130899	156383	160248	909851	0.247054
			41	Bacteroidia	200643	118316	131603	143409	121254	162188	155310	832080	0.225937
			46	Gemmatimonadetes	219685	181331	214328	53462	50985	118930	121229	740265	0.201006
			180	Eurotiomycetes	147545	117655	130375	108432	94750	137263	142799	731274	0.198565
			345	Caudoviricetes	2731619	107776	120769	128637	108629	104592	106920	677323	0.183915
			108	Chromadorea	119089	121395	165366	115167	95563	87514	90069	675074	0.183305
			32	Deinococci	188787	64689	65355	143138	182266	80129	80906	616483	0.167395
			328	Halobacteria	183963	85246	93726	77865	72638	137962	145750	613187	0.1665
			181	Dothideomycetes	147541	91616	100395	87987	76944	113677	118593	589212	0.15999
			54	Verrucomicrobiae	203494	62687	68125	72595	67227	122583	115593	508810	0.138158
			11	Acidimicrobiia	84992	67633	68880	52014	63766	136805	119335	508433	0.138056
			147	Amphibia	8292	75627	82845	77394	64942	82490	85446	468744	0.127279
			192	Saccharomycetes	4891	64754	71617	64236	53498	69264	71587	394956	0.107243
			94	Hexanauplia	72037	59778	66724	70923	57776	65144	65721	386066	0.104829
			102	Arachnida	6854	56607	63026	62434	52035	66345	68608	369055	0.10021
			198	Agaricomycetes	155619	56859	62621	53120	46549	69571	71849	360569	0.0979062
			55	Opitutae	414999	32700	36342	42115	36618	99727	101652	349154	0.0948066
			5	Epsilonproteobacteria	29547	44371	50316	62442	55929	56041	54683	323782	0.0879173
			122	Cestoda	6199	52053	56852	52662	44028	56562	58781	320938	0.0871451
			157	Asteroidea	7588	44838	49389	49506	41253	51585	53174	289745	0.0786752
			51	Phycisphaerae	666505	33745	37554	34411	31804	67440	68267	273221	0.0741884
			146	Lepidosauria	8504	44898	49331	43098	36331	48306	50996	272960	0.0741175
			123	Trematoda	6178	41430	46050	41489	34038	43273	44584	250864	0.0681177
			164	Anthozoa	6101	38374	42396	42902	35787	44432	46244	250135	0.0679198
			62	Vicinamibacteria	1813735	24001	29102	25318	26338	63550	73294	241603	0.0656031
			63	Acidobacteriia	204432	24900	28461	26047	24444	51776	56108	211736	0.0574932
			274	Aconoidasida	422676	32505	36648	34539	27686	32452	32970	196800	0.0534376
			262	Chlorophyceae	3166	30946	34868	27148	23885	36725	38632	192204	0.0521896
			12	Thermoleophilia	1497346	24269	27255	23062	23238	46541	45755	190120	0.0516238
			150	Chondrichthyes	7777	29362	32349	29547	25197	32330	33910	182695	0.0496076
			13	Coriobacteriia	84998	25015	28545	21981	20072	38167	39430	173210	0.0470321
			153	Ascidiacea	7713	27791	30097	29114	24283	29681	30778	171744	0.0466341
			66	Spirochaetia	203692	22943	25663	26500	22670	35230	35217	168223	0.045678
			199	Tremellomycetes	155616	26310	29261	23834	20915	31986	33394	165700	0.0449929
			313	Kinetoplastea	5653	25115	27879	23482	20421	32190	33986	163073	0.0442796
			156	Leptocardii	2682552	24484	26960	26358	22186	28197	29813	157998	0.0429016
			6	Oligoflexia	1553900	19833	24109	31702	24785	23183	22902	146514	0.0397833
			178	Leotiomycetes	147548	23090	25605	21972	19006	27405	28317	145395	0.0394795
			95	Thecostraca	116172	21911	24162	19958	17531	25496	26918	135976	0.0369219
			33	Mollicutes	31969	17051	19579	21654	17579	19049	18354	113266	0.0307554
			202	Ustilaginomycetes	5257	18337	20732	14860	13130	21904	23142	112105	0.0304401
			275	Conoidasida	1280412	17203	18993	15754	13320	19065	20116	104451	0.0283618
			14	Rubrobacteria	84995	14061	16042	12559	12309	24362	24407	103740	0.0281688
			23	Anaerolineae	292625	9834	10814	12387	11863	26479	26391	97768	0.0265472
			276	Oligohymenophorea	6020	24975	28095	13402	9912	9624	9825	95833	0.0260218
			18	Negativicutes	909932	12622	14303	13948	12378	18591	18471	90313	0.0245229
			64	Holophagae	533205	9041	10232	10752	10097	23625	25396	89143	0.0242052
			127	Pilidiophora	6218	13440	14655	14677	11903	16085	16774	87534	0.0237683
			130	Gymnolaemata	10206	13444	14697	14175	12079	15477	15732	85604	0.0232443
			329	Methanomicrobia	224756	11833	12797	12798	11110	18314	18171	85023	0.0230865
			214	Glomeromycetes	214506	13743	15134	15519	12752	13530	13222	83900	0.0227816
			244	Marchantiopsida	186770	13025	14389	13575	11669	15403	15726	83787	0.0227509
			263	Trebouxiophyceae	75966	12207	14147	10489	9431	14529	15222	76025	0.0206433
			24	Chloroflexia	32061	5814	6416	7872	8401	24513	21798	74814	0.0203144
			96	Branchiopoda	6658	10722	11828	11801	9730	12714	13323	70118	0.0190393
			165	Staurozoa	1927913	10650	11622	12775	10503	11761	11860	69171	0.0187822
			203	Exobasidiomycetes	452283	11282	12416	9101	8026	13180	13938	67943	0.0184487
			15	Nitriliruptoria	908620	9681	10723	7988	7873	15442	15552	67259	0.018263
			142	Eurotatoria	2816136	8178	9667	12828	10909	11426	12190	65198	0.0177034
			265	Mamiellophyceae	1035538	9123	10312	7996	7413	14338	14908	64090	0.0174025
			72	Fusobacteriia	203490	8655	9918	12552	10492	10710	10391	62718	0.01703
			149	Cladistia	1338366	9516	10637	10331	8710	11437	11784	62415	0.0169477
			42	Chlorobia	191410	8448	9466	7899	6984	12118	12049	56964	0.0154676
			7	Acidithiobacillia	1807140	8459	9987	10760	9223	8864	8916	56209	0.0152626
			337	Thermoprotei	183924	7962	8781	8080	6883	8883	9146	49735	0.0135047
			159	Echinoidea	7625	7969	8670	7880	6559	8499	8578	48155	0.0130756
			151	Hyperoartia	117569	7441	8255	6324	5727	9224	9885	46856	0.0127229
			315	Eumycetozoa	142796	7313	8065	7813	6449	7996	8024	45660	0.0123982
			58	Chlamydiia	204429	4230	4812	7598	6760	11756	9506	44662	0.0121272
			286	Pelagophyceae	35675	5410	5845	5199	4989	9822	10196	41461	0.011258
			206	Microbotryomycetes	162481	5363	5984	5406	4831	9005	9678	40267	0.0109338
			22	Gloeobacteria	307596	4786	5413	4967	4753	9098	9423	38440	0.0104377
			19	Erysipelotrichia	526524	5782	6452	6706	5726	6481	6503	37650	0.0102232
			367	Megaviricetes	2732523	5279	5930	6459	5297	6065	6196	35226	0.009565
			73	Thermotogae	188708	5319	5878	5706	4873	6775	6570	35121	0.00953649
			43	Ignavibacteria	795747	5073	5735	5642	4736	6622	6354	34162	0.00927609
			26	Dehalococcoidia	301297	4878	5281	4526	4314	7424	7476	33899	0.00920468
			204	Malasseziomycetes	1538075	4446	4756	4749	4170	6882	7312	32315	0.00877457
			65	Blastocatellia	1562566	3508	3966	4113	3815	8103	8711	32216	0.00874769
			27	Ktedonobacteria	388447	4122	4337	4275	4115	7304	7117	31270	0.00849082
			20	Tissierellia	1737404	4347	4978	5758	4836	5645	5620	31184	0.00846747
			238	Pinopsida	58019	5042	5399	4978	4176	5232	5457	30284	0.00822309
			321	Florideophyceae	2806	4597	5177	4675	3932	5088	5263	28732	0.00780167
			25	Ardenticatenia	1382928	3160	3580	3366	3173	7617	7610	28506	0.0077403
			233	Choanoflagellata	28009	4572	5060	3929	3391	5475	5884	28311	0.00768736
			333	Thermococci	183968	3886	4275	4345	3846	5569	5830	27751	0.0075353
			34	Fimbriimonadia	1663419	3525	4107	3323	3174	6476	6835	27440	0.00745085
			116	Cephalopoda	6605	4200	4631	4723	3793	4734	4945	27026	0.00733844
			28	Thermomicrobia	189775	3008	3334	3155	3560	6929	6649	26635	0.00723227
			103	Merostomata	6844	4197	4802	4114	3396	4613	4700	25822	0.00701151
			109	Enoplea	119088	3947	4420	4919	3808	4174	4224	25492	0.00692191
			340	Thermoplasmata	183967	3313	3627	4391	3871	5095	5156	25453	0.00691132
			247	Bryopsida	3214	4240	4781	3589	3026	4486	4617	24739	0.00671744
			161	Crinoidea	35069	3954	4324	3947	3303	4319	4521	24368	0.0066167
			331	Methanobacteria	183925	3948	4230	4303	3534	3943	3950	23908	0.0064918
			52	Candidatus Brocadiia	2517206	2560	2915	3613	3009	5707	5456	23260	0.00631585
			347	Pisoniviricetes	2732506	3771	4308	3567	3041	3903	4092	22682	0.0061589
			215	Mucoromycetes	2212703	3813	3975	3546	3081	3908	4119	22442	0.00609373
			88	Collembola	30001	3105	3535	3422	2875	4063	4359	21359	0.00579966
			74	Synergistia	649775	2922	3312	2826	2605	4516	4631	20812	0.00565113
			135	Lingulata	115361	3127	3253	3522	2800	3572	3851	20125	0.00546459
			44	Balneolia	1853221	3078	3380	3496	2910	3546	3426	19836	0.00538612
			133	Clitellata	42113	2674	3042	2865	2225	3836	4523	19165	0.00520392
			190	Pezizomycetes	147549	3256	3693	2651	2273	3526	3689	19088	0.00518301
			154	Appendicularia	30302	3106	3456	3010	2539	3305	3400	18816	0.00510915
			29	Caldilineae	475962	1474	1727	2408	2535	5554	4920	18618	0.00505539
			30	Tepidiformia	2682225	2457	2842	2077	2057	4421	4761	18615	0.00505458
			243	Lycopodiopsida	1521260	2619	2889	2676	2404	3934	3996	18518	0.00502824
			110	Priapulimorpha	2082883	2283	2402	3638	2984	3277	3484	18068	0.00490605
			59	Lentisphaeria	1313211	2241	2484	2459	2204	4042	4183	17613	0.0047825
			326	Cryptophyceae	3027	2597	2823	2759	2300	3533	3582	17594	0.00477734
			184	Lecanoromycetes	147547	2870	3028	2515	2137	3280	3325	17155	0.00465814
			366	Revtraviricetes	2732514	2489	2679	2827	2395	2967	2929	16286	0.00442218
			166	Hydrozoa	6074	2686	2953	2691	2201	2829	2829	16189	0.00439584
			75	Nitrospinia	1293498	1832	2019	2146	2010	3933	4052	15992	0.00434235
			219	Chytridiomycetes	451435	2668	2980	2450	2082	2771	2845	15796	0.00428913
			207	Pucciniomycetes	162484	2428	2663	2339	1964	2619	2850	14863	0.00403579
			291	Eustigmatophyceae	5747	2290	2549	2307	1966	2656	2769	14537	0.00394727
			346	Herviviricetes	2731363	1987	2249	2053	1821	2796	2924	13830	0.00375529
			173	Demospongiae	6042	2218	2432	2226	1844	2428	2540	13688	0.00371674
			193	Schizosaccharomycetes	147554	2102	2308	2310	1962	2454	2443	13579	0.00368714
			162	Enteropneusta	10220	2085	2328	2124	1807	2283	2308	12935	0.00351227
			332	Methanococci	183939	2132	2529	2092	1725	2022	2066	12566	0.00341208
			234	Filasterea	2687318	2250	2364	1792	1435	2288	2273	12402	0.00336755
			322	Bangiophyceae	2797	1828	2041	1974	1688	2406	2357	12294	0.00333822
			21	Limnochordia	1676648	1782	2024	1766	1527	2535	2599	12233	0.00332166
			287	Bacillariophyceae	33849	1855	2103	1855	1575	2336	2382	12106	0.00328717
			76	Aquificae	187857	1451	1577	1977	1617	2513	2498	11633	0.00315874
			77	Thermodesulfobacteria	67799	1679	2030	1657	1456	2212	2358	11392	0.0030933
			194	Pneumocystidomycetes	147553	1839	1931	2036	1731	1956	1754	11247	0.00305393
			45	Rhodothermia	1853222	1594	1807	1334	1053	2489	2622	10899	0.00295943
			60	Kiritimatiellae	1921781	1381	1631	1360	1264	2451	2697	10784	0.00292821
			266	Chloropicophyceae	2302911	1530	1775	1548	1273	2142	2248	10516	0.00285544
			78	Calditrichia	1962850	1620	2095	1336	1207	2047	1995	10300	0.00279678
			304	Bigyra	2683628	1773	2056	1343	1166	1698	1709	9745	0.00264608
			79	Deferribacteres	68337	1333	1549	1499	1375	1842	1856	9454	0.00256707
			8	Hydrogenophilalia	2008785	1259	1543	1720	1476	1759	1694	9451	0.00256625
			288	Coscinodiscophyceae	33836	1225	1429	1682	1419	1782	1854	9391	0.00254996
			338	Nitrososphaeria	1643678	1621	1748	1372	1193	1574	1565	9073	0.00246361
			31	Thermoflexia	1495646	1271	1492	1062	997	2037	2138	8997	0.00244298
			292	Phaeophyceae	2870	2241	2431	1059	878	1099	1151	8859	0.00240551
			242	Polypodiopsida	241806	1817	2095	1237	1134	1195	1253	8731	0.00237075
			350	Alsuviricetes	2732461	1194	1247	1331	1223	1708	1850	8553	0.00232242
			351	Flasuviricetes	2732462	1188	1297	1261	1054	1615	1757	8172	0.00221896
			378	Malgrandaviricetes	2732413	1204	1342	1496	1262	1322	1389	8015	0.00217633
			368	Pokkesviricetes	2732525	1057	1250	1485	1169	1524	1441	7926	0.00215217
			354	Ellioviricetes	2497576	1432	1501	1208	1086	1321	1373	7921	0.00215081
			267	Ulvophyceae	33103	908	1071	1448	1211	1585	1556	7779	0.00211225
			285	Dinophyceae	2864	1566	1692	881	734	1230	1316	7419	0.0020145
			359	Resentoviricetes	2732459	1018	1194	1100	1001	1403	1525	7241	0.00196617
			9	Zetaproteobacteria	580370	1203	1309	995	935	1262	1395	7099	0.00192761
			235	Ichthyosporea	127916	955	1092	978	864	1382	1498	6769	0.001838
			61	Tichowtungiia	2907184	738	783	962	898	1693	1640	6714	0.00182307
			222	Kickxellomycetes	2219690	1130	1169	958	849	1289	1311	6706	0.0018209
			218	Mortierellomycetes	2212732	1092	1116	996	886	1212	1181	6483	0.00176034
			191	Orbiliomycetes	189478	942	975	1199	940	1210	1202	6468	0.00175627
			277	Spirotrichea	33829	1111	1306	567	344	1483	1568	6379	0.00173211
			53	Candidatus Uabimicrobiia	2897345	1016	1095	908	888	1187	1196	6290	0.00170794
			381	Naldaviricetes	2840056	989	1044	1011	879	1103	1205	6231	0.00169192
			56	Methylacidiphilae	1955630	800	932	1020	877	1241	1332	6202	0.00168404
			212	Wallemiomycetes	431957	1140	1178	863	806	1024	968	5979	0.00162349
			185	Xylonomycetes	1217819	978	1099	892	746	1134	1127	5976	0.00162268
			355	Insthoviricetes	2497577	985	1036	1102	864	975	999	5961	0.00161861
			80	Chrysiogenetes	118001	908	983	919	894	1016	1065	5785	0.00157082
			134	Polychaeta	6341	646	680	775	661	1157	1352	5271	0.00143125
			334	Archaeoglobi	183980	902	968	749	699	933	923	5174	0.00140491
			200	Dacrymycetes	452332	1089	1125	635	608	793	890	5140	0.00139568
			348	Stelpaviricetes	2732507	887	955	841	632	855	947	5117	0.00138943
			356	Monjiviricetes	2497574	969	1006	684	620	830	970	5079	0.00137911
			124	Rhabditophora	147100	472	592	663	526	1525	1264	5042	0.00136907
			208	Mixiomycetes	432025	733	814	680	560	878	887	4552	0.00123602
			70	Candidatus Sumerlaeia	2315419	530	533	610	537	1112	1132	4454	0.00120941
			35	Chthonomonadetes	1077257	549	655	520	476	1067	1134	4401	0.00119501
			278	Phyllopharyngea	37471	280	428	830	657	1086	1096	4377	0.0011885
			195	Taphrinomycetes	147555	883	855	440	442	641	605	3866	0.00104974
			314	Euglenida	3035	516	556	500	434	586	596	3188	0.000865645
			81	Endomicrobia	447830	392	443	542	476	578	507	2938	0.000797762
			47	Fibrobacteria	204430	389	451	422	361	555	604	2782	0.000755403
			49	Thermodesulfovibrionia	2811502	377	415	440	389	570	459	2650	0.000719561
			245	Jungermanniopsida	186771	436	477	477	353	447	446	2636	0.00071576
			369	Tectiliviricetes	2732529	337	338	443	412	494	484	2508	0.000681003
			256	Zygnemophyceae	131209	423	516	393	347	354	381	2414	0.000655479
			69	Candidatus Peribacteria	1801911	304	351	340	293	574	516	2378	0.000645704
			83	Atribacteria	2847774	327	374	395	334	476	424	2330	0.000632671
			379	Faserviricetes	2732411	256	310	406	375	460	408	2215	0.000601444
			57	Spartobacteria	134549	269	303	315	241	505	532	2165	0.000587868
			341	Candidatus Poseidoniia	2599185	321	411	409	366	277	307	2091	0.000567774
			84	Dictyoglomia	203486	214	263	429	346	401	424	2077	0.000563973
			323	Compsopogonophyceae	930023	366	444	333	310	274	277	2004	0.000544151
			376	Quintoviricetes	2732422	314	345	318	286	330	364	1957	0.000531389
			349	Duplopiviricetes	2732505	259	291	322	288	369	411	1940	0.000526773
			375	Papovaviricetes	2732421	250	220	389	301	360	411	1931	0.000524329
			373	Repensiviricetes	2732424	236	278	305	268	359	434	1880	0.000510481
			82	Elusimicrobia	641853	242	275	242	231	420	419	1829	0.000496633
			284	Heterotrichea	194287	168	186	113	68	620	567	1722	0.000467579
			152	Myxini	117565	339	363	271	213	252	268	1706	0.000463234
			335	Methanopyri	183988	229	251	199	180	277	346	1482	0.000402411
			317	Flabellinia	1485085	138	196	233	170	377	362	1476	0.000400782
			289	Mediophyceae	589449	200	211	278	206	284	285	1464	0.000397524
			374	Arfiviricetes	2732423	137	131	257	235	310	297	1367	0.000371185
			363	Leviviricetes	2842243	242	269	220	166	226	225	1348	0.000366026
			71	Candidatus Babeliae	2497643	72	90	298	222	329	301	1312	0.000356251
			67	Candidatus Saccharimonia	2093818	153	178	198	143	297	286	1255	0.000340773
			339	Conexivisphaeria	2798274	117	102	190	165	315	315	1204	0.000326925
			327	Glaucocystophyceae	38254	220	233	169	137	218	216	1193	0.000323938
			307	Chlorarachniophyceae	29197	169	181	207	165	203	200	1125	0.000305474
			104	Pycnogonida	57294	308	344	139	130	90	111	1122	0.000304659
			360	Chrymotiviricetes	2732458	167	184	158	133	202	184	1028	0.000279135
			362	Howeltoviricetes	2732499	89	99	192	128	257	228	993	0.000269632
			85	Coprothermobacteria	2138243	135	147	95	103	179	229	888	0.000241121
			86	Caldisericia	693071	151	177	158	127	109	116	838	0.000227544
			290	Fragilariophyceae	33853	116	118	159	123	159	159	834	0.000226458
			330	Nanohaloarchaea	1051663	120	119	170	147	120	137	813	0.000220756
			343	Candidatus Nanoarchaeia	2885752	119	175	142	122	135	119	812	0.000220484
			168	Scyphozoa	6142	219	291	49	35	84	129	807	0.000219127
			254	Anthocerotopsida	402688	92	86	108	100	200	209	795	0.000215868
			220	Neocallimastigomycetes	451455	88	91	138	78	194	180	769	0.000208808
			361	Vidaverviricetes	2732460	149	137	71	84	165	155	761	0.000206636
			167	Myxozoa	35581	109	109	131	93	104	139	685	0.000186
			344	Candidatus Nanohalobia	2856052	110	135	101	103	115	120	684	0.000185728
			182	Arthoniomycetes	147539	217	254	47	36	70	48	672	0.00018247
			298	Raphidophyceae	38410	229	252	44	42	48	50	665	0.000180569
			229	Blastocladiomycetes	451460	164	159	73	73	102	93	664	0.000180298
			158	Ophiuroidea	7618	75	92	143	104	125	119	658	0.000178668
			268	Palmophyllophyceae	2201463	120	99	79	56	145	118	617	0.000167536
			240	Gnetopsida	3372	104	115	103	86	88	99	595	0.000161562
			259	Mesostigmatophyceae	96475	52	87	100	87	121	144	591	0.000160476
			125	Monogenea	37945	75	74	126	74	109	125	583	0.000158303
			160	Holothuroidea	7705	108	115	74	71	81	119	568	0.00015423
			138	Palaeacanthocephala	45080	40	38	196	183	48	52	557	0.000151244
			239	Cycadopsida	3296	78	78	84	80	110	116	546	0.000148257
			308	Thecofilosea	1004930	154	90	137	116	10	15	522	0.00014174
			68	Candidatus Nanosyncoccalia	2171982	29	57	109	85	115	118	513	0.000139296
			98	Diplopoda	7553	55	53	100	87	99	99	493	0.000133866
			174	Homoscleromorpha	80999	40	51	86	84	96	113	470	0.00012762
			336	Candidatus Methanoliparia	2545688	97	134	53	56	64	59	463	0.00012572
			295	Chrysophyceae	2825	35	34	96	70	105	101	441	0.000119746
			352	Tolucaviricetes	2732463	38	37	77	64	98	127	441	0.000119746
			136	Rhynchonellata	115371	96	79	70	63	63	64	435	0.000118117
			272	Picocystophyceae	2692249	124	145	53	38	44	31	435	0.000118117
			260	Chlorokybophyceae	131213	52	71	55	54	76	90	398	0.00010807
			261	Klebsormidiophyceae	131220	68	73	84	65	46	56	392	0.000106441
			99	Chilopoda	7540	30	45	83	78	61	85	382	0.000103725
			280	Colpodea	5977	113	169	13	5	35	43	378	0.000102639
			324	Rhodellophyceae	661027	33	30	130	90	53	41	377	0.000102368
			226	Entomophthoromycetes	1399770	45	55	62	61	74	79	376	0.000102096
			318	Elardia	2681632	16	14	39	44	108	152	373	0.000101282
			296	Synurophyceae	33859	47	47	51	32	88	106	371	0.000100739
			370	Maveriviricetes	2732528	121	118	40	31	20	27	357	9.69371e-05
			221	Monoblepharidomycetes	451454	51	63	49	45	67	80	355	9.6394e-05
			297	Dictyochophyceae	39119	45	46	49	63	81	64	348	9.44933e-05
			171	Tentaculata	140493	15	21	120	71	49	52	328	8.90626e-05
			241	Ginkgoopsida	29811	35	25	53	38	79	87	317	8.60758e-05
			271	Nephroselmidophyceae	1242998	37	36	70	71	48	45	307	8.33605e-05
			365	Amabiliviricetes	2732498	55	67	53	47	34	49	305	8.28174e-05
			106	Eutardigrada	42242	30	33	80	64	44	50	301	8.17313e-05
			175	Calcarea	27929	67	91	20	20	60	36	294	7.98305e-05
			258	Charophyceae	304574	13	13	79	64	65	59	293	7.9559e-05
			320	Centroplasthelida	193537	64	65	37	34	36	52	288	7.82013e-05
			143	Sagittoidea	1421718	48	44	42	44	59	50	287	7.79298e-05
			293	Xanthophyceae	2833	44	34	19	34	75	81	287	7.79298e-05
			311	Phytomyxea	2779609	13	24	44	41	74	82	278	7.5486e-05
			270	Pedinophyceae	35422	30	24	57	68	49	43	271	7.35853e-05
			342	Candidatus Micrarchaeia	2885733	30	37	43	41	52	67	270	7.33138e-05
			353	Magsaviricetes	2732464	28	33	17	18	92	75	263	7.1413e-05
			299	Bolidophyceae	91989	14	12	91	87	27	27	258	7.00554e-05
			257	Coleochaetophyceae	304573	23	29	39	41	67	49	248	6.73401e-05
			251	Andreaeopsida	113507	71	80	14	20	12	21	218	5.91941e-05
			264	Chlorodendrophyceae	1524962	28	33	39	33	38	40	211	5.72933e-05
			176	Hexactinellida	60882	19	19	23	23	57	66	207	5.62072e-05
			364	Miaviricetes	2732500	25	28	37	22	39	39	190	5.15912e-05
			128	Enopla	6225	22	38	28	27	33	37	185	5.02335e-05
			117	Polyplacophora	6650	17	14	28	28	51	46	184	4.9962e-05
			279	Litostomatea	5988	9	11	41	18	45	59	183	4.96904e-05
			325	Stylonematophyceae	446134	20	18	35	30	35	45	183	4.96904e-05
			201	Bartheletiomycetes	2231722	18	17	45	37	25	40	182	4.94189e-05
			269	Pyramimonadophyceae	2704063	8	15	30	17	63	45	178	4.83328e-05
			228	Zoopagomycetes	2233521	9	13	23	21	45	54	165	4.48029e-05
			137	Craniata	115366	22	41	21	9	34	33	160	4.34452e-05
			227	Basidiobolomycetes	1399768	4	2	16	16	56	59	153	4.15445e-05
			107	Udeonychophora	2082881	20	21	22	30	27	30	150	4.07299e-05
			372	Laserviricetes	2732010	27	17	14	20	35	37	150	4.07299e-05
			105	Heterotardigrada	89368	2	11	20	11	48	51	143	3.88291e-05
			89	Protura	29999	39	44	31	23	3	0	140	3.80145e-05
			113	Gordioida	42813	50	79	2	3	2	4	140	3.80145e-05
			371	Polintoviricetes	2842244	42	31	15	4	20	14	126	3.42131e-05
			246	Haplomitriopsida	402711	10	16	18	25	22	34	125	3.39416e-05
			223	Harpellomycetes	2219693	8	11	34	21	26	24	124	3.367e-05
			357	Milneviricetes	2497573	29	25	17	19	14	16	120	3.25839e-05
			382	Tokiviricetes	2841637	12	14	31	18	14	15	104	2.82394e-05
			319	Echinamoebida	2681631	12	14	18	15	23	21	103	2.79678e-05
			312	Ascetosporea	1871466	30	43	6	2	12	7	100	2.71532e-05
			281	Armophorea	658449	6	7	18	8	32	27	98	2.66102e-05
			310	Acantharea	65574	28	26	16	8	9	9	96	2.60671e-05
			248	Polytrichopsida	113509	6	7	11	15	21	28	88	2.38949e-05
			300	Olisthodiscophyceae	2816457	22	33	4	5	12	9	85	2.30803e-05
			131	Phylactolaemata	34517	10	11	12	12	16	19	80	2.17226e-05
			377	Mouviricetes	2732420	9	3	26	26	7	8	79	2.14511e-05
			139	Eoacanthocephala	45085	18	6	6	11	12	17	70	1.90073e-05
			209	Cystobasidiomycetes	432005	9	7	5	15	13	21	70	1.90073e-05
			213	Entorrhizomycetes	62907	21	25	3	2	9	9	69	1.87357e-05
			309	Polycystinea	65582	8	9	14	7	18	12	68	1.84642e-05
			316	Variosea	2605334	8	7	19	7	16	11	68	1.84642e-05
			118	Caudofoveata	52919	11	26	4	5	11	9	66	1.79211e-05
			100	Pauropoda	63448	6	7	17	11	12	12	65	1.76496e-05
			252	Sphagnopsida	113508	10	7	11	12	11	11	62	1.6835e-05
			253	Takakiopsida	113510	11	4	24	12	2	8	61	1.65635e-05
			196	Archaeorhizomycetes	1075807	7	6	11	4	25	7	60	1.62919e-05
			380	Huolimaviricetes	2732449	2	3	6	4	22	21	58	1.57489e-05
			129	Palaeonemertea	1684132	5	2	4	4	17	21	53	1.43912e-05
			273	Prasinodermophyceae	2806170	10	11	9	6	14	3	53	1.43912e-05
			255	Leiosporocerotopsida	402684	5	9	5	8	13	12	52	1.41197e-05
			358	Chunqiuviricetes	2497572	7	11	3	4	7	20	52	1.41197e-05
			301	Phaeothamniophyceae	82162	4	8	12	7	7	6	44	1.19474e-05
			169	Cubozoa	6137	12	5	4	3	13	4	41	1.11328e-05
			91	Ichthyostraca	2172820	6	3	5	3	10	11	38	1.03182e-05
			120	Scaphopoda	32584	7	6	2	5	7	9	36	9.77517e-06
			111	Cyclorhagida	310836	4	4	14	2	4	7	35	9.50364e-06
			385	Sareomycetes	2820408	18	12	1	0	0	3	34	9.2321e-06
			186	Lichinomycetes	315355	0	3	11	5	7	7	33	8.96057e-06
			210	Agaricostilbomycetes	162480	6	2	3	5	6	10	32	8.68904e-06
			126	Catenulida	39236	1	1	5	3	13	7	30	8.14597e-06
			231	Sanchytriomycetes	2871091	0	0	3	5	12	8	28	7.60291e-06
			389	Karyorelictea	33827	9	16	0	0	0	0	25	6.78831e-06
			101	Symphyla	61986	1	3	3	5	3	9	24	6.51678e-06
			179	Laboulbeniomycetes	189477	2	0	5	4	4	9	24	6.51678e-06
			205	Moniliellomycetes	1538065	1	1	4	3	5	9	23	6.24525e-06
			388	Tritirachiomycetes	1055546	8	14	1	0	0	0	23	6.24525e-06
			282	Prostomatea	6000	5	5	4	1	5	2	22	5.97371e-06
			305	Hyphochytriomycetes	42382	0	2	2	5	8	2	19	5.15912e-06
			119	Solenogastres	231996	1	2	3	4	4	4	18	4.88758e-06
			302	Pinguiophyceae	157124	3	10	1	2	2	0	18	4.88758e-06
			132	Stenolaemata	97264	0	3	1	6	1	6	17	4.61605e-06
			163	Pterobranchia	33627	0	0	8	3	2	4	17	4.61605e-06
			249	Tetraphidopsida	404265	1	1	3	3	5	4	17	4.61605e-06
			188	Candelariomycetes	2576467	2	4	4	0	3	3	16	4.34452e-06
			217	Umbelopsidomycetes	2212704	3	1	1	4	3	4	16	4.34452e-06
			121	Monoplacophora	358446	1	2	2	0	4	6	15	4.07299e-06
			172	Nuda	1919246	0	1	1	1	7	5	15	4.07299e-06
			384	Pararotatoria	2816131	2	4	4	0	0	3	13	3.52992e-06
			216	Endogonomycetes	2212702	1	1	2	0	5	3	12	3.25839e-06
			187	Geoglossomycetes	663566	3	2	1	1	3	1	11	2.98686e-06
			232	Olpidiomycetes	2202807	0	1	2	1	2	5	11	2.98686e-06
			97	Remipedia	84343	0	1	1	1	3	4	10	2.71532e-06
			236	Aphelidea	1498967	1	3	1	1	4	0	10	2.71532e-06
			112	Allomalorhagida	2582693	0	0	4	2	1	2	9	2.44379e-06
			211	Spiculogloeomycetes	1798830	1	2	2	0	1	3	9	2.44379e-06
			230	Physodermatomycetes	2202803	0	0	1	1	2	4	8	2.17226e-06
			189	Coniocybomycetes	1293512	0	0	2	2	1	2	7	1.90073e-06
			224	Dimargaritomycetes	2219692	0	0	1	1	2	3	7	1.90073e-06
			283	Nassophorea	6015	1	0	0	2	3	1	7	1.90073e-06
			386	Developea	1892577	2	1	1	1	0	1	6	1.62919e-06
			92	Mystacocarida	72039	3	0	0	0	2	0	5	1.35766e-06
			155	Thaliacea	30304	1	1	0	2	1	0	5	1.35766e-06
			197	Neolectomycetes	147556	0	1	0	0	2	2	5	1.35766e-06
			387	Breviatea	1401294	1	2	0	1	0	1	5	1.35766e-06
			250	Oedipodiopsida	404263	1	1	0	1	1	0	4	1.08613e-06
			303	Phaeosacciophyceae	2797540	0	1	0	0	1	2	4	1.08613e-06
			140	Archiacanthocephala	10233	1	0	0	1	1	0	3	8.14597e-07
			141	Polyacanthocephala	178078	0	0	0	0	1	2	3	8.14597e-07
			183	Collemopsidiomycetes	2203428	0	0	1	0	1	1	3	8.14597e-07
			294	Aurearenophyceae	569577	0	1	0	0	1	0	2	5.43065e-07
			392	Plagiopylea	1249559	0	0	2	0	0	0	2	5.43065e-07
			170	Polypodiozoa	2315759	0	0	0	0	1	0	1	2.71532e-07
			225	Asellariomycetes	2231462	0	0	0	0	1	0	1	2.71532e-07
			306	Chrysista	2686031	0	0	0	0	1	0	1	2.71532e-07
			383	Cephalocarida	72040	0	0	0	0	0	1	1	2.71532e-07
			390	Chitinivibrionia	296141	0	0	1	0	0	0	1	2.71532e-07
			391	Geminibasidiomycetes	1708517	0	0	1	0	0	0	1	2.71532e-07
			393	Atractiellomycetes	432002	0	0	0	1	0	0	1	2.71532e-07
			394	Corycida	2604337	0	0	0	1	0	0	1	2.71532e-07

## Sheet: Order
total_reads	total_perc		assigned_number	order	taxonomy_id	sample02	sample03	sample08	sample09	sample10	sample11	total_sample_reads	total_sample_reads_perc
357224347	100		16	Burkholderiales	80840	14474479	17431772	14372209	11966056	6348641	5805410	70398567	19.7071
			1	Hyphomicrobiales	356	5853830	6460680	5679182	5624103	4193018	3952180	31762993	8.89161
			2	Rhodobacterales	204455	4657222	5674543	4900176	4731651	2855371	2838837	25657800	7.18255
			207	Lepidoptera	7088	3286024	3677403	3802123	3097777	3615311	3658945	21137583	5.91717
			22	Xanthomonadales	135614	3403790	4737517	2763441	2524012	2071366	1894211	17394337	4.8693
			3	Sphingomonadales	204457	2765933	3430313	3239671	3028385	2036233	1884333	16384868	4.58672
			61	Micrococcales	85006	3302963	4011309	2697152	3182240	1197775	1205417	15596856	4.36612
			138	Flavobacteriales	200644	1238493	1453187	5297137	4424543	1238835	1109738	14761933	4.1324
			517	Perciformes	8111	313080	305034	3871702	1253683	258499	271120	6273118	1.75607
			5	Caulobacterales	204458	1356920	1949828	1105833	912080	455450	444162	6224273	1.7424
			23	Pseudomonadales	72274	998696	1164327	1077001	945885	914309	896179	5996397	1.67861
			139	Cytophagales	768507	672363	747057	1303234	1159265	952225	904078	5738222	1.60634
			60	Streptomycetales	85011	851231	958704	731998	683721	1221349	1259164	5706167	1.59736
			140	Saprospirales	1936988	1039431	1198744	679571	667674	907740	837009	5330169	1.49211
			62	Corynebacteriales	85007	659749	709048	699261	734331	1087183	1021015	4910587	1.37465
			152	Nitrospirales	189778	54641	63662	714396	757234	1551369	1731767	4873069	1.36415
			4	Rhodospirillales	204441	423096	487377	491581	468678	738580	766133	3375445	0.944909
			43	Myxococcales	29	408238	471541	332812	307876	790147	800246	3110860	0.870842
			241	Podocopida	84318	652299	720730	429107	349928	388857	347640	2888561	0.808613
			209	Hymenoptera	7399	450110	498263	487465	405651	506367	522475	2870331	0.803509
			24	Enterobacterales	91347	400056	447813	400271	356106	414215	409713	2428174	0.679734
			454	Rodentia	9989	362650	399271	383919	317608	401734	416409	2281591	0.6387
			248	Amphipoda	6821	874952	1031865	149315	110538	41635	37036	2245341	0.628552
			92	Bacillales	1385	321276	343086	347695	309319	364309	366755	2052440	0.574552
			210	Diptera	7147	302159	334634	326528	270364	349138	362378	1945201	0.544532
			565	Cypriniformes	7952	266176	292395	416628	274936	283183	290998	1824316	0.510692
			17	Rhodocyclales	206389	295171	347404	287311	252349	227317	222161	1631713	0.456775
			63	Pseudonocardiales	85010	237983	267570	204367	192943	350298	360702	1613863	0.451779
			218	Phasmatodea	7020	249975	278659	286096	232193	268588	272801	1588312	0.444626
			64	Propionibacteriales	85009	228135	243193	206985	204820	341102	345877	1570112	0.439531
			448	Carnivora	33554	232502	255838	245545	204679	255852	266467	1460883	0.408954
			211	Coleoptera	7041	225581	251546	257544	210611	242424	246496	1434202	0.401485
			65	Micromonosporales	85008	214029	240982	179989	169305	305812	316481	1426598	0.399356
			19	Neisseriales	206351	250607	292693	305824	238025	165581	161041	1413771	0.395766
			142	Sphingobacteriales	200666	195532	221172	274606	227825	245881	229483	1394499	0.390371
			449	Artiodactyla	91561	219805	242204	230410	192017	240415	250030	1374881	0.384879
			141	Chitinophagales	1853229	199004	226457	232428	200529	264955	248195	1371568	0.383951
			882	Poales	38820	169734	186513	186683	148364	208149	218620	1118063	0.312986
			18	Nitrosomonadales	32003	210892	235210	144542	132272	181055	178529	1082500	0.303031
			26	Chromatiales	135613	277065	232460	115179	103630	160536	159733	1048603	0.293542
			25	Oceanospirillales	135619	172363	197721	154866	138083	183730	182410	1029173	0.288103
			456	Primates	9443	154336	171089	163731	135653	164756	171466	961031	0.269027
			844	Fabales	72025	154340	170997	167005	136452	161022	165053	954869	0.267302
			559	Salmoniformes	8006	138214	151250	209018	139369	156361	160338	954550	0.267213
			861	Solanales	4069	146829	163300	155030	128725	154432	157920	906236	0.253688
			27	Alteromonadales	135622	125933	131710	168913	148797	131748	127303	834404	0.23358
			94	Eubacteriales	186802	122142	137989	137661	118084	156300	156326	828502	0.231928
			208	Trichoptera	30263	122755	137367	139455	113220	130483	131986	775266	0.217025
			150	Gemmatimonadales	219686	181331	214328	53462	50985	118930	121229	740265	0.207227
			66	Streptosporangiales	85012	105439	118568	94501	89056	159177	162843	729584	0.204237
			28	Aeromonadales	135624	82392	96489	178037	219761	75903	74254	726836	0.203468
			143	Bacteroidales	171549	103338	114717	122576	103521	144070	138265	726487	0.20337
			852	Brassicales	3699	112298	124944	122385	101524	121654	125403	708208	0.198253
			853	Malvales	41938	113081	126392	119499	98188	119743	122234	699137	0.195714
			154	Pirellulales	2691354	80993	90680	88004	87647	171316	178868	697508	0.195258
			474	Passeriformes	9126	111839	124519	108139	91472	122285	127452	685706	0.191954
			1272	Caudovirales	28883	107767	120758	128622	108621	104581	106905	677254	0.189588
			30	Moraxellales	2887326	217284	58471	149982	117319	59495	57328	659879	0.184724
			327	Trochida	2315720	97716	108191	108940	89078	103334	105556	612815	0.171549
			475	Accipitriformes	2558200	95303	105093	102030	84818	107692	111453	606389	0.16975
			246	Decapoda	6683	92041	101925	101420	82273	101001	104076	582736	0.163129
			155	Gemmatales	2691355	57396	64827	66278	63788	145011	166059	563359	0.157705
			93	Lactobacillales	186826	77237	86610	106128	95183	95326	94409	554893	0.155335
			518	Spariformes	1489931	65263	69373	188790	88301	65953	68095	545775	0.152782
			156	Planctomycetales	112	58834	65810	70007	65924	128647	137265	526487	0.147383
			450	Chiroptera	9397	83135	92206	83313	70397	92279	96311	517641	0.144906
			129	Deinococcales	118964	50194	48773	129852	169866	56736	57072	512493	0.143465
			163	Verrucomicrobiales	48461	62686	68125	72594	67224	122581	115593	508803	0.142432
			6	Rickettsiales	766	7626	8691	67003	69011	182979	172647	507957	0.142196
			679	Hypocreales	5125	80574	89320	74374	64974	96640	100317	506199	0.141703
			82	Acidimicrobiales	84993	66859	67913	51394	63064	135491	117900	502621	0.140702
			310	Rhabditida	6236	92340	133926	84689	69604	53994	55275	489828	0.137121
			535	Blenniiformes	1489921	73077	80613	99032	70189	80671	84538	488120	0.136642
			708	Eurotiales	5042	77962	86311	72702	63681	91566	95060	487282	0.136408
			532	Beloniformes	76071	70259	78317	101931	71762	77267	79932	479468	0.13422
			538	Carangiformes	1489907	58103	62694	102110	64199	65878	68409	421393	0.117963
			862	Lamiales	4143	66168	73295	72071	59267	69941	71793	412535	0.115483
			29	Vibrionales	135623	66072	71452	69719	60150	72414	71239	411046	0.115067
			533	Cyprinodontiformes	28738	60425	66457	74762	57799	69226	72058	400727	0.112178
			845	Rosales	3744	63112	69749	65747	55006	72130	74274	400018	0.111979
			503	Apterygiformes	8819	63380	69703	66471	55203	70993	73138	398888	0.111663
			755	Saccharomycetales	4892	64752	71616	64234	53497	69264	71587	394950	0.110561
			545	Scombriformes	1489894	44266	47497	145430	66439	43978	45990	393600	0.110183
			257	Siphonostomatoida	72033	56762	63352	67902	55293	62249	62654	368212	0.103076
			519	Pempheriformes	1489939	34101	36751	149759	61956	35358	36366	354291	0.0991789
			846	Fagales	3502	55223	60443	60177	50163	63171	63631	352808	0.0987637
			543	Kurtiformes	1489876	49973	54829	79974	51371	55951	58437	350535	0.0981274
			512	Gymnophiona	8445	56990	62561	57881	48238	61241	63414	350325	0.0980686
			106	Nostocales	1161	47534	52600	57790	49275	72053	69534	348786	0.0976378
			580	Acipenseriformes	7899	53493	58709	65506	48645	57295	59296	342944	0.0960024
			344	Ostreida	6562	54295	59804	60026	49151	58856	59855	341987	0.0957345
			476	Galliformes	8976	53804	59262	54280	44735	57951	59836	329868	0.092342
			541	Anabantiformes	1489900	48067	52722	67062	46043	53150	55495	322539	0.0902903
			164	Opitutales	415000	29351	32635	38060	33000	92752	94903	320701	0.0897758
			7	Hyphomonadales	2800060	49470	59088	36809	34596	72092	67441	319496	0.0894385
			52	Campylobacterales	213849	41717	47283	59659	53471	53163	51767	307060	0.0859572
			31	Methylococcales	135618	49022	56873	47509	42140	54602	54242	304388	0.0852092
			44	Desulfuromonadales	69541	42151	48270	39726	36670	67793	69764	304374	0.0852053
			219	Plecoptera	50622	45988	51405	51090	42222	55652	56976	303333	0.0849139
			539	Pleuronectiformes	8252	39185	42427	77753	44835	43422	45160	292782	0.0819603
			572	Osteoglossiformes	41712	45670	50038	47984	39475	51839	53509	288515	0.0807658
			45	Desulfovibrionales	213115	42076	47896	41172	37254	59257	60322	287977	0.0806152
			32	Cellvibrionales	1706369	45107	50492	43585	38552	54102	53102	284940	0.079765
			107	Synechococcales	1890424	42758	48544	39719	35640	57415	58644	282720	0.0791435
			716	Pleosporales	92860	43825	48330	41867	36440	53421	55934	279817	0.0783309
			345	Pectinida	106218	42819	47844	47651	39614	48299	50137	276364	0.0773643
			549	Holocentriformes	1490028	40421	44384	56217	39347	46733	48200	275302	0.077067
			510	Squamata	8509	44890	49319	43086	36319	48294	50982	272890	0.0763918
			67	Actinomycetales	2037	39372	44203	35825	33216	57510	58848	268974	0.0752955
			374	Diphyllobothriidea	1224679	41281	45086	41775	35000	45990	47664	256796	0.0718865
			349	Cardiida	2783445	40095	44002	42685	35156	41550	42410	245898	0.0688357
			601	Forcipulatida	7599	37569	41393	42067	35017	43140	44254	243440	0.0681477
			1241	Halobacteriales	2235	33661	37287	30705	28864	53960	57129	241606	0.0676342
			173	Vicinamibacterales	2910145	24001	29102	25318	26338	63550	73294	241603	0.0676334
			534	Atheriniformes	8075	34910	38540	42346	33415	39677	40638	229526	0.0642526
			570	Clupeiformes	32446	32752	35726	43197	31371	38794	40619	222459	0.0622743
			158	Phycisphaerales	666506	26797	29788	26798	24694	52805	53490	214372	0.0600105
			542	Synbranchiformes	43697	32147	34722	47385	31385	32830	34334	212803	0.0595712
			847	Malpighiales	3646	34665	38092	35187	29333	37146	38102	212525	0.0594934
			551	Gadiformes	8043	27297	29840	58131	32797	31276	32901	212242	0.0594142
			546	Batrachoidiformes	8064	31750	34804	43759	30374	35115	36336	212138	0.0593851
			477	Anseriformes	8826	34720	38082	35018	28907	36709	38609	212045	0.0593591
			228	Hemiptera	7524	32798	36711	36313	30085	36758	37369	210034	0.0587961
			569	Gonorynchiformes	29140	31905	34805	39858	30149	35516	37626	209859	0.0587471
			478	Caprimulgiformes	8902	33267	37058	34135	28468	35293	36634	204855	0.0573463
			46	Desulfobacterales	213118	27309	31133	29041	25836	43377	43992	200688	0.0561798
			1242	Haloferacales	1644055	28533	31225	24805	23137	45234	47537	200471	0.0561191
			480	Columbiformes	8929	31928	35589	31711	26004	35916	37204	198352	0.0555259
			157	Isosphaerales	2691356	20381	22857	22995	21876	47361	51396	186866	0.0523105
			288	Sarcoptiformes	83137	27650	30871	32694	26748	33265	33658	184886	0.0517563
			311	Strongylida	6308	28711	31092	30336	25856	33392	34668	184055	0.0515236
			33	Thiotrichales	72273	25328	28946	30430	26633	33889	32843	178069	0.0498479
			848	Cucurbitales	71239	27582	30553	29156	23913	30779	31723	173706	0.0486266
			1008	Haemosporida	5819	27339	30889	29616	23578	26680	27081	165183	0.0462407
			710	Chaetothyriales	34395	27283	30263	23336	20501	31005	32294	164682	0.0461004
			1155	Trypanosomatida	2704949	25052	27817	23311	20318	31667	33445	161610	0.0452405
			34	Pasteurellales	135625	22755	24970	29791	24993	28822	27523	158854	0.044469
			600	Amphioxiformes	2682553	24484	26960	26358	22186	28197	29813	157998	0.0442293
			973	Chlamydomonadales	3042	24762	27709	22428	19909	30048	31654	156510	0.0438128
			174	Acidobacteriales	204433	17048	19568	19303	18008	37428	39932	151287	0.0423507
			1243	Natrialbales	1644060	20470	22340	19690	18119	33894	36035	150548	0.0421438
			883	Zingiberales	4618	22483	24787	24503	20451	25892	26998	145114	0.0406227
			680	Glomerellales	1028384	23899	26181	19903	17662	27873	29068	144586	0.0404748
			509	Testudines	8459	23640	26371	22588	19335	25667	26670	144271	0.0403867
			627	Actiniaria	6103	21397	23684	24339	19989	24203	25578	139190	0.0389643
			110	Pseudanabaenales	2881377	19047	21855	20317	18160	28597	28243	136219	0.0381326
			869	Ericales	41945	21815	23559	23191	19441	23742	24202	135950	0.0380573
			68	Frankiales	85013	19075	21197	17010	16325	30316	31232	135155	0.0378348
			595	Aplousobranchia	32436	21401	23211	21560	17891	21800	22499	128362	0.0359332
			69	Geodermatophilales	1643682	19563	21842	16608	15676	26735	27464	127888	0.0358005
			520	Tetraodontiformes	31022	19216	21077	24512	18300	21986	22638	127729	0.035756
			54	Bdellovibrionales	213481	16727	20549	27138	21337	19921	19841	125513	0.0351356
			547	Syngnathiformes	129912	18805	20528	22007	17197	21996	23268	123801	0.0346564
			387	Strigeidida	6180	19532	21454	21258	16986	21114	21831	122175	0.0342012
			388	Plagiorchiida	27871	20695	23327	19068	16015	20966	21466	121537	0.0340226
			720	Mycosphaerellales	2726947	19189	20743	17331	15467	22517	23695	118942	0.0332962
			860	Vitales	403667	18435	20254	21017	17700	19981	20323	117710	0.0329513
			771	Agaricales	5338	18187	20010	18089	15742	21859	22337	116224	0.0325353
			70	Bifidobacteriales	85004	17293	19612	15653	14550	24195	24494	115797	0.0324158
			513	Anura	8342	18029	19668	18965	16297	20788	21544	115291	0.0322741
			212	Neuroptera	7516	17363	19499	22150	18126	18838	18845	114821	0.0321425
			83	Solirubrobacterales	588673	14768	16610	13963	13718	27724	27442	114225	0.0319757
			35	Legionellales	118969	14212	15971	18764	16582	24600	22829	112958	0.031621
			783	Ustilaginales	5267	18304	20699	14847	13118	21888	23124	111980	0.0313472
			761	Polyporales	5303	16971	18861	15275	13524	21558	22478	108667	0.0304198
			700	Helotiales	5178	16807	18779	16261	14089	20472	21023	107431	0.0300738
			86	Eggerthellales	1643822	15794	18016	13575	12279	23468	24173	107305	0.0300385
			891	Alismatales	16360	16606	17941	18327	14885	18925	19896	106580	0.0298356
			88	Rubrobacterales	84996	14060	16040	12559	12309	24361	24407	103736	0.0290395
			144	Marinilabiliales	1970189	14476	16299	20123	17161	17384	16395	101838	0.0285081
			1011	Eucoccidiorida	75739	16546	18205	15291	12899	18364	19344	100649	0.0281753
			685	Sordariales	5139	15027	16465	14260	12504	19756	20141	98153	0.0274766
			566	Siluriformes	7995	14520	16076	18033	13781	17363	18201	97974	0.0274265
			36	Nevskiales	1775403	16847	19692	12078	10963	18527	18107	96214	0.0269338
			8	Maricaulales	2800059	14070	16434	13652	12672	19229	18739	94796	0.0265368
			179	Spirochaetales	136	13543	14854	14923	12839	18732	18876	93767	0.0262488
			536	Cichliformes	1489911	14664	16139	17818	13468	15409	15980	93478	0.0261679
			628	Scleractinia	6125	13395	14624	15317	12947	16694	17191	90168	0.0252413
			870	Asterales	4209	14528	15811	15245	12899	15136	15593	89212	0.0249737
			407	Heteronemertea	6219	13439	14655	14677	11903	16084	16774	87532	0.0245034
			410	Cheilostomatida	10207	13429	14684	14161	12069	15465	15708	85516	0.023939
			928	Marchantiales	28908	13009	14376	13533	11631	15347	15666	83562	0.023392
			808	Glomerales	36750	13670	15050	15466	12710	13423	13131	83450	0.0233607
			582	Carcharhiniformes	30483	12550	13690	13872	11709	15467	15840	83128	0.0232705
			1060	Saprolegniales	4763	12101	13232	11333	10136	16862	19055	82719	0.023156
			686	Diaporthales	5114	13090	14488	11511	10273	16213	16819	82394	0.0230651
			71	Jiangellales	1217098	12432	14073	10572	10262	17067	17543	81949	0.0229405
			777	Trichosporonales	1851469	12776	14194	10749	9782	16422	17218	81141	0.0227143
			130	Thermales	68933	11415	13103	10438	9803	17973	18285	81017	0.0226796
			145	Bacteroidetes Order II. Incertae sedis	1100069	10311	11790	10050	9343	19414	19844	80752	0.0226054
			47	Bradymonadales	1779134	9888	11161	8898	8363	20169	20837	79316	0.0222034
			108	Oscillatoriales	1150	10718	11782	11229	10338	16251	16275	76593	0.0214411
			876	Caryophyllales	3524	12591	14081	12300	10314	13491	13762	76539	0.021426
			109	Chroococcales	1118	10527	11654	11712	9929	15098	14799	73719	0.0206366
			854	Myrtales	41944	11296	12522	10952	9442	13772	14577	72561	0.0203124
			778	Tremellales	5234	11443	12652	11252	9541	13317	13683	71888	0.020124
			709	Onygenales	33183	11040	12327	11334	9636	13228	13974	71539	0.0200264
			290	Ixodida	6935	11186	12301	9870	8859	13728	14626	70570	0.0197551
			725	Botryosphaeriales	451869	10330	11531	10129	8898	14464	15199	70551	0.0197498
			567	Characiformes	7991	11158	12429	11526	9340	12582	13391	70426	0.0197148
			687	Magnaporthales	639021	11069	12073	10345	9008	13290	13947	69732	0.0195205
			268	Diplostraca	84337	10613	11724	11677	9658	12632	13237	69541	0.019467
			636	Stauromedusae	37528	10650	11622	12775	10503	11761	11860	69171	0.0193635
			37	Acidiferrobacterales	1692040	9357	11112	8817	8021	14303	14490	66100	0.0185038
			117	Anaerolineales	292629	6531	7084	8434	7975	17712	18091	65827	0.0184274
			521	Labriformes	1489928	9539	10510	12080	9198	12011	12142	65480	0.0183302
			1061	Peronosporales	4776	10637	11464	9058	8005	12873	13347	65384	0.0183033
			132	Mycoplasmatales	2085	9866	11169	11916	9719	11345	11055	65070	0.0182154
			118	Chloroflexales	32064	4807	5245	6578	7080	21891	19262	64863	0.0181575
			87	Coriobacteriales	84999	9116	10391	8256	7646	14388	14970	64767	0.0181306
			522	Centrarchiformes	1489940	7822	8173	23156	10532	7279	7650	64612	0.0180872
			986	Mamiellales	13792	9074	10250	7969	7399	14326	14889	63907	0.0178899
			451	Perissodactyla	9787	9325	10620	9762	8480	12541	13171	63899	0.0178876
			452	Eulipotyphla	9362	10582	11657	9708	8162	11410	11900	63419	0.0177533
			375	Cyclophyllidea	6201	10680	11640	10669	8819	10410	10937	63155	0.0176794
			176	Holophagales	574975	5556	6329	7192	7063	17567	19080	62787	0.0175763
			188	Fusobacteriales	203491	8655	9918	12552	10492	10710	10391	62718	0.017557
			581	Polypteriformes	8288	9516	10637	10331	8710	11437	11784	62415	0.0174722
			95	Thermoanaerobacterales	68295	8609	9506	10693	9185	12196	12179	62368	0.0174591
			180	Leptospirales	1643688	6865	7901	9600	8221	14510	14312	61409	0.0171906
			72	Nakamurellales	1643684	8010	9116	7480	7499	13782	14605	60492	0.0169339
			175	Bryobacterales	332160	7792	8835	6667	6362	14104	15890	59650	0.0166982
			508	Crocodylia	1294634	9743	10845	8741	7506	10621	11433	58889	0.0164852
			229	Thysanoptera	30262	9688	10681	8157	7261	10944	11394	58125	0.0162713
			146	Chlorobiales	191411	8448	9466	7899	6984	12118	12049	56964	0.0159463
			886	Asparagales	73496	8707	9880	9237	7869	10360	10731	56784	0.0158959
			57	Acidithiobacillales	225057	8459	9987	10760	9223	8864	8916	56209	0.0157349
			466	Dasyuromorphia	38608	9105	10103	9021	7446	9747	10148	55570	0.0155561
			328	Lepetellida	2315723	9076	9862	8376	7150	9942	10352	54758	0.0153287
			440	Adinetida	104779	7913	9372	10113	8721	9138	9289	54546	0.0152694
			903	Nymphaeales	261007	11767	13042	7292	6038	7855	8271	54265	0.0151907
			855	Sapindales	41937	8002	8977	9498	7874	9445	9870	53666	0.0150231
			84	Miltoncostaeales	2843198	7052	7968	6272	6352	12541	12704	52889	0.0148055
			232	Odonata	6961	8252	8993	8893	7448	9220	9418	52224	0.0146194
			772	Boletales	68889	8202	8977	7195	6414	9709	10194	50691	0.0141902
			73	Glycomycetales	85014	7156	7991	6512	6164	10825	11456	50104	0.0140259
			696	Xylariales	37989	8237	9045	7177	6412	9261	9839	49971	0.0139887
			455	Lagomorpha	9975	7847	8847	7699	6462	9017	9640	49512	0.0138602
			100	Selenomonadales	909929	6764	7710	7552	6814	10125	10006	48971	0.0137088
			265	Balanomorpha	2899670	7969	8730	6852	6004	9179	9688	48422	0.0135551
			1244	Methanosarcinales	94695	6243	6540	7815	6615	10830	10344	48387	0.0135453
			593	Petromyzontiformes	7745	7441	8255	6324	5727	9224	9885	46856	0.0131167
			1181	Isochrysidales	73020	6556	7307	5877	5358	10480	10993	46571	0.0130369
			467	Diprotodontia	38609	7597	8505	7480	6209	8147	8436	46374	0.0129818
			721	Dothideales	5014	6870	7533	7628	6593	8604	9079	46307	0.012963
			602	Valvatida	41166	7247	7975	7403	6199	8382	8848	46054	0.0128922
			893	Proteales	232378	6803	7310	7647	6238	8925	9061	45984	0.0128726
			473	Monotremata	9255	6756	7495	6588	5585	8770	9144	44338	0.0124118
			293	Araneae	6893	6908	7666	8130	6350	7356	7754	44164	0.0123631
			894	Ranunculales	41768	6724	7747	7217	6011	7790	7802	43291	0.0121187
			1067	Pelagomonadales	54409	5410	5845	5196	4984	9817	10188	41440	0.0116006
			981	Chlorellales	35460	6849	8005	5557	5024	7771	8121	41327	0.0115689
			560	Esociformes	8007	5139	5505	12097	6392	5534	6035	40702	0.011394
			884	Arecales	40551	6668	7407	6590	5690	6936	7272	40563	0.011355
			9	Kordiimonadales	362534	6002	6808	6089	5637	7601	7563	39700	0.0111135
			762	Cantharellales	36064	6591	7054	6078	5045	7282	7560	39610	0.0110883
			350	Venerida	6580	5854	6536	7139	5897	6638	6791	38855	0.0108769
			795	Sporidiobolales	231213	5153	5728	5219	4655	8581	9210	38546	0.0107904
			111	Gloeobacterales	307595	4786	5413	4967	4753	9098	9423	38440	0.0107607
			1014	Hymenostomatida	31277	7143	7926	6735	5246	5555	5655	38260	0.0107104
			688	Ophiostomatales	5151	5822	6508	5305	4652	7474	8169	37930	0.010618
			481	Psittaciformes	9223	5764	6277	6076	5163	7040	7505	37825	0.0105886
			103	Erysipelotrichales	526525	5782	6452	6706	5725	6481	6501	37647	0.0105388
			266	Pollicipedomorpha	2899683	5945	6687	4878	4485	7300	7837	37132	0.0103946
			220	Blattodea	85823	5767	6443	6121	5153	6459	6755	36698	0.0102731
			75	Kineosporiales	622452	5159	5580	4607	4339	7606	7851	35142	0.00983752
			159	Tepidisphaerales	1771349	3591	4138	4456	4226	9017	9148	34576	0.00967907
			74	Catenulisporales	414714	4978	5260	4240	4057	7885	7988	34408	0.00963204
			133	Entomoplasmatales	186328	4973	5804	6949	5609	5439	5239	34013	0.00952147
			1015	Peniculida	33825	8066	8993	5169	3904	3615	3724	33471	0.00936974
			453	Pholidota	9971	5250	5843	5428	4642	5911	6119	33193	0.00929192
			583	Orectolobiformes	30503	5538	6126	5174	4501	5584	6163	33086	0.00926197
			544	Gobiiformes	1489878	4962	5560	5241	4607	5853	6376	32599	0.00912564
			793	Malasseziales	162474	4446	4756	4749	4170	6882	7311	32314	0.00904586
			468	Didelphimorphia	38605	5381	5999	5114	4377	5566	5856	32293	0.00903998
			974	Sphaeropleales	35491	5308	6305	4048	3476	6122	6392	31651	0.00886026
			340	Architaenioglossa	75116	4971	5295	5014	4260	5883	6124	31547	0.00883114
			574	Anguilliformes	7933	4517	5097	5053	4178	6230	6380	31455	0.00880539
			291	Mesostigmata	34634	5166	5732	4816	4333	5545	5710	31302	0.00876256
			101	Veillonellales	1843489	4312	4846	4806	4216	6469	6486	31135	0.00871581
			1009	Piroplasmida	5863	5056	5606	4863	4037	5642	5788	30992	0.00867578
			168	Parachlamydiales	1963360	2356	2535	4811	4381	8613	6710	29406	0.0082318
			89	Euzebyales	908621	4653	5199	3523	3477	6243	6128	29223	0.00818057
			38	Immundisolibacterales	1934945	5129	5956	3625	3265	5658	5542	29175	0.00816714
			863	Gentianales	4055	4945	5514	4413	3803	5020	5290	28985	0.00811395
			120	Ardenticatenales	1382929	3160	3580	3366	3173	7617	7610	28506	0.00797986
			104	Tissierellales	1737405	3856	4468	5187	4374	5108	5098	28091	0.00786369
			839	Craspedida	1924738	4550	5038	3887	3370	5370	5675	27890	0.00780742
			1250	Thermococcales	2258	3886	4275	4345	3846	5569	5830	27751	0.00776851
			330	Aplysiida	6497	2986	3357	4395	3991	6366	6483	27578	0.00772008
			136	Fimbriimonadales	1663425	3525	4107	3323	3174	6476	6835	27440	0.00768145
			578	Semionotiformes	7914	4777	5048	4286	3483	4828	4996	27418	0.00767529
			608	Camarodonta	2785018	4614	4884	4491	3730	4809	4792	27320	0.00764785
			1254	Sulfolobales	2281	4435	5015	4749	4024	4447	4415	27085	0.00758207
			1174	Longamoebia	1485168	3896	4370	3341	3162	5695	6001	26465	0.00740851
			361	Octopoda	6638	4095	4514	4570	3653	4538	4707	26077	0.00729989
			588	Rajiformes	7858	4351	4798	4258	3688	4285	4520	25900	0.00725035
			701	Erysiphales	5120	4301	4687	4032	3437	4605	4784	25846	0.00723523
			303	Xiphosura	6845	4197	4802	4114	3396	4613	4700	25822	0.00722851
			515	Ceratodontiformes	2823314	4400	4812	4257	3503	4107	4221	25300	0.00708238
			717	Venturiales	1111111	3979	4199	3964	3380	4844	4828	25194	0.00705271
			1166	Acytosteliales	2058181	3931	4291	4045	3415	4631	4728	25041	0.00700988
			318	Trichinellida	6329	3836	4273	4880	3775	4100	4151	25015	0.0070026
			482	Strigiformes	30458	3891	4259	3876	3342	4687	4946	25001	0.00699868
			177	Acanthopleuribacterales	533206	3297	3707	3173	2687	5711	5985	24560	0.00687523
			871	Apiales	4036	4088	4479	4032	3342	4242	4307	24490	0.00685564
			596	Phlebobranchia	7716	3359	3688	4319	3726	4462	4776	24330	0.00681085
			621	Comatulida	7581	3945	4319	3938	3294	4312	4517	24325	0.00680945
			483	Falconiformes	8948	3855	4409	3637	3175	4329	4744	24149	0.00676018
			147	Ignavibacteriales	795748	3511	3993	3941	3432	4588	4466	23931	0.00669915
			1248	Methanobacteriales	2158	3948	4230	4303	3534	3943	3950	23908	0.00669271
			1245	Methanomicrobiales	2191	3834	4175	3175	2819	4750	4966	23719	0.0066398
			11	Emcibacterales	2066490	3821	4346	3825	3475	4081	3964	23512	0.00658186
			575	Elopiformes	7925	3759	4133	3310	2834	4583	4871	23490	0.0065757
			785	Entylomatales	62914	3754	4230	2987	2744	4733	4987	23435	0.0065603
			161	Candidatus Brocadiales	1127829	2560	2915	3613	3009	5707	5456	23260	0.00651131
			812	Mucorales	4827	3813	3975	3546	3081	3908	4119	22442	0.00628233
			906	Pinales	1446380	3802	4048	3466	2961	3978	4149	22404	0.00627169
			941	Funariales	3215	3827	4243	3102	2677	3915	4040	21804	0.00610373
			504	Tinamiformes	8802	3452	3735	3127	2597	4189	4554	21654	0.00606174
			131	Trueperales	2762275	2820	3225	2640	2389	5050	5101	21225	0.00594164
			568	Gymnotiformes	8002	3330	3588	3586	3188	3632	3868	21192	0.00593241
			48	Desulfarculales	453227	3461	4037	2795	2424	4125	4284	21126	0.00591393
			464	Cingulata	948951	3200	3422	3411	2862	3969	4172	21036	0.00588874
			236	Entomobryomorpha	730330	3074	3512	3344	2820	3944	4264	20958	0.0058669
			1303	Imitervirales	2732554	3292	3736	3671	2919	3688	3652	20958	0.0058669
			193	Synergistales	649776	2922	3312	2826	2605	4516	4631	20812	0.00582603
			39	Salinisphaerales	742030	2982	3335	2813	2613	4516	4453	20712	0.00579804
			40	Cardiobacteriales	135615	2817	3166	3225	2900	4268	4229	20605	0.00576808
			1016	Sessilida	1974272	8466	9680	1240	596	241	228	20451	0.00572497
			609	Temnopleuroida	31184	3313	3729	3290	2774	3618	3695	20419	0.00571602
			189	Thermotogales	2419	3157	3420	3166	2736	3897	3848	20224	0.00566143
			90	Egicoccales	1755823	2776	3029	2325	2299	4808	4951	20188	0.00565135
			428	Lingulida	7570	3127	3253	3522	2800	3572	3851	20125	0.00563371
			124	Sphaerobacterales	85001	2250	2492	2243	2568	5300	4992	19845	0.00555533
			148	Balneolales	1853223	3078	3380	3496	2910	3546	3426	19836	0.00555281
			1173	Mastigamoebida	2682482	3552	3947	3450	2710	3117	3056	19832	0.00555169
			592	Chimaeriformes	7864	3492	3895	2824	2385	3526	3580	19702	0.0055153
			1167	Dictyosteliales	2058949	3171	3535	3641	2921	3187	3126	19581	0.00548143
			634	Alcyonacea	40677	3255	3709	3121	2728	3337	3291	19441	0.00544224
			294	Scorpiones	6855	2526	2853	3725	3172	3383	3647	19306	0.00540445
			753	Pezizales	5185	3254	3693	2650	2273	3524	3689	19083	0.00534202
			597	Stolidobranchia	7720	3016	3178	3214	2641	3416	3497	18962	0.00530815
			763	Russulales	452342	2947	3343	2806	2480	3634	3733	18943	0.00530283
			598	Copelata	2507557	3106	3456	3010	2539	3305	3400	18816	0.00526728
			516	Coelacanthiformes	7894	3304	3663	3001	2550	2913	3258	18689	0.00523173
			126	Caldilineales	475963	1474	1727	2408	2535	5554	4920	18618	0.00521185
			127	Tepidiformales	2682226	2457	2842	2077	2057	4421	4761	18615	0.00521101
			459	Proboscidea	9779	2802	3081	2945	2529	3512	3574	18443	0.00516286
			10	Holosporales	1921002	1608	1893	3017	2627	4739	4445	18329	0.00513095
			465	Pilosa	948950	2781	3159	2655	2353	3546	3719	18213	0.00509848
			324	Priapulimorphida	2082909	2283	2402	3638	2984	3277	3484	18068	0.00505789
			925	Selaginellales	3244	2558	2819	2575	2306	3789	3878	17925	0.00501786
			49	Syntrophobacterales	213462	2516	2883	2463	2106	3789	4050	17807	0.00498482
			165	Puniceicoccales	415001	1954	2166	2426	2199	4518	4504	17767	0.00497363
			457	Scandentia	9392	2843	2943	3001	2546	3123	3270	17726	0.00496215
			91	Egibacterales	1747768	2232	2475	2132	2091	4357	4435	17722	0.00496103
			841	Rotosphaerida	2686024	2723	2980	2232	2018	3731	3848	17532	0.00490784
			849	Celastrales	233875	2714	2911	2982	2386	2873	3102	16968	0.00474996
			263	Calanoida	6833	2787	3087	2867	2346	2729	2917	16733	0.00468417
			485	Charadriiformes	8906	3126	3665	2174	1954	2804	2917	16640	0.00465814
			584	Lamniformes	30496	2773	3029	2782	2311	2709	2926	16530	0.00462734
			12	Magnetococcales	1191478	2743	3032	2408	2175	3010	2991	16359	0.00457948
			289	Trombidiformes	83136	2474	2813	2878	2329	2729	2836	16059	0.00449549
			484	Pelecaniformes	9205	2836	3043	2325	1915	2938	2936	15993	0.00447702
			194	Nitrospinales	1293499	1832	2019	2146	2010	3933	4052	15992	0.00447674
			96	Halanaerobiales	53433	2474	2939	2747	2304	2790	2633	15887	0.00444735
			20	Ferrovales	1442155	2290	2820	3951	3372	1726	1691	15850	0.00443699
			1274	Picornavirales	464095	2724	3070	2422	2055	2742	2829	15842	0.00443475
			1301	Ortervirales	2169561	2401	2556	2767	2350	2886	2857	15817	0.00442775
			479	Apodiformes	8892	2419	2722	2274	2109	2929	3109	15562	0.00435637
			523	Chaetodontiformes	1545895	2235	2600	2937	2168	2808	2745	15493	0.00433705
			53	Nautiliales	235899	2395	2728	2614	2324	2691	2708	15460	0.00432781
			637	Anthoathecata	406427	2598	2853	2566	2073	2620	2590	15300	0.00428302
			1222	Pyrenomonadales	589342	2342	2520	2324	1984	2981	3060	15211	0.00425811
			122	Ktedonobacterales	388448	1817	1923	2327	2173	3461	3492	15193	0.00425307
			469	Microbiotheria	38607	2191	2317	2298	2053	3086	3077	15022	0.0042052
			1226	Trichomonadida	37104	2327	2487	2634	2255	2494	2649	14846	0.00415593
			799	Pucciniales	5258	2423	2662	2334	1957	2617	2848	14841	0.00415453
			887	Dioscoreales	40548	2354	2525	2445	2042	2703	2751	14820	0.00414865
			460	Sirenia	9774	2547	2826	2197	1879	2592	2759	14800	0.00414305
			169	Chlamydiales	51291	1865	2266	2709	2301	2952	2665	14758	0.0041313
			540	Istiophoriformes	1489906	2169	2377	2807	2030	2554	2610	14547	0.00407223
			787	Microstromatales	162475	2533	2712	1961	1690	2647	2835	14378	0.00402492
			786	Exobasidiales	5404	2237	2397	1984	1707	2892	3121	14338	0.00401372
			1098	Eustigmatales	425074	2266	2520	2252	1928	2591	2705	14262	0.00399245
			904	Amborellales	261009	2550	2776	2125	1814	2445	2547	14257	0.00399105
			735	Lecanorales	5197	2077	2208	2249	1887	2877	2867	14165	0.0039653
			13	Pelagibacterales	54526	2032	2491	2446	2145	2466	2329	13909	0.00389363
			76	Sporichthyales	2495578	1779	2008	1790	1666	3269	3342	13854	0.00387824
			1273	Herpesvirales	548681	1987	2249	2053	1821	2796	2924	13830	0.00387152
			505	Casuariiformes	8784	2096	2416	2010	1708	2594	2781	13605	0.00380853
			41	Orbales	1240482	1788	1998	2552	2072	2676	2499	13585	0.00380293
			756	Schizosaccharomycetales	34346	2102	2308	2310	1962	2454	2443	13579	0.00380125
			77	Jatrophihabitantales	2805415	2117	2320	1735	1651	2751	2750	13324	0.00372987
			215	Siphonaptera	7509	2052	2368	2516	1953	2108	2096	13093	0.0036652
			55	Bacteriovoracales	2024979	1861	2055	3085	2296	1898	1851	13046	0.00365205
			78	Candidatus Nanopelagicales	2039638	1777	2068	2118	1783	2543	2635	12924	0.00361789
			50	Syntrophales	2914038	1772	1882	1953	1680	2673	2896	12856	0.00359886
			181	Brachyspirales	1643686	2528	2898	1930	1566	1918	1961	12801	0.00358346
			79	Actinopolysporales	622450	2090	2275	1616	1625	2488	2509	12603	0.00352804
			1249	Methanococcales	2182	2132	2529	2092	1725	2022	2066	12566	0.00351768
			134	Acholeplasmatales	186329	1970	2334	2401	1977	1929	1773	12384	0.00346673
			105	Limnochordales	1676649	1782	2024	1766	1527	2535	2599	12233	0.00342446
			655	Haplosclerida	6049	1989	2183	1981	1648	2145	2267	12213	0.00341886
			413	Rhynchobdellida	6406	1835	2109	1952	1578	2284	2360	12118	0.00339227
			42	Kangiellales	2887327	1776	2087	1990	1756	2213	2202	12024	0.00336595
			121	Dehalococcoidales	1202465	1703	1930	1664	1533	2398	2356	11584	0.00324278
			112	Pleurocapsales	52604	1313	1457	2240	1926	2317	2255	11508	0.0032215
			160	Sedimentisphaerales	2483366	1816	1922	1487	1388	2431	2449	11493	0.00321731
			486	Gruiformes	9108	1875	2106	1860	1658	1944	2001	11444	0.00320359
			197	Thermodesulfobacteriales	188710	1679	2030	1657	1456	2212	2358	11392	0.00318903
			458	Dermoptera	30656	1798	2083	1895	1600	1858	2037	11271	0.00315516
			757	Pneumocystidales	37987	1839	1931	2036	1731	1956	1754	11247	0.00314844
			149	Rhodothermales	1853224	1594	1807	1334	1053	2489	2622	10899	0.00305102
			718	Mytilinidiales	603422	1623	1793	1504	1327	2326	2313	10886	0.00304738
			171	Kiritimatiellales	1921782	1381	1631	1360	1264	2451	2697	10784	0.00301883
			1260	Nitrosopumilales	31932	1277	1434	2199	1774	2073	1962	10719	0.00300064
			461	Macroscelidea	28734	1827	2033	1485	1303	1918	2029	10595	0.00296592
			506	Struthioniformes	8798	1647	1866	1597	1383	2057	1990	10540	0.00295053
			989	Chloropicales	2302912	1530	1775	1548	1273	2142	2248	10516	0.00294381
			198	Calditrichales	1962852	1620	2095	1336	1207	2047	1995	10300	0.00288334
			1255	Thermoproteales	2266	1525	1640	1395	1212	2133	2291	10196	0.00285423
			726	Acrospermales	716585	1743	1797	1401	1274	1937	1997	10149	0.00284107
			102	Acidaminococcales	1843488	1532	1723	1561	1323	1935	1914	9988	0.002796
			1212	Cyanidiales	265318	1568	1762	1616	1336	1864	1797	9943	0.0027834
			119	Herpetosiphonales	189772	1007	1166	1290	1319	2608	2521	9911	0.00277445
			195	Aquificales	32069	1271	1365	1638	1324	2136	2109	9843	0.00275541
			170	Victivallales	278082	1265	1385	1338	1213	2171	2366	9738	0.00272602
			58	Hydrogenophilales	119069	1259	1543	1720	1476	1759	1694	9451	0.00264568
			199	Deferribacterales	191393	1333	1549	1477	1364	1838	1853	9414	0.00263532
			230	Phthiraptera	85819	1790	1916	1833	1399	1245	1224	9407	0.00263336
			1265	Thermoplasmatales	2301	1163	1291	1765	1481	1736	1828	9264	0.00259333
			1189	Ceramiales	2802	1326	1447	1670	1430	1602	1600	9075	0.00254042
			765	Corticiales	452338	1259	1415	1317	1171	1921	1967	9050	0.00253342
			764	Gloeophyllales	452339	1389	1520	1148	1059	1972	1928	9016	0.0025239
			128	Thermoflexales	1495647	1271	1492	1062	997	2037	2138	8997	0.00251859
			1069	Naviculales	38748	1483	1714	1284	1089	1684	1684	8938	0.00250207
			727	Eremomycetales	2714147	1388	1443	1349	1228	1616	1756	8780	0.00245784
			1304	Algavirales	2732524	1062	1149	1915	1664	1423	1530	8743	0.00244748
			1129	Opalinata	42740	1655	1925	1188	1025	1413	1478	8684	0.00243097
			14	Parvularculales	255473	1195	1360	1313	1271	1797	1709	8645	0.00242005
			1261	Nitrososphaerales	1033996	1539	1651	1305	1137	1488	1497	8617	0.00241221
			123	Thermogemmatisporales	768667	1041	1071	1019	1068	2056	1986	8241	0.00230695
			1283	Amarillovirales	2732545	1188	1297	1261	1054	1615	1757	8172	0.00228764
			1256	Desulfurococcales	114380	1312	1464	1217	1033	1489	1557	8072	0.00225964
			1324	Petitvirales	2732414	1204	1342	1496	1262	1322	1389	8015	0.00224369
			1062	Albuginales	370421	1260	1368	1452	1241	1303	1364	7988	0.00223613
			1286	Bunyavirales	1980410	1432	1501	1208	1086	1321	1373	7921	0.00221737
			788	Georgefischeriales	62913	1531	1747	988	811	1407	1406	7890	0.0022087
			462	Tubulidentata	9815	1219	1318	1382	1186	1302	1375	7782	0.00217846
			56	Silvanigrellales	2024973	1219	1454	1421	1115	1315	1164	7688	0.00215215
			1306	Chitovirales	2732527	978	1180	1444	1143	1480	1396	7621	0.00213339
			789	Ceraceosorales	742846	1179	1277	1149	1044	1393	1475	7517	0.00210428
			190	Petrotogales	1643947	1172	1335	1337	1026	1328	1289	7487	0.00209588
			487	Coraciiformes	8936	1173	1279	1243	1090	1259	1330	7374	0.00206425
			1292	Reovirales	2732541	1018	1194	1100	1001	1403	1525	7241	0.00202702
			222	Orthoptera	6993	1066	1168	1124	1027	1325	1462	7172	0.0020077
			1188	Gigartinales	28017	939	1032	980	878	1615	1685	7129	0.00199566
			59	Mariprofundales	580371	1201	1301	991	930	1256	1390	7069	0.00197887
			389	Opisthorchiida	6193	1165	1227	1131	1012	1124	1228	6887	0.00192792
			816	Spizellomycetales	34478	1325	1507	933	780	1121	1163	6829	0.00191168
			1246	Methanotrichales	2905377	846	1023	1009	946	1479	1491	6794	0.00190189
			842	Ichthyophonida	198625	955	1092	977	863	1374	1492	6753	0.00189041
			125	Thermomicrobiales	189776	758	841	900	977	1608	1642	6726	0.00188285
			172	Tichowtungiales	2907185	738	783	962	898	1693	1640	6714	0.00187949
			826	Kickxellales	4861	1130	1169	958	849	1289	1311	6706	0.00187725
			907	Cupressales	1446379	989	1083	1288	1068	1087	1121	6636	0.00185766
			1266	Methanomassiliicoccales	1235850	714	759	1158	1064	1427	1513	6635	0.00185738
			97	Thermosediminibacterales	2770089	846	948	996	888	1453	1498	6629	0.0018557
			1076	Thalassiosirales	33847	992	1149	995	856	1269	1342	6603	0.00184842
			779	Cystofilobasidiales	90883	1109	1244	908	790	1165	1269	6485	0.00181539
			815	Mortierellales	214503	1092	1116	996	886	1212	1181	6483	0.00181483
			754	Orbiliales	189479	942	975	1199	940	1210	1202	6468	0.00181063
			689	Togniniales	1775898	1042	1043	975	870	1231	1264	6425	0.00179859
			489	Piciformes	9219	944	1043	1175	961	1088	1121	6332	0.00177256
			162	Candidatus Uabimicrobiales	2897347	1016	1095	908	888	1187	1196	6290	0.0017608
			1275	Nidovirales	76804	938	1138	1089	927	1056	1136	6284	0.00175912
			488	Sphenisciformes	9230	1066	976	1055	790	1181	1190	6258	0.00175184
			166	Methylacidiphilales	717963	800	932	1020	877	1241	1332	6202	0.00173616
			1327	Lefavirales	2840070	987	1040	1006	877	1090	1193	6193	0.00173364
			780	Filobasidiales	90886	975	1163	903	786	1051	1199	6077	0.00170117
			681	Microascales	5592	826	950	1014	906	1169	1165	6030	0.00168801
			806	Wallemiales	431958	1140	1178	863	806	1024	968	5979	0.00167374
			747	Xylonales	1217820	978	1099	891	746	1133	1127	5974	0.00167234
			1287	Articulavirales	2499411	985	1036	1102	864	975	999	5961	0.0016687
			191	Kosmotogales	1643946	790	907	896	856	1256	1165	5870	0.00164323
			766	Hymenochaetales	139380	980	1067	894	803	1005	1043	5792	0.00162139
			200	Chrysiogenales	189769	908	983	919	894	1016	1065	5785	0.00161943
			1247	Methanocellales	570264	888	1026	766	690	1163	1251	5784	0.00161915
			914	Polypodiales	3268	1171	1326	872	821	769	806	5765	0.00161383
			113	Gloeomargaritales	1955042	854	990	835	763	1174	1145	5761	0.00161271
			711	Verrucariales	146291	955	966	787	695	1101	1099	5603	0.00156848
			490	Cuculiformes	8940	946	1005	797	723	984	1082	5537	0.00155001
			1305	Pimascovirales	2732555	925	1045	873	714	954	1013	5524	0.00154637
			1058	Perkinsida	27998	904	939	859	762	897	1011	5372	0.00150382
			1251	Archaeoglobales	2231	902	968	749	699	933	923	5174	0.00144839
			443	Flosculariaceae	2517309	5	0	1491	1107	1050	1511	5164	0.00144559
			781	Dacrymycetales	28997	1089	1125	635	608	793	890	5140	0.00143887
			1288	Mononegavirales	11157	942	976	666	601	802	938	4925	0.00137869
			114	Chroococcidiopsidales	1890505	636	701	787	616	1126	991	4857	0.00135965
			801	Mixiales	432026	733	814	680	560	878	887	4552	0.00127427
			186	Candidatus Sumerlaeales	2315420	530	533	610	537	1112	1132	4454	0.00124684
			817	Synchytriales	2231171	623	691	684	612	901	942	4453	0.00124656
			137	Chthonomonadales	1077263	549	655	520	476	1067	1134	4401	0.001232
			416	Crassiclitellata	2803884	631	717	459	336	756	1283	4182	0.00117069
			818	Rhizophydiales	451442	675	737	776	636	686	667	4177	0.00116929
			80	Acidothermales	1643683	500	581	531	544	984	980	4120	0.00115334
			1030	Dysteriida	238898	255	391	762	616	1011	1012	4047	0.0011329
			1277	Patatavirales	2732550	666	747	635	489	658	721	3916	0.00109623
			758	Taphrinales	5008	883	855	440	442	641	605	3866	0.00108223
			1281	Tymovirales	675063	610	579	564	571	709	732	3765	0.00105396
			1012	Eugregarinorida	35087	631	758	459	416	688	766	3718	0.0010408
			494	Trogoniformes	56308	791	910	408	391	568	601	3669	0.00102709
			51	Desulfurellales	213113	518	552	556	403	869	757	3655	0.00102317
			491	Opisthocomiformes	30416	528	582	690	577	608	637	3622	0.00101393
			1280	Martellivirales	2732544	364	435	589	504	829	859	3580	0.00100217
			492	Coliiformes	57384	494	551	540	446	602	649	3282	0.00091875
			394	Tricladida	6159	417	539	570	456	549	572	3103	0.000868642
			1190	Gracilariales	31468	498	595	593	509	409	467	3071	0.000859684
			1233	Diplomonadida	5738	499	530	402	337	555	645	2968	0.00083085
			201	Endomicrobiales	1783344	392	443	542	476	578	507	2938	0.000822452
			514	Caudata	8293	570	578	510	362	420	452	2892	0.000809575
			1159	Euglenales	86650	493	525	421	347	530	529	2845	0.000796418
			1136	Euglyphida	178369	549	586	329	339	486	538	2827	0.000791379
			151	Fibrobacterales	218872	389	451	422	361	555	604	2782	0.000778782
			496	Musophagiformes	56301	388	427	446	380	530	580	2751	0.000770104
			495	Ciconiiformes	8920	370	411	512	391	533	530	2747	0.000768985
			493	Bucerotiformes	57379	419	418	377	357	588	579	2738	0.000766465
			1263	Cenarchaeales	205948	537	620	380	331	432	436	2736	0.000765905
			990	Bryopsidales	33104	367	399	490	412	533	480	2681	0.000750509
			497	Cariamiformes	1956187	370	344	439	381	519	611	2664	0.00074575
			153	Thermodesulfovibrionales	2811503	377	415	440	389	570	459	2650	0.000741831
			1070	Bacillariales	33851	324	329	471	419	533	564	2640	0.000739031
			877	Saxifragales	41946	496	507	391	329	442	469	2634	0.000737352
			98	Koleobacterales	2786987	343	393	384	317	571	537	2545	0.000712437
			115	Thermostichales	2881383	270	350	302	311	600	573	2406	0.000673526
			185	Candidatus Peribacterales	1803398	304	351	340	293	574	516	2378	0.000665688
			203	Atribacterales	2847775	327	374	395	334	476	424	2330	0.000652251
			444	Ploima	84394	223	246	432	355	504	558	2318	0.000648892
			333	Stylommatophora	6527	297	335	405	374	458	442	2311	0.000646932
			1023	Sporadotrichida	693921	591	679	209	106	323	373	2281	0.000638534
			1308	Rowavirales	2732559	317	307	404	372	438	443	2281	0.000638534
			1325	Tubulavirales	2732094	256	310	406	375	460	408	2215	0.000620059
			441	Philodinida	104783	36	38	527	516	498	543	2158	0.000604102
			1213	Bangiales	29216	219	240	311	299	492	534	2095	0.000586466
			204	Dictyoglomales	203487	214	263	429	346	401	424	2077	0.000581427
			1267	Candidatus Poseidoniales	133814	320	407	408	365	272	300	2072	0.000580028
			1257	Acidilobales	871006	297	272	341	280	417	434	2041	0.00057135
			498	Procellariiformes	30449	283	370	336	259	366	414	2028	0.00056771
			994	Ulvales	3113	303	341	338	277	348	407	2014	0.000563791
			878	Santalales	41947	314	332	278	268	405	406	2003	0.000560712
			420	Phyllodocida	6348	203	224	301	269	461	519	1977	0.000553434
			1322	Piccovirales	2732534	314	345	318	286	330	364	1957	0.000547835
			1258	Thermofilales	2856582	319	332	299	276	344	386	1956	0.000547555
			1279	Durnavirales	2732549	259	291	322	288	369	411	1940	0.000543076
			99	Natranaerobiales	485256	139	180	388	281	468	457	1913	0.000535518
			1018	Philasterida	198613	639	773	101	65	158	147	1883	0.00052712
			1315	Geplafuvirales	2732539	236	278	305	268	359	434	1880	0.00052628
			1100	Ectocarpales	2877	288	341	289	222	340	349	1829	0.000512003
			196	Desulfurobacteriales	1485951	180	212	335	289	371	385	1772	0.000496047
			178	Thermotomaculales	2562243	186	196	382	341	321	317	1743	0.000487929
			1045	Heterotrichida	5957	168	186	113	68	620	567	1722	0.00048205
			594	Myxiniformes	7761	339	363	271	213	252	268	1706	0.000477571
			499	Gaviiformes	30411	218	247	256	237	353	376	1687	0.000472252
			341	Neogastropoda	6479	195	232	326	257	325	346	1681	0.000470573
			976	Oedogoniales	35490	559	530	141	117	121	134	1602	0.000448458
			1046	Gonyaulacales	40984	178	163	211	179	415	456	1602	0.000448458
			982	Trebouxiales	2507901	312	357	191	177	258	291	1586	0.000443979
			1223	Cryptomonadales	589350	225	280	325	246	272	238	1586	0.000443979
			1101	Laminariales	2886	226	222	243	198	330	354	1573	0.00044034
			392	Macrostomida	39215	13	11	30	26	881	609	1570	0.0004395
			1138	Cercomonadida	188941	559	601	126	111	79	85	1561	0.00043698
			1215	Erythropeltidales	31351	293	363	257	234	180	197	1524	0.000426623
			1252	Methanopyrales	68985	229	251	199	180	277	346	1482	0.000414865
			1320	Zurhausenvirales	2732533	191	169	276	234	258	319	1447	0.000405068
			356	Unionida	47521	223	258	288	213	234	218	1434	0.000401428
			967	Desmidiales	131210	291	343	230	212	170	187	1433	0.000401148
			888	Liliales	4667	252	250	210	172	235	246	1365	0.000382113
			233	Ephemeroptera	30073	113	119	433	342	165	190	1362	0.000381273
			1047	Suessiales	89954	339	321	156	115	206	216	1353	0.000378754
			249	Isopoda	29979	148	204	232	156	292	304	1336	0.000373995
			736	Peltigerales	388450	475	519	57	54	102	121	1328	0.000371755
			192	Mesoaciditogales	1769716	185	199	279	228	219	212	1322	0.000370076
			202	Elusimicrobiales	641854	158	203	174	173	302	306	1316	0.000368396
			187	Candidatus Babeliales	2497644	72	90	298	222	329	301	1312	0.000367276
			1199	Nemaliales	2807	156	194	224	203	259	265	1301	0.000364197
			1049	Gymnodiniales	2953	385	430	142	86	112	116	1271	0.000355799
			1026	Euplotida	33831	295	340	168	85	189	190	1267	0.000354679
			856	Geraniales	41943	209	246	168	170	249	224	1266	0.000354399
			182	Candidatus Nanosynbacterales	2093819	153	178	198	143	297	286	1255	0.00035132
			895	Laurales	3432	146	141	187	175	265	313	1227	0.000343482
			908	Araucariales	1446378	245	265	223	144	161	180	1218	0.000340962
			1282	Hepelivirales	2732543	220	233	178	148	170	259	1208	0.000338163
			1264	Conexivisphaerales	2798275	117	102	190	165	315	315	1204	0.000337043
			1278	Stellavirales	2732551	221	208	206	143	197	226	1201	0.000336203
			896	Piperales	16736	170	209	206	177	206	175	1143	0.000319967
			304	Pantopoda	373319	308	344	139	130	90	111	1122	0.000314088
			975	Chaetophorales	31299	158	170	241	165	184	199	1117	0.000312689
			346	Mytilida	6546	160	205	193	159	173	187	1077	0.000301491
			931	Jungermanniales	3199	164	187	202	144	176	192	1065	0.000298132
			1164	Jakobida	556282	87	106	176	150	278	264	1061	0.000297012
			897	Magnoliales	3400	136	132	215	200	176	199	1058	0.000296172
			1102	Fucales	3009	75	102	302	290	132	141	1042	0.000291693
			1022	Urostylida	486728	38	53	47	21	403	467	1029	0.000288054
			1293	Ghabrivirales	2732540	167	184	158	133	202	184	1028	0.000287774
			1295	Cryppavirales	2732503	89	99	192	128	257	228	993	0.000277977
			342	Littorinimorpha	216294	159	171	187	176	135	164	992	0.000277697
			1193	Rhodymeniales	29247	343	383	96	67	37	51	977	0.000273498
			966	Zygnematales	3176	132	173	158	134	181	191	969	0.000271258
			872	Dipsacales	4199	151	169	162	113	189	171	955	0.000267339
			414	Hirudinida	2218736	43	42	213	131	265	255	949	0.000265659
			995	Ulotrichales	31306	40	35	183	132	291	264	945	0.00026454
			1316	Cirlivirales	2732536	61	59	203	164	221	212	920	0.000257541
			864	Boraginales	1538097	124	146	122	101	219	203	915	0.000256142
			1206	Corallinales	31395	200	243	132	84	126	123	908	0.000254182
			295	Opiliones	43271	175	195	148	104	138	130	890	0.000249143
			205	Coprothermobacterales	2138246	135	147	95	103	179	229	888	0.000248583
			1175	Dactylopodida	555392	27	42	108	86	320	288	871	0.000243824
			1063	Pythiales	121069	164	81	120	121	178	185	849	0.000237666
			206	Caldisericales	693072	151	177	158	127	109	116	838	0.000234586
			1050	Prorocentrales	2942	221	261	95	84	88	75	824	0.000230667
			1270	Nanoarchaeales	1890940	119	175	142	122	135	119	812	0.000227308
			135	Mycoplasmoidales	2790996	130	131	170	153	108	118	810	0.000226748
			338	Nudibranchia	70849	238	270	113	79	43	61	804	0.000225069
			875	Cornales	41934	110	128	141	119	156	148	802	0.000224509
			1080	Coscinodiscales	216785	104	126	229	164	95	81	799	0.000223669
			1078	Chaetocerotales	265576	42	53	208	186	138	157	784	0.00021947
			1048	Peridiniales	2910	186	228	74	58	118	113	777	0.00021751
			81	Candidatus Actinomarinales	1389450	80	124	171	113	149	129	766	0.000214431
			824	Neocallimastigales	29006	88	91	138	76	194	179	766	0.000214431
			1294	Mindivirales	2732542	149	137	71	84	165	155	761	0.000213031
			991	Cladophorales	3183	32	47	138	141	205	195	758	0.000212192
			417	Haplotaxida	6382	96	104	97	69	254	130	750	0.000209952
			223	Grylloblattodea	58557	68	81	138	131	148	165	731	0.000204633
			646	Semaeostomeae	6143	204	269	35	25	75	111	719	0.000201274
			932	Porellales	186798	154	180	118	91	76	75	694	0.000194276
			1271	Candidatus Nanohalobiales	2856053	110	135	101	103	115	120	684	0.000191476
			563	Osmeriformes	41711	60	61	161	111	140	139	672	0.000188117
			733	Arthoniales	39677	216	254	47	36	70	48	671	0.000187837
			184	Candidatus Absconditabacterales	2900568	82	93	162	145	88	100	670	0.000187557
			1077	Stephanodiscales	2910910	30	48	153	131	166	140	668	0.000186997
			258	Harpacticoida	41212	144	169	99	78	91	86	667	0.000186717
			835	Blastocladiales	4805	164	159	72	73	102	93	663	0.000185598
			1124	Chattonellales	658125	229	252	44	42	47	49	663	0.000185598
			638	Leptothecata	500008	61	77	84	97	154	180	653	0.000182798
			1234	Oxymonadida	66288	35	32	80	67	227	210	651	0.000182238
			1192	Halymeniales	50289	103	114	126	88	108	111	650	0.000181958
			1200	Batrachospermales	31370	141	173	97	87	69	78	645	0.000180559
			1191	Gelidiales	31399	68	80	103	73	149	170	643	0.000179999
			796	Leucosporidiales	231212	106	128	88	62	107	109	600	0.000167962
			625	Acoela	31265	63	69	94	91	122	158	597	0.000167122
			992	Trentepohliales	35443	75	109	124	97	90	100	595	0.000166562
			970	Mesostigmatales	160439	52	87	100	87	121	144	591	0.000165442
			916	Schizaeales	693762	182	196	20	20	71	79	568	0.000159004
			1133	Thraustochytrida	2699528	85	93	82	63	126	115	564	0.000157884
			606	Amphilepidida	2783457	51	56	129	100	116	106	558	0.000156204
			952	Pseudoditrichales	1929018	81	145	106	85	79	62	558	0.000156204
			1156	Neobodonida	2704648	10	18	62	31	204	233	558	0.000156204
			1276	Sobelivirales	2732553	109	100	56	59	105	127	556	0.000155644
			1010	Nephromycida	2735539	100	133	55	66	112	83	549	0.000153685
			909	Cycadales	3297	78	78	84	80	110	116	546	0.000152845
			885	Commelinales	4739	63	63	98	107	105	107	543	0.000152005
			738	Caliciales	1302181	205	185	32	25	43	48	538	0.000150606
			1201	Palmariales	2819	151	147	63	37	66	74	538	0.000150606
			983	Prasiolales	135250	57	71	77	80	104	139	528	0.000147806
			1103	Dictyotales	2873	77	75	67	77	109	114	519	0.000145287
			431	Echinorhynchida	2705894	37	34	186	177	35	46	515	0.000144167
			183	Candidatus Nanogingivales	2171984	29	57	109	85	115	118	513	0.000143607
			348	Pterioida	44598	99	101	96	82	59	73	510	0.000142767
			629	Zoantharia	44927	155	185	27	34	56	48	505	0.000141368
			1296	Levivirales	2732501	87	91	76	56	101	94	505	0.000141368
			422	Terebellida	6373	52	41	72	63	119	152	499	0.000139688
			797	Microbotryales	55070	91	102	57	59	96	91	496	0.000138848
			423	Sabellida	6362	101	107	61	52	86	88	495	0.000138568
			1321	Sepolyvirales	2732532	59	51	113	67	102	92	484	0.000135489
			943	Orthotrichales	64937	80	114	102	64	56	60	476	0.00013325
			673	Homosclerophorida	81000	40	51	86	84	96	113	470	0.00013157
			1302	Blubervirales	2732515	88	123	60	45	81	72	469	0.00013129
			1157	Eubodonida	2704650	37	26	43	27	158	177	468	0.00013101
			1253	Candidatus Methanoliparales	2545689	97	134	53	56	64	59	463	0.00012961
			917	Hymenophyllales	693760	91	139	75	61	41	51	458	0.000128211
			942	Bryales	3226	70	61	58	48	113	108	458	0.000128211
			1262	Candidatus Nitrosocaldales	1968909	82	97	67	56	86	68	456	0.000127651
			616	Aspidochirotida	7682	90	84	62	63	59	96	454	0.000127091
			221	Mantodea	7504	49	62	64	60	110	105	450	0.000125971
			463	Hyracoidea	9810	49	78	81	71	82	89	450	0.000125971
			363	Teuthida	551290	58	67	74	49	80	114	442	0.000123732
			270	Anostraca	6659	85	83	105	53	55	60	441	0.000123452
			362	Sepiida	551287	43	48	74	82	95	99	441	0.000123452
			1284	Tolivirales	2732548	38	37	77	64	98	127	441	0.000123452
			643	Bivalvulida	35583	81	90	87	64	53	63	438	0.000122612
			1006	Picocystales	2692250	124	145	53	38	44	31	435	0.000121772
			429	Terebratulida	7578	95	79	70	62	63	63	432	0.000120932
			1139	Cryomonadida	589444	119	69	119	101	7	13	428	0.000119813
			926	Lycopodiales	3249	45	64	66	68	108	76	427	0.000119533
			1092	Fragilariales	33855	65	44	77	53	92	91	422	0.000118133
			1165	Tsukubamonadida	2711297	2	6	41	54	163	152	418	0.000117013
			915	Salviniales	74353	35	76	98	67	73	68	417	0.000116733
			767	Auriculariales	5226	98	96	38	36	63	73	404	0.000113094
			971	Chlorokybales	131214	52	71	55	54	76	90	398	0.000111415
			1115	Chromulinales	96792	30	34	92	66	83	93	398	0.000111415
			850	Oxalidales	71243	136	112	34	18	41	52	393	0.000110015
			972	Klebsormidiales	3172	68	73	84	65	46	56	392	0.000109735
			225	Dermaptera	27434	146	180	13	10	13	22	384	0.000107495
			1298	Norzivirales	2842247	56	62	100	75	47	44	384	0.000107495
			948	Hypnales	13798	61	82	55	41	65	79	383	0.000107216
			1224	Cyathomonadacea	2698752	7	8	46	28	141	150	380	0.000106376
			910	Gnetales	3378	51	63	69	53	65	76	377	0.000105536
			832	Entomophthorales	4857	45	55	62	61	74	79	376	0.000105256
			1235	Rigifilida	1237875	0	3	42	38	162	130	375	0.000104976
			589	Myliobatiformes	117851	27	46	108	92	55	46	374	0.000104696
			1259	Fervidicoccales	685948	73	54	74	57	49	57	364	0.000101897
			231	Psocoptera	30259	73	68	54	57	56	54	362	0.000101337
			259	Cyclopoida	84308	82	108	31	44	51	46	362	0.000101337
			921	Psilotales	3237	35	24	62	67	82	88	358	0.000100217
			889	Pandanales	40550	20	24	65	66	80	102	357	9.99372e-05
			1297	Timlovirales	2842249	83	102	26	24	57	65	357	9.99372e-05
			1312	Priklausovirales	2732556	121	118	40	31	20	27	357	9.99372e-05
			825	Monoblepharidales	79272	51	63	49	45	67	80	355	9.93773e-05
			1085	Eupodiscales	33838	73	91	75	59	26	30	354	9.90974e-05
			1051	Pyrocystales	2970	46	44	44	50	72	90	346	9.68579e-05
			851	Zygophyllales	403666	116	126	26	22	27	28	345	9.6578e-05
			1218	Dixoniellales	1292367	30	27	128	84	42	29	340	9.51783e-05
			953	Pottiales	38585	78	71	38	39	52	60	338	9.46184e-05
			1021	Astomatida	278828	145	151	18	17	6	1	338	9.46184e-05
			347	Arcoida	6552	39	46	65	42	67	73	332	9.29388e-05
			1037	Colpodida	88566	113	169	10	4	14	22	332	9.29388e-05
			1216	Compsopogonales	930024	44	54	57	47	66	61	329	9.2099e-05
			1168	Physariida	5789	37	38	46	44	77	83	325	9.09792e-05
			524	Lutjaniformes	2024539	78	76	53	22	54	41	324	9.06993e-05
			951	Dicranales	3219	10	14	55	27	112	103	321	8.98595e-05
			905	Austrobaileyales	82956	33	34	49	46	74	83	319	8.92996e-05
			1210	Hildenbrandiales	31477	67	88	31	25	42	66	319	8.92996e-05
			809	Diversisporales	214509	67	77	32	29	61	52	318	8.90197e-05
			418	Enchytraeida	1964463	67	57	39	21	65	68	317	8.87398e-05
			913	Ginkgoales	3308	35	25	53	38	79	87	317	8.87398e-05
			1001	Palmophyllales	1524963	88	81	23	24	55	45	316	8.84598e-05
			668	Dendroceratida	119424	86	94	38	28	32	37	315	8.81799e-05
			1118	Synurales	420622	44	45	41	31	65	89	315	8.81799e-05
			865	Garryales	91889	30	30	81	59	53	61	314	8.78999e-05
			962	Dendrocerotales	400689	16	25	42	52	84	94	313	8.762e-05
			378	Rhinebothriidea	108298	10	29	112	120	21	19	311	8.70601e-05
			167	Chthoniobacterales	1836787	29	39	27	25	91	99	310	8.67802e-05
			1236	Gloeochaetales	38262	79	73	27	15	57	58	309	8.65003e-05
			918	Cyatheales	693763	110	116	21	16	22	22	307	8.59404e-05
			1005	Nephroselmidales	2682466	37	36	70	71	48	45	307	8.59404e-05
			1089	Lithodesmiales	420271	41	30	55	34	78	69	307	8.59404e-05
			1169	Stemonitida	137614	89	96	36	33	30	23	307	8.59404e-05
			1300	Wolframvirales	2732502	55	67	53	47	34	49	305	8.53805e-05
			1307	Asfuvirales	2732526	79	70	41	26	44	45	305	8.53805e-05
			579	Amiiformes	7921	72	112	37	18	24	39	302	8.45407e-05
			1000	Prasinococcales	485343	32	18	56	32	90	73	301	8.42608e-05
			254	Stomatopoda	75390	15	25	75	35	77	70	297	8.3141e-05
			741	Ostropales	38074	16	24	61	42	75	79	297	8.3141e-05
			964	Notothyladales	400691	58	54	33	29	57	66	297	8.3141e-05
			424	Spionida	46589	48	44	46	55	56	46	295	8.25812e-05
			969	Charales	204509	13	13	79	64	65	59	293	8.20213e-05
			319	Dorylaimida	46000	61	88	23	23	45	48	288	8.06216e-05
			525	Lophiiformes	8070	40	45	61	39	47	52	284	7.95019e-05
			997	Oltmannsiellopsidales	2682489	49	83	27	30	46	48	283	7.92219e-05
			507	Rheiformes	8792	2	3	36	26	114	101	282	7.8942e-05
			1130	Placidida	159340	22	23	35	40	95	65	280	7.83821e-05
			937	Metzgeriales	34158	39	46	58	39	43	54	279	7.81022e-05
			1187	Acanthocystida	2605918	62	65	34	33	36	48	278	7.78222e-05
			1083	Rhizosoleniales	33844	43	36	43	40	45	69	276	7.72624e-05
			351	Myida	278205	44	58	57	47	31	38	275	7.69824e-05
			1031	Chlamydodontida	238897	19	26	59	34	64	73	275	7.69824e-05
			737	Teloschistales	107465	45	38	35	39	56	60	273	7.64226e-05
			1268	Candidatus Fermentimicrarchaeales	2795011	29	24	58	34	54	74	273	7.64226e-05
			272	Polydesmida	71419	41	26	66	60	40	39	272	7.61426e-05
			1269	Candidatus Micrarchaeales	2885734	30	37	43	41	52	67	270	7.55828e-05
			922	Ophioglossales	13827	53	67	32	35	45	37	269	7.53028e-05
			301	Solifugae	41356	105	153	2	1	2	4	267	7.47429e-05
			1285	Nodamuvirales	2732546	28	33	17	18	92	75	263	7.36232e-05
			400	Gyrodactylidea	2486286	26	22	70	37	49	58	262	7.33433e-05
			1163	Diplonemea	191814	47	45	33	33	46	58	262	7.33433e-05
			977	Chaetopeltidales	51325	13	16	54	43	64	70	260	7.27834e-05
			307	Parachela	149990	22	21	71	56	42	47	259	7.25035e-05
			1084	Hemiaulales	420267	10	7	48	30	81	83	259	7.25035e-05
			421	Eunicida	65495	10	6	50	34	72	86	258	7.22235e-05
			1125	Parmales	722750	14	12	91	87	27	27	258	7.22235e-05
			1142	Rotaliida	29185	85	101	18	15	16	22	257	7.19436e-05
			652	Lobata	27921	6	11	94	58	42	45	256	7.16636e-05
			1152	Plasmodiophorida	37357	13	23	43	39	65	73	256	7.16636e-05
			1214	Porphyridiales	2798	41	39	47	52	50	26	255	7.13837e-05
			425	Xenopneusta	6428	2	2	35	25	67	122	253	7.08238e-05
			1375	Barbatosporales	2219777	112	136	2	2	0	1	253	7.08238e-05
			334	Systellommatophora	36931	65	56	38	26	31	34	250	6.9984e-05
			968	Coleochaetales	204510	23	29	39	41	67	49	248	6.94242e-05
			1238	Malawimonadida	2795258	26	42	23	21	66	60	238	6.66248e-05
			1178	Arcellinida	318493	6	7	25	28	70	100	236	6.60649e-05
			556	Myctophiformes	68514	72	77	24	17	18	25	233	6.52251e-05
			296	Pseudoscorpiones	51799	51	35	25	19	42	58	230	6.43853e-05
			445	Aphragmophora	33512	34	34	34	35	52	39	228	6.38254e-05
			923	Marattiales	3264	44	65	33	23	29	34	228	6.38254e-05
			1160	Eutreptiales	86652	15	13	62	74	29	35	228	6.38254e-05
			632	Corallimorpharia	44295	99	109	3	3	2	6	222	6.21458e-05
			213	Megaloptera	50553	10	13	54	39	49	56	221	6.18659e-05
			656	Suberitida	1779162	29	11	39	31	54	56	220	6.15859e-05
			959	Andreaeales	13794	71	80	14	20	12	21	218	6.10261e-05
			660	Spongillida	1779161	8	9	89	75	17	18	216	6.04662e-05
			674	Leucosolenida	86011	53	75	16	13	32	27	216	6.04662e-05
			331	Cephalaspidea	69554	53	62	20	19	36	23	213	5.96264e-05
			873	Aquifoliales	91883	19	14	31	15	66	67	212	5.93465e-05
			985	Chlorodendrales	35426	28	33	39	33	38	40	211	5.90665e-05
			1137	Thaumatomonadida	188944	29	25	44	32	35	44	209	5.85067e-05
			1209	Hapalidiales	1705611	35	37	42	32	30	33	209	5.85067e-05
			1208	Sporolithales	2492834	52	45	35	16	31	29	208	5.82267e-05
			768	Thelephorales	56487	41	46	19	27	39	34	206	5.76668e-05
			1059	Colponemida	2683325	36	41	16	11	52	50	206	5.76668e-05
			1104	Desmarestiales	31337	23	25	37	27	43	51	206	5.76668e-05
			935	Pelliales	400718	20	19	36	23	53	53	204	5.7107e-05
			1198	Acrosymphytales	369754	45	83	30	23	7	13	201	5.62672e-05
			879	Dilleniales	403665	19	18	32	24	65	38	196	5.48675e-05
			240	Diplura	29997	9	11	23	18	60	73	194	5.43076e-05
			1093	Licmophorales	2108076	14	26	43	45	33	33	194	5.43076e-05
			790	Tilletiales	62916	3	4	26	21	77	62	193	5.40277e-05
			343	Cycloneritida	977767	33	31	23	13	40	51	191	5.34678e-05
			819	Chytridiales	4810	39	38	32	34	25	23	191	5.34678e-05
			934	Pallaviciniales	402723	11	5	30	40	60	44	190	5.31879e-05
			1237	Glaucocystales	38255	21	18	32	34	37	48	190	5.31879e-05
			1299	Ourlivirales	2732504	25	28	37	22	39	39	190	5.31879e-05
			1207	Rhodogorgonales	31491	15	24	28	21	50	50	188	5.2628e-05
			237	Poduromorpha	730331	22	16	34	28	43	42	185	5.17882e-05
			1064	Lagenidiales	4800	32	35	47	46	10	13	183	5.12283e-05
			1186	Pavlovales	73026	11	16	32	33	49	42	183	5.12283e-05
			1221	Stylonematales	282338	20	18	35	30	35	45	183	5.12283e-05
			782	Bartheletiales	2231720	18	17	45	37	25	40	182	5.09484e-05
			1204	Acrochaetiales	31355	23	31	55	58	4	11	182	5.09484e-05
			963	Anthocerotales	13810	18	7	31	18	57	48	179	5.01086e-05
			993	Dasycladales	3134	26	36	18	15	41	42	178	4.98286e-05
			1002	Pyramimonadales	38834	8	15	30	17	63	45	178	4.98286e-05
			298	Schizomida	43267	58	66	10	7	12	23	176	4.92688e-05
			742	Pertusariales	88639	23	23	30	31	34	32	173	4.84289e-05
			376	Tetraphyllidea	56708	1	4	31	29	55	51	171	4.78691e-05
			586	Squaliformes	282414	31	45	13	22	24	36	171	4.78691e-05
			282	Scolopendromorpha	41361	9	25	49	32	22	33	170	4.75891e-05
			251	Mysida	75399	45	73	16	5	16	13	168	4.70293e-05
			224	Embioptera	50657	34	34	22	26	22	29	167	4.67493e-05
			927	Isoetales	13836	16	6	35	30	37	42	166	4.64694e-05
			998	Ignatiales	231076	7	9	68	49	21	12	166	4.64694e-05
			834	Zoopagales	78899	9	13	23	21	45	54	165	4.61895e-05
			1052	Syndiniales	88547	21	28	28	30	25	32	164	4.59095e-05
			527	Acanthuriformes	1489937	43	32	44	22	10	12	163	4.56296e-05
			683	Coronophorales	252166	65	84	6	1	3	4	163	4.56296e-05
			408	Monostilifera	6227	17	25	28	25	31	36	162	4.53497e-05
			657	Tetractinellida	1779164	33	45	12	12	30	29	161	4.50697e-05
			430	Craniida	115367	22	41	21	9	34	33	160	4.47898e-05
			590	Torpediniformes	117888	66	60	6	5	11	12	160	4.47898e-05
			1090	Cymatosirales	420262	10	5	42	37	34	32	160	4.47898e-05
			1120	Rhizochromulinales	590978	11	16	19	21	55	38	160	4.47898e-05
			358	Nuculanida	856330	4	4	40	31	38	42	159	4.45098e-05
			1194	Nemastomatales	199699	42	28	20	11	28	29	158	4.42299e-05
			857	Crossosomatales	232392	17	31	11	16	32	50	157	4.395e-05
			396	Rhabdocoela	27901	19	24	12	18	43	40	156	4.367e-05
			1131	Bicosoecida	33651	10	12	27	24	49	34	156	4.367e-05
			1183	Phaeocystales	418919	3	5	67	60	8	13	156	4.367e-05
			242	Myodocopida	84322	47	50	12	6	18	21	154	4.31102e-05
			401	Dactylogyridea	2486284	30	28	26	17	26	27	154	4.31102e-05
			1086	Triceratiales	232508	23	20	27	22	26	36	154	4.31102e-05
			1289	Jingchuvirales	2499407	27	30	18	19	28	32	154	4.31102e-05
			774	Gomphales	452336	11	22	10	26	33	51	153	4.28302e-05
			833	Basidiobolales	1264872	4	2	16	16	56	59	153	4.28302e-05
			1196	Bonnemaisoniales	31364	21	26	31	20	24	29	151	4.22704e-05
			1217	Rhodochaetales	110507	29	27	19	29	28	19	151	4.22704e-05
			235	Archaeognatha	29994	23	19	19	9	37	43	150	4.19904e-05
			309	Euonychophora	2082882	20	21	22	30	27	30	150	4.19904e-05
			1019	Pleuronematida	198614	6	12	49	27	26	30	150	4.19904e-05
			1314	Halopanivirales	2732011	27	17	14	20	35	37	150	4.19904e-05
			987	Monomastigales	1525214	38	53	20	10	11	16	148	4.14305e-05
			1211	Ahnfeltiales	31361	10	17	24	22	34	41	148	4.14305e-05
			1158	Parabodonida	2704649	9	14	42	28	33	20	146	4.08707e-05
			722	Cladosporiales	2726946	30	38	11	12	31	23	145	4.05907e-05
			924	Equisetales	3255	40	44	7	9	24	21	145	4.05907e-05
			377	Proteocephalidea	53684	21	15	27	16	30	35	144	4.03108e-05
			1071	Cymbellales	97224	9	18	27	12	40	37	143	4.00309e-05
			217	Strepsiptera	30261	8	17	36	17	29	31	138	3.86312e-05
			1195	Sebdeniales	369753	27	38	15	13	26	18	137	3.83512e-05
			326	Gordea	190563	50	79	1	2	1	3	136	3.80713e-05
			984	Microthamniales	42111	43	39	11	9	18	16	136	3.80713e-05
			1202	Thoreales	891383	12	10	16	15	46	37	136	3.80713e-05
			1225	Kathablepharidacea	339960	7	7	15	16	46	41	132	3.69516e-05
			366	Chitonida	6652	15	11	21	22	29	33	131	3.66716e-05
			978	Chlorosarcinales	138177	15	11	19	23	32	31	131	3.66716e-05
			1087	Anaulales	515458	36	49	13	12	11	10	131	3.66716e-05
			919	Osmundales	693749	43	34	8	7	18	20	130	3.63917e-05
			1313	Orthopolintovirales	2842248	42	31	15	4	20	14	126	3.5272e-05
			827	Harpellales	61421	8	11	34	21	26	24	124	3.47121e-05
			1179	Euamoebida	180229	9	6	13	12	35	49	124	3.47121e-05
			332	Pteropoda	977783	30	23	10	18	20	22	123	3.44321e-05
			929	Sphaerocarpales	37407	6	4	20	15	36	42	123	3.44321e-05
			1203	Balbianiales	111859	24	17	12	23	22	25	123	3.44321e-05
			335	Ellobiida	2340871	13	25	34	28	10	12	122	3.41522e-05
			313	Plectida	2044973	34	28	20	9	16	14	121	3.38723e-05
			1024	Stichotrichida	33832	31	51	2	4	15	18	121	3.38723e-05
			912	Ephedrales	3385	26	34	23	23	8	6	120	3.35923e-05
			1290	Serpentovirales	2499881	29	25	17	19	14	16	120	3.35923e-05
			1004	Pedinomonadales	35423	11	10	29	34	19	16	119	3.33124e-05
			297	Amblypygi	61977	20	37	6	8	21	26	118	3.30325e-05
			1053	Amphidiniales	2922898	9	7	27	26	21	27	117	3.27525e-05
			1094	Thalassionemales	426665	12	19	21	13	26	26	117	3.27525e-05
			255	Bathynellacea	75395	38	19	26	16	9	8	116	3.24726e-05
			1176	Himatismenida	313555	2	2	27	26	26	32	115	3.21927e-05
			999	Scotinosphaerales	1387701	3	3	58	48	1	1	114	3.19127e-05
			397	Polycladida	6163	12	9	33	18	22	19	113	3.16328e-05
			234	Zygentoma	30264	4	9	11	16	25	46	111	3.10729e-05
			269	Notostraca	58774	24	21	14	16	16	20	111	3.10729e-05
			537	Mugiliformes	41872	17	16	23	21	14	20	111	3.10729e-05
			557	Aulopiformes	68510	15	18	17	22	19	20	111	3.10729e-05
			390	Diplostomida	2717078	13	18	12	12	30	25	110	3.0793e-05
			867	Metteniusales	1802789	50	48	0	2	6	3	109	3.0513e-05
			939	Calobryales	186788	9	16	17	18	20	29	109	3.0513e-05
			305	Echiniscoidea	710186	1	4	17	8	36	42	108	3.02331e-05
			571	Alepocephaliformes	1489486	25	42	5	4	17	14	107	2.99532e-05
			1066	Leptomitales	92979	42	59	2	1	1	2	107	2.99532e-05
			769	Sebacinales	297313	14	9	19	8	29	27	106	2.96732e-05
			979	Tetrasporales	31305	14	13	16	12	26	24	105	2.93933e-05
			670	Chondrosiida	1779150	7	7	20	13	30	26	103	2.88334e-05
			1111	Vaucheriales	2974	11	2	9	14	28	39	103	2.88334e-05
			676	Lyssacinosida	60884	9	15	12	8	28	30	102	2.85535e-05
			1317	Cremevirales	2732537	3	5	21	27	24	22	102	2.85535e-05
			1123	Pedinellales	35680	25	20	20	26	6	4	101	2.82735e-05
			1328	Ligamenvirales	1511857	12	12	31	18	14	14	101	2.82735e-05
			607	Euryalida	55618	24	36	14	4	9	13	100	2.79936e-05
			899	Buxales	280577	12	23	13	8	12	31	99	2.77137e-05
			1028	Choreotrichida	200605	19	19	12	7	15	26	98	2.74337e-05
			703	Phacidiales	1484953	22	11	10	13	20	21	97	2.71538e-05
			911	Welwitschiales	3374	27	18	11	10	15	16	97	2.71538e-05
			702	Rhytismatales	47166	9	6	18	15	22	26	96	2.68739e-05
			1041	Metopida	2213231	6	6	17	8	32	27	96	2.68739e-05
			1311	Vinavirales	2732560	18	19	6	13	17	23	96	2.68739e-05
			1318	Mulpavirales	2732538	23	17	6	17	14	19	96	2.68739e-05
			284	Lithobiomorpha	41362	17	13	5	9	18	32	94	2.6314e-05
			314	Monhysterida	70219	35	30	6	7	12	4	94	2.6314e-05
			658	Poecilosclerida	27925	4	5	10	12	27	36	94	2.6314e-05
			1017	Mobilida	1974273	11	15	27	26	5	10	94	2.6314e-05
			1141	Glissomonadida	1238681	20	15	28	18	7	6	94	2.6314e-05
			353	Lucinida	1564048	27	15	18	14	7	12	93	2.60341e-05
			690	Chaetosphaeriales	261460	15	16	24	23	10	5	93	2.60341e-05
			949	Ptychomniales	404314	4	2	23	13	23	28	93	2.60341e-05
			1182	Prymnesiales	73028	12	12	15	10	23	20	92	2.57541e-05
			312	Desmodorida	73930	26	16	9	8	17	15	91	2.54742e-05
			1112	Tribonematales	2978	22	21	4	8	22	14	91	2.54742e-05
			1095	Cyclophorales	216817	25	27	17	11	4	6	90	2.51943e-05
			723	Myriangiales	45676	15	19	12	13	20	10	89	2.49143e-05
			1150	Symphyacanthida	65578	28	26	15	6	8	6	89	2.49143e-05
			411	Ctenostomatida	51985	15	13	14	10	12	24	88	2.46344e-05
			746	Acarosporales	157821	4	5	13	16	22	28	88	2.46344e-05
			956	Polytrichales	3210	6	7	11	15	21	28	88	2.46344e-05
			216	Mecoptera	27420	5	7	10	9	29	26	86	2.40745e-05
			613	Diadematoida	31172	2	3	41	31	5	3	85	2.37946e-05
			714	Sclerococcales	1985647	1	3	16	17	18	30	85	2.37946e-05
			784	Urocystidales	62921	20	19	10	10	10	13	82	2.29548e-05
			1003	Marsupiomonadales	1535297	7	7	15	10	22	21	82	2.29548e-05
			1081	Paraliales	216905	5	4	12	7	24	29	81	2.26748e-05
			500	Upupiformes	57389	3	5	16	25	17	14	80	2.23949e-05
			585	Heterodontiformes	40667	7	13	8	13	15	24	80	2.23949e-05
			1106	Tilopteridales	86882	5	5	15	9	25	21	80	2.23949e-05
			892	Acorales	91812	14	9	6	11	24	15	79	2.2115e-05
			1184	Coccolithales	418917	19	17	8	7	7	21	79	2.2115e-05
			1323	Polivirales	2732531	9	3	26	26	7	8	79	2.2115e-05
			323	Triplonchida	211184	16	27	12	7	6	10	78	2.1835e-05
			1154	Haplosporida	31291	25	32	5	1	9	6	78	2.1835e-05
			250	Cumacea	27412	17	21	6	3	16	14	77	2.15551e-05
			419	Lumbriculida	85671	1	4	16	8	22	26	77	2.15551e-05
			675	Clathrinida	45126	14	16	4	7	28	8	77	2.15551e-05
			840	Acanthoecida	1924739	13	12	10	7	19	16	77	2.15551e-05
			630	Antipatharia	44168	7	6	14	11	16	22	76	2.12751e-05
			1035	Entodiniomorphida	40634	2	1	30	11	18	14	76	2.12751e-05
			930	Lunulariales	981396	9	8	14	10	18	16	75	2.09952e-05
			385	Trypanorhyncha	56692	28	35	1	3	2	5	74	2.07153e-05
			641	Limnomedusae	128122	8	3	15	16	16	16	74	2.07153e-05
			435	Chaetonotida	41320	6	6	13	11	21	16	73	2.04353e-05
			1056	Dinophysiales	447211	8	8	15	15	6	21	73	2.04353e-05
			678	Amphidiscosida	269027	0	0	6	9	25	32	72	2.01554e-05
			1105	Sphacelariales	27945	3	0	9	4	30	26	72	2.01554e-05
			1309	Belfryvirales	2732557	0	2	23	18	18	11	72	2.01554e-05
			426	Echiuroidea	41798	27	19	3	7	8	6	70	1.95955e-05
			511	Sphenodontia	8505	8	12	12	12	12	14	70	1.95955e-05
			626	Nemertodermatida	52050	6	5	14	16	11	18	70	1.95955e-05
			653	Cydippida	50341	8	9	26	13	7	7	70	1.95955e-05
			866	Icacinales	1802790	7	11	16	5	10	21	70	1.95955e-05
			807	Entorrhizales	62910	21	25	3	2	9	9	69	1.93156e-05
			415	Branchiobdellida	55818	0	4	13	25	16	10	68	1.90357e-05
			573	Hiodontiformes	1489345	29	31	5	0	1	2	68	1.90357e-05
			880	Berberidopsidales	403664	2	13	19	23	5	6	68	1.90357e-05
			1032	Haptorida	5989	4	3	4	6	19	32	68	1.90357e-05
			644	Multivalvulida	69467	14	12	8	3	12	18	67	1.87557e-05
			728	Tubeufiales	1572707	18	15	9	5	12	8	67	1.87557e-05
			1079	Leptocylindrales	163513	3	7	15	18	16	8	67	1.87557e-05
			214	Raphidioptera	50482	2	2	27	21	7	7	66	1.84758e-05
			243	Halocyprida	178836	17	11	3	4	13	18	66	1.84758e-05
			640	Trachymedusae	43183	8	5	8	6	22	17	66	1.84758e-05
			1082	Melosirales	33841	2	5	13	9	18	19	66	1.84758e-05
			287	Tetramerocerata	2082948	6	7	17	11	12	12	65	1.81958e-05
			682	Savoryellales	1127803	6	8	13	11	11	16	65	1.81958e-05
			352	Adapedonta	2783444	9	13	12	7	13	10	64	1.79159e-05
			901	Chloranthales	261008	6	6	16	17	5	14	64	1.79159e-05
			433	Neoechinorhynchida	45086	12	5	5	11	12	17	62	1.7356e-05
			604	Spinulosida	55644	3	1	8	6	25	19	62	1.7356e-05
			631	Ceriantharia	37512	10	18	3	6	13	12	62	1.7356e-05
			671	Chondrillida	1779149	22	32	1	0	5	2	62	1.7356e-05
			960	Sphagnales	13802	10	7	11	12	11	11	62	1.7356e-05
			1227	Tritrichomonadida	740972	12	11	10	8	10	11	62	1.7356e-05
			564	Stomiiformes	48438	6	1	13	10	12	19	61	1.70761e-05
			961	Takakiales	70832	11	4	24	12	2	8	61	1.70761e-05
			1197	Plocamiales	35203	6	0	12	13	21	9	61	1.70761e-05
			253	Tanaidacea	75398	21	24	3	5	2	5	60	1.67962e-05
			286	Scutigeromorpha	41360	1	6	20	27	4	2	60	1.67962e-05
			615	Cidaroida	7627	7	9	5	5	15	19	60	1.67962e-05
			936	Fossombroniales	186784	8	8	9	6	18	11	60	1.67962e-05
			1414	Onslowiales	531990	33	27	0	0	0	0	60	1.67962e-05
			1162	Rhabdomonadales	86649	2	12	13	9	10	13	59	1.65162e-05
			659	Tethyida	1779163	6	5	4	2	22	19	58	1.62363e-05
			1326	Haloruvirales	2732451	2	3	6	4	22	21	58	1.62363e-05
			739	Lecideales	1500419	11	8	11	11	9	7	57	1.59564e-05
			403	Monocotylidea	2486287	7	5	16	5	9	14	56	1.56764e-05
			446	Phragmophora	33513	14	10	7	8	7	10	56	1.56764e-05
			639	Siphonophorae	42759	11	14	8	4	9	10	56	1.56764e-05
			1119	Ochromonadales	98652	3	2	10	1	23	17	56	1.56764e-05
			368	Chaetodermatida	53693	9	26	4	5	6	5	55	1.53965e-05
			502	Galbuliformes	118184	6	5	21	13	3	7	55	1.53965e-05
			1239	Telonemida	589438	10	11	9	2	11	12	55	1.53965e-05
			1310	Kalamavirales	2732558	2	9	10	9	18	7	55	1.53965e-05
			669	Dictyoceratida	119428	8	19	5	4	12	6	54	1.51166e-05
			821	Zygorhizidiales	2605708	1	1	14	9	15	14	54	1.51166e-05
			238	Neelipleona	79708	1	2	13	8	18	11	53	1.48366e-05
			320	Mermithida	27838	18	18	1	0	10	6	53	1.48366e-05
			618	Molpadida	7695	16	16	3	2	9	7	53	1.48366e-05
			1007	Prasinodermales	2806171	10	11	9	6	14	3	53	1.48366e-05
			611	Spatangoida	41317	6	7	8	7	13	11	52	1.45567e-05
			810	Archaeosporales	1133283	3	3	5	5	20	16	52	1.45567e-05
			828	Orphellales	2219694	12	14	5	6	3	12	52	1.45567e-05
			965	Leiosporocerotales	402685	5	9	5	8	13	12	52	1.45567e-05
			1291	Muvirales	2499405	7	11	3	4	7	20	52	1.45567e-05
			367	Lepidopleurida	120435	2	3	7	5	21	13	51	1.42767e-05
			798	Kriegeriales	1298590	3	8	6	9	13	12	51	1.42767e-05
			239	Symphypleona	79705	7	5	12	6	11	9	50	1.39968e-05
			322	Enoplida	57287	15	13	3	2	10	7	50	1.39968e-05
			1072	Surirellales	216751	4	6	6	3	13	18	50	1.39968e-05
			273	Spirobolida	30266	0	4	10	9	13	13	49	1.37169e-05
			773	Atheliales	452334	3	3	11	5	15	12	49	1.37169e-05
			1149	Sticholonchida	1054998	2	5	6	4	17	15	49	1.37169e-05
			548	Ophidiiformes	94929	17	7	8	7	4	5	48	1.34369e-05
			561	Galaxiiformes	51241	5	2	13	4	15	9	48	1.34369e-05
			1091	Toxariales	1003138	4	6	8	4	16	10	48	1.34369e-05
			395	Proseriata	39226	9	8	13	3	11	3	47	1.3157e-05
			404	Polystomatidea	2486292	5	10	4	3	10	15	47	1.3157e-05
			775	Phallales	68804	6	9	6	5	9	12	47	1.3157e-05
			591	Rhinopristiformes	117887	11	18	5	3	6	3	46	1.28771e-05
			944	Splachnales	64938	11	20	5	2	5	3	46	1.28771e-05
			1065	Myzocytiopsidales	159314	13	11	4	5	6	7	46	1.28771e-05
			1170	Echinosteliales	137622	11	21	5	7	1	1	46	1.28771e-05
			529	Uranoscopiformes	1489926	5	5	13	4	5	13	45	1.25971e-05
			648	Coronatae	86058	12	17	6	1	3	6	45	1.25971e-05
			820	Rhizophlyctidales	642610	0	2	4	5	15	19	45	1.25971e-05
			920	Gleicheniales	693761	3	4	7	4	13	14	45	1.25971e-05
			1099	Goniochloridales	1905220	3	4	7	3	17	11	45	1.25971e-05
			283	Geophilomorpha	60154	2	1	8	8	11	14	44	1.23172e-05
			379	Pseudophyllidea	28842	0	0	3	6	14	21	44	1.23172e-05
			635	Pennatulacea	6133	3	2	8	8	13	10	44	1.23172e-05
			1121	Florenciellales	590977	3	8	9	8	12	4	44	1.23172e-05
			1126	Phaeothamniales	77029	4	8	12	7	7	6	44	1.23172e-05
			470	Peramelemorphia	38611	9	15	4	4	6	5	43	1.20373e-05
			647	Rhizostomeae	37535	3	5	8	9	6	12	43	1.20373e-05
			661	Axinellida	1779152	13	8	5	3	11	3	43	1.20373e-05
			770	Trechisporales	452343	11	9	3	2	8	10	43	1.20373e-05
			1107	Ralfsiales	891380	4	9	12	2	7	9	43	1.20373e-05
			1144	Textulariida	196922	16	17	1	0	5	4	43	1.20373e-05
			308	Apochela	149991	8	12	9	8	2	3	42	1.17573e-05
			437	Phascolosomatiformes	216210	2	1	4	9	14	12	42	1.17573e-05
			645	Malacovalvulida	519443	2	0	19	9	5	7	42	1.17573e-05
			1122	Dictyochales	35685	5	2	1	8	8	18	42	1.17573e-05
			550	Beryciformes	8277	2	2	24	8	1	4	41	1.14774e-05
			432	Polymorphida	45081	3	4	9	6	12	6	40	1.11974e-05
			691	Coniochaetales	292576	17	15	3	1	4	0	40	1.11974e-05
			900	Ceratophyllales	91811	14	9	4	3	5	5	40	1.11974e-05
			281	Polyxenida	52425	4	5	6	4	10	10	39	1.09175e-05
			553	Percopsiformes	81377	11	17	3	2	2	4	39	1.09175e-05
			1054	Blastodiniales	79895	0	1	6	1	16	15	39	1.09175e-05
			299	Uropygi	58151	0	0	17	7	9	5	38	1.06376e-05
			381	Bothriocephalidea	1365975	2	2	11	7	6	10	38	1.06376e-05
			576	Albuliformes	54906	1	1	7	4	14	11	38	1.06376e-05
			950	Hookeriales	65545	1	5	3	3	9	17	38	1.06376e-05
			405	Mazocraeidea	2486291	6	7	6	10	4	4	37	1.03576e-05
			980	Protosiphonales	2491657	4	3	9	1	9	11	37	1.03576e-05
			1075	Eunotiales	196635	8	1	7	4	5	12	37	1.03576e-05
			226	Zoraptera	30265	9	6	7	3	4	7	36	1.00777e-05
			247	Euphausiacea	6816	0	1	8	11	7	9	36	1.00777e-05
			577	Notacanthiformes	143896	6	13	5	10	1	1	36	1.00777e-05
			729	Kirschsteiniotheliales	2231465	1	0	2	3	12	18	36	1.00777e-05
			954	Grimmiales	64936	1	2	8	3	12	10	36	1.00777e-05
			1161	Heteronematales	86653	1	2	4	1	15	13	36	1.00777e-05
			244	Porocephalida	7563	5	3	5	3	10	9	35	9.79776e-06
			306	Arthrotardigrada	710185	1	7	3	3	12	9	35	9.79776e-06
			364	Spirulida	551289	1	0	0	1	15	18	35	9.79776e-06
			617	Elasipodida	55636	1	10	6	1	11	6	35	9.79776e-06
			1240	Ancyromonadida	2686027	2	0	7	6	7	13	35	9.79776e-06
			354	Galeommatida	2783446	3	4	5	4	6	12	34	9.51783e-06
			988	Dolichomastigales	1525213	11	9	7	3	1	3	34	9.51783e-06
			1025	Pseudoamphisiellida	385030	3	0	9	6	10	6	34	9.51783e-06
			1088	Biddulphiales	420274	1	3	8	7	7	8	34	9.51783e-06
			1372	Sareales	2820409	18	12	1	0	0	3	34	9.51783e-06
			279	Glomerida	62004	3	5	2	1	11	11	33	9.23789e-06
			731	Superstratomycetales	1961800	6	8	3	8	5	3	33	9.23789e-06
			749	Lichinales	291611	0	3	11	5	7	7	33	9.23789e-06
			1228	Trichonymphida	285692	6	8	4	1	7	7	33	9.23789e-06
			372	Dentaliida	32585	5	5	1	5	7	9	32	8.95796e-06
			677	Hexactinosida	98040	10	4	5	6	4	3	32	8.95796e-06
			898	Canellales	71187	5	4	0	4	8	11	32	8.95796e-06
			1146	Spumellaria	65583	1	4	6	2	13	5	31	8.67802e-06
			339	Pleurobranchida	2340904	0	0	6	2	12	10	30	8.39808e-06
			804	Agaricostilbales	48846	6	2	3	5	4	10	30	8.39808e-06
			933	Ptilidiales	984499	3	3	6	1	10	7	30	8.39808e-06
			1229	Cristamonadida	740976	6	11	1	3	4	5	30	8.39808e-06
			15	Rhodothalassiales	1544799	3	2	4	1	7	12	29	8.11815e-06
			252	Spelaeogriphacea	75401	1	0	2	2	12	12	29	8.11815e-06
			526	Lobotiformes	1489929	0	0	5	6	13	5	29	8.11815e-06
			649	Carybdeida	655439	12	4	1	3	8	1	29	8.11815e-06
			996	Oltmansiellopsidales	175240	5	9	1	5	5	4	29	8.11815e-06
			1116	Hydrurales	420604	0	0	4	4	16	5	29	8.11815e-06
			1361	Leotiales	2793949	10	12	0	2	0	5	29	8.11815e-06
			274	Spirostreptida	30267	1	1	5	1	13	7	28	7.83821e-06
			315	Desmoscolecida	373738	2	3	5	3	9	6	28	7.83821e-06
			587	Hexanchiformes	30495	6	9	2	0	6	5	28	7.83821e-06
			605	Velatida	7591	1	1	5	5	2	14	28	7.83821e-06
			745	Umbilicariales	452227	1	1	3	6	6	11	28	7.83821e-06
			837	Sanchytriales	2871092	0	0	3	5	12	8	28	7.83821e-06
			300	Palpigradi	88344	11	7	2	2	3	2	27	7.55828e-06
			357	Carditida	2899605	12	3	3	2	3	4	27	7.55828e-06
			380	Caryophyllidea	108240	5	0	5	4	6	7	27	7.55828e-06
			555	Polymixiiformes	81382	4	5	7	2	3	6	27	7.55828e-06
			612	Clypeasteroida	31186	0	0	8	3	10	6	27	7.55828e-06
			1055	Oxyrrhinales	1239064	2	1	1	2	10	11	27	7.55828e-06
			439	Golfingiida	792580	6	2	2	3	7	6	26	7.27834e-06
			724	Capnodiales	134362	1	0	5	3	4	13	26	7.27834e-06
			890	Petrosaviales	629767	1	2	5	5	5	8	26	7.27834e-06
			1038	Sorogenida	164619	0	0	2	1	13	10	26	7.27834e-06
			383	Phyllobothriidea	1419470	1	0	11	2	4	7	25	6.9984e-06
			402	Capsalidea	2486285	1	2	4	2	10	6	25	6.9984e-06
			436	Macrodasyida	78238	1	1	10	5	3	5	25	6.9984e-06
			1363	Hysteriales	191554	10	11	1	0	0	3	25	6.9984e-06
			1413	Loxodida	33828	9	16	0	0	0	0	25	6.9984e-06
			116	Spirulinales	1890443	0	1	2	4	3	14	24	6.71847e-06
			337	Acochlidiacea	259634	3	1	11	3	3	3	24	6.71847e-06
			554	Lampriformes	81386	1	2	7	3	6	5	24	6.71847e-06
			620	Dendrochirotida	7707	1	5	3	5	1	9	24	6.71847e-06
			707	Herpomycetales	2527687	2	0	5	4	4	9	24	6.71847e-06
			802	Cystobasidiales	204043	2	0	4	7	3	8	24	6.71847e-06
			1134	Labyrinthulida	2699527	0	2	2	7	7	6	24	6.71847e-06
			391	Azygiida	36660	3	1	5	2	5	7	23	6.43853e-06
			530	Gerreiformes	2024538	3	0	8	2	5	5	23	6.43853e-06
			697	Vermiculariopsiellales	2813768	7	7	1	3	3	2	23	6.43853e-06
			794	Moniliellales	1538066	1	1	4	3	5	9	23	6.43853e-06
			1114	Botrydiales	195995	0	0	1	0	8	14	23	6.43853e-06
			1143	Astrorhizida	46109	2	0	3	2	9	7	23	6.43853e-06
			1407	Tritirachiales	1055547	8	14	1	0	0	0	23	6.43853e-06
			275	Julida	41448	1	2	6	3	5	5	22	6.15859e-06
			938	Pleuroziales	255980	3	4	7	4	3	1	22	6.15859e-06
			1042	Prorodontida	6001	5	5	4	1	5	2	22	6.15859e-06
			1113	Mischococcales	195993	1	0	2	2	8	9	22	6.15859e-06
			1145	Miliolida	1216353	3	8	1	3	3	4	22	6.15859e-06
			822	Gromochytriales	1486921	0	0	3	3	4	11	21	5.87866e-06
			1029	Tintinnida	200604	1	2	4	2	5	7	21	5.87866e-06
			1341	Litobothriidea	133187	7	13	0	0	0	1	21	5.87866e-06
			260	Poecilostomatoida	84310	1	3	5	1	5	5	20	5.59872e-06
			359	Nuculida	47126	1	0	6	4	4	5	20	5.59872e-06
			472	Paucituberculata	38606	0	1	7	5	3	4	20	5.59872e-06
			663	Clionaida	1779155	1	1	4	1	5	8	20	5.59872e-06
			1177	Stygamoebida	1485089	1	7	3	1	2	6	20	5.59872e-06
			1220	Glaucosphaerales	1535296	1	0	1	4	5	9	20	5.59872e-06
			365	Nautilida	32578	2	1	4	5	4	3	19	5.31879e-06
			501	Podicipediformes	30447	0	1	4	4	5	5	19	5.31879e-06
			528	Priacanthiformes	2024536	0	1	4	2	8	4	19	5.31879e-06
			662	Polymastiida	1779158	0	0	1	3	7	8	19	5.31879e-06
			1039	Cyrtolophosidida	88560	0	0	1	0	7	11	19	5.31879e-06
			1148	Collodaria	1426915	3	3	5	1	1	6	19	5.31879e-06
			622	Isocrinida	55652	3	3	2	2	4	4	18	5.03885e-06
			881	Gunnerales	232382	2	2	3	3	3	5	18	5.03885e-06
			945	Rhizogoniales	114662	1	1	2	4	4	6	18	5.03885e-06
			947	Bartramiales	1034061	1	4	4	5	2	2	18	5.03885e-06
			1109	Sporochnales	142645	4	1	2	3	3	5	18	5.03885e-06
			1127	Pinguiochrysidales	1004267	3	10	1	2	2	0	18	5.03885e-06
			1147	Nassellaria	278980	4	2	3	4	4	1	18	5.03885e-06
			336	Siphonariida	2448547	0	2	4	2	7	2	17	4.75891e-06
			360	Solemyida	42656	2	1	5	1	2	6	17	4.75891e-06
			957	Tetraphidales	37417	1	1	3	3	5	4	17	4.75891e-06
			1219	Rhodellales	661028	2	3	1	2	6	3	17	4.75891e-06
			267	Calanticomorpha	2899682	0	0	4	4	3	5	16	4.47898e-06
			382	Lecanicephalidea	108263	3	0	1	4	5	3	16	4.47898e-06
			699	Lulworthiales	135652	4	7	0	0	3	2	16	4.47898e-06
			751	Candelariales	452225	2	4	4	0	3	3	16	4.47898e-06
			814	Umbelopsidales	1913639	3	1	1	4	3	4	16	4.47898e-06
			940	Treubiales	186787	1	0	1	7	2	5	16	4.47898e-06
			1033	Cyclotrichida	197907	3	5	2	0	3	3	16	4.47898e-06
			1418	Paramyxida	1871463	5	11	0	0	0	0	16	4.47898e-06
			21	Procabacteriales	224468	1	1	4	2	2	5	15	4.19904e-06
			264	Platycopioida	84309	0	0	2	2	8	3	15	4.19904e-06
			276	Sphaerotheriida	118461	2	2	2	6	2	1	15	4.19904e-06
			373	Tryblidiida	2448543	1	2	2	0	4	6	15	4.19904e-06
			412	Cyclostomatida	97265	0	3	0	5	1	6	15	4.19904e-06
			552	Zeiformes	31097	3	1	2	2	4	3	15	4.19904e-06
			603	Paxillosida	55648	1	2	3	4	2	3	15	4.19904e-06
			654	Beroida	37538	0	1	1	1	7	5	15	4.19904e-06
			704	Chaetomellales	2794007	2	3	2	0	5	3	15	4.19904e-06
			744	Trapeliales	1520783	1	5	1	2	1	5	15	4.19904e-06
			776	Geastrales	157608	4	0	5	2	1	3	15	4.19904e-06
			955	Diphysciales	114651	1	2	4	2	2	4	15	4.19904e-06
			1153	Phagomyxida	2779610	0	0	0	1	6	8	15	4.19904e-06
			285	Craterostigmomorpha	60152	1	0	1	2	6	4	14	3.91911e-06
			384	Nippotaeniidea	116900	2	3	3	2	4	0	14	3.91911e-06
			447	Bursovaginoidea	66781	3	5	1	1	1	3	14	3.91911e-06
			715	Mycocaliciales	148099	7	3	0	2	1	1	14	3.91911e-06
			719	Jahnulales	193033	0	0	0	0	8	6	14	3.91911e-06
			1108	Cutleriales	74472	1	1	1	2	4	5	14	3.91911e-06
			1205	Entwisleiales	1405800	3	4	2	4	1	0	14	3.91911e-06
			1350	Trachichthyiformes	2558152	2	4	2	3	0	3	14	3.91911e-06
			256	Leptostraca	58364	2	0	1	2	5	3	13	3.63917e-06
			705	Thelebolales	292491	3	2	0	2	3	3	13	3.63917e-06
			803	Erythrobasidiales	432006	6	5	0	0	2	0	13	3.63917e-06
			1336	Polyzoniida	118485	1	4	1	2	0	5	13	3.63917e-06
			1346	Seisonacea	2816132	2	4	4	0	0	3	13	3.63917e-06
			1353	Cephalodiscida	33628	0	0	8	3	0	2	13	3.63917e-06
			1400	Hyocrinida	707761	1	0	6	6	0	0	13	3.63917e-06
			398	Prolecithophora	79788	1	0	1	2	6	2	12	3.35923e-06
			633	Ptychodactiaria	86612	0	0	3	3	2	4	12	3.35923e-06
			650	Chirodropida	655440	0	1	3	0	5	3	12	3.35923e-06
			672	Verongiida	1779151	2	1	2	2	3	2	12	3.35923e-06
			813	Endogonales	4869	1	1	2	0	5	3	12	3.35923e-06
			1180	Leptomyxida	66524	1	1	1	3	3	3	12	3.35923e-06
			316	Chromadorida	70242	1	1	1	1	3	4	11	3.0793e-06
			369	Limifossorida	53694	2	0	0	0	5	4	11	3.0793e-06
			370	Pholidoskepia	1077249	1	2	2	4	2	0	11	3.0793e-06
			610	Arbacioida	734141	1	0	6	1	1	2	11	3.0793e-06
			823	Polychytriales	1134056	3	4	1	1	1	1	11	3.0793e-06
			838	Olpidiales	2202808	0	1	2	1	2	5	11	3.0793e-06
			1068	Sarcinochrysidales	45651	0	0	1	4	3	3	11	3.0793e-06
			1172	Liceales	211104	2	3	1	1	1	3	11	3.0793e-06
			1381	Buxbaumiales	404267	4	4	1	1	0	1	11	3.0793e-06
			261	Monstrilloida	84311	1	0	5	1	2	1	10	2.79936e-06
			393	Haplopharyngida	66723	1	0	0	0	3	6	10	2.79936e-06
			399	Lecithoepitheliata	6169	0	0	2	1	4	3	10	2.79936e-06
			730	Muyocopronales	2576765	0	0	1	1	6	2	10	2.79936e-06
			811	Paraglomerales	214508	0	0	2	0	8	0	10	2.79936e-06
			843	Dermocystida	198624	0	0	1	0	7	2	10	2.79936e-06
			271	Nectiopoda	116564	0	1	1	1	3	3	9	2.51943e-06
			471	Notoryctemorphia	38610	0	0	1	1	4	3	9	2.51943e-06
			712	Pyrenulales	100121	2	0	0	1	6	0	9	2.51943e-06
			805	Spiculogloeales	452281	1	2	2	0	1	3	9	2.51943e-06
			859	Picramniales	629768	4	1	1	1	1	1	9	2.51943e-06
			1013	Archigregarinorida	1280411	0	0	0	1	7	1	9	2.51943e-06
			1057	Noctilucales	2964	0	0	3	0	2	4	9	2.51943e-06
			1110	Syringodermatales	27949	1	1	3	1	2	1	9	2.51943e-06
			1171	Trichiida	208471	3	1	0	1	1	3	9	2.51943e-06
			1230	Hypotrichomonadida	740984	0	2	1	1	2	3	9	2.51943e-06
			1387	Petalomonadida	2570648	4	1	0	2	0	2	9	2.51943e-06
			227	Mantophasmatodea	192413	2	0	2	0	3	1	8	2.23949e-06
			302	Ricinulei	58139	0	1	0	2	1	4	8	2.23949e-06
			665	Desmacellida	1779156	0	0	2	1	2	3	8	2.23949e-06
			836	Physodermatales	2202804	0	0	1	1	2	4	8	2.23949e-06
			858	Huerteales	326966	0	1	2	0	3	2	8	2.23949e-06
			874	Escalloniales	703245	0	2	3	1	2	0	8	2.23949e-06
			902	Trochodendrales	400839	0	3	1	0	3	1	8	2.23949e-06
			1036	Vestibuliferida	33833	0	1	3	0	2	2	8	2.23949e-06
			1135	Amphifilida	2699529	1	0	3	0	3	1	8	2.23949e-06
			1351	Phymosomatoida	35058	3	1	2	0	0	2	8	2.23949e-06
			1356	Torpedosporales	1809228	5	1	0	0	0	2	8	2.23949e-06
			1366	Strigulales	1824641	2	2	0	2	0	2	8	2.23949e-06
			1389	Pterocystida	2607628	1	0	2	1	0	4	8	2.23949e-06
			1398	Gyracanthocephala	47135	6	1	1	0	0	0	8	2.23949e-06
			1402	Merliida	1779157	4	4	0	0	0	0	8	2.23949e-06
			278	Playtdesmida	118489	1	2	2	1	1	0	7	1.95955e-06
			321	Mononchida	70232	1	1	0	1	3	1	7	1.95955e-06
			371	Cavibelonia	1077250	0	0	1	0	2	4	7	1.95955e-06
			427	Myzostomida	104731	0	2	0	0	2	3	7	1.95955e-06
			692	Xenospadicoidales	2081776	1	2	0	0	2	2	7	1.95955e-06
			752	Coniocybales	1293513	0	0	2	2	1	2	7	1.95955e-06
			800	Septobasidiales	5244	0	1	1	1	2	2	7	1.95955e-06
			830	Dimargaritales	78918	0	0	1	1	2	3	7	1.95955e-06
			946	Hedwigiales	114664	1	2	1	0	3	0	7	1.95955e-06
			1348	Phoenicopteriformes	9214	3	1	0	1	0	2	7	1.95955e-06
			1360	Meliolales	66275	0	1	3	2	0	1	7	1.95955e-06
			1365	Lineolatales	2714148	0	2	2	1	0	2	7	1.95955e-06
			1386	Rhopalodiales	245176	1	0	3	2	0	1	7	1.95955e-06
			1395	Runcinacea	977784	1	0	3	3	0	0	7	1.95955e-06
			85	Thermoleophilales	588674	1	2	0	0	1	2	6	1.67962e-06
			562	Argentiniformes	134613	0	1	0	1	3	1	6	1.67962e-06
			642	Narcomedusae	43184	0	0	0	1	3	2	6	1.67962e-06
			664	Bubarida	1779154	0	0	0	0	3	3	6	1.67962e-06
			667	Sphaerocladina	1779160	1	1	1	1	1	1	6	1.67962e-06
			706	Triblidiales	452233	0	0	0	1	3	2	6	1.67962e-06
			713	Phaeomoniellales	1618100	0	0	1	1	2	2	6	1.67962e-06
			732	Asterinales	1619909	0	1	1	1	2	1	6	1.67962e-06
			750	Geoglossales	654833	0	0	1	1	3	1	6	1.67962e-06
			1364	Minutisphaerales	1665692	0	0	2	0	0	4	6	1.67962e-06
			1410	Neogregarinorida	238088	1	3	1	1	0	0	6	1.67962e-06
			1415	Asterocladales	2893751	1	2	2	1	0	0	6	1.67962e-06
			1421	Cavosteliida	2681888	2	2	0	2	0	0	6	1.67962e-06
			1444	Amphitremida	1287658	0	0	2	4	0	0	6	1.67962e-06
			245	Mystacocaridida	116175	3	0	0	0	2	0	5	1.39968e-06
			277	Callipodida	118449	0	0	0	0	1	4	5	1.39968e-06
			442	Philodinavidae	338308	0	1	0	0	3	1	5	1.39968e-06
			531	Caproiformes	2024527	1	0	2	1	1	0	5	1.39968e-06
			599	Salpida	30307	1	1	0	2	1	0	5	1.39968e-06
			666	Agelasida	85807	0	0	1	0	2	2	5	1.39968e-06
			695	Annulatascales	1809280	0	0	1	1	1	2	5	1.39968e-06
			698	Pisorisporiales	1588757	2	1	0	0	1	1	5	1.39968e-06
			760	Neolectales	29823	0	1	0	0	2	2	5	1.39968e-06
			791	Doassansiales	62912	0	0	0	0	1	4	5	1.39968e-06
			792	Robbauerales	1804766	0	1	1	1	1	1	5	1.39968e-06
			1132	Nanomonadea	2683630	0	0	0	0	2	3	5	1.39968e-06
			1151	Arthracanthida	85460	0	0	1	1	1	2	5	1.39968e-06
			1330	Oligoflexales	1553901	0	0	3	0	0	2	5	1.39968e-06
			1334	Lithoglyptida	2899739	0	1	0	3	0	1	5	1.39968e-06
			1344	Moniligastrida	684783	0	1	1	1	0	2	5	1.39968e-06
			1373	Hysterangiales	452337	0	0	1	1	0	3	5	1.39968e-06
			1394	Lophogastrida	75400	2	0	3	0	0	0	5	1.39968e-06
			1438	Hymeneliales	1518856	0	0	1	4	0	0	5	1.39968e-06
			280	Glomeridesmida	245716	1	0	0	0	2	1	4	1.11974e-06
			292	Holothyrida	65651	0	0	1	0	1	2	4	1.11974e-06
			317	Araeolaimida	114861	0	1	0	0	1	2	4	1.11974e-06
			325	Chordodea	190558	0	0	1	1	1	1	4	1.11974e-06
			624	Rhabdopleurida	33629	0	0	0	0	2	2	4	1.11974e-06
			693	Myrmecridiales	1809278	0	2	0	0	2	0	4	1.11974e-06
			740	Rhizocarpales	1500427	0	0	1	1	2	0	4	1.11974e-06
			958	Oedipodiales	404264	1	1	0	1	1	0	4	1.11974e-06
			1043	Nassulida	39563	0	0	0	1	2	1	4	1.11974e-06
			1074	Cocconeidales	1880621	0	0	0	1	1	2	4	1.11974e-06
			1096	Striatellales	426672	0	0	0	1	2	1	4	1.11974e-06
			1128	Phaeosacciales	2797541	0	1	0	0	1	2	4	1.11974e-06
			1333	Verrucomorpha	2899684	0	0	1	1	0	2	4	1.11974e-06
			1355	Falcocladiales	1809229	0	0	1	0	0	3	4	1.11974e-06
			1391	Rhodachlyales	498764	0	0	1	2	0	1	4	1.11974e-06
			1396	Gadilida	32586	2	1	1	0	0	0	4	1.11974e-06
			1417	Tectofilosida	2603933	2	1	1	0	0	0	4	1.11974e-06
			1419	Vampyrellida	1367446	2	2	0	0	0	0	4	1.11974e-06
			262	Gelyelloida	84312	0	0	1	1	1	0	3	8.39808e-07
			329	Pleurotomariida	2315725	0	0	1	0	1	1	3	8.39808e-07
			386	Amphilinidea	108232	0	0	1	1	1	0	3	8.39808e-07
			434	Oligacanthorhynchida	60527	1	0	0	1	1	0	3	8.39808e-07
			558	Ateleopodiformes	143303	1	0	0	0	2	0	3	8.39808e-07
			623	Cyrtocrinida	228689	0	0	0	0	3	0	3	8.39808e-07
			684	Pleurotheciales	1809182	0	0	0	1	2	0	3	8.39808e-07
			734	Collemopsidiales	1824640	0	0	1	0	1	1	3	8.39808e-07
			1034	Pleurostomatida	197906	0	0	1	0	1	1	3	8.39808e-07
			1073	Mastogloiales	1003319	0	0	0	0	1	2	3	8.39808e-07
			1097	Rhabdonematales	426655	0	1	0	0	1	1	3	8.39808e-07
			1231	Spirotrichonymphida	285693	0	0	1	1	1	0	3	8.39808e-07
			1319	Recrevirales	2732547	0	0	1	0	1	1	3	8.39808e-07
			1329	Iodidimonadales	2066484	0	1	0	0	0	2	3	8.39808e-07
			1331	Arguloida	6839	1	0	0	0	0	2	3	8.39808e-07
			1338	Chordeumatida	118457	0	2	0	0	0	1	3	8.39808e-07
			1339	Limoida	102300	0	0	1	0	0	2	3	8.39808e-07
			1343	Fecampiida	1312376	0	1	0	0	0	2	3	8.39808e-07
			1345	Rhynchonellida	33485	1	0	0	1	0	1	3	8.39808e-07
			1347	Monophragmophora	366435	0	0	1	1	0	1	3	8.39808e-07
			1358	Calosphaeriales	93808	0	0	1	0	0	2	3	8.39808e-07
			1368	Asterotexales	1895403	0	0	0	2	0	1	3	8.39808e-07
			1374	Cladochytriales	642607	0	0	0	1	0	2	3	8.39808e-07
			1379	Hypnodendrales	480566	2	0	0	0	0	1	3	8.39808e-07
			1380	Scouleriales	404269	0	1	1	0	0	1	3	8.39808e-07
			1385	Thalassiophysales	216758	0	0	1	1	0	1	3	8.39808e-07
			1392	Baphyvirales	2732535	0	0	0	1	0	2	3	8.39808e-07
			1393	Primavirales	2841641	0	2	0	0	0	1	3	8.39808e-07
			1428	Echinothurioida	41369	0	0	3	0	0	0	3	8.39808e-07
			1432	Trigoniida	47536	0	0	1	2	0	0	3	8.39808e-07
			438	Aspidosiphonidormes	216204	0	0	0	1	1	0	2	5.59872e-07
			619	Apodida	7701	0	0	0	0	1	1	2	5.59872e-07
			694	Boliniales	222546	0	0	1	0	1	0	2	5.59872e-07
			748	Symbiotaphrinales	2126967	0	0	1	0	1	0	2	5.59872e-07
			759	Archaeorhizomycetales	1075813	0	1	0	0	1	0	2	5.59872e-07
			829	Ramicandelaberales	2219773	0	0	0	0	1	1	2	5.59872e-07
			1020	Thigmotrichida	198615	0	0	0	0	1	1	2	5.59872e-07
			1027	Kiitrichida	200603	0	0	0	0	1	1	2	5.59872e-07
			1044	Microthoracida	502085	0	0	0	1	1	0	2	5.59872e-07
			1140	Ventricleftida	1938500	1	0	0	0	1	0	2	5.59872e-07
			1232	Honigbergiellida	740974	0	0	0	0	1	1	2	5.59872e-07
			1337	Siphonophorida	421860	0	0	0	0	0	2	2	5.59872e-07
			1340	Diphyllidea	108257	1	0	0	0	0	1	2	5.59872e-07
			1359	Phyllachorales	5135	0	0	1	0	0	1	2	5.59872e-07
			1367	Trypetheliales	714581	0	1	0	0	0	1	2	5.59872e-07
			1369	Monoblastiales	1824639	0	1	0	0	0	1	2	5.59872e-07
			1370	Valsariales	1680668	0	1	0	0	0	1	2	5.59872e-07
			1376	Paracryphiales	703246	0	1	0	0	0	1	2	5.59872e-07
			1383	Evaginogenida	163659	0	0	0	0	0	2	2	5.59872e-07
			1384	Thoracosphaerales	33835	0	0	0	0	0	2	2	5.59872e-07
			1401	Platyctenida	140471	1	1	0	0	0	0	2	5.59872e-07
			1403	Patellariales	37882	1	0	1	0	0	0	2	5.59872e-07
			1405	Sarrameanales	1519617	1	1	0	0	0	0	2	5.59872e-07
			1416	Ascoseirales	76828	1	1	0	0	0	0	2	5.59872e-07
			1420	Gromiida	2910923	1	1	0	0	0	0	2	5.59872e-07
			1434	Tubuliporida	365322	0	0	1	1	0	0	2	5.59872e-07
			1435	Cryptocaliciales	2859725	0	0	1	1	0	0	2	5.59872e-07
			355	Gastrochaenida	2783447	0	0	0	0	1	0	1	2.79936e-07
			406	Diclybothriidea	2486290	0	0	0	0	1	0	1	2.79936e-07
			409	Polystilifera	592017	0	0	0	0	1	0	1	2.79936e-07
			614	Salenioida	1419493	0	0	0	0	1	0	1	2.79936e-07
			651	Polypodiidea	2315760	0	0	0	0	1	0	1	2.79936e-07
			743	Baeomycetales	452221	0	0	0	0	1	0	1	2.79936e-07
			831	Asellariales	451861	0	0	0	0	1	0	1	2.79936e-07
			868	Vahliales	1977401	0	0	0	0	1	0	1	2.79936e-07
			1040	Bryometopida	88571	0	0	0	0	1	0	1	2.79936e-07
			1117	Phaeothamnales	134677	0	0	0	0	1	0	1	2.79936e-07
			1185	Coccosphaerales	73027	0	0	0	0	1	0	1	2.79936e-07
			1332	Anaspidacea	75396	0	0	0	0	0	1	1	2.79936e-07
			1335	Brachypoda	84332	0	0	0	0	0	1	1	2.79936e-07
			1342	Gyrocotylidea	126329	0	0	0	0	0	1	1	2.79936e-07
			1349	Ephippiformes	1489930	0	0	0	0	0	1	1	2.79936e-07
			1352	Micropygoida	2175314	0	0	0	0	0	1	1	2.79936e-07
			1354	Murrayonida	283995	0	0	0	0	0	1	1	2.79936e-07
			1357	Fuscosporellales	1963390	0	0	0	0	0	1	1	2.79936e-07
			1362	Lichinodiales	2907194	0	0	0	0	0	1	1	2.79936e-07
			1371	Abrothallales	1429049	0	0	0	0	0	1	1	2.79936e-07
			1377	Blasiales	186785	0	0	0	0	0	1	1	2.79936e-07
			1378	Gigaspermales	1031676	0	0	0	0	0	1	1	2.79936e-07
			1382	Corallicolida	2828055	0	0	0	0	0	1	1	2.79936e-07
			1388	Pelobiontida	2682475	0	0	0	0	0	1	1	2.79936e-07
			1390	Balliales	123989	0	0	0	0	0	1	1	2.79936e-07
			1397	Acanthobdellida	60937	1	0	0	0	0	0	1	2.79936e-07
			1399	Filospermoidea	121007	1	0	0	0	0	0	1	2.79936e-07
			1404	Lichenostigmatales	1385564	1	0	0	0	0	0	1	2.79936e-07
			1406	Amylocorticiales	721947	1	0	0	0	0	0	1	2.79936e-07
			1408	Archidiales	114661	1	0	0	0	0	0	1	2.79936e-07
			1409	Agamococcidiorida	422760	1	0	0	0	0	0	1	2.79936e-07
			1411	Exogemmida	235191	1	0	0	0	0	0	1	2.79936e-07
			1412	Synhymeniida	352445	1	0	0	0	0	0	1	2.79936e-07
			1422	Seguenziida	2315726	0	1	0	0	0	0	1	2.79936e-07
			1423	Exogenida	163656	0	1	0	0	0	0	1	2.79936e-07
			1424	Clevelandellida	94666	0	1	0	0	0	0	1	2.79936e-07
			1425	Tabellariales	426659	0	1	0	0	0	0	1	2.79936e-07
			1426	Oblongichytrida	2699530	0	1	0	0	0	0	1	2.79936e-07
			1427	Lituolida	998816	0	1	0	0	0	0	1	2.79936e-07
			1429	Holasteroida	327712	0	0	1	0	0	0	1	2.79936e-07
			1430	Dendrogastrida	116170	0	0	1	0	0	0	1	2.79936e-07
			1431	Nanaloricida	549179	0	0	1	0	0	0	1	2.79936e-07
			1433	Aporidea	2567827	0	0	1	0	0	0	1	2.79936e-07
			1436	Racodiales	2726949	0	0	1	0	0	0	1	2.79936e-07
			1437	Microthyriales	703495	0	0	1	0	0	0	1	2.79936e-07
			1439	Geminibasidiales	1339693	0	0	1	0	0	0	1	2.79936e-07
			1440	Apostomatida	524891	0	0	1	0	0	0	1	2.79936e-07
			1441	Endogenida	163662	0	0	1	0	0	0	1	2.79936e-07
			1442	Plagiopylida	1249560	0	0	1	0	0	0	1	2.79936e-07
			1443	Scytothamnales	141907	0	0	1	0	0	0	1	2.79936e-07
			1445	Misophrioida	84313	0	0	0	1	0	0	1	2.79936e-07
			1446	Vampyromorpha	55286	0	0	0	1	0	0	1	2.79936e-07
			1447	Atractiellales	34420	0	0	0	1	0	0	1	2.79936e-07
			1448	Scourfieldiales	35430	0	0	0	1	0	0	1	2.79936e-07
			1449	Phytodiniales	27937	0	0	0	1	0	0	1	2.79936e-07
			1450	Symbiontida	797087	0	0	0	1	0	0	1	2.79936e-07
			1451	Colaconematales	658648	0	0	0	1	0	0	1	2.79936e-07

## Sheet: Species
total_reads		assigned_number	species	taxonomy_id	sample02	sample03	sample08	sample09	sample10	sample11	total_sample_reads	total_sample_reads_perc
300810690		12581	Haliscomenobacter hydrossis	2350	1030396	1188892	672123	661655	898911	828985	5280962	1.75558
		1581	Sphingorhabdus lacus	392610	861711	1061273	822933	794812	604813	528502	4674044	1.55382
		2984	Sphaerotilus natans	34103	1038265	1288009	582051	370225	70216	59549	3408315	1.13304
		13006	Nitrospira defluvii	330214	34236	40549	500649	521349	1057493	1118389	3272665	1.08795
		2477	Hydrogenophaga sp. SL48	2806347	122156	151412	1318367	1142364	48500	40552	2823351	0.938581
		3493	Thermomonas carbonis	1463158	360701	412811	381849	349991	585692	519909	2610953	0.867972
		20356	Darwinula stevensoni	69355	605388	668679	371351	301489	337527	297129	2581563	0.858202
		2152	Brevundimonas pondensis	2774189	569639	783372	578482	446209	7852	8498	2394052	0.795867
		20685	Hyalella azteca	294128	874616	1031478	148901	110162	41169	36503	2242829	0.745595
		7685	Microbacterium oxydans	82380	347082	424519	579291	713478	6053	5435	2075858	0.690088
		7679	Microbacterium foliorum	104336	510890	726853	289684	339284	9674	9039	1885424	0.626781
		1326	Tabrizicola piscis	2494374	290905	350035	376463	366390	224652	219878	1828323	0.607799
		2442	Variovorax paradoxus	34073	325692	399882	335424	287340	156724	144146	1649208	0.548254
		25898	Perca fluviatilis	8168	30234	19947	1218556	355237	2564	3029	1629567	0.541725
		2490	Hydrogenophaga taeniospiralis	65656	101201	123928	654987	570851	43212	36534	1530713	0.508863
		2978	Leptothrix cholodnii	34029	427220	522149	246935	168542	83803	73204	1521853	0.505917
		1329	Gemmobacter fulva	2840474	294217	338933	266026	251962	105073	98486	1354697	0.450349
		2965	Rhizobacter sp. AJA081-3	2753607	341019	404685	155631	125512	155382	138258	1320487	0.438976
		7653	Microbacterium sp. PAMC22086	2861281	190276	230734	367739	456097	2357	1939	1249142	0.415259
		2969	Rubrivivax gelatinosus	28068	327609	390454	129472	106131	146091	127941	1227698	0.40813
		13299	uncultured bacterium	77133	200810	239638	198792	178441	188618	181672	1187971	0.394923
		12424	Emticicia oligotrophica	312279	119008	137219	439399	386573	47707	42770	1172676	0.389839
		936	Bosea sp. ANAM02	2020412	280776	330006	209882	223243	41426	46251	1131584	0.376178
		306	Shinella sp. HZN7	879274	368078	411638	157910	149413	21480	21029	1129548	0.375501
		1328	Gemmobacter aquarius	2169400	205224	241591	230956	225391	111704	106154	1121020	0.372666
		3646	Pseudoxanthomonas mexicana	128785	272183	455214	147218	136170	26899	22391	1060075	0.352406
		1364	Fuscovulum blasticum	1075	182244	214249	202204	194366	108314	106746	1008123	0.335135
		12333	Kaistella jeonii	266749	7985	15685	488593	424479	1897	1925	940564	0.312676
		310	Shinella zoogloeoides	352475	287104	296289	133675	128236	14938	14810	875052	0.290898
		2445	Acidovorax sp. KKS102	358220	176894	221278	166952	146840	70421	60064	842449	0.28006
		2594	Limnohabitans sp. 63ED37-2	1678128	93138	111894	331031	228636	36576	32983	834258	0.277337
		2987	Ideonella dechloratans	36863	246074	294225	93083	72888	64957	57589	828816	0.275527
		2446	Acidovorax sp. JMULE5	2518343	170344	209778	149856	130593	62740	52877	776188	0.258032
		2540	Ramlibacter tataouinensis	94132	168589	200796	116065	96401	88530	80015	750396	0.249458
		2485	Hydrogenophaga sp. NH-16	2184519	57832	76150	285736	250121	16494	13269	699602	0.232572
		6273	Sorangium cellulosum	56	80075	93516	75571	72279	187618	184430	693489	0.23054
		25820	Epinephelus fuscoguttatus	293821	52755	55122	342469	125898	54841	56846	687931	0.228692
		307	Shinella sp. PSBB067	2715959	217598	227839	106945	101405	15959	15463	685209	0.227787
		2492	Hydrogenophaga pseudoflava	47421	63066	84575	268700	233076	17751	14219	681387	0.226517
		3578	Stenotrophomonas rhizophila	216778	174588	195060	140905	125778	18097	17013	671441	0.22321
		1332	Rhodobacter sp. N10	2807096	116356	139544	131957	128510	76571	75942	668880	0.222359
		236	Sinorhizobium sp. RAC02	1842534	205755	218711	101552	95667	16827	16777	655289	0.217841
		2478	Hydrogenophaga sp. PBL-H3	434010	83130	100593	212598	184461	37398	33267	651447	0.216564
		2565	Kinneretia sp. DAIF2	2714952	173673	209112	80805	63936	64366	57798	649690	0.21598
		2479	Hydrogenophaga sp. RAC07	1842537	74291	89539	212452	182645	36275	31794	626996	0.208435
		2566	Kinneretia sp. XES5	2877940	192820	199715	100295	94744	14477	14299	616350	0.204896
		23552	Canis lupus	9612	96590	106812	105513	87282	105799	109622	611618	0.203323
		23898	Mus musculus	10090	92601	102331	101573	82048	100984	104177	583714	0.194047
		1352	Rhodobacteraceae bacterium	1904441	97416	115139	106221	102560	68466	69219	559021	0.185838
		2481	Hydrogenophaga sp. BPS33	2651974	74310	89292	176451	151497	34794	30529	556873	0.185124
		2563	Schlegelella thermodepolymerans	215580	138156	166566	75136	59135	53787	48221	541001	0.179848
		3647	Pseudoxanthomonas japonensis	69284	128309	209274	79905	73196	21963	19236	531883	0.176817
		3192	Burkholderiales bacterium	1891238	122790	144283	62572	52626	72652	66963	521886	0.173493
		3494	Thermomonas aquatica	2202149	77697	92181	79079	71297	103767	91901	515922	0.171511
		1298	Paracoccus aminovorans	34004	120658	190863	81847	82166	19282	19667	514483	0.171032
		2500	Rhodoferax sediminis	2509614	104725	125051	92905	76555	61403	53640	514279	0.170964
		26645	Danio rerio	7955	79292	87338	100661	75514	84395	86499	513699	0.170772
		2966	Rhizobacter gummiphilus	946333	133165	158832	66667	51667	53344	48784	512459	0.170359
		25899	Perca flavescens	8167	10391	7266	378410	108543	1932	2024	508566	0.169065
		2448	Acidovorax sp. 1608163	2478662	81915	100183	141487	121114	33397	29284	507380	0.168671
		13009	Candidatus Nitrospira kreftii	2652173	3637	4184	66840	75625	153824	202002	506112	0.168249
		3505	Lysobacter sp. HDW10	2714936	19808	37166	212070	204535	4495	3853	481927	0.160209
		24132	Homo sapiens	9606	78308	87053	84125	68588	79766	82737	480577	0.159761
		26658	Cyprinus carpio	7962	60457	65625	145348	77326	65097	66576	480429	0.159711
		12421	Runella slithyformis	106	33124	35526	97144	93958	113783	106106	479641	0.159449
		2480	Hydrogenophaga sp. BA0156	2716225	72713	88163	132862	114311	35406	32083	475538	0.158085
		13007	Nitrospira sp.	70125	7205	8183	66015	71335	145037	171170	468945	0.155894
		3536	Stenotrophomonas maltophilia	40324	93621	130168	84860	76443	41426	39517	466035	0.154926
		2491	Hydrogenophaga crassostreae	1763535	49907	58824	164043	140618	25073	21762	460227	0.152996
		12422	Runella rosea	2259595	35613	39155	96180	90812	101755	95789	459304	0.152689
		2484	Hydrogenophaga sp. PAMC20947	2565558	49917	59987	161186	138311	25687	22395	457483	0.152083
		2157	Brevundimonas diminuta	293	113432	219433	63154	51720	3521	3506	454766	0.15118
		26098	Oryzias latipes	8090	65644	73286	97225	67917	72651	75019	451742	0.150175
		20374	Macrobrachium nipponense	159736	70405	77726	80487	64451	77332	79161	449562	0.14945
		25829	Plectropomus leopardus	160734	44018	47102	187036	76660	44015	45870	444701	0.147834
		102	Rhizobium leguminosarum	384	89803	95950	90327	86681	41560	39102	443423	0.147409
		2197	Candidatus Megaira endosymbiont of Mesostigma viride	2866314	253	146	55959	59490	167835	158277	441960	0.146923
		2460	Acidovorax carolinensis	553814	82554	99499	98121	83339	39372	34236	437121	0.145314
		1365	Cereibacter sphaeroides	1063	76460	89930	79298	77935	55379	57510	436512	0.145112
		1344	Rhodobacter capsulatus	1061	77168	91206	84693	81431	49499	50217	434214	0.144348
		2483	Hydrogenophaga sp. YM1	2806262	68991	83412	116097	99443	32003	28736	428682	0.142509
		2564	Schlegelella brevitalea	413882	111404	132808	57466	45254	42726	38461	428119	0.142322
		1353	Rhodobacteraceae bacterium QY30	2033435	72091	86400	77570	75884	56311	58756	427012	0.141954
		23947	Acomys russatus	60746	65680	71970	73482	60589	74789	77389	423899	0.140919
		2482	Hydrogenophaga sp. PBC	795665	70261	84715	109418	93838	33652	30117	422001	0.140288
		2992	Paucibacter sp. KCTC 42545	1768242	128454	152473	44775	35217	32034	28767	421720	0.140194
		2423	Variovorax sp. PAMC 28711	1795631	59856	80770	125193	112361	22292	20046	420518	0.139795
		2447	Acidovorax sp. RAC01	1842533	81540	100084	83256	71515	34798	30655	401848	0.133588
		25902	Sander lucioperca	283035	8445	5794	296349	87104	1827	1936	401455	0.133458
		184	Agrobacterium tumefaciens	358	82199	88529	87540	83999	30921	27763	400951	0.13329
		12423	Runella sp. SP2	2268026	30024	33539	88957	81902	84793	79852	399067	0.132664
		25842	Cottoperca gobio	56716	30250	31163	199862	70918	28374	29886	390453	0.1298
		24815	Apteryx mantelli	2696672	60962	66948	64034	53143	68466	70477	384030	0.127665
		26618	Coregonus sp. 'balchen'	861768	54365	59739	88360	57778	60438	61800	382480	0.12715
		2150	Brevundimonas naejangsanensis	588932	87022	157610	63384	52156	10472	10255	380899	0.126624
		1371	Frigidibacter mobilis	1335048	68643	82297	68900	67436	43882	44594	375752	0.124913
		26603	Salmo trutta	8032	53749	58584	82645	52974	61254	62864	372070	0.123689
		2972	Methylibium petroleiphilum	105560	96120	115073	42433	34379	43076	38191	369272	0.122759
		2496	Rhodoferax sp. BAB1	2741720	84930	101024	60891	51124	36114	32285	366368	0.121794
		3645	Pseudoxanthomonas suwonensis	314722	82696	127634	52600	48109	27109	24563	362711	0.120578
		11891	Flavobacterium sp. KSM-R2A25	2895947	23190	28438	134019	116209	32211	26589	360656	0.119895
		305	Shinella sp. XGS7	2877941	103152	121842	39486	32412	32714	29306	358912	0.119315
		2501	Rhodoferax koreense	1842727	84725	101158	57005	47197	35836	32133	358054	0.11903
		2541	Ramlibacter sp. H242	2732511	81719	96350	51976	43135	42676	39465	355321	0.118121
		25974	Lateolabrax maculatus	315492	34093	36740	149731	61946	35340	36350	354200	0.117748
		2527	Comamonas aquatica	225991	78732	94220	64459	53540	32844	29413	353208	0.117419
		26410	Sphaeramia orbicularis	375764	49950	54811	79944	51352	55913	58391	350361	0.116472
		1296	Paracoccus yeei	147645	77165	103430	59391	58161	25823	25311	349281	0.116113
		2106	Rhodospirillales bacterium	2026786	20413	23656	49075	49976	99375	105105	347600	0.115554
		2993	Roseateles depolymerans	76731	97115	117272	41009	32631	31201	27878	347106	0.11539
		2989	Mitsuaria sp. 7	1658665	90605	109555	43340	34243	35638	32167	345548	0.114872
		2997	Inhella inkyongensis	392593	98994	118267	37511	30000	29984	27153	341909	0.113663
		11892	Flavobacterium sp. KSM-R2A30	2897181	23285	28856	126850	108672	29724	24237	341624	0.113568
		2421	Variovorax sp. HW608	1034889	72851	89298	62048	53361	33274	30382	341214	0.113431
		2542	Polaromonas sp. JS666	296591	72754	86840	58109	48364	37207	33369	336643	0.111912
		23662	Cervus elaphus	9860	51982	56818	57626	47531	58107	60728	332792	0.110632
		25890	Etheostoma spectabile	54343	8462	6737	241190	70222	2357	2660	331628	0.110245
		12373	Flavobacteriales bacterium	2021391	10971	11089	36097	32956	125754	114430	331297	0.110135
		958	Nordella sp. HKS 07	2712222	12878	13986	53167	66779	102749	81698	331257	0.110121
		2461	Acidovorax avenae	80867	73946	88381	56919	47468	31729	29428	327871	0.108996
		3717	Ahniella affigens	2021234	130426	119138	15991	12779	24733	24708	327775	0.108964
		9993	Exiguobacterium profundum	307643	58187	68237	65248	63287	36124	36112	327195	0.108771
		2497	Rhodoferax sp. AJA081-3	2752316	72485	86391	56553	47315	34453	29947	327144	0.108754
		3524	Lysobacter oculi	2698682	62008	125496	53362	51675	16731	15340	324612	0.107912
		22071	Steromphala cineraria	216125	50221	55861	56362	46150	54672	56165	319431	0.10619
		27057	Acipenser ruthenus	7906	48733	53584	61540	45232	53062	54745	316896	0.105347
		2619	Verminephrobacter eiseniae	364317	88503	104157	43782	36747	23205	20468	316862	0.105336
		22536	Crassostrea gigas	29159	49844	54854	55535	45503	53927	54736	314399	0.104517
		2998	Aquabacterium olei	1296669	84711	101793	43249	32906	27034	24590	314283	0.104479
		26646	Danio aesculapii	1142201	49569	54357	60914	45328	50611	52652	313431	0.104195
		2616	Alicycliphilus denitrificans	179636	65701	78474	58127	48623	31836	29526	312287	0.103815
		25925	Sparus aurata	8175	35903	37909	110201	50104	36631	37775	308523	0.102564
		1333	Rhodobacter sp. LPB0142	1850250	57719	68846	56922	55835	32512	32773	304607	0.101262
		2462	Acidovorax radicis	758826	63428	77426	60488	51899	26941	23286	303468	0.100883
		278	Ensifer adhaerens	106592	68278	74350	59515	57322	22578	21021	303064	0.100749
		25863	Pholis gunnellus	56726	25581	26994	143329	53866	25074	26318	301162	0.100117
		2590	Ottowia sp. 27C	2816950	58105	69330	64012	58020	26498	24332	300297	0.0998292
		2502	Rhodoferax saidenbachensis	1484693	60432	71741	59617	48853	31295	27515	299453	0.0995487
		190	Agrobacterium vitis	373	57815	62029	69164	66611	22335	19947	297901	0.0990327
		1456	Sulfitobacter pseudonitzschiae	1402135	51514	61284	59897	57707	34012	32489	296903	0.0987009
		6289	Sandaracinus amylolyticus	927083	34531	38877	29472	26880	80014	83277	293051	0.0974204
		7699	Microbacterium hydrocarbonoxydans	273678	76149	108076	45801	54813	2778	2498	290115	0.0964444
		2558	Polaromonas naphthalenivorans	216465	60613	72195	55107	45681	29594	26280	289470	0.09623
		22073	Phorcus lineatus	1620919	46857	51538	51639	42258	48037	48779	289108	0.0961096
		2528	Comamonas testosteroni	285	63690	76011	52447	43945	26615	23695	286403	0.0952104
		16449	Limnephilus rhombicus	692089	44620	49976	52493	42075	47655	48565	285384	0.0948716
		11977	Flavobacterium psychrophilum	96345	28765	34735	100266	80287	18227	15516	277796	0.0923491
		2973	Methylibium sp. Pch-M	2082386	71192	85289	34192	27422	30866	27638	276599	0.0919512
		26554	Myripristis murdjan	586833	40415	44379	56213	39340	46716	48177	275240	0.0914994
		3495	Thermomonas sp. HDW16	2714945	43045	52813	40850	37380	53015	47656	274759	0.0913395
		16450	Limnephilus marmoratus	1271730	43414	48848	48891	39919	46673	46807	274552	0.0912707
		25839	Pseudochaenichthys georgianus	52239	32465	35446	89707	42999	34337	35765	270719	0.0899965
		26647	Danio kyathit	242068	40728	45335	54276	39715	42643	43547	266244	0.0885088
		4010	Pseudomonas aeruginosa	287	36687	44338	73255	65805	22976	22127	265188	0.0881578
		2451	Acidovorax sp. HDW3	2714923	42442	50032	66024	65130	19506	17127	260261	0.0865199
		22827	Spirometra erinaceieuropaei	99802	41269	45069	41765	34994	45976	47643	256716	0.0853414
		26200	Gouania willdenowi	441366	37319	41280	55637	38218	41100	42808	256362	0.0852237
		2463	Acidovorax monticola	1926868	56505	68245	46104	38385	24391	22125	255755	0.0850219
		3266	Nitrosomonas ureae	44577	48691	54093	27928	31056	46773	47038	255579	0.0849634
		27014	Scleropages formosus	113540	40397	44338	42640	35046	45543	46882	254846	0.0847197
		937	Bosea sp. F3-2	2599640	57878	66576	45738	47957	17906	18438	254493	0.0846024
		267	Sinorhizobium fredii	380	51924	55832	49765	48145	24971	23445	254082	0.0844657
		2184	Terricaulis silvestris	2686094	19608	23203	25482	24083	83115	77126	252617	0.0839787
		3497	Thermomonas brevis	215691	39886	47017	45089	39866	42463	37954	252275	0.083865
		23715	Pipistrellus pipistrellus	59474	39783	44152	42685	35557	44007	45621	251805	0.0837088
		24512	Aquila chrysaetos	8962	39248	43054	41732	34923	44833	46538	250328	0.0832178
		23957	Onychomys torridus	38674	38737	42839	43146	35533	44311	45516	250082	0.083136
		2592	Ottowia oryzae	2109914	51355	61729	48061	41002	25108	22695	249950	0.0830921
		12981	Gemmatimonas phototrophica	1379270	64930	77579	17910	16791	36199	36477	249886	0.0830709
		22551	Pecten maximus	6579	38319	42831	42667	35529	43948	45572	248866	0.0827318
		3520	Lysobacter enzymogenes	69	45354	57932	41234	36649	34486	33149	248804	0.0827112
		223	Neorhizobium galegae	399	50555	54086	50611	48399	22835	20825	247311	0.0822148
		22608	Gari tellinella	2589376	39928	43807	42561	35066	41434	42280	245076	0.0814718
		1295	Paracoccus zhejiangensis	1077935	43869	54605	46840	44857	26946	27948	245065	0.0814682
		15944	Selenia dentaria	934894	37143	41413	45779	36134	41712	42067	244248	0.0811966
		2449	Acidovorax sp. YS12	2738413	49000	59087	50239	42204	22616	20521	243667	0.0810034
		7650	Microbacterium sp. CBA3102	2603598	64760	87415	38449	46777	3193	2900	243494	0.0809459
		2503	Rhodoferax ferrireducens	192843	52862	62843	42881	36027	25391	22632	242636	0.0806607
		1275	Paracoccus sp. H4-D09	2812658	54064	72551	40463	38711	18415	17874	242078	0.0804752
		6290	Minicystis rosea	888845	30667	35490	24763	22479	62994	62162	238555	0.079304
		15679	Catocala fraxini	423510	37395	41508	40703	33019	42335	42990	237950	0.0791029
		1727	Sphingopyxis sp. FD7	1914525	42531	53184	52707	47138	21723	19831	237114	0.078825
		11976	Flavobacterium nackdongense	2547394	19155	24583	83091	72012	19574	16349	234764	0.0780438
		25872	Taurulus bubalis	61643	22010	23444	96207	39900	24391	25539	231491	0.0769557
		2450	Acidovorax sp. T1	1858609	48265	58345	46300	39399	20519	18227	231055	0.0768108
		26204	Salarias fasciatus	181472	35598	39105	42994	31734	39406	41554	230391	0.07659
		799	Rhodopseudomonas palustris	1076	31901	36828	34131	34043	47370	45766	230039	0.076473
		2422	Variovorax sp. WDL1	207745	53445	64770	36168	31039	23222	20750	229394	0.0762586
		1738	Sphingopyxis macrogoltabida	33050	33216	44275	55849	50442	23144	21870	228796	0.0760598
		2427	Variovorax sp. PAMC28562	2762323	42354	52958	52210	45457	18787	16996	228762	0.0760485
		5079	Rheinheimera sp. F8	1763998	138645	78138	2717	2399	1127	1066	224092	0.074496
		1334	Rhodobacter sp. CZR27	2033869	37768	45135	43590	42439	26944	27878	223754	0.0743837
		1301	Paracoccus denitrificans	266	47431	66882	37938	37233	17221	16986	223691	0.0743627
		24322	Erithacus rubecula	37610	36057	40197	35089	29827	39194	41012	221376	0.0735931
		1740	Sphingopyxis fribergensis	1515612	28607	42680	67729	59162	11308	10343	219829	0.0730789
		16035	Calamotropha paludella	1371681	33135	37433	39548	32224	38193	38960	219493	0.0729672
		24513	Accipiter gentilis	8957	33345	36812	37658	31038	39372	40540	218765	0.0727251
		2185	Phenylobacterium zucineum	284016	56867	64044	17711	17207	30400	32075	218304	0.0725719
		4023	Pseudomonas putida	303	40684	46996	36028	31263	32081	31128	218180	0.0725307
		15671	Lymantria monacha	78897	34811	39370	39436	32065	35380	35901	216963	0.0721261
		20847	Lepeophtheirus salmonis	72036	33295	37552	40025	32565	36541	36536	216514	0.0719768
		2930	Burkholderiaceae bacterium	2030806	48968	57825	35046	28907	22997	19684	213427	0.0709506
		1806	Novosphingobium ginsenosidimutans	1176536	31169	42707	53134	46186	20714	19476	213386	0.070937
		3433	Vitreoscilla filiformis	63	64603	76861	25411	19730	13989	12629	213223	0.0708828
		26517	Thalassophryne amazonica	390379	31749	34800	43747	30357	35094	36314	212061	0.0704965
		26559	Gadus morhua	8049	27105	29617	57875	32643	31036	32687	210963	0.0701315
		3371	Vogesella sp. XCS3	2877939	8842	9296	109414	75538	3984	3664	210738	0.0700567
		1297	Paracoccus aminophilus	34003	41352	53948	37878	37038	20208	20073	210497	0.0699766
		18705	Ocypus olens	662956	33498	37521	37855	31016	34855	35673	210418	0.0699503
		26183	Neostethus bicornis	300306	31874	35097	38890	30686	36474	37123	210144	0.0698592
		7652	Microbacterium sp. TPU 3598	1938334	46928	62057	42769	52263	2945	2926	209888	0.0697741
		940	Bosea sp. AS-1	2015316	47204	55327	37011	39146	15270	15885	209843	0.0697592
		26973	Chanos chanos	29144	31903	34805	39855	30146	35512	37617	209838	0.0697575
		26331	Scophthalmus maximus	52904	26167	28158	62800	32940	28578	29782	208425	0.0692878
		26314	Trachurus trachurus	36212	26303	28427	55421	32665	31832	32801	207449	0.0689633
		1728	Sphingopyxis sp. EG6	1874061	24937	34245	58590	53946	18067	16296	206081	0.0685085
		16196	Marasmarcha lunaedactyla	1594453	33283	37356	36137	29442	34544	35168	205930	0.0684583
		2428	Variovorax sp. PAMC26660	2762322	42147	51724	41055	35269	18347	16796	205338	0.0682615
		24591	Caprimulgus europaeus	111811	32744	36505	33795	28146	34764	36104	202058	0.0671712
		20358	Cyprideis torosa	163714	30325	33905	38743	32428	33477	32456	201334	0.0669305
		4032	Pseudomonas stutzeri	316	30915	35954	38625	33048	31476	31217	201235	0.0668976
		1279	Paracoccus sp. MA	2895796	42631	63109	33782	33201	13801	14231	200755	0.066738
		2425	Variovorax sp. PBS-H4	434008	42897	52026	36009	30589	19863	18559	199943	0.0664681
		2424	Variovorax sp. RA8	662548	44680	54289	33596	28622	20310	18320	199817	0.0664262
		2624	Hylemonella gracilis	80880	45627	55291	32563	27033	20646	18583	199743	0.0664016
		1392	Pseudorhodobacter turbinis	2500533	36969	42994	42666	40069	18678	18104	199480	0.0663141
		2499	Rhodoferax sp. MIZ03	2798804	38937	45894	39408	33095	21514	18835	197683	0.0657167
		11978	Flavobacterium sangjuense	2518177	15001	17544	79177	64025	11319	9881	196947	0.0654721
		23563	Meles meles	9662	30590	34091	34394	28201	33331	34868	195475	0.0649827
		26403	Mastacembelus armatus	205130	29357	31772	44122	28892	29824	31094	195061	0.0648451
		1305	Paracoccus pantotrophus	82367	41645	58548	33117	32310	14474	14638	194732	0.0647357
		15703	Phalera bucephala	753216	30916	34316	34477	28282	32767	33488	194246	0.0645742
		21777	Parastrongyloides trichosuri	131310	45979	82543	30855	25436	4568	4739	194120	0.0645323
		2529	Comamonas serinivorans	1082851	45922	54962	30536	25402	19028	17765	193615	0.0643644
		1390	Haematobacter massiliensis	195105	37706	44763	33411	32981	22126	21772	192759	0.0640798
		31643	Fraxinus pennsylvanica	56036	30314	33480	33950	27841	32660	33522	191767	0.0637501
		19308	Timema genevievae	629358	29695	32805	34946	28625	32364	32884	191319	0.0636011
		16250	Zeuzera pyrina	1101072	30172	33424	33888	27673	32645	33372	191174	0.0635529
		1391	Roseicitreum antarcticum	564137	37898	44740	35774	33959	19499	19181	191051	0.063512
		2498	Rhodoferax sp. PAMC29310	2822760	37350	44858	36717	30074	21926	19416	190341	0.063276
		9439	Aquihabitans sp. G128	2849779	17989	17236	20482	26900	58610	48857	190074	0.0631872
		1304	Paracoccus kondratievae	135740	39867	55284	33402	31873	14785	14711	189922	0.0631367
		2426	Variovorax sp. PBL-H6	434009	42106	50659	31992	27256	19653	17656	189322	0.0629373
		26384	Anabas testudineus	64144	28273	31248	41679	27361	29238	30446	188245	0.0625792
		2504	Rhodoferax antarcticus	81479	39414	46853	34881	29308	19769	17316	187541	0.0623452
		26328	Echeneis naucrates	173247	27779	29855	40959	27701	29826	31263	187383	0.0622927
		24526	Meleagris gallopavo	9103	30035	32987	31948	26298	32627	33400	187295	0.0622634
		16364	Ypsolopha scabrella	1870435	29456	32521	33022	27188	32005	32833	187025	0.0621737
		2625	Simplicispira suum	2109915	39007	46256	35214	30021	18951	16736	186185	0.0618944
		2830	Ralstonia solanacearum	305	38175	44858	29493	24560	24911	23956	185953	0.0618173
		6291	Labilithrix luteola	1391654	25424	29077	18879	17555	47020	47837	185792	0.0617638
		23680	Sus scrofa	9823	30043	32828	31073	25913	32075	33575	185507	0.061669
		25926	Acanthopagrus latus	8177	23910	25787	55706	28995	24773	25609	184780	0.0614273
		2464	Acidovorax antarcticus	2743470	40279	47604	33593	27902	18379	17017	184774	0.0614253
		26116	Poecilia reticulata	8081	27056	30024	37371	27886	30122	31055	183514	0.0610065
		19126	Pterostichus madidus	767470	28863	32326	33154	26620	31080	31326	183369	0.0609583
		38035	Siphoviridae sp.	2170413	26848	29653	33074	27403	32775	33492	183245	0.0609171
		23647	Ovis canadensis	37174	30130	33280	30430	25527	31299	32132	182798	0.0607685
		2577	Diaphorobacter sp. HDW4A	2714924	38053	45472	38537	31347	14783	13523	181715	0.0604084
		15878	Leptidea sinapis	189913	28009	31178	32091	26228	31650	32025	181181	0.0602309
		2754	Cupriavidus pauculus	82633	39542	46512	25147	20698	24400	23587	179886	0.0598004
		24615	Streptopelia turtur	177155	28803	31974	28901	23635	32420	33615	179348	0.0596216
		1822	Aquisediminimonas profunda	1550733	24786	28129	22973	22881	41647	38905	179321	0.0596126
		23605	Felis catus	9685	29208	32084	29044	24372	31269	32490	178467	0.0593287
		3108	Achromobacter xylosoxidans	85698	36377	42319	26388	23242	25256	24473	178055	0.0591917
		25378	Rhinatrema bivittatum	194408	28381	30960	28963	24546	31974	33016	177840	0.0591202
		5907	Gammaproteobacteria bacterium	1913989	36428	37108	18766	17800	34388	33267	177757	0.0590926
		3014	Xylophilus rhododendri	2697032	40860	47938	28064	22908	19375	17998	177143	0.0588885
		7682	Microbacterium cremeum	2782169	67589	65022	13403	16817	7741	6501	177073	0.0588653
		12338	Kaistella carnis	1241979	2874	4262	88680	78273	1411	1305	176805	0.0587762
		2755	Cupriavidus necator	106590	38922	46300	27548	23146	20989	19729	176634	0.0587193
		3496	Thermomonas sp. XSG	2771436	29184	35776	27773	25500	30312	27943	176488	0.0586708
		11980	Flavobacterium indicum	312277	26267	33331	58166	43866	7885	6724	176239	0.058588
		16096	Pyrgus malvae	218760	28415	31076	31730	26564	28634	29672	176091	0.0585388
		7638	Microbacterium sp. No. 7	1714373	58242	67196	15411	18933	8119	7283	175184	0.0582373
		21955	Haemonchus contortus	6289	27154	29681	27948	23757	32232	33438	174210	0.0579135
		15605	Atethmia centrago	988071	27934	30899	30162	24794	29645	29751	173185	0.0575728
		22114	Patella pellucida	88005	26375	28857	31384	25888	29700	30719	172923	0.0574857
		15986	Philereme vetulata	934888	26852	30165	30085	24089	30157	30756	172104	0.0572134
		3648	Pseudoxanthomonas sp. X-1	2571115	39740	60750	24492	22408	12527	11749	171666	0.0570678
		13010	Nitrospira japonica	1325564	1082	1177	19825	21290	60149	67414	170937	0.0568254
		24330	Acrocephalus scirpaceus	48156	28619	31898	28037	23343	29160	29877	170934	0.0568244
		7648	Microbacterium sp. Y-01	2048898	42326	58143	28016	33583	3475	3177	168720	0.0560884
		30497	Lupinus angustifolius	3871	26802	29500	29782	24184	28600	29080	167948	0.0558318
		25940	Larimichthys crocea	215358	21598	23360	47999	25766	24128	25015	167866	0.0558045
		12983	Gemmatimonas aurantiaca	173480	46119	54381	11282	10857	22579	22494	167712	0.0557533
		26221	Parambassis ranga	210632	24775	26613	36159	24478	26822	28311	167158	0.0555692
		1	Rhizobium sp. SL42	2806346	33865	36315	39383	37487	10743	9347	167140	0.0555632
		15591	Mythimna impura	987985	26296	28980	28927	23830	28918	29680	166631	0.055394
		16239	Sesia apiformis	748215	26307	29100	29959	24518	27435	28298	165617	0.0550569
		12982	Gemmatimonas groenlandica	2732249	43960	52010	10816	10186	24028	24517	165517	0.0550236
		12332	Kaistella sp. 97-N-M2	2908645	2619	3881	83533	72055	1492	1460	165040	0.0548651
		2429	Variovorax sp. RKNM96	2681552	30809	38673	35430	30876	15084	13893	164765	0.0547737
		2609	Melaminivora sp. SC2-9	2109913	38499	46038	26587	22087	16177	14728	164116	0.0545579
		31539	Solanum lycopersicum	4081	25670	28945	29028	23954	27926	28518	164041	0.054533
		16036	Chrysoteuchia culmella	1594250	25415	28502	28424	23534	28589	28822	163286	0.054282
		23565	Lutra lutra	9657	25579	28116	27031	22541	29273	30670	163210	0.0542567
		3522	Lysobacter capsici	435897	31168	41706	23652	21291	23067	21366	162250	0.0539376
		15689	Hypena proboscidalis	753189	24914	28082	28689	23569	28270	28444	161968	0.0538438
		2608	Melaminivora jejuensis	1267217	33424	40199	29241	23913	18041	16089	160907	0.0534911
		24573	Anas platyrhynchos	8839	26824	29271	26805	21878	27446	28672	160896	0.0534875
		26976	Denticeps clupeoides	299321	24470	26610	28959	22522	28394	29825	160780	0.0534489
		3521	Lysobacter lycopersici	1324796	25015	32462	32261	26770	23207	20975	160690	0.053419
		32973	Digitaria exilis	1010633	24621	26743	23968	20895	31470	32832	160529	0.0533655
		7637	Microbacterium sp. 4R-513	2567934	54117	55230	15978	19648	8510	6871	160354	0.0533073
		25941	Nibea albiflora	240163	19584	20647	50919	25390	21299	21841	159680	0.0530832
		104	Rhizobium pseudoryzae	379684	32807	35197	36806	35244	10608	8988	159650	0.0530732
		2614	Serpentinimonas maccroryi	1458426	34718	40763	29440	24636	15595	14191	159343	0.0529712
		31545	Solanum tuberosum	4113	26647	29463	26647	22098	26657	27220	158732	0.0527681
		15596	Euplexia lucipara	987933	23546	26008	28017	22681	28653	29013	157918	0.0524975
		2530	Comamonas terrigena	32013	37101	44698	26891	22384	14016	12812	157902	0.0524922
		1300	Paracoccus contaminans	1945662	27828	33861	30028	29683	18115	18378	157893	0.0524892
		16220	Notocelia uddmanniana	1594315	24588	26966	28331	23535	26580	27369	157369	0.052315
		3254	Dechloromonas sp.	1917218	15858	18870	43055	35104	22391	21899	157177	0.0522511
		15647	Spilarctia lutea	875881	24270	27050	27920	23268	26030	27019	155557	0.0517126
		15615	Amphipyra tragopoginis	689058	23686	26490	28287	22796	26604	27285	155148	0.0515766
		2615	Serpentinimonas raichei	1458425	31394	37611	31971	26723	14408	13018	155125	0.051569
		16033	Agriphila tristella	1594226	24749	27759	28692	22955	24965	25852	154972	0.0515181
		6339	Haliangium ochraceum	80816	13896	15849	17835	17240	43977	46068	154865	0.0514825
		15648	Spilosoma lubricipeda	875880	24333	27274	28769	22937	25571	25969	154853	0.0514786
		15650	Eilema sororculum	987424	24630	26888	26807	22018	26852	27548	154743	0.051442
		2611	Curvibacter putative symbiont of Hydra magnipapillata	667019	37495	46641	27302	21839	11430	9817	154524	0.0513692
		33211	Oryza sativa	4530	24536	27478	24223	20434	28137	29621	154429	0.0513376
		12337	Kaistella flava (ex Peng et al. 2021)	2038776	2643	4032	77622	67226	1420	1424	154367	0.051317
		2627	Pulveribacter suum	2116657	35935	42672	25330	21020	14893	13736	153586	0.0510574
		2568	Delftia tsuruhatensis	180282	34553	41113	25687	21505	15960	14674	153492	0.0510261
		2	Rhizobium sp. BG4	2613770	34448	36076	32078	30606	10650	9545	153403	0.0509965
		1397	Falsirhodobacter sp. PG104	2692330	25684	31042	31041	29452	17877	18055	153151	0.0509128
		15578	Xestia c-nigrum	987431	25431	28211	25375	21088	26378	26186	152669	0.0507525
		2610	Curvibacter sp. AEP1-3	1844971	37676	46222	24700	20491	12581	10940	152610	0.0507329
		3499	Lysobacter sp. KIS68-7	2904252	29263	45711	24820	21674	15947	14551	151966	0.0505188
		11894	Flavobacterium sp. M31R6	2739062	10545	12466	59855	48795	10460	9119	151240	0.0502775
		16209	Apotomis turbidana	1100916	24486	26988	26006	21050	26099	26609	151238	0.0502768
		1302	Paracoccus liaowanqingii	2560053	27618	34752	27830	26878	17150	16975	151203	0.0502652
		1794	Novosphingobium sp. THN1	1016987	15389	19448	46912	45155	12525	11381	150810	0.0501345
		16222	Acleris sparsana	758717	22530	24899	27485	22301	26255	27269	150739	0.0501109
		20848	Caligus rogercresseyi	217165	23311	25631	27707	22572	25548	25962	150731	0.0501083
		2578	Diaphorobacter sp. HDW4B	2714925	31981	38923	28727	23784	13717	12676	149808	0.0498014
		11896	Flavobacterium sp. F-340	2893886	11001	13347	59829	48352	8711	7349	148589	0.0493962
		12310	Chryseobacterium salivictor	2547600	2350	3479	73766	64320	2019	1993	147927	0.0491761
		2159	Brevundimonas vancanneytii	1325724	36260	70093	21242	17174	1533	1359	147661	0.0490877
		2103	Stella vacuolata	217070	13231	15021	19145	18110	38327	43741	147575	0.0490591
		16042	Parapoynx stratiotata	1594321	24374	27040	24780	20367	24840	25584	146985	0.048863
		16207	Hedya salicella	1869985	21288	23562	26762	22003	26247	27097	146959	0.0488543
		269	Sinorhizobium meliloti	382	29840	31566	27582	26909	15248	14636	145781	0.0484627
		1793	Novosphingobium sp. EMRT-2	2571749	19348	24755	39435	36677	12961	12312	145488	0.0483653
		1277	Paracoccus sp. AK26	2589076	26278	33195	26924	26126	16309	16626	145458	0.0483553
		1276	Paracoccus sp. MC1862	2760307	25187	31262	26414	25892	18158	18489	145402	0.0483367
		16451	Limnephilus lunatus	1218281	23861	26962	25547	20814	23787	24088	145059	0.0482227
		2756	Cupriavidus basilensis	68895	32755	38419	19875	16879	18794	18031	144753	0.048121
		11893	Flavobacterium sp.	239	11071	13332	53117	43383	12783	10766	144452	0.0480209
		2105	Stella humosa	94	13279	14891	18730	17473	37469	42478	144320	0.047977
		31222	Gossypioides kirkii	47615	23674	26821	25266	20307	23908	24312	144288	0.0479664
		15866	Pieris napi	78633	21644	24592	26011	21362	25109	25211	143929	0.047847
		15579	Xestia xanthographa	988049	22058	24816	25697	21289	24742	25178	143780	0.0477975
		15606	Griposia aprilina	1101106	22395	25015	25509	21007	24396	24963	143285	0.0476329
		7681	Microbacterium atlanticum	2782168	51959	49290	12250	15323	7889	6542	143253	0.0476223
		11984	Flavobacterium haoranii	683124	18608	23500	50252	38895	6201	5264	142720	0.0474451
		30356	Vigna unguiculata	3917	22837	25317	25234	20752	23965	24490	142595	0.0474036
		7680	Microbacterium hominis	162426	44590	44891	16581	19957	8830	7742	142591	0.0474022
		3594	Xanthomonas citri	346	26002	36232	25138	23013	16414	15690	142489	0.0473683
		2532	Comamonas odontotermitis	379895	27573	32556	32123	26762	11938	10854	141806	0.0471413
		1399	Yoonia vestfoldensis	245188	26150	30869	27813	26308	15327	15001	141468	0.0470289
		15580	Ochropleura plecta	320037	21719	24203	24804	20318	24808	25467	141319	0.0469794
		1303	Paracoccus jeotgali	2065379	25915	31673	26293	25288	16025	16077	141271	0.0469634
		15599	Hecatera dysodea	988125	23549	25788	23865	19760	24129	24143	141234	0.0469511
		15597	Mamestra brassicae	55057	21765	24270	24636	20590	24696	24990	140947	0.0468557
		15651	Eilema depressum	987419	22124	24531	24709	20102	24293	25119	140878	0.0468328
		33268	Ananas comosus	4615	21869	24232	24332	20285	24603	25552	140873	0.0468311
		7645	Microbacterium sp. XT11	367477	34950	47792	22784	27752	3754	3567	140599	0.04674
		16333	Tinea semifulvella	1101063	23187	25612	24477	19983	23713	23463	140435	0.0466855
		15744	Pararge aegeria	116150	21997	24575	25251	20626	23859	24071	140379	0.0466669
		2531	Comamonas koreensis	160825	31712	37946	25229	21162	12688	11566	140303	0.0466416
		2104	Stella sp. ATCC 35155	2558175	11056	12037	17900	16854	38105	44295	140247	0.046623
		1299	Paracoccus sanguinis	1545044	23847	29279	25182	24887	18138	18659	139992	0.0465382
		15608	Mesoligia furuncula	997551	21672	23909	25343	20925	23732	24266	139847	0.04649
		3579	Stenotrophomonas acidaminiphila	128780	28765	41052	24259	21697	12374	11446	139593	0.0464056
		15705	Furcula furcula	987943	20880	23029	25401	20818	24477	24954	139559	0.0463943
		15745	Lasiommata megera	111917	22085	24424	24922	20082	23728	24315	139556	0.0463933
		3987	Pseudomonas fluorescens	294	24300	27841	22851	20665	21902	21947	139506	0.0463767
		15691	Schrankia costaestrigalis	411963	20773	23147	25543	21093	24118	24358	139032	0.0462191
		16114	Laothoe populi	522836	21846	24192	24736	20172	23917	23909	138772	0.0461327
		1306	Paracoccus tegillarcae	1529068	25791	32688	26581	25137	14137	14321	138655	0.0460938
		31540	Solanum pennellii	28526	21667	23625	24168	20121	24194	24629	138404	0.0460103
		15609	Omphaloscelis lunosa	2492375	22289	25172	24099	19627	23431	23572	138190	0.0459392
		15607	Dryobotodes eremita	988106	21890	24386	24427	19403	23815	24194	138115	0.0459143
		15987	Gymnoscelis rufifasciata	934940	21449	23783	25228	20266	23029	24024	137779	0.0458026
		15739	Melitaea cinxia	113334	20449	23334	25712	20707	23637	23759	137598	0.0457424
		16083	Hesperia comma	291688	21606	24017	24661	19883	23766	23625	137558	0.0457291
		3596	Xanthomonas campestris	339	27699	39270	21775	19235	15274	14150	137403	0.0456776
		15629	Cosmia trapezina	116126	21589	23935	24169	20011	23571	24032	137307	0.0456457
		2595	Limnohabitans sp. 103DPR2	1678129	23001	27123	35253	26710	13409	11613	137109	0.0455798
		15085	Luteitalea sp. TBR-22	2802971	13701	16493	14449	15031	35857	41270	136801	0.0454774
		25380	Geotrypetes seraphini	260995	22864	25133	23110	18926	22641	23651	136325	0.0453192
		1795	Novosphingobium sp. ES2-1	2780074	15549	19074	40968	39228	11062	10391	136272	0.0453016
		16223	Acleris emargana	758706	21116	23156	23888	20216	23577	24300	136253	0.0452953
		749	Bradyrhizobium erythrophlei	1437360	16219	18723	21234	21453	29565	28578	135772	0.0451354
		25891	Etheostoma cragini	417921	4248	3568	94101	29072	2243	2316	135548	0.0450609
		16237	Bembecia ichneumoniformis	301037	21180	23468	25111	20311	22478	22655	135203	0.0449462
		15735	Vanessa cardui	171605	21527	24094	24448	19816	22630	22668	135183	0.0449396
		15822	Limenitis camilla	270466	21757	24473	24713	20044	21694	22304	134985	0.0448737
		13167	Luteolibacter luteus	2728835	14883	15542	19616	18350	34631	31771	134793	0.0448099
		1729	Sphingopyxis sp. BSN-002	2911495	20352	26814	31149	28227	14293	13590	134425	0.0446876
		13011	Nitrospira moscoviensis	42253	2563	2909	17614	19647	39754	51281	133768	0.0444692
		4	Rhizobium sp. ACO-34A	1571470	27987	29903	29652	28261	9255	8115	133173	0.0442714
		15947	Erannis defoliaria	104474	21161	23217	23902	18981	22588	23139	132988	0.0442099
		26387	Betta splendens	158456	19625	21288	24880	18474	23729	24892	132888	0.0441766
		2186	Phenylobacterium sp. 20VBR1	2803784	27951	32003	15522	15071	21208	21113	132868	0.04417
		1278	Paracoccus sp. S8-55	2903900	25859	32602	23204	22627	13823	13868	131983	0.0438758
		15740	Mellicta athalia	113330	21019	23863	24096	19098	21840	21964	131880	0.0438415
		16115	Mimas tiliae	522848	20699	23410	24182	19133	21751	22322	131497	0.0437142
		15774	Fabriciana adippe	405009	20409	23071	24413	19270	22068	21972	131203	0.0436165
		11895	Flavobacterium sp. Sr18	935222	10066	11929	49779	41032	9585	8384	130775	0.0434742
		2757	Cupriavidus taiwanensis	164546	28097	33140	18941	15726	17715	17087	130706	0.0434512
		5	Rhizobium sp. WYJ-E13	2849093	27473	29081	29084	27950	9053	8018	130659	0.0434356
		15675	Orgyia antiqua	335469	18986	20998	24417	20118	22714	23339	130572	0.0434067
		15592	Mythimna albipuncta	987983	20940	23541	22637	18559	22217	22655	130549	0.0433991
		939	Bosea sp. Tri-49	1867715	23210	26490	24431	25942	15324	15001	130398	0.0433489
		3523	Lysobacter soli	453783	26307	36488	18455	16340	17078	15575	130243	0.0432973
		15677	Euproctis similis	987935	20832	23380	23608	19139	21509	21704	130172	0.0432737
		3	Rhizobium sp. WL3	2603277	27050	28698	28909	27851	9370	8220	130098	0.0432491
		15631	Craniophora ligustri	938226	20970	23019	23138	18754	21610	22415	129906	0.0431853
		16213	Pammene fasciana	1101027	20263	22336	22666	18908	22442	23257	129872	0.043174
		15681	Laspeyria flexula	938238	19304	21381	23591	19382	22771	23294	129723	0.0431245
		16034	Agriphila geniculea	1660579	20851	23239	22513	18179	21983	22937	129702	0.0431175
		1730	Sphingopyxis sp. OPL5	2486273	19192	25551	33222	29857	11253	10456	129531	0.0430606
		1492	Ruegeria pomeroyi	89184	22351	26542	25469	24048	15466	15640	129516	0.0430557
		3595	Xanthomonas translucens	343	26133	35565	19446	17559	15804	14964	129471	0.0430407
		15775	Brenthis ino	405034	20104	22739	25543	19685	20643	20722	129436	0.0430291
		15600	Phlogophora meticulosa	875884	20683	22491	23149	19233	21605	21968	129129	0.042927
		2746	Burkholderia gladioli	28095	26218	30697	17562	15296	19703	19635	129111	0.042921
		1545	Actibacterium sp. EMB200-NS6	1609966	22635	26783	24046	23283	15835	16495	129077	0.0429097
		18343	Malachius bipustulatus	295700	20929	22890	22628	18584	21721	22128	128880	0.0428442
		3016	Tepidimonas taiwanensis	307486	29416	35374	21045	17135	13250	12159	128379	0.0426777
		15593	Mythimna ferrago	997540	19844	22151	23027	18524	22003	22597	128146	0.0426002
		27146	Aplidium turbinatum	2771288	21379	23186	21516	17861	21699	22425	128066	0.0425736
		16589	Sphecodes monilicornis	1190790	20400	22336	22385	18514	21986	22443	128064	0.042573
		2586	Diaphorobacter ruginosibacter	1715720	28603	33820	21521	17896	13170	12155	127165	0.0422741
		15887	Glaucopsyche alexis	203781	20757	23446	22037	18022	21312	21569	127143	0.0422668
		15603	Agrochola macilenta	987872	18893	20627	22136	18415	23228	23712	127011	0.0422229
		15632	Acronicta aceris	987859	20079	22825	23250	18711	20554	21330	126749	0.0421358
		15616	Amphipyra berbera	987877	20374	22744	22163	18348	21197	21894	126720	0.0421262
		16084	Thymelicus sylvestris	272628	19315	21235	22580	18793	22101	22614	126638	0.0420989
		103	Rhizobium etli	29449	24848	27388	26024	25537	11723	10838	126358	0.0420058
		1398	Pukyongiella litopenaei	2605946	21825	25899	23253	22577	16195	16517	126266	0.0419752
		2331	Candidatus Viadribacter manganicus	1759059	17303	20758	12076	11159	33768	31047	126111	0.0419237
		750	Bradyrhizobium diazoefficiens	1355477	16536	18825	18503	18432	27002	26654	125952	0.0418709
		15706	Clostera curtula	987902	19695	22056	21861	17680	22152	22453	125897	0.0418526
		1807	Novosphingobium aromaticivorans	48935	14290	17888	38512	36527	9420	9013	125650	0.0417705
		16285	Blastobasis adustella	1869501	18691	20704	21857	18486	22605	23112	125455	0.0417056
		2443	Variovorax boronicumulans	436515	26154	31624	24136	20500	11852	10950	125216	0.0416262
		16214	Cydia splendana	1100963	20090	21944	21910	17954	21265	22049	125212	0.0416249
		15948	Peribatodes rhomboidaria	190356	19412	21665	21899	18191	21713	22306	125186	0.0416162
		32975	Setaria viridis	4556	19655	21392	19822	16791	23051	24174	124885	0.0415161
		16287	Agonopterix subpropinquella	1857958	19133	21092	22194	17758	21541	22532	124250	0.041305
		1478	Phaeobacter gallaeciensis	60890	23378	27479	23780	22840	13351	13378	124206	0.0412904
		7224	Streptomyces venezuelae	54571	17948	20328	15448	14913	27367	27797	123801	0.0411558
		16124	Hemaris fuciformis	987953	19615	21673	21545	18074	21275	21567	123749	0.0411385
		31216	Gossypium turneri	34284	20137	22425	20705	16919	21728	21816	123730	0.0411322
		16286	Blastobasis lacticolella	2561016	18724	20965	21858	17950	21901	22309	123707	0.0411245
		11900	Flavobacterium sp. KK2020170	2830782	12788	15953	45700	36203	6926	5881	123451	0.0410394
		1354	Rhodobacteraceae bacterium C31	2692755	21932	25334	22821	22261	15333	15707	123388	0.0410185
		3525	Lysobacter solisilvae (ex Woo and Kim 2022)	2865112	25048	33926	16619	15098	16650	15545	122886	0.0408516
		15736	Vanessa atalanta	42275	18766	21170	24467	19222	19441	19768	122834	0.0408343
		1457	Sulfitobacter mediterraneus	83219	22850	27371	23982	22635	12957	12535	122330	0.0406668
		15780	Heliconius sara	33443	20580	22906	21459	17408	19797	20177	122327	0.0406658
		16069	Endotricha flammealis	1101095	20649	23042	21562	17626	19484	19864	122227	0.0406325
		15746	Maniola hyperantus	2795564	20061	21881	20620	16697	21446	21465	122170	0.0406136
		27188	Asterias rubens	7604	19475	21503	20595	16844	21391	22155	121963	0.0405448
		15950	Macaria notata	688445	19431	21775	21665	18033	20257	20780	121941	0.0405375
		19358	Brachyptera putata	2065413	17984	20079	21811	17718	21898	22402	121892	0.0405212
		16128	Deilephila porcellus	644661	18286	20600	22522	18079	20810	21216	121513	0.0403952
		31658	Jasminum sambac	660624	20528	22838	20889	17288	19727	20226	121496	0.0403895
		938	Bosea sp. RAC05	1842539	22360	25827	20381	20804	16058	15957	121387	0.0403533
		15776	Boloria selene	191398	19151	21574	22635	18099	19991	19893	121343	0.0403387
		2507	Comamonas sp. NLF-7-7	2597701	26847	31925	21257	18049	11985	11006	121069	0.0402476
		31217	Gossypium raimondii	29730	20373	22478	20804	17320	19763	20295	121033	0.0402356
		22918	Dicrocoelium dendriticum	57078	20535	23144	18989	15962	20866	21354	120850	0.0401748
		15949	Agriopis aurantiaria	104476	19355	21156	20938	17230	20654	21447	120780	0.0401515
		13012	Candidatus Nitrospira inopinata	1715989	1545	1674	16236	18113	36193	46905	120666	0.0401136
		1732	Sphingopyxis sp. PAMC25046	2565556	16321	22755	34097	30171	9020	8209	120573	0.0400827
		15750	Melanargia galathea	111923	19479	21248	20435	16950	21029	21431	120572	0.0400824
		3500	Lysobacter sp. 5GHs7-4	2904253	24873	32653	17569	16022	15148	14192	120457	0.0400441
		16291	Carcina quercana	116121	18589	20462	21485	17309	20953	21599	120397	0.0400242
		27187	Marthasterias glacialis	7609	17746	19554	21173	17926	21471	21796	119666	0.0397812
		15901	Lycaena phlaeas	282391	19394	21474	21086	16802	20327	20519	119602	0.0397599
		15734	Nymphalis polychloros	171594	18804	21082	22130	17714	19606	19917	119253	0.0396439
		24027	Neosciurus carolinensis	30640	19436	21533	19187	16307	20858	21924	119245	0.0396412
		23634	Bos taurus	9913	18265	20506	20659	17049	20685	21574	118738	0.0394727
		2509	Comamonas sp. CJ34	2796366	26147	31146	22908	18451	10402	9598	118652	0.0394441
		15585	Apamea monoglypha	875885	18968	21472	20461	17084	20086	20471	118542	0.0394075
		3005	Thiomonas intermedia	926	32189	38687	17388	13794	8329	7617	118004	0.0392287
		2758	Cupriavidus oxalaticus	96344	25620	30226	17025	14019	15489	15060	117439	0.0390408
		12986	Gemmatirosa kalamazoonesis	861299	18160	20667	10238	9944	28311	29935	117255	0.0389797
		15888	Celastrina argiolus	203782	18051	20608	21420	16931	19957	20267	117234	0.0389727
		12336	Candidatus Kaistella beijingensis	2820270	2407	3408	57907	50132	1657	1467	116978	0.0388876
		3018	Aquincola tertiaricarbonis	391953	35468	42954	10215	8531	10538	9257	116963	0.0388826
		2569	Delftia acidovorans	80866	24460	29097	21043	17641	12894	11674	116809	0.0388314
		30357	Vigna angularis	3914	18486	20115	21769	17582	19160	19507	116619	0.0387682
		1739	Sphingopyxis terrae	33052	18642	23918	25851	23627	12467	11781	116286	0.0386575
		6315	Archangium violaceum	83451	17684	20507	13303	11890	25966	26679	116029	0.0385721
		25984	Takifugu rubripes	31033	17239	18945	22441	16642	19972	20582	115821	0.038503
		27182	Branchiostoma lanceolatum	7740	17681	19626	19703	16472	20472	21607	115561	0.0384165
		1547	Mameliella alba	561184	19501	23550	21905	21013	14722	14674	115365	0.0383514
		13168	Luteolibacter ambystomatis	2824561	14957	16211	16766	15254	26906	25215	115309	0.0383327
		16175	Habrosyne pyritoides	721137	17971	19865	20216	16242	20434	20436	115164	0.0382845
		2508	Comamonas sp. NLF-1-9	2853163	26176	30944	20609	17024	10601	9655	115009	0.038233
		6276	Chondromyces crocatus	52	14924	17399	12007	11270	29674	29615	114889	0.0381931
		18054	Brassicogethes aeneus	1431903	18248	20503	21733	17529	18342	18465	114820	0.0381702
		12282	Chryseobacterium sp. SNU WT5	2594269	2257	3224	56565	48969	1781	1640	114436	0.0380425
		19234	Chrysoperla carnea	189513	17261	19347	22102	18082	18770	18787	114349	0.0380136
		1375	Rhodovulum sulfidophilum	35806	20346	24022	20321	19707	14684	15245	114325	0.0380056
		15613	Abrostola tripartita	938171	18056	19818	20288	16396	19819	19917	114294	0.0379953
		2587	Diaphorobacter aerolatus	1288495	23875	28431	22113	18222	11303	10217	114161	0.0379511
		1307	Paracoccus suum	2259340	20424	25170	20760	19857	13667	14145	114023	0.0379052
		30413	Cicer arietinum	3827	19363	21590	19873	15991	18454	18717	113988	0.0378936
		16642	Macropis europaea	253715	17643	19713	20237	17179	19419	19669	113860	0.037851
		106	Rhizobium daejeonense	240521	24182	25610	25641	24901	7270	6023	113627	0.0377736
		2534	Comamonas piscis	1562974	25705	30242	20295	16813	10585	9651	113291	0.0376619
		332	Mesorhizobium sp. 8	2584466	13134	14318	19974	21062	23044	21658	113190	0.0376283
		15768	Erebia ligea	111903	19304	21505	19169	15914	18537	18691	113120	0.037605
		15952	Crocallis elinguaria	934829	18522	20750	19552	16111	18908	19224	113067	0.0375874
		12920	Bacteroidetes bacterium	1898104	13909	16367	22773	17500	22444	20054	113047	0.0375808
		15767	Erebia aethiops	447833	18761	20408	19691	16128	18731	19232	112951	0.0375489
		15586	Luperina testacea	988174	17498	19442	20932	17000	18648	19253	112773	0.0374897
		17911	Bibio marci	189979	17454	19818	21046	16777	18731	18931	112757	0.0374844
		16607	Cerceris rybyensis	1167272	18280	20328	19232	15911	19125	19436	112312	0.0373364
		15808	Melinaea marsaeus	331299	17375	19315	20641	16707	18995	19217	112250	0.0373158
		1548	Maritimibacter sp.	2003363	19637	23397	20343	19781	14386	14703	112247	0.0373148
		2175	Caulobacter segnis	88688	23548	27040	12465	11750	18539	18864	112206	0.0373012
		3667	Arenimonas daejeonensis	370777	15321	19117	14912	13232	26057	23384	112023	0.0372404
		15604	Agrochola circellaris	987866	17199	19201	19761	16258	19433	19955	111807	0.0371686
		5809	Moraxella osloensis	34062	94705	2529	5431	4431	2273	2242	111611	0.0371034
		1683	Sphingomonas alpina	653931	21125	25368	18864	18021	14554	13585	111517	0.0370722
		15988	Aplocera efformata	934917	17151	18695	19410	15750	20063	20358	111427	0.0370422
		13076	Urbifossiella limnaea	2528023	10220	11248	13239	12615	29513	34218	111053	0.0369179
		15732	Nymphalis io	171585	17271	19338	20294	16077	18829	19079	110888	0.0368631
		1372	Rhodovulum sp. P5	1564506	18573	22639	20528	19958	14217	14584	110499	0.0367337
		2533	Comamonas kerstersii	225992	22073	26342	22692	18834	10828	9612	110381	0.0366945
		3120	Achromobacter spanius	217203	23375	27145	15859	14034	15048	14667	110128	0.0366104
		11983	Flavobacterium jumunjinense	998845	12198	14776	38608	30794	7285	6390	110051	0.0365848
		15945	Ennomos fuscantarius	722662	17310	18956	19217	15639	19345	19272	109739	0.0364811
		15879	Colias croceus	72248	17037	19185	20594	16660	18123	18016	109615	0.0364399
		7657	Microbacterium sp. 1.5R	1916917	27748	39901	18498	21647	737	724	109255	0.0363202
		15630	Eupsilia transversa	116130	16466	18234	19665	16553	19144	19148	109210	0.0363052
		7656	Microbacterium sp. CGR1	1696072	28364	41610	17226	20401	766	771	109138	0.0362813
		45789	uncultured prokaryote	198431	19829	23913	20223	19469	13009	12674	109117	0.0362743
		12723	Sphingobacteriales bacterium	2044944	15514	18337	16760	12596	24210	21678	109095	0.036267
		22902	Schistosoma mansoni	6183	17692	19333	19100	15252	18530	19020	108927	0.0362111
		13151	Phycisphaerales bacterium	2052180	13836	15505	13753	12836	26306	26626	108862	0.0361895
		15869	Anthocharis cardamines	227532	17679	19675	19354	15891	18033	17820	108452	0.0360532
		15946	Ennomos quercinarius	875883	16310	18175	19774	16320	18589	19137	108305	0.0360044
		15733	Nymphalis urticae	111881	16641	18271	20641	16447	18131	18088	108219	0.0359758
		1472	Roseovarius indicus	540747	18263	21116	19724	19104	14826	15172	108205	0.0359711
		493	Aminobacter sp. MSH1	374606	14796	18395	21344	20941	16650	15565	107691	0.0358003
		2591	Ottowia sp. oral taxon 894	1658672	23110	27855	19887	16714	10697	9345	107608	0.0357727
		15611	Autographa pulchrina	987893	16338	18203	19551	15632	18908	18747	107379	0.0356965
		15809	Melinaea menophilus	304554	16356	18738	19663	15740	18402	18372	107271	0.0356606
		33339	Musa acuminata	4641	16028	17417	19154	15916	19010	19537	107062	0.0355912
		15953	Biston betularia	82595	17137	19341	19220	15577	17688	18054	107017	0.0355762
		18147	Apoderus coryli	201766	16654	18739	19558	15750	18071	17999	106771	0.0354944
		15575	Noctua janthe	987995	17426	19661	18039	15007	18165	18336	106634	0.0354489
		1731	Sphingopyxis sp. QXT-31	1357916	15803	21054	26415	23761	9896	9570	106499	0.035404
		16085	Ochlodes sylvanus	876063	16569	18218	19081	15617	18462	18279	106226	0.0353132
		12334	Kaistella antarctica	266748	2434	3378	51571	45247	1816	1686	106132	0.035282
		7678	Microbacterium pygmaeum	370764	30668	31361	11627	15098	9910	7275	105939	0.0352178
		3528	Lysobacter arenosi	2795387	20603	28050	15503	13939	14454	13292	105841	0.0351853
		2432	Variovorax sp. 38R	2774875	20588	25114	22670	19649	9261	8476	105758	0.0351577
		12991	Gemmatimonadetes bacterium	2026742	13659	15514	12285	11613	25534	26734	105339	0.0350184
		7	Rhizobium sp. NXC24	2048897	22202	23527	22928	21981	7643	6967	105248	0.0349881
		7643	Microbacterium sp. YJN-G	2763257	29136	35668	14418	17123	4499	4159	105003	0.0349067
		3527	Lysobacter antibioticus	84531	20984	27966	14644	13066	14511	13782	104953	0.03489
		9440	Aquihabitans sp. Kera 3	2884263	18147	18623	10256	12046	24852	20897	104821	0.0348462
		31517	Vitis vinifera	29760	16769	18494	18811	15760	17293	17516	104643	0.034787
		32147	Impatiens glandulifera	253017	17044	18597	17976	14907	17827	18012	104363	0.0346939
		5425	Aeromonas veronii	654	4788	5240	41457	38776	7357	6595	104213	0.034644
		31071	Raphanus sativus	3726	16286	18188	17900	14829	18280	18699	104182	0.0346337
		1552	Marinovum algicola	42444	18059	21284	19167	18243	13578	13721	104052	0.0345905
		15635	Helicoverpa zea	7113	16859	18900	18247	15035	17357	17602	104000	0.0345732
		15989	Hydriomena furcata	104460	16018	17777	18248	14872	18231	18597	103743	0.0344878
		11901	Flavobacterium sp. 140616W15	2478552	8161	9803	40241	32568	6834	5928	103535	0.0344187
		15576	Noctua fimbriata	753202	16920	18629	18241	15250	16911	17373	103324	0.0343485
		20359	Notodromas monacha	399045	16191	17741	18505	15587	17531	17739	103294	0.0343385
		1408	Tritonibacter mobilis	379347	19757	22708	19651	18827	11107	11105	103155	0.0342923
		3526	Lysobacter solisilvae (ex Kim et al. 2021)	2763317	19747	25881	14528	12835	15670	14395	103056	0.0342594
		1404	Profundibacter amoris	2171755	18112	21508	21094	19855	11360	10927	102856	0.0341929
		16007	Idaea aversata	104447	15890	17632	18234	15277	17582	18158	102773	0.0341653
		8410	Nocardia asteroides	1824	18350	16934	12324	12905	20839	21346	102698	0.0341404
		30792	Fagus sylvatica	28930	16385	17817	18092	14838	17876	17662	102670	0.0341311
		18008	Harmonia axyridis	115357	16342	17957	18439	15493	16942	17476	102649	0.0341241
		15587	Hydraecia micacea	214171	15932	17674	18244	15051	17808	17917	102626	0.0341165
		16334	Tinea trinotella	1594354	16826	18581	18080	14548	16879	17609	102523	0.0340822
		2166	Caulobacter sp. S6	2823693	20747	24097	11564	11085	17285	17726	102504	0.0340759
		108	Rhizobium rosettiformans	1368430	22075	23543	22298	21431	6844	5949	102140	0.0339549
		2931	Chitinimonas koreensis	356302	22252	26032	14028	11044	14735	14046	102137	0.0339539
		505	Aquibium microcysteis	675281	14733	16299	16282	16912	19559	18257	102042	0.0339223
		13182	Akkermansiaceae bacterium	2562705	12903	13711	14648	13773	24349	22617	102001	0.0339087
		3722	Dokdonella koreensis	323415	12398	15210	24535	23083	13432	13299	101957	0.0338941
		30488	Lotus japonicus	34305	17059	18897	16887	13867	17146	17913	101769	0.0338316
		11898	Flavobacterium sp. GENT5	1751095	8152	9544	39322	31096	7086	6175	101375	0.0337006
		19309	Timema cristinae	61476	15957	17754	17593	14403	17451	17609	100767	0.0334985
		967	Devosia sp. A16	1736675	11840	12769	15607	15613	23279	21625	100733	0.0334872
		30994	Cucumis melo	3656	15742	17477	17571	14031	17835	18046	100702	0.0334769
		1742	uncultured Sphingopyxis sp.	310581	13623	18633	27155	24274	8675	8303	100663	0.0334639
		26523	Syngnathus acus	161584	15283	16772	18394	14147	17459	18504	100559	0.0334293
		11979	Flavobacterium branchiophilum	55197	10406	12285	32249	26043	10426	9113	100522	0.033417
		15747	Maniola jurtina	191418	16317	18322	17280	14302	16963	17251	100435	0.0333881
		16260	Zygaena filipendulae	287375	15432	17220	18039	14647	17076	17912	100326	0.0333519
		11897	Flavobacterium sp. F-29	2893883	7345	8739	38460	31006	7956	6800	100306	0.0333452
		1929	Azospirillum brasilense	192	14677	16629	14713	13589	20215	20458	100281	0.0333369
		2628	Comamonadaceae bacterium M7527	2893879	17922	21495	23857	18311	9883	8805	100273	0.0333343
		16179	Watsonalla binaria	721165	16226	17763	16427	13963	17711	18085	100175	0.0333017
		1060	Pannonibacter phragmitetus	121719	16267	18677	18806	18392	14272	13623	100037	0.0332558
		3651	Pseudoxanthomonas spadix	415229	22067	33486	14903	13671	8233	7651	100011	0.0332472
		12331	Kaistella sp. GW4-15	2878534	2099	2998	48457	43056	1597	1454	99661	0.0331308
		15612	Autographa gamma	254363	15249	16985	17986	14583	17412	17339	99554	0.0330952
		16098	Erynnis tages	520884	15675	17514	17122	13901	17376	17947	99535	0.0330889
		224	Neorhizobium sp. NCHU2750	1825976	20117	21404	22104	20862	7558	6872	98917	0.0328835
		5426	Aeromonas hydrophila	644	5964	6921	17358	56207	6213	6184	98847	0.0328602
		2176	Caulobacter vibrioides	155892	21290	24392	10922	10199	16045	15990	98838	0.0328572
		16279	Carposina sasakii	252295	15239	16783	18307	14745	16702	17041	98817	0.0328502
		1777	Sphingobium yanoikuyae	13690	16680	20527	18773	17694	12581	12043	98298	0.0326777
		1473	Roseovarius faecimaris	2494550	16893	20107	19086	18634	11687	11880	98287	0.032674
		237	Sinorhizobium sp. BG8	2613773	22575	23804	18672	17901	7681	7527	98160	0.0326318
		15709	Ptilodon capucinus	987449	15461	17117	16633	13884	17410	17630	98135	0.0326235
		7647	Microbacterium sp. A18JL241	2782166	25490	33109	14765	17583	3496	3205	97648	0.0324616
		11899	Flavobacterium sp. F-70	2893884	8586	9701	36729	29284	7071	6167	97538	0.032425
		1379	Pseudooceanicola nitratireducens	517719	16526	20035	18857	18336	11932	11840	97526	0.0324211
		19310	Timema monikensis	170555	15155	17384	17848	14279	16237	16152	97055	0.0322645
		948	Bosea vaviloviae	1526658	16823	19162	15982	16541	14326	14217	97051	0.0322631
		15577	Noctua pronuba	214277	14460	15963	18208	14657	16670	16789	96747	0.0321621
		280	Ensifer sp. PDNC004	2811423	22417	24294	19117	18262	6534	5992	96616	0.0321185
		911	Starkeya sp. ORNL1	2709380	8680	9501	16192	16216	25591	20436	96616	0.0321185
		2177	Caulobacter mirabilis	69666	20014	23526	11849	10806	15192	14938	96325	0.0320218
		1412	Rhodobaca barguzinensis	441209	19101	22434	17869	17209	9845	9550	96008	0.0319164
		2430	Variovorax sp. SRS16	282217	21802	26171	15806	13153	9773	9157	95862	0.0318679
		1403	Brevirhabdus pacifica	1267768	16522	19704	17362	16675	12356	12823	95442	0.0317283
		16197	Emmelina monodactyla	467774	14017	15786	17121	14102	17254	17106	95386	0.0317096
		15618	Spodoptera litura	69820	7822	9178	35452	30706	6167	6047	95372	0.031705
		6	Rhizobium sp. Q54	1335060	19243	20331	20800	19961	7977	6895	95207	0.0316501
		19349	Nemoura dubitans	2014036	14654	16612	14973	12623	17827	18218	94907	0.0315504
		1411	Rhodophyticola sp. CCM32	2916397	18373	21471	17683	17131	10107	10045	94810	0.0315182
		3529	Lysobacter maris	1605891	18526	24154	13498	12167	13645	12572	94562	0.0314357
		3260	Ferribacterium limneticum	76259	16532	19496	18610	16023	12041	11617	94319	0.0313549
		334	Mesorhizobium sp. Pch-S	2082387	12888	14085	17606	17807	16404	15509	94299	0.0313483
		1380	Pseudooceanicola atlanticus	1461694	16962	19957	17256	16434	11664	11797	94070	0.0312722
		105	Rhizobium jaguaris	1312183	19561	21152	19342	18591	7884	7350	93880	0.031209
		333	Mesorhizobium sp. DCY119	2108445	9759	11044	17007	17840	19479	18148	93277	0.0310085
		12499	Spirosoma montaniterrae	1178516	18696	20417	12009	11479	15378	14956	92935	0.0308948
		1406	Pacificitalea manganoxidans	1411902	17096	19985	16819	16169	11337	11323	92729	0.0308264
		2135	Brevundimonas sp. M20	2591463	16369	25309	15535	13453	11283	10451	92400	0.030717
		11904	Flavobacterium sp. MDT1-60	1979344	8246	9354	34794	28194	6220	5561	92369	0.0307067
		15086	Luteitalea pratensis	1855912	9200	11330	9670	9963	24130	28036	92329	0.0306934
		3459	Candidatus Accumulibacter sp.	2053492	19341	22815	12197	10836	13850	13246	92285	0.0306788
		1405	Pseudopuniceibacterium antarcticum	2613965	16139	19083	17621	16656	11347	11256	92102	0.0306179
		7683	Microbacterium lemovicicum	1072463	27790	29289	10024	12194	6882	5851	92030	0.030594
		3022	Massilia sp. HC52	2852099	20633	24508	12508	10697	12097	11572	92015	0.030589
		5728	Acinetobacter johnsonii	40214	38668	3831	26495	18799	2005	1973	91771	0.0305079
		941	Bosea sp. PAMC 26642	1792307	16053	18870	14267	14978	13557	13774	91499	0.0304175
		15112	Acidobacteria bacterium	1978231	7623	8923	11239	10008	24621	28927	91341	0.0303649
		1401	Paroceanicella profunda	2579971	15504	18043	15101	14360	14135	14159	91302	0.030352
		1384	Thioclava electrotropha	1549850	15508	18461	17414	16755	11331	11470	90939	0.0302313
		15954	Campaea margaritaria	934813	14982	16311	15458	12672	15479	16033	90935	0.03023
		1685	Sphingomonas lacunae	2698828	17984	22002	16625	15319	9865	8832	90627	0.0301276
		1553	Sagittula sp. P11	2009329	15474	18628	16167	15636	12068	12574	90547	0.030101
		18011	Adalia bipunctata	7084	14243	15976	16458	13693	14911	15264	90545	0.0301003
		15889	Cyaniris semiargus	988025	13450	15331	16564	13492	15590	16074	90501	0.0300857
		1513	Thalassobius sp.	1979401	16315	19224	17493	16530	10331	10513	90406	0.0300541
		16176	Thyatira batis	721163	13600	15315	16279	13546	15651	15644	90035	0.0299308
		1175	Hyphomicrobiales bacterium 7MK25	2895980	10401	11878	13415	14423	20231	19665	90013	0.0299235
		7779	Clavibacter michiganensis	28447	12848	14257	11035	11482	19546	20805	89973	0.0299102
		1497	Salipiger abyssi	1250539	15456	18421	16612	15826	11710	11902	89927	0.0298949
		15891	Aricia agestis	91739	14115	15906	15796	13014	15167	15831	89829	0.0298623
		11985	Flavobacterium johnsoniae	986	7747	8024	34709	28473	5716	5026	89695	0.0298178
		15918	Papilio machaon	76193	13094	14524	16289	13150	16345	16187	89589	0.0297825
		1479	Phaeobacter inhibens	221822	15747	18735	17587	16432	10643	10393	89537	0.0297652
		1558	Roseibacterium elongatum	159346	15723	18436	17309	16602	10730	10630	89430	0.0297297
		4050	Pseudomonas chlororaphis	587753	15220	17382	14410	13156	14378	14100	88646	0.029469
		15955	Hylaea fasciaria	722673	13906	15260	15638	12849	15178	15482	88313	0.0293583
		1098	Phreatobacter stygius	1940610	13169	14709	13500	13465	16982	16414	88239	0.0293337
		110	Rhizobium rhizoryzae	451876	17105	18480	20790	20001	6248	5504	88128	0.0292968
		3501	Lysobacter sp. TY2-98	2290922	16116	21775	12087	10962	14070	12931	87941	0.0292347
		959	Pseudorhodoplanes sinuspersici	1235591	6144	6623	12874	16634	25868	19663	87806	0.0291898
		11981	Flavobacterium gilvum	1492737	6495	7420	33128	26705	7415	6523	87686	0.0291499
		24028	Sciurus vulgaris	55149	14259	15597	14089	11928	15495	16108	87476	0.0290801
		1099	Phreatobacter cathodiphilus	1868589	17094	17849	11415	11562	14883	14624	87427	0.0290638
		1505	Leisingera aquaemixtae	1396826	15232	17885	17269	16092	10279	10638	87395	0.0290532
		23089	Lineus longissimus	88925	13418	14633	14649	11882	16046	16718	87346	0.0290369
		11982	Flavobacterium commune	1306519	6864	8202	32285	26344	7387	6241	87323	0.0290292
		30823	Linum usitatissimum	4006	14432	15851	14160	12000	15244	15494	87181	0.028982
		1402	Silicimonas algicola	1826607	13495	16345	16185	15532	12580	12997	87134	0.0289664
		15867	Pieris brassicae	7116	13580	15238	15806	12655	14784	14993	87056	0.0289405
		457	Mesorhizobium loti	381	11948	13392	15650	15737	15587	14726	87040	0.0289351
		15870	Aporia crataegi	129397	13491	15584	16192	12752	14503	14467	86989	0.0289182
		11906	Flavobacterium sp. CECT 9288	2845819	6326	7526	35072	28249	5003	4501	86677	0.0288145
		3151	Pigmentiphaga sp. H8	2488560	19084	22897	11404	9972	11541	11449	86347	0.0287048
		23968	Arvicola amphibius	1047088	13293	14792	15093	12328	15055	15685	86246	0.0286712
		1381	Pseudooceanicola algae	1537215	15540	18525	15904	15270	10446	10559	86244	0.0286705
		18010	Coccinella septempunctata	41139	13627	15333	14613	12118	15184	15280	86155	0.0286409
		11902	Flavobacterium sp. F-323	2893885	7985	9171	31255	25329	6645	5651	86036	0.0286014
		16684	Tetramorium bicarinatum	219812	12356	13880	15520	12665	15519	16008	85948	0.0285721
		111	Rhizobium tropici	398	17848	18722	19290	18680	5973	5192	85705	0.0284913
		1555	Dinoroseobacter shibae	215813	15458	18385	15273	14591	10997	10919	85623	0.0284641
		16238	Synanthedon vespiformis	1660703	13760	15507	15351	12332	14131	14279	85360	0.0283767
		6486	Deltaproteobacteria bacterium	2026735	9517	10618	11175	10475	21706	21668	85159	0.0283098
		3134	Bordetella genomosp. 13	463040	19778	23443	11154	9405	11059	10223	85062	0.0282776
		109	Rhizobium lusitanum	293958	17621	18942	18318	17356	6630	6126	84993	0.0282546
		1743	Sphingopyxis alaskensis	117207	12976	17357	20344	18410	8223	7605	84915	0.0282287
		3530	Lysobacter alkalisoli	2591633	17057	22874	11699	10708	11559	10898	84795	0.0281888
		7639	Microbacterium sp. 10M-3C3	2483401	24536	26608	9282	11569	6806	5897	84698	0.0281566
		31095	Thlaspi arvense	13288	14180	15630	14547	12060	14006	14265	84688	0.0281533
		456	Mesorhizobium terrae	2725666	10511	11471	15192	16063	16369	15027	84633	0.028135
		26492	Thunnus albacares	8236	10453	11430	29176	13785	9647	10123	84614	0.0281287
		23114	Membranipora membranacea	95170	13168	14439	14068	11997	15338	15584	84594	0.028122
		2644	Burkholderia cenocepacia	95486	13670	15846	15380	13717	13057	12917	84587	0.0281197
		19352	Nemurella pictetii	143722	12967	14265	14062	11663	15551	15935	84443	0.0280718
		279	Ensifer mexicanus	375549	16272	17830	17226	16563	8563	7932	84386	0.0280529
		15890	Plebejus argus	242267	12729	14252	14516	12000	15198	15684	84379	0.0280505
		2431	Variovorax sp. PBL-E5	434014	16909	20488	15081	13245	9711	8814	84248	0.028007
		7654	Microbacterium sp. 1S1	2606451	21096	28796	13192	15910	2282	2291	83567	0.0277806
		15698	Notodonta ziczac	988002	12941	14304	15042	11949	14310	14992	83538	0.027771
		1799	Novosphingobium sp. PP1Y	702113	14201	18846	19004	17369	7440	6666	83526	0.027767
		26493	Thunnus maccoyii	8240	9458	9851	30567	14171	9370	9968	83385	0.0277201
		1824	Rhizorhabdus dicambivorans	1850238	15707	19237	14829	13472	10260	9871	83376	0.0277171
		34468	Marchantia polymorpha	3197	12943	14314	13483	11600	15260	15586	83186	0.0276539
		30643	Malus domestica	3750	12244	13703	13529	11373	15896	16344	83089	0.0276217
		1796	Novosphingobium sp. Gsoil 351	2675225	14567	18166	16591	14993	9500	9233	83050	0.0276087
		311	Ciceribacter thiooxidans	1969821	16241	17454	17357	16440	8073	7473	83038	0.0276047
		30783	Carpinus viminea	176864	12879	14195	14169	11833	14789	15129	82994	0.0275901
		1514	Thalassobius gelatinovorus	53501	14625	17228	16674	16175	9224	8935	82861	0.0275459
		1383	Thioclava nitratireducens	1915078	13318	15772	15770	15146	11479	11366	82851	0.0275426
		3258	Dechloromonas denitrificans	281362	9766	11446	21148	23845	8486	8120	82811	0.0275293
		27068	Scyliorhinus canicula	7830	12481	13612	13807	11666	15417	15779	82762	0.027513
		30068	Rhizophagus irregularis	588596	13584	14940	15305	12604	13235	12943	82611	0.0274628
		2535	Comamonas thiooxydans	363952	17597	21162	16521	13737	6976	6407	82400	0.0273926
		7684	Microbacterium oleivorans	273677	22451	24134	10378	12319	6748	6328	82358	0.0273787
		3655	Luteimonas sp. D4P002	2901869	16409	22758	12218	11059	10097	9646	82187	0.0273218
		930	Labrys sp. KNU-23	2789216	13040	14310	14217	14267	13443	12876	82153	0.0273105
		1733	Sphingopyxis sp. 113P3	292913	12595	16467	19593	18548	7607	7263	82073	0.0272839
		13196	Opitutus sp. GAS368	1882749	5396	6034	9859	8232	25653	26728	81902	0.0272271
		2465	Acidovorax citrulli	80869	16869	20403	16053	13383	7903	7216	81827	0.0272022
		1516	Octadecabacter sp. SW4	2602067	14422	16903	16310	15665	9373	9134	81807	0.0271955
		31238	Theobroma cacao	3641	12591	14085	14008	11684	14476	14891	81735	0.0271716
		12305	Chryseobacterium indologenes	253	5319	6249	30216	24317	7428	8204	81733	0.0271709
		1559	Antarctobacter heliothermus	74033	14332	16790	16468	15383	9446	9157	81576	0.0271187
		1557	Yangia pacifica	311180	13841	15958	15245	14466	10826	11149	81485	0.0270885
		27323	Diadumene lineata	1789172	12650	14179	14671	11971	13663	14221	81355	0.0270452
		11908	Flavobacterium sp. CHNK8	2871165	6552	7628	32442	25914	4582	3956	81074	0.0269518
		1445	Sulfitobacter sp. THAF37	2587855	14636	17337	14862	14244	9910	10030	81019	0.0269336
		13008	Nitrospira sp. KM1	1936990	1528	1767	10884	11945	23801	31069	80994	0.0269252
		13062	Lacipirellula limnantheis	2528024	7541	8277	8858	10101	22719	23476	80972	0.0269179
		1509	Celeribacter ethanolicus	1758178	13841	16763	16391	15374	9353	9224	80946	0.0269093
		15868	Pieris rapae	64459	12685	14167	15081	11927	13491	13560	80911	0.0268976
		3462	Casimicrobium huifangae	2591109	19958	21614	10028	8635	10670	9991	80896	0.0268927
		2772	Cupriavidus metallidurans	119219	17754	21065	12066	10294	10120	9583	80882	0.026888
		2831	Ralstonia pickettii	329	17964	20745	11193	9350	10825	10616	80693	0.0268252
		16579	Lasioglossum lativentre	88531	12511	14284	13900	11341	14176	14463	80675	0.0268192
		214	Agrobacterium larrymoorei	160699	16112	17115	18712	17795	5854	5064	80652	0.0268115
		2187	Phenylobacterium parvum	2201350	15966	18576	9075	8498	14060	13970	80145	0.026643
		15990	Eulithis prunata	934839	11830	13282	14706	11999	13924	14266	80007	0.0265971
		2151	Brevundimonas goettingensis	2774190	14499	22384	12904	11611	9412	8882	79692	0.0264924
		18845	Cantharis rustica	195172	11658	13156	14885	12216	13740	13984	79639	0.0264748
		1521	Oceanicola sp. D3	2587163	14174	16487	15232	14450	9733	9516	79592	0.0264592
		335	Mesorhizobium sp. INR15	2654248	11953	13240	14083	14578	13517	12049	79420	0.026402
		19311	Timema poppensis	170557	12779	13998	14385	11806	13191	13220	79379	0.0263884
		2466	Acidovorax cattleyae	80868	15878	18855	16271	13500	7790	6994	79288	0.0263581
		2510	Comamonas sp. Y33R10-2	2853257	15718	19121	15835	13027	8382	7182	79265	0.0263505
		3121	Achromobacter denitrificans	32002	16356	19677	11859	10172	10624	10501	79189	0.0263252
		225	Neorhizobium sp. SOG26	2060726	15604	16680	17174	16466	6928	6267	79119	0.0263019
		13077	Gemmataceae bacterium	2052164	8526	9571	8599	8547	20443	23264	78950	0.0262457
		17724	Anopheles stephensi	30069	11866	13385	12836	10638	14718	15368	78811	0.0261995
		16586	Seladonia tumulorum	115100	11941	13221	13433	10971	14485	14624	78675	0.0261543
		1447	Sulfitobacter sp. D7	1968541	13994	16597	15476	14889	8710	8611	78277	0.026022
		8	Rhizobium sp. AB2/73	2795216	16034	17217	17109	16380	6059	5450	78249	0.0260127
		17605	Syritta pipiens	34682	13553	15128	12053	10364	13458	13617	78173	0.0259874
		3502	Lysobacter sp. CECT 30171	2822368	15138	20305	11015	9873	11040	10362	77733	0.0258412
		31610	Ipomoea triloba	35885	12586	13977	13032	11014	13198	13763	77570	0.025787
		9	Rhizobium sp. 11515TR	2028343	15836	17091	17086	16165	5917	5363	77458	0.0257497
		1499	Salipiger sp. CCB-MM3	1792508	12638	14903	14408	13852	10690	10886	77377	0.0257228
		13078	Limnoglobus roseus	2598579	7120	7922	9495	9481	20096	23213	77327	0.0257062
		1508	Celeribacter indicus	1208324	12966	15368	13955	13498	10478	10974	77239	0.0256769
		1522	Oceanicola sp.	1967289	13482	15678	14844	14546	9369	9239	77158	0.02565
		3546	Stenotrophomonas sp. LM091	1904944	14763	20023	17247	14696	5247	5177	77153	0.0256484
		1848	Erythrobacter sp.	1042	12257	15412	15636	13944	10120	9736	77105	0.0256324
		1823	Rhizorhabdus wittichii	160791	13556	15623	11824	11075	12592	12379	77049	0.0256138
		12350	Cloacibacterium caeni	2004710	3129	3906	28897	29865	6104	4937	76838	0.0255436
		16580	Lasioglossum morio	88514	11771	12990	13043	10987	13860	14187	76838	0.0255436
		1498	Salipiger profundus	1229727	12573	14723	13704	13291	11206	11209	76706	0.0254998
		2178	Caulobacter flavus	1679497	16789	19048	8687	8127	11922	11800	76373	0.0253891
		18376	Pyrochroa serraticornis	346838	11388	12503	14270	11381	13314	13422	76278	0.0253575
		2066	Hypericibacter adhaerens	2602016	8878	9915	11415	11206	17295	17520	76229	0.0253412
		16611	Mimumesa dahlbomi	2495085	12354	13936	12613	10505	13267	13443	76118	0.0253043
		39965	Myoviridae sp.	2202564	11187	12462	12908	11077	13933	14410	75977	0.0252574
		1883	Qipengyuania flava	192812	12429	15394	14941	13379	10048	9748	75939	0.0252448
		17610	Cheilosia vulpina	273409	11113	12111	13045	10759	14160	14729	75917	0.0252375
		17600	Eristalis arbustorum	1124515	12165	13316	12300	10424	13364	14078	75647	0.0251477
		12626	Panacibacter ginsenosidivorans	1813871	11367	13081	13086	11100	14040	12959	75633	0.0251431
		19312	Timema californicum	61474	11828	12988	13817	11478	12524	12947	75582	0.0251261
		1182	Pleomorphomonas sp. SM30	1885025	10459	11801	11223	11434	15427	15164	75508	0.0251015
		15699	Notodonta dromedarius	753204	11324	12632	13490	11009	13257	13517	75229	0.0250088
		2645	Burkholderia multivorans	87883	13381	15904	11047	9322	12725	12746	75125	0.0249742
		16936	Anoplius nigerrimus	1667466	11236	12616	12436	10749	13644	14380	75061	0.0249529
		1506	Leisingera methylohalidivorans	133924	13489	16120	13973	13604	8996	8847	75029	0.0249423
		9441	Iamia sp. SCSIO 61187	2722752	10336	10869	7407	8895	19504	17801	74812	0.0248701
		901	Methylorubrum populi	223967	10631	12249	12230	11721	13919	13674	74424	0.0247411
		7640	Microbacterium sp. ABRD_28	2268461	22187	23857	8466	10332	5153	4342	74337	0.0247122
		2318	Hyphomonas sp.	87	13180	15744	7555	7317	15435	14750	73981	0.0245939
		11907	Flavobacterium sp. KBS0721	1179672	6482	7484	28183	22680	4821	4288	73938	0.0245796
		34725	Chlamydomonas reinhardtii	3055	11711	13406	10056	9167	14400	15115	73855	0.024552
		1741	Sphingopyxis granuli	267128	11463	14071	15473	13974	9512	9159	73652	0.0244845
		916	Xanthobacter autotrophicus	280	10483	11994	11814	11799	14095	13299	73484	0.0244287
		1446	Sulfitobacter sp. JK7-1	2829501	13547	15889	13589	13062	8818	8443	73348	0.0243834
		1004	Rhodoplanes sp. Z2-YC6860	674703	7964	9063	10171	10790	17945	17353	73286	0.0243628
		17471	Sicus ferrugineus	1219204	10611	12105	12786	10364	13414	13983	73263	0.0243552
		861	Methylobacterium aquaticum	270351	10842	12749	10693	10134	14331	14460	73209	0.0243372
		17599	Eristalis pertinax	1572519	11231	12479	11641	9943	13730	14164	73188	0.0243303
		3619	Xanthomonas sacchari	56458	15519	21585	10960	9939	7696	7468	73167	0.0243233
		3215	Thauera sp. K11	2005884	14580	17032	11493	9237	10419	10175	72936	0.0242465
		21076	Medioppia subpectinata	1979941	11399	12906	13327	10816	12057	12095	72600	0.0241348
		11990	Flavobacterium anhuiense	459526	6242	6956	27584	22502	4901	4350	72535	0.0241132
		30784	Corylus avellana	13451	11207	12323	12962	11021	12270	12527	72310	0.0240384
		17601	Eristalis tenax	198635	11925	13247	11953	9948	12484	12735	72292	0.0240324
		1684	Sphingomonas sanxanigenens	397260	13487	15617	11263	10645	10668	10569	72249	0.0240181
		12625	Lacibacter sp. S13-6-6	2760713	9586	11133	13104	11026	14228	13170	72247	0.0240174
		1407	Polymorphum gilvum	991904	10930	12398	13438	13101	11275	11057	72199	0.0240015
		213	Agrobacterium rhizogenes	359	14581	15672	15433	14676	6158	5417	71937	0.0239144
		3267	Nitrosomonas sp.	42353	22596	21476	5347	4889	8856	8640	71804	0.0238702
		17799	Culicoides sonorensis	179676	10172	11395	14616	11755	11740	11888	71566	0.023791
		2067	Hypericibacter terrae	2602015	7532	8809	10629	10521	16860	17178	71529	0.0237787
		19313	Timema douglasi	61478	11496	12871	12309	9922	12416	12326	71340	0.0237159
		11989	Flavobacterium faecale	1355330	6410	7335	26872	21136	5060	4421	71234	0.0236807
		31097	Arabis alpina	50452	10352	11387	12451	10370	13134	13516	71210	0.0236727
		16614	Nysson spinosus	2495127	11122	12245	12346	10126	12323	12783	70945	0.0235846
		13034	Pirellula sp. SH-Sr6A	1632865	12382	14176	8598	7872	13443	14473	70944	0.0235843
		1465	Roseovarius sp. SCSIO 43702	2823043	11470	13796	12502	12179	10246	10719	70912	0.0235736
		11903	Flavobacterium sp. CLA17	2724135	5729	6310	25491	20691	6529	5952	70702	0.0235038
		1588	Sphingomonas sp. KC8	1030157	12971	15434	13202	12022	8885	8154	70668	0.0234925
		7688	Microbacterium chocolatum	84292	21594	22457	7795	9581	4976	4231	70634	0.0234812
		2139	Brevundimonas sp.	1871086	11812	16453	15399	14145	6666	6119	70594	0.0234679
		1410	Pelagovum pacificum	2588711	11500	13468	12584	12248	10259	10530	70589	0.0234663
		506	Aquibium oceanicum	1670800	8990	9870	11721	11988	14384	13406	70359	0.0233898
		2646	Burkholderia cepacia	292	12548	14135	10040	8680	12411	12539	70353	0.0233878
		1808	Novosphingobium resinovorum	158500	13706	16317	12501	11653	8211	7926	70314	0.0233748
		12432	Fibrella aestuarina	651143	13560	14435	8755	8143	12833	12488	70214	0.0233416
		3035	Massilia putida	1141883	15186	17616	9085	7758	10258	10050	69953	0.0232548
		1797	Novosphingobium sp. P6W	1609758	12424	15190	13943	12882	7818	7692	69949	0.0232535
		19314	Timema shepardi	629360	10809	12091	12751	10084	11783	12138	69656	0.0231561
		7642	Microbacterium sp. BH-3-3-3	1906742	19743	21642	8774	10356	4808	4212	69535	0.0231159
		1549	Ketogulonicigenium vulgare	92945	12873	15321	13541	12650	7546	7359	69290	0.0230344
		107	Rhizobium phaseoli	396	13984	14807	13679	13078	7099	6559	69206	0.0230065
		27422	Haliclystus octoradiatus	313498	10624	11601	12773	10499	11748	11839	69084	0.0229659
		752	Bradyrhizobium canariense	255045	8650	9674	10115	10401	15417	14808	69065	0.0229596
		11988	Flavobacterium crocinum	2183896	5920	6663	25722	20865	5277	4610	69057	0.022957
		3023	Massilia sp. WG5	1707785	15303	18532	9198	7618	9282	9061	68994	0.022936
		270	Sinorhizobium americanum	194963	13796	14757	13617	13343	7055	6417	68985	0.022933
		13079	Frigoriglobus tundricola	2774151	7905	9184	7800	7341	16808	19783	68821	0.0228785
		1466	Roseovarius sp. THAF9	2587847	11433	13912	12566	12500	9165	9200	68776	0.0228635
		1560	Tateyamaria omphalii	299262	11793	13844	13244	12604	8723	8527	68735	0.0228499
		11909	Flavobacterium sp. SLB02	2665645	5942	6403	26313	21576	4531	3874	68639	0.022818
		12297	Chryseobacterium sp. F4	2852098	1806	2388	33425	28997	1068	939	68623	0.0228127
		31611	Ipomoea trifida	35884	11207	12534	11703	9650	11540	11778	68412	0.0227425
		13063	Lacipirellula parvula	2650471	6392	7079	7532	8633	18982	19629	68247	0.0226877
		271	Sinorhizobium medicae	110321	13129	13985	14139	13587	6887	6507	68234	0.0226834
		2773	Cupriavidus campinensis	151783	15027	17807	9862	8327	8690	8439	68152	0.0226561
		922	Pseudolabrys sp. FHR47	2562284	6563	7299	10533	10965	16761	15591	67712	0.0225098
		1448	Sulfitobacter sp. JL08	2070369	12417	14912	13154	12263	7549	7395	67690	0.0225025
		1458	Sulfitobacter alexandrii	1917485	11338	13030	12493	12303	9219	9213	67596	0.0224713
		13300	uncultured bacterium A1Q1_fos_97	1256593	13431	15612	8417	8188	11309	10395	67352	0.0223902
		11911	Flavobacterium sp. I3-2	2748319	7450	9151	24119	18930	3919	3327	66896	0.0222386
		914	Starkeya novella	921	7246	8208	10472	11043	16281	13607	66857	0.0222256
		1194	Kaistia sp. 32K	2795690	8933	9757	10209	10240	14341	13307	66787	0.0222023
		7687	Microbacterium luteum	2782167	20500	20768	7030	8610	5032	4344	66284	0.0220351
		11993	Flavobacterium endoglycinae	2816357	5802	6323	25088	20881	4291	3823	66208	0.0220099
		338	Mesorhizobium sp. NBSH29	2654249	9788	11075	12482	12704	10473	9668	66190	0.0220039
		21077	Oppiella nova	334625	10425	11588	11962	9761	11155	11278	66169	0.0219969
		7686	Microbacterium aurum	36805	17694	19251	8650	11040	5066	4410	66111	0.0219776
		16984	Ichneumon xanthorius	2795680	11145	12260	10288	8650	11640	12127	66110	0.0219773
		3656	Luteimonas sp. MC1750	2799326	13313	17111	9041	8360	9408	8760	65993	0.0219384
		12335	Kaistella daneshvariae	2487074	2001	2638	30929	26824	1807	1730	65929	0.0219171
		3620	Xanthomonas arboricola	56448	13365	18580	10202	9256	7461	6984	65848	0.0218902
		6309	Pyxidicoccus sp. SCPEA002	2813578	10153	11496	7100	6381	14994	15512	65636	0.0218197
		13152	Phycisphaeraceae bacterium	2026777	8067	9061	7628	6974	16933	16972	65635	0.0218194
		3503	Lysobacter sp. CW239	2762611	12551	17265	9133	8357	9492	8797	65595	0.0218061
		3216	Thauera sp. MZ1T	85643	11307	13411	12977	10465	8763	8554	65477	0.0217668
		2179	Caulobacter rhizosphaerae	2010972	13428	16015	7775	7172	10440	10555	65385	0.0217363
		7649	Microbacterium sp. NIBRBAC000506063	2734618	18039	21659	8692	10392	3261	3144	65187	0.0216704
		3223	Thauera humireducens	1134435	14991	18003	9319	7871	7634	7355	65173	0.0216658
		917	Xanthobacter dioxanivorans	2528964	9727	10842	10451	9761	12408	11868	65057	0.0216272
		292	Ensifer alkalisoli	1752398	12705	14012	13010	12753	6355	6119	64954	0.021593
		7691	Microbacterium resistens	156977	16256	19435	9471	11383	4217	4145	64907	0.0215774
		3243	Azospira restricta	404405	12348	14361	9806	8667	9930	9678	64790	0.0215385
		1373	Rhodovulum sp. MB263	308754	10815	12829	11578	11196	8915	9187	64520	0.0214487
		4414	Salmonella enterica	28901	10107	11064	10671	9212	11488	11850	64392	0.0214062
		2559	Polaromonas vacuolata	37448	11679	14117	13289	10886	7361	6958	64290	0.0213722
		1100	Phreatobacter sp. NMCR1094	2570229	9786	10613	9640	9789	12300	12029	64157	0.021328
		15701	Pheosia gnoma	988018	10367	11546	11151	9181	10814	10981	64040	0.0212891
		1587	Sphingomonas sp. CL5.1	2653203	11210	13346	10895	9966	9431	9177	64025	0.0212842
		1561	Thalassococcus sp. S3	2017482	11529	13312	11825	11272	7932	8154	64024	0.0212838
		6294	Myxococcus xanthus	34	10687	12020	7165	6611	13402	14137	64022	0.0212832
		16626	Andrena minutula	1190802	10102	10743	10482	8824	11676	12144	63971	0.0212662
		293	Ensifer sojae	716925	13050	13781	12871	12520	6030	5660	63912	0.0212466
		9442	Actinomarinicola tropica	2789776	9319	9616	6422	7376	16215	14939	63887	0.0212383
		3055	Duganella sp. GN2-R2	2728020	12965	15181	9041	7540	9721	9401	63849	0.0212256
		13070	Gemmata obscuriglobus	114	7525	8776	7566	7201	15202	17560	63830	0.0212193
		2180	Caulobacter soli	2708539	14416	16473	6944	6480	9801	9596	63710	0.0211794
		12377	Fluviicola taffensis	191579	7380	8803	20055	16506	5793	5167	63704	0.0211774
		1539	Jannaschia sp. J12C1-MA-4	2856823	10341	12522	11587	11416	8801	8931	63598	0.0211422
		1688	Sphingomonas changnyeongensis	2698679	12584	14832	10926	9824	7875	7552	63593	0.0211405
		508	Nitratireductor sp. SY7	2599600	8452	9239	10776	11094	12217	11512	63290	0.0210398
		2137	Brevundimonas sp. MF30-B	2561924	11725	17638	10658	9273	7200	6757	63251	0.0210268
		12619	Chitinophagaceae bacterium	1869212	10002	11374	10780	8838	11484	10712	63190	0.0210066
		6352	Myxococcales bacterium	2026763	8099	8958	7392	6506	16310	15906	63171	0.0210003
		3036	Massilia flava	871742	12648	14865	8414	7235	10100	9868	63130	0.0209866
		11986	Flavobacterium columnare	996	7492	9045	19969	16256	5438	4786	62986	0.0209388
		23635	Bos mutus	72004	10345	11349	10807	8772	10696	10928	62897	0.0209092
		1798	Novosphingobium sp. Sx8-5	2896849	12730	15984	9962	9184	7455	7540	62855	0.0208952
		12092	Flavobacteriaceae bacterium	1871037	8747	10185	13836	11336	9872	8876	62852	0.0208942
		8190	Mycolicibacterium litorale	758802	7308	8064	8525	9994	15446	13489	62826	0.0208856
		15114	Holophagales bacterium	2478486	5556	6328	7187	7058	17550	19076	62755	0.020862
		2781	Paraburkholderia caribensis	75105	8342	9772	9456	8470	13583	13040	62663	0.0208314
		3024	Massilia sp. UMI-21	1337838	14291	16811	8047	6953	8352	8150	62604	0.0208118
		15700	Pheosia tremula	988019	9677	10941	11004	8787	10914	11250	62573	0.0208015
		17208	Tenthredo notha	362091	9705	10665	10894	8963	10933	11313	62473	0.0207682
		3545	Stenotrophomonas sp. 169	2770322	12723	18350	10755	9627	5654	5306	62415	0.0207489
		751	Bradyrhizobium guangdongense	1325090	4253	4958	9513	10063	16546	17017	62350	0.0207273
		317	Peteryoungia desertarenae	1813451	11756	13013	14225	13505	5180	4508	62187	0.0206731
		4011	Pseudomonas mendocina	300	9621	11087	12264	10789	9187	9090	62038	0.0206236
		3109	Achromobacter sp. AONIH1	1758194	13544	16001	7891	6871	8949	8754	62010	0.0206143
		17616	Scaeva pyrastri	219539	9778	10887	11168	8962	10462	10752	62009	0.020614
		1779	Sphingobium xenophagum	121428	10518	12933	12760	11866	7225	6697	61999	0.0206106
		1510	Celeribacter baekdonensis	875171	11263	12889	12655	11812	6700	6610	61929	0.0205874
		11617	Deinococcus actinosclerus	1768108	3773	2577	20528	29319	2808	2903	61908	0.0205804
		16571	Nomada fabriciana	601510	9431	10205	10644	8770	11229	11545	61824	0.0205525
		1687	Sphingomonas hengshuiensis	1609977	10984	13054	10230	9823	8879	8731	61701	0.0205116
		12492	Spirosoma sp. KCTC 42546	2520506	9074	9623	10282	9218	12082	11339	61618	0.020484
		1951	Roseomonas sp. OT10	2897332	10021	11890	8243	7855	11604	11814	61427	0.0204205
		12500	Spirosoma linguale	108	10542	11302	9872	8990	10470	10193	61369	0.0204012
		30415	Medicago truncatula	3880	10192	11247	10640	8506	10239	10496	61320	0.0203849
		12627	Phnomibacter ginsenosidimutans	2676868	9518	10471	10039	8678	11663	10935	61304	0.0203796
		11997	Flavobacterium fluviale	2249356	5805	6374	22969	18968	3736	3221	61073	0.0203028
		923	Pseudolabrys taiwanensis	331696	6434	7464	9076	9602	14672	13815	61063	0.0202995
		995	Hyphomicrobium denitrificans	53399	5645	6385	9604	9944	14854	14621	61053	0.0202962
		1049	Stappia indica	538381	8651	9954	10362	9989	11211	10840	61007	0.0202809
		2774	Cupriavidus pinatubonensis	248026	13284	15647	8737	7286	8086	7837	60877	0.0202376
		1280	Paracoccus sp. Arc7-R13	2500532	10729	13043	12379	11229	6542	6913	60835	0.0202237
		3062	Herbaspirillum seropedicae	964	13517	16208	8810	7271	7599	7278	60683	0.0201732
		3504	Lysobacter sp. K5869	2820808	11474	14729	8911	7851	9117	8553	60635	0.0201572
		1417	Pseudohalocynthiibacter aestuariivivens	1591409	11309	13093	11326	10744	7193	6961	60626	0.0201542
		16914	Ancistrocerus nigricornis	76990	9281	10012	10545	8675	10794	11271	60578	0.0201382
		18847	Rhagonycha fulva	41101	9702	10676	11015	8827	10110	10194	60524	0.0201203
		2136	Brevundimonas sp. LM2	1938605	10947	15194	10032	8788	7843	7687	60491	0.0201093
		1899	Croceicoccus marinus	450378	9831	12441	11816	10793	7842	7668	60391	0.0200761
		1778	Sphingobium phenoxybenzoativorans	1592790	9409	11605	12224	11362	8349	7440	60389	0.0200754
		6316	Archangium gephyra	48	8837	9868	6473	5899	14557	14674	60308	0.0200485
		887	Microvirga sp. VF16	2807101	9600	10938	9473	9582	10410	10209	60212	0.0200166
		2647	Burkholderia ubonensis	101571	10898	12544	9113	7543	9982	10073	60153	0.019997
		12613	Ferruginibacter lapsinanis	563172	8734	10463	10196	8587	11463	10657	60100	0.0199793
		1449	Sulfitobacter sp. SK011	1389004	10990	12780	11992	11259	6601	6440	60062	0.0199667
		2846	Ralstonia insidiosa	190721	13540	15683	9231	7826	7139	6618	60037	0.0199584
		3661	Luteimonas granuli	1176533	11709	15150	8368	7722	8739	8311	59999	0.0199458
		1540	Jannaschia sp. CCS1	290400	10380	12241	11399	10953	7483	7423	59879	0.0199059
		3621	Xanthomonas oryzae	347	13062	18160	8104	7259	6819	6435	59839	0.0198926
		12306	Chryseobacterium indoltheticum	254	3202	3614	25910	22136	2611	2350	59823	0.0198873
		1689	Sphingomonas koreensis	93064	9358	11344	12584	12069	7388	7062	59805	0.0198813
		31086	Arabidopsis thaliana	3702	9366	10530	10801	8781	10004	10188	59670	0.0198364
		7641	Microbacterium sp. JZ31	1906274	16248	18190	7209	8601	4884	4537	59669	0.0198361
		1038	Martelella mediterranea	293089	10445	11473	11509	11146	7671	7349	59593	0.0198108
		6305	Corallococcus coralloides	184914	9416	10957	7316	6783	12376	12709	59557	0.0197988
		1414	Pontivivens ytuae	2789856	9066	10983	10032	9819	9573	9801	59274	0.0197048
		3213	Azoarcus olearius	418699	12849	15050	7937	6981	8302	8139	59258	0.0196994
		3137	Bordetella petrii	94624	14070	16570	7671	6557	7307	7008	59183	0.0196745
		8411	Nocardia brasiliensis	37326	9090	10174	7490	7329	12184	12787	59054	0.0196316
		3039	Massilia albidiflava	321983	13152	15808	7611	6592	7852	7879	58894	0.0195784
		529	Hoeflea sp. IMCC20628	1620421	9416	10539	12114	11825	7829	7139	58862	0.0195678
		862	Methylobacterium nodulans	114616	8305	9444	8633	8409	11908	11991	58690	0.0195106
		1930	Azospirillum thermophilum	2202148	8663	10027	8422	7583	11911	12050	58656	0.0194993
		12501	Spirosoma pollinicola	2057025	8718	9668	10205	9358	10344	10036	58329	0.0193906
		2084	Ferrovibrio terrae	2594003	8602	9729	7809	7378	12261	12544	58323	0.0193886
		16601	Ectemnius continuus	1126389	8787	9613	9377	7995	11025	11491	58288	0.019377
		1751	Sphingobium sp. KCTC 72723	2733867	9766	11714	12161	11344	6970	6332	58287	0.0193766
		11910	Flavobacterium sp. SHINM13	1751056	6223	7266	20362	16334	4337	3728	58250	0.0193643
		336	Mesorhizobium sp. PAMC28654	2880934	7088	7828	10555	11151	11216	10370	58208	0.0193504
		2085	Tistrella mobilis	171437	8610	10087	8869	8627	11059	10866	58118	0.0193205
		7644	Microbacterium sp. cx-55	2875948	16112	17882	7193	8630	4236	3885	57938	0.0192606
		30659	Prunus dulcis	3755	9062	9958	9934	8359	10053	10536	57902	0.0192487
		3657	Luteimonas sp. YGD11-2	2508168	11448	15454	8011	7091	8136	7745	57885	0.019243
		2138	Brevundimonas sp. PAMC22021	2861285	11077	16037	9032	7986	6911	6780	57823	0.0192224
		1176	Rhizobiales bacterium NRL2	1862950	7766	9053	8113	7969	12532	12378	57811	0.0192184
		5464	Aeromonas caviae	648	6717	8887	16659	16909	4394	4225	57791	0.0192118
		1589	Sphingomonas sp. MM-1	745310	9407	11464	10263	9672	8486	8309	57601	0.0191486
		4012	Pseudomonas alcaligenes	43263	6813	7289	15958	12406	7854	7257	57577	0.0191406
		1165	Kaustia mangrovi	2593653	6499	7121	9099	9115	12901	12805	57540	0.0191283
		3122	Achromobacter deleyi	1353891	12702	14770	7677	6543	8080	7765	57537	0.0191273
		13132	Aquisphaera giovannonii	406548	6183	6924	7314	6892	14432	15580	57325	0.0190568
		3064	Herbaspirillum frisingense	92645	11600	13774	10186	8831	6461	6372	57224	0.0190233
		3063	Herbaspirillum rubrisubalbicans	80842	12695	14746	8516	7322	7107	6781	57167	0.0190043
		3135	Bordetella bronchialis	463025	12014	14070	8169	7151	7927	7822	57153	0.0189997
		3675	Rhodanobacter denitrificans	666685	9571	11587	9247	8513	9185	8987	57090	0.0189787
		12631	Filimonas lacunae	477680	10263	11554	9200	8055	9377	8640	57089	0.0189784
		1308	Paracoccus marcusii	59779	10228	12587	11522	10652	5857	6225	57071	0.0189724
		1863	Erythrobacter litoralis	39960	9012	11060	11694	10571	7475	7197	57009	0.0189518
		6326	Stigmatella aurantiaca	41	8747	10217	7270	6585	12150	12034	57003	0.0189498
		1946	Nitrospirillum amazonense	28077	9397	10971	7704	7293	10762	10684	56811	0.018886
		12530	Cyclobacteriaceae bacterium	2099675	5087	5871	7922	6835	15419	15576	56710	0.0188524
		22833	Hymenolepis microstoma	85433	9624	10559	9745	7932	9205	9637	56702	0.0188497
		12502	Spirosoma aerolatum	1211326	8886	9734	9756	8970	9768	9579	56693	0.0188467
		996	Hyphomicrobium nitrativorans	1427356	4403	4934	8960	9790	14433	14153	56673	0.0188401
		3038	Massilia umbonata	864828	11718	13970	8008	6682	8346	7927	56651	0.0188328
		7646	Microbacterium sp. PM5	2014534	16039	17489	7243	8811	3709	3359	56650	0.0188324
		3477	Betaproteobacteria bacterium GR16-43	1904640	9997	11684	7133	6341	10989	10490	56634	0.0188271
		16630	Andrena haemorrhoa	444401	8458	9357	9643	8429	10013	10595	56495	0.0187809
		17523	Sarcophaga rosellei	1206372	8622	9505	10207	8327	9829	9889	56379	0.0187424
		6333	Anaeromyxobacter sp. Fw109-5	404589	7404	8403	5635	5285	14578	15007	56312	0.0187201
		3037	Massilia lutea	321985	11626	13467	7573	6728	8559	8290	56243	0.0186971
		3676	Rhodanobacter glycinis	582702	12582	15835	8247	6754	6514	6275	56207	0.0186852
		33115	Triticum aestivum	4565	5360	5787	21970	9204	6640	7151	56112	0.0186536
		3061	Herbaspirillum robiniae	2014887	11592	13624	7951	6819	8079	7950	56015	0.0186213
		1184	Hartmannibacter diazotrophicus	1482074	7553	8612	10240	10215	9971	9417	56008	0.018619
		12237	Amniculibacterium sp. G2-70	2767188	2260	2333	24540	20417	3326	3102	55978	0.018609
		6295	Myxococcus fulvus	33	8211	9502	5972	5263	13199	13741	55888	0.0185791
		2570	Delftia lacustris	558537	10615	12509	12354	10553	5155	4680	55866	0.0185718
		1686	Sphingomonas profundi	2681549	9648	11357	8581	8272	9036	8968	55862	0.0185705
		3547	Stenotrophomonas sp. 364	2691571	10816	14349	11870	10574	4204	3866	55679	0.0185096
		1535	Roseivivax sp. THAF30	2587852	9024	10672	9795	9539	8229	8348	55607	0.0184857
		3025	Massilia sp. NR 4-1	1678028	12150	14177	7625	6933	7441	7243	55569	0.0184731
		24527	Gallus gallus	9031	9145	10007	9270	7339	9792	9850	55403	0.0184179
		113	Rhizobium bangladeshense	1138189	10891	11979	11438	11301	5128	4659	55396	0.0184156
		545	Bradyrhizobium sp. BTAi1	288000	7574	8699	8231	8169	11462	11190	55325	0.018392
		925	Ancylobacter sp. TS-1	1850374	6519	7675	8259	8460	13202	11198	55313	0.018388
		3056	Duganella sp. AF9R3	2728021	12077	14043	7307	6430	7688	7643	55188	0.0183464
		3027	Massilia sp. DM-R-R2A-13	2899220	12550	15190	7323	6284	7079	6759	55185	0.0183454
		12493	Spirosoma sp. KCTC 72228	2710596	7715	8479	11026	9769	9339	8825	55153	0.0183348
		112	Rhizobium gallicum	56730	11045	11716	11042	10638	5527	5152	55120	0.0183238
		458	Mesorhizobium amorphae	71433	7382	8306	9627	9886	10128	9716	55045	0.0182989
		24272	Sarcophilus harrisii	9305	8993	10015	8915	7363	9645	10023	54954	0.0182686
		2588	Diaphorobacter polyhydroxybutyrativorans	1546149	15118	18241	8914	7397	2694	2435	54799	0.0182171
		1562	Maribius sp. THAF1	2587842	8516	10373	10740	10606	7189	7343	54767	0.0182065
		4985	Alcanivorax sp.	1872427	9105	10438	8403	7396	9652	9713	54707	0.0181865
		12628	Pseudocnuella soli	2502779	7622	8402	8702	7765	11305	10897	54693	0.0181819
		3171	Castellaniella defragrans	75697	12163	14325	7557	6367	7219	6954	54585	0.018146
		3130	Bordetella sp. N	1746199	11154	13220	7716	6949	7871	7669	54579	0.018144
		1753	Sphingobium sp. CAP-1	2676077	9370	11341	10761	10024	6588	6268	54352	0.0180685
		23490	Adineta vaga	104782	7901	9350	10059	8680	9086	9247	54323	0.0180589
		215	Agrobacterium rubi	28099	10910	11774	11506	11289	4681	4156	54316	0.0180565
		1023	Aureimonas sp. AU20	1349819	8506	9701	9588	9136	8735	8627	54293	0.0180489
		890	Microvirga ossetica	1882682	7603	8633	8342	8250	10793	10598	54219	0.0180243
		548	Bradyrhizobium sp. ORS 278	114615	8095	9308	7637	7524	10831	10577	53972	0.0179422
		3658	Luteimonas sp. MC1572	2799325	10968	14720	7095	6530	7689	6964	53966	0.0179402
		1419	Parasedimentitalea marina	2483033	10120	11840	10260	9936	5994	5814	53964	0.0179395
		11	Rhizobium sp. CIAT894	2020312	11330	12207	11430	11027	4092	3765	53851	0.017902
		6320	Cystobacter fuscus	43	7434	8410	6340	5825	12426	13389	53824	0.017893
		17212	Athalia rosae	37344	8535	9582	8944	7576	9479	9706	53822	0.0178923
		6158	Solimonas sp. K1W22B-7	2303331	10123	11776	6689	5998	9701	9515	53802	0.0178857
		1082	Chenggangzhangella methanolivorans	1437009	6876	7738	8037	8077	11577	11481	53786	0.0178803
		3029	Massilia sp. PAMC28688	2861283	11870	14217	7974	6850	6619	6214	53744	0.0178664
		11994	Flavobacterium nitrogenifigens	1617283	4801	5410	19570	16331	4043	3570	53725	0.0178601
		34045	Nymphaea colorata	210225	11642	12931	7231	5991	7754	8176	53725	0.0178601
		3154	Pigmentiphaga aceris	1940612	12599	14686	7323	6027	6688	6331	53654	0.0178365
		3212	Azoarcus communis	41977	10726	12614	7311	6531	8355	8102	53639	0.0178315
		11995	Flavobacterium sediminis	2201181	5859	7242	18093	14735	3984	3691	53604	0.0178198
		1755	Sphingobium sp. RAC03	1843368	9378	11295	11038	10188	5947	5700	53546	0.0178006
		16645	Osmia bicornis	1437190	9434	10686	8951	7317	8494	8654	53536	0.0177972
		30520	Arachis hypogaea	3818	8669	9517	9091	7580	9266	9406	53529	0.0177949
		3662	Luteimonas chenhongjianii	2006110	10198	13963	7510	7119	7628	7109	53527	0.0177942
		1590	Sphingomonas sp. AP4-R1	2735134	9120	10956	8866	8320	8219	8029	53510	0.0177886
		12629	Niastella koreensis	354356	7128	8031	9123	7978	10917	10267	53444	0.0177667
		2079	Rhodospirillaceae bacterium	1898112	6183	6949	7455	7453	12549	12829	53418	0.017758
		3659	Luteimonas sp. MC1825	2761107	11357	15147	7047	6419	6921	6510	53401	0.0177524
		9081	Dactylosporangium vinaceum	53362	7982	9305	6260	5844	11795	12146	53332	0.0177294
		1550	Ketogulonicigenium robustum	92947	9789	11396	10035	9986	6000	6034	53240	0.0176988
		1754	Sphingobium sp. YG1	2082188	8585	10181	11404	10398	6528	6086	53182	0.0176796
		7651	Microbacterium sp. LKL04	912630	15459	17133	6607	8002	3135	2843	53179	0.0176786
		11912	Flavobacterium sp. LPB0248	2614441	4698	5092	20331	16469	3509	3043	53142	0.0176663
		13170	Roseimicrobium sp. ORNL1	2711231	7341	8455	7010	6525	11729	12074	53134	0.0176636
		1418	Qingshengfaniella alkalisoli	2599296	9828	11623	9983	9588	6169	5914	53105	0.017654
		13200	Lacunisphaera limnophila	1838286	4842	5326	6617	5531	15147	15448	52911	0.0175895
		1809	Novosphingobium decolorationis	2698673	9575	11777	9920	9243	6377	6012	52904	0.0175871
		1690	Sphingomonas suaedae	2599297	9292	11428	9420	8822	7160	6776	52898	0.0175851
		12511	Rhodocytophaga rosea	2704465	7484	8305	10157	8983	9102	8826	52857	0.0175715
		4422	Escherichia coli	562	7874	9031	9622	8210	9003	9005	52745	0.0175343
		337	Mesorhizobium sp. M3A.F.Ca.ET.080.04.2.1	2493676	6339	7114	9072	9528	10689	9937	52679	0.0175123
		33781	Spirodela intermedia	51605	8320	9018	9455	7268	9005	9579	52645	0.017501
		11987	Flavobacterium crassostreae	1763534	4659	5557	17819	14500	5361	4681	52577	0.0174784
		2786	Paraburkholderia pallida	2547399	10355	12281	7087	6136	8283	8434	52576	0.0174781
		547	Bradyrhizobium sp. ORS 285	115808	6958	7839	7850	7670	11240	10975	52532	0.0174635
		3028	Massilia sp. LPB0304	2769491	11382	13605	7522	6091	7079	6766	52445	0.0174346
		3308	Usitatibacter palustris	2732487	9572	11123	6617	5967	9726	9420	52425	0.0174279
		3169	Orrella dioscoreae	1851544	11231	13331	7241	6262	7239	6987	52291	0.0173834
		2181	Caulobacter henricii	69395	10489	12409	6330	5944	8558	8468	52198	0.0173524
		7689	Microbacterium testaceum	2033	14980	15575	5765	7034	4547	4266	52167	0.0173421
		2787	Paraburkholderia aromaticivorans	2026199	9974	11779	7366	6505	8215	8303	52142	0.0173338
		546	Bradyrhizobium sp. A19	2898149	6845	7840	7537	7490	11282	11106	52100	0.0173199
		339	Mesorhizobium sp. B1-1-8	2589976	6272	6958	9314	9389	10395	9672	52000	0.0172866
		2739	Burkholderia pseudomallei	28450	9882	11291	8784	7590	7359	7044	51950	0.01727
		2747	Burkholderia plantarii	41899	9474	11083	7576	6662	8443	8638	51876	0.0172454
		863	Methylobacterium bullatum	570505	7229	8128	8300	8097	10152	9890	51796	0.0172188
		23910	Rattus norvegicus	10116	8068	8810	8646	7207	9291	9758	51780	0.0172135
		3090	Collimonas fungivorans	158899	9399	11371	8841	7683	7459	7008	51761	0.0172072
		17381	Drosophila busckii	30019	7343	8222	9319	7543	9479	9849	51755	0.0172052
		7696	Microbacterium esteraromaticum	57043	12182	15041	7715	9333	3768	3626	51665	0.0171753
		2759	Cupriavidus sp. EM10	2839983	11244	13549	7163	6045	6898	6747	51646	0.0171689
		2156	Brevundimonas nasdae	172043	9784	14731	9035	7923	5224	4945	51642	0.0171676
		3663	Luteimonas yindakuii	2565782	10154	14050	6938	6417	7200	6882	51641	0.0171673
		3307	Usitatibacter rugosus	2732067	8387	9826	6512	6039	10495	10369	51628	0.017163
		2153	Brevundimonas vitisensis	2800818	9194	12883	8781	7850	6643	6253	51604	0.017155
		11905	Flavobacterium sp. GENT11	1751100	5309	6067	17045	13656	5137	4202	51416	0.0170925
		1593	Sphingomonas sp. AAP5	1523415	9459	11457	8238	7970	7282	6952	51358	0.0170732
		31546	Solanum pinnatisectum	50273	8616	9406	9181	7550	8180	8410	51343	0.0170682
		9517	Actinobacteria bacterium	2900548	8517	8721	4874	5651	11816	11739	51318	0.0170599
		1591	Sphingomonas sp. DM2-R-LB4	2899123	8373	10090	8487	8140	8139	8049	51278	0.0170466
		17606	Xylota sylvarum	374264	9247	9896	8161	6866	8347	8684	51201	0.017021
		11622	Deinococcus grandis	57498	2998	1903	17711	24818	1835	1906	51171	0.017011
		2155	Brevundimonas mediterranea	74329	9527	13528	9348	8099	5448	5135	51085	0.0169824
		12600	Chitinophaga pinensis	79329	7300	8200	8524	7521	10003	9530	51078	0.0169801
		1185	Chelatococcus sp. CO-6	1702325	7418	8405	7582	7676	10039	9904	51024	0.0169622
		20191	Ischnura elegans	197161	8073	8789	8681	7257	8996	9168	50964	0.0169422
		4053	Pseudomonas otitidis	319939	9231	10762	8635	7706	7308	7220	50862	0.0169083
		11991	Flavobacterium inviolabile	2748320	5597	6653	16455	13258	4719	4167	50849	0.016904
		11992	Flavobacterium covae	2906076	6624	7760	15384	12457	4569	3965	50759	0.0168741
		1416	Pikeienuella piscinae	2748098	7738	8705	8523	8627	8451	8695	50739	0.0168674
		755	Bradyrhizobium oligotrophicum	44255	7716	8997	7317	7197	9804	9675	50706	0.0168564
		12003	Flavobacterium oreochromis	2906078	6259	7599	17406	13793	3030	2604	50691	0.0168515
		3030	Massilia sp. CCM 8941	2765360	11423	13736	6647	5777	6588	6514	50685	0.0168495
		4055	Pseudomonas pohangensis	364197	2862	3302	16825	15266	6717	5656	50628	0.0168305
		1695	Sphingomonas paeninsulae	2319844	10308	12447	8698	8005	5758	5385	50601	0.0168215
		229	Pararhizobium sp.	1977563	7721	8257	9887	9533	7906	7285	50589	0.0168176
		2167	Caulobacter sp. FWC26	69665	10869	13405	5972	5481	7380	7462	50569	0.0168109
		932	Azorhizobium caulinodans	7	7472	8576	7870	7725	9585	9288	50516	0.0167933
		9100	Nonomuraea sp. ATCC 55076	1909395	7677	8382	6116	5830	11275	11218	50498	0.0167873
		1752	Sphingobium sp. TKS	1315974	8362	10098	9951	9455	6590	5981	50437	0.016767
		1485	Ruegeria sp. THAF33	2587853	9119	10631	9644	9188	5964	5884	50430	0.0167647
		11913	Flavobacterium sp. xlx-214	2654325	6096	7440	17117	13403	3380	2961	50397	0.0167537
		15303	candidate division SR1 bacterium Aalborg_AAW-1	1643353	182	146	25258	21681	1580	1520	50367	0.0167438
		3247	Niveibacterium microcysteis	2811415	10885	12539	7345	6135	6842	6589	50335	0.0167331
		340	Mesorhizobium sp. J8	2777475	6422	6890	8323	8716	10277	9658	50286	0.0167168
		3207	Azoarcus sp. DN11	356837	10490	12283	7309	6206	7089	6866	50243	0.0167025
		3623	Xanthomonas hortorum	56454	8759	12663	9401	8642	5525	5225	50215	0.0166932
		6335	Anaeromyxobacter dehalogenans	161493	7209	8331	5388	5005	11988	12248	50169	0.0166779
		6488	Persicimonas caeni	2292766	6096	6917	5273	4989	13122	13769	50166	0.0166769
		2140	Brevundimonas sp. AJA228-03	2752515	8993	12818	8060	7389	6579	6271	50110	0.0166583
		3081	Janthinobacterium agaricidamnosum	55508	10622	12717	7123	5812	7031	6732	50037	0.016634
		342	Mesorhizobium sp. M4B.F.Ca.ET.058.02.1.1	2493675	6401	7210	8518	8663	9908	9276	49976	0.0166138
		1486	Ruegeria sp. SCSIO 43209	2793010	8806	10348	9769	9180	5945	5840	49888	0.0165845
		234	Pseudorhizobium flavum	1335061	10685	11500	11145	10903	3015	2632	49880	0.0165819
		114	Rhizobium lentis	1138194	10462	10936	9979	9620	4597	4239	49833	0.0165662
		928	Ancylobacter pratisalsi	1745854	6052	7022	8154	8147	10861	9583	49819	0.0165616
		3206	Azoarcus sp. DD4	2027405	10072	12045	6789	6091	7450	7318	49765	0.0165436
		3299	Methyloversatilis sp. RAC08	1842540	10806	12607	6557	5744	7206	6819	49739	0.016535
		753	Bradyrhizobium lablabi	722472	6725	7350	7459	7682	10491	10014	49721	0.016529
		3094	Noviherbaspirillum sp. UKPF54	2601898	10948	12374	6716	5931	6959	6672	49600	0.0164888
		2154	Brevundimonas subvibrioides	74313	9028	12588	7941	7172	6562	6295	49586	0.0164841
		1582	Sphingorhabdus sp. YGSMI21	2077182	8544	10466	9812	8878	6051	5748	49499	0.0164552
		12921	Bacteroidetes bacterium UKL13-3	1690483	8173	9117	8834	6963	8492	7875	49454	0.0164402
		16602	Ectemnius lituratus	2495015	7722	8469	8191	6569	9187	9316	49454	0.0164402
		8798	Saccharopolyspora erythraea	1836	7334	8471	6474	6071	10412	10556	49318	0.016395
		1480	Phaeobacter piscinae	1580596	8562	10308	9471	9116	5916	5916	49289	0.0163854
		1420	Monaibacterium sp. ALG8	2715211	8586	10335	9345	9085	5904	5988	49243	0.0163701
		45827	uncultured organism	155900	8750	10690	7015	6261	8228	8297	49241	0.0163694
		3208	Azoarcus sp. KH32C	748247	9494	11263	7762	6943	6959	6803	49224	0.0163638
		1013	Aquabacter sp. L1I39	2820278	6948	7802	8008	7902	9409	9143	49212	0.0163598
		316	Georhizobium profundi	2341112	8274	8821	9502	9208	6933	6463	49201	0.0163561
		1356	Rhodobacteraceae bacterium SC52	2745590	9050	10464	9503	8910	5625	5617	49169	0.0163455
		20942	Sacculina carcini	51650	7840	8582	8012	6875	8748	9077	49134	0.0163339
		1599	Sphingomonas sp. HMP6	1517551	8981	10953	8851	8249	6116	5960	49110	0.0163259
		12614	Ferruginibacter sp. KIS38-8	2875540	7032	8327	8273	7171	9388	8883	49074	0.0163139
		1750	Sphingobium sp. SYK-6	627192	8276	9958	8806	8091	7136	6770	49037	0.0163016
		3040	Massilia violaceinigra	2045208	9897	11787	7106	6190	7040	6906	48926	0.0162647
		3136	Bordetella genomosp. 8	1416806	10232	11795	6435	5680	7331	7355	48828	0.0162321
		549	Bradyrhizobium sp. CCBAU 51753	1325100	6285	7159	7113	7165	10608	10426	48756	0.0162082
		12509	Aquirufa nivalisilvae	2516557	5359	6296	13886	11930	5815	5461	48747	0.0162052
		12503	Spirosoma taeanense	2735870	8520	8983	7215	6648	8857	8512	48735	0.0162012
		1524	Roseobacter ponti	1891787	8455	10181	9095	8734	6009	5978	48452	0.0161071
		2002	Roseococcus microcysteis	2771361	7427	8636	6816	6292	9539	9737	48447	0.0161055
		1595	Sphingomonas sp. FARSPH	2219696	8187	9807	8854	8423	6727	6418	48416	0.0160952
		1825	Rhizorhabdus sp. MK52	2711156	8043	9656	8547	7709	7453	6904	48312	0.0160606
		509	Nitratireductor sp. OM-1	1756988	7039	7886	9210	9199	7941	6982	48257	0.0160423
		115	Rhizobium binae	1138190	10146	10862	9805	9465	4114	3844	48236	0.0160353
		343	Mesorhizobium sp. 131-2-1	2744518	5971	6621	7867	8558	9896	9304	48217	0.016029
		800	Rhodopseudomonas boonkerdii	475937	7552	9226	8100	8270	7504	7461	48113	0.0159944
		528	Roseitalea porphyridii	1852022	6589	7495	8568	8509	8605	8289	48055	0.0159752
		1022	Aureimonas sp. SA4125	2826993	6350	7171	7979	8027	9527	8961	48015	0.0159619
		1888	Altererythrobacter sp. B11	2060312	8301	10211	9499	8643	5857	5499	48010	0.0159602
		7257	Streptomyces albus	1888	7429	8681	6054	5631	9972	10209	47976	0.0159489
		3026	Massilia sp. YMA4	1593482	9924	11826	6563	5683	7114	6845	47955	0.0159419
		10	Rhizobium sp. NZLR1	2731096	9926	10683	9794	9476	4124	3897	47900	0.0159236
		9037	Actinoplanes sp. L3-i22	2836373	7555	8454	6129	5672	9937	10120	47867	0.0159127
		12630	Paraflavitalea soli	2315862	6358	7213	8024	7274	9769	9190	47828	0.0158997
		1872	Porphyrobacter sp. HT-58-2	2023229	7591	9558	10022	9105	5975	5561	47812	0.0158944
		1691	Sphingomonas panacis	1560345	9108	10426	7631	7308	6793	6509	47775	0.0158821
		1010	Caenibius tardaugens	169176	6526	7944	11992	10865	5410	5012	47749	0.0158734
		20907	Amphibalanus amphitrite	1232801	7819	8556	6754	5924	9081	9612	47746	0.0158724
		2852	Pandoraea thiooxydans	445709	10868	12512	6487	5434	6263	6158	47722	0.0158645
		13133	Tautonia plasticadhaerens	2527974	5220	5857	5768	5557	12091	13197	47690	0.0158538
		1911	Sphingosinicella sp. BN140058	1892855	7452	8955	6868	6513	9126	8758	47672	0.0158478
		5054	Candidatus Thiodictyon syntrophicum	1166950	9198	10955	6239	5378	7961	7844	47575	0.0158156
		6732	Proteobacteria bacterium	1977087	7390	8528	6684	6113	9380	9478	47573	0.0158149
		19315	Timema bartmani	61472	7107	8030	8750	7204	8151	8328	47570	0.0158139
		1871	Porphyrobacter sp. YT40	2547601	7609	9270	9367	8786	6367	6118	47517	0.0157963
		8794	Saccharothrix syringae	103733	7494	8354	5884	5548	10108	10078	47466	0.0157794
		1592	Sphingomonas sp. AK-PDB1-5	2872652	7809	9495	7339	6975	7953	7870	47441	0.015771
		12427	Dyadobacter sp. NIV53	2861765	5406	6308	10495	9250	8173	7806	47438	0.0157701
		31065	Brassica napus	3708	7858	8680	7916	6593	8059	8292	47398	0.0157568
		12494	Spirosoma sp. KNUC1025	2894082	7015	7669	8576	7994	8242	7876	47372	0.0157481
		344	Mesorhizobium sp. B2-8-5	2589903	5919	6652	8191	8344	9459	8730	47295	0.0157225
		341	Mesorhizobium sp. M1E.F.Ca.ET.045.02.1.1	2493672	5468	6119	8019	8294	9962	9368	47230	0.0157009
		2354	Micavibrio aeruginosavorus	349221	7313	9104	7395	6946	8705	7766	47229	0.0157006
		1900	Croceicoccus naphthovorans	1348774	8072	9913	9645	8880	5446	5158	47114	0.0156623
		6329	Melittangium boletus	83453	6995	8228	5188	4762	10814	11120	47107	0.01566
		1836	Sphingosinithalassobacter tenebrarum	2711215	8448	10143	7944	7423	6586	6398	46942	0.0156052
		1780	Sphingobium cloacae	120107	7859	9766	8825	8627	6042	5822	46941	0.0156048
		23948	Acomys kempi	83762	8034	8798	7467	6145	7971	8523	46938	0.0156038
		754	Bradyrhizobium icense	1274631	5682	6582	7511	7601	9861	9659	46896	0.0155899
		1041	Aurantimonas sp. HBX-1	2906072	6261	6992	7243	7227	9548	9609	46880	0.0155846
		3041	Massilia armeniaca	2072590	10355	11994	5893	5023	6847	6735	46847	0.0155736
		1487	Ruegeria sp. TM1040	292414	7457	8953	9528	9125	5933	5836	46832	0.0155686
		3139	Bordetella flabilis	463014	9651	11265	6245	5531	7101	7007	46800	0.015558
		3140	Bordetella hinzii	103855	10133	11837	5867	5231	6945	6785	46798	0.0155573
		345	Mesorhizobium sp. M1D.F.Ca.ET.043.01.1.1	2493669	5748	6431	8018	8277	9377	8930	46781	0.0155516
		12434	Larkinella sp. IE-0392	2907205	6565	7041	8928	7837	8400	7957	46728	0.015534
		1953	Roseomonas haemaphysalidis	2768162	7015	8392	6381	5966	9227	9584	46565	0.0154798
		1594	Sphingomonas sp. Cra20	1327635	7981	9439	8067	7438	6842	6782	46549	0.0154745
		3660	Luteimonas sp. JM171	1896164	9494	12137	6321	5623	6657	6317	46549	0.0154745
		33782	Spirodela polyrhiza	29656	7165	7744	7726	6612	8478	8810	46535	0.0154699
		12308	Chryseobacterium balustinum	246	2011	2273	20662	17359	2222	1978	46505	0.0154599
		1421	Cognatishimia activa	1715691	8249	9749	9589	9110	4949	4754	46400	0.015425
		348	Mesorhizobium sp. M1B.F.Ca.ET.045.04.1.1	2493673	6020	6550	7833	8205	9053	8736	46397	0.015424
		36609	Emiliania huxleyi	2903	6534	7281	5846	5330	10426	10935	46352	0.015409
		7819	Microterricola viridarii	412690	7378	8094	5770	6236	9156	9662	46296	0.0153904
		32983	Panicum virgatum	38727	6836	7585	6656	5908	9430	9805	46220	0.0153651
		3156	Alcaligenes faecalis	511	10139	11695	6968	6165	5741	5436	46144	0.0153399
		1366	Cereibacter azotoformans	43057	8184	9689	8605	8463	5418	5742	46101	0.0153256
		13090	Planctomyces sp. SH-PL14	1632864	4053	4655	6242	6074	11743	13332	46099	0.0153249
		12512	Cytophagaceae bacterium	2026729	6364	7109	10393	8902	6656	6647	46071	0.0153156
		7258	Streptomyces lydicus	47763	7305	8441	5952	5449	9367	9502	46016	0.0152973
		12495	Spirosoma sp. CJU-R4	2728024	9464	10228	5602	5170	7754	7752	45970	0.015282
		1756	Sphingobium sp. SCG-1	2072936	8118	10023	8777	8364	5471	5196	45949	0.0152751
		1450	Sulfitobacter sp. BSw21498	664426	8250	9723	9340	8836	5063	4731	45943	0.0152731
		835	Bradyrhizobiaceae bacterium	2072420	6101	7020	7731	7954	8748	8383	45937	0.0152711
		3042	Massilia plicata	321984	9858	11581	6469	5409	6408	6209	45934	0.0152701
		1782	Sphingobium amiense	135719	8228	10111	8459	7844	5768	5518	45928	0.0152681
		12280	Chryseobacterium sp. C-17	2898076	2491	2921	19502	17258	1966	1720	45858	0.0152448
		1525	Roseobacter denitrificans	2434	8633	10091	8905	8394	5018	4780	45821	0.0152325
		1838	Parasphingopyxis algicola	2026624	8171	10008	7584	7306	6587	6151	45807	0.0152278
		3141	Bordetella trematum	123899	9416	11027	7350	6307	5996	5708	45804	0.0152269
		1692	Sphingomonas paucimobilis	13689	7832	9230	8156	8061	6395	6073	45747	0.0152079
		12000	Flavobacterium davisii	2906077	5713	6835	15131	11890	3252	2898	45719	0.0151986
		2342	Alphaproteobacteria bacterium SO-S41	2829083	6226	7310	6688	6241	9591	9590	45646	0.0151743
		15885	Lysandra bellargus	138070	6695	7499	8678	7108	7764	7889	45633	0.01517
		1191	Blastochloris tepida	2233851	6172	7062	6677	6759	9675	9280	45625	0.0151673
		1083	Beijerinckiaceae bacterium RH AL1	2572036	6109	6819	6154	6241	10187	10076	45586	0.0151544
		12	Rhizobium sp. NXC14	1981173	9232	10061	9750	9340	3809	3384	45576	0.0151511
		2788	Paraburkholderia acidisoli	2571748	8572	9981	6543	5611	7485	7364	45556	0.0151444
		3131	Bordetella sp. H567	1697043	9112	11000	6848	5968	6262	6263	45453	0.0151102
		8994	Micromonospora carbonacea	47853	6677	7621	6029	5504	9637	9937	45405	0.0150942
		550	Bradyrhizobium sp. CCBAU 051011	858422	5323	6286	6799	7031	10146	9734	45319	0.0150656
		834	Variibacter gotjawalensis	1333996	5582	6208	6530	6929	10171	9889	45309	0.0150623
		902	Methylorubrum extorquens	408	5982	7052	7021	8399	8392	8441	45287	0.015055
		27134	Petromyzon marinus	7757	7221	8039	6125	5527	8867	9460	45239	0.015039
		12433	Fibrella sp. ES10-3-2-2	1834519	8023	8698	6677	5937	8009	7870	45214	0.0150307
		346	Mesorhizobium sp. B2-1-1	2589974	5333	5923	7831	8246	9298	8578	45209	0.0150291
		19316	Timema tahoe	61484	7536	8596	7791	6353	7317	7610	45203	0.0150271
		864	Methylobacterium currus	2051553	6144	7096	6589	6415	9375	9549	45168	0.0150154
		2748	Burkholderia glumae	337	8708	10268	6490	5445	7101	7022	45034	0.0149709
		3385	Chitinibacter bivalviorum	2739434	3111	3472	19607	13056	3161	2580	44987	0.0149553
		8812	Kutzneria sp. CA-103260	2802641	7019	7977	5712	5401	9387	9485	44981	0.0149533
		12429	Dyadobacter fermentans	94254	5730	6214	8002	6928	9263	8749	44886	0.0149217
		1254	Breoghania sp. L-A4	2304600	6019	6731	7054	7247	9101	8710	44862	0.0149137
		9162	Actinomadura verrucosospora	46165	6674	7454	5128	4955	10237	10347	44795	0.0148914
		9443	Ilumatobacter coccineus	467094	7391	7792	4273	4993	10375	9954	44778	0.0148858
		3463	Candidatus Desulfobacillus denitrificans	2608985	8054	9192	6504	5629	7631	7733	44743	0.0148741
		7694	Microbacterium lushaniae	2614639	12428	13185	5286	6101	4031	3661	44692	0.0148572
		9107	Nonomuraea gerenzanensis	93944	6850	7839	5480	5104	9539	9864	44676	0.0148519
		8759	Pseudonocardia sp. DSM 110487	2865833	6593	7268	5589	5205	9790	10146	44591	0.0148236
		33003	Zea mays	4577	7160	7834	6698	5877	8200	8795	44564	0.0148146
		3478	Betaproteobacteria bacterium	1891241	7693	8636	5525	5039	8664	8991	44548	0.0148093
		3043	Massilia oculi	945844	9197	10967	6436	5583	6313	6049	44545	0.0148083
		12340	Epilithonimonas vandammei	2487072	2661	3101	17756	15463	2881	2681	44543	0.0148077
		1757	Sphingobium sp. Cam5-1	2789327	8246	9943	8517	7754	5029	4839	44328	0.0147362
		2851	Pandoraea pnomenusa	93220	8954	10167	5941	5148	7131	6961	44302	0.0147275
		3622	Xanthomonas theicola	56464	8864	12057	6639	6064	5567	5111	44302	0.0147275
		4054	Pseudomonas psychrotolerans	237610	7606	9151	7029	6251	7085	7172	44294	0.0147249
		1101	Brucella anthropi	529	8931	9680	7117	7531	5690	5323	44272	0.0147176
		1355	Rhodobacteraceae bacterium 9Alg 56	2683284	6876	8417	8419	8070	6159	6318	44259	0.0147132
		34766	Dunaliella primolecta	257627	7078	7725	6797	5767	8158	8727	44252	0.0147109
		1864	Erythrobacter neustonensis	1112	7343	8992	8905	8335	5424	5192	44191	0.0146906
		4024	Pseudomonas oryzihabitans	47885	8137	9576	6916	5853	6894	6811	44187	0.0146893
		530	Oricola thermophila	2742145	6384	7127	8471	8267	7396	6512	44157	0.0146793
		9085	Catellatospora sp. IY07-71	2728827	7114	7980	5237	4785	9442	9589	44147	0.014676
		347	Mesorhizobium sp. M1A.F.Ca.IN.022.06.1.1	2493680	5230	5951	7327	7682	9075	8720	43985	0.0146222
		12504	Spirosoma rigui	564064	7620	8068	6658	6251	7790	7550	43937	0.0146062
		7692	Microbacterium wangchenii	2541726	12270	12790	4981	5941	4206	3692	43880	0.0145872
		1781	Sphingobium indicum	332055	7237	9091	8276	7628	5801	5716	43749	0.0145437
		6306	Corallococcus sp. EGB	1521117	7437	8589	4812	4142	9364	9348	43692	0.0145247
		1596	Sphingomonas sp. LM7	1938607	7812	9336	6791	6581	6602	6462	43584	0.0144888
		4056	Pseudomonas knackmussii	65741	7539	8670	7432	6466	6685	6629	43421	0.0144347
		1583	Sphingorhabdus sp. M41	1806885	7338	9068	8558	7620	5602	5175	43361	0.0144147
		1849	Erythrobacter sp. SDW2	2907154	7080	9049	8969	8018	5385	4849	43350	0.0144111
		1091	Rhodoblastus sp.	1962975	6315	7063	6932	7055	8142	7802	43309	0.0143974
		551	Bradyrhizobium sp. SK17	2057741	5435	6083	6888	6807	9225	8857	43295	0.0143928
		1874	Porphyrobacter sp. LM 6	1896196	7200	8956	8538	8027	5357	5216	43294	0.0143924
		1054	Labrenzia sp. VG12	2021862	6844	7744	8055	7857	6410	6187	43097	0.014327
		1598	Sphingomonas sp. C8-2	2492837	8085	9696	6767	6230	6207	6081	43066	0.0143166
		8513	Rhodococcus opacus	37919	6537	7114	5538	5450	9121	9251	43011	0.0142984
		13140	Planctomycetes bacterium MalM25	2527998	4137	4528	5075	5669	11509	12062	42980	0.0142881
		12546	Chryseolinea soli	2321403	5158	5771	6173	5404	10434	10009	42949	0.0142778
		352	Mesorhizobium sp. B4-1-4	2589888	5909	6261	7474	7881	7810	7565	42900	0.0142615
		1947	Niveispirillum cyanobacteriorum	1612173	6487	7516	7077	6735	7660	7273	42748	0.0142109
		1873	Porphyrobacter sp. CACIAM 03H1	2003315	7605	9229	7829	7275	5460	5344	42742	0.0142089
		3138	Bordetella genomosp. 9	1416803	7989	9262	6080	5216	7184	7011	42742	0.0142089
		31066	Brassica oleracea	3712	6916	7664	7355	6277	7089	7408	42709	0.014198
		3031	Massilia sp. NP310	2861282	8804	10813	5799	4889	6230	6170	42705	0.0141966
		1840	Allosphingosinicella indica	941907	7367	8793	6307	5894	7199	7048	42608	0.0141644
		1600	Sphingomonas sp. S9-5	2890321	7862	9424	7135	6708	5849	5580	42558	0.0141478
		3304	Sulfuritalea hydrogenivorans	748811	8181	9297	6663	5494	6603	6301	42539	0.0141415
		977	Devosia beringensis	2657486	6547	7123	7008	6958	7505	7341	42482	0.0141225
		8256	Mycobacterium sp. JS623	212767	2395	2774	6614	8455	13405	8760	42403	0.0140962
		2081	Rhodospirillum centenum	34018	5840	6765	5799	5649	8942	9406	42401	0.0140956
		1009	Caenibius sp. WL	2872646	6274	7828	9320	8364	5481	5119	42386	0.0140906
		11446	Leptolyngbya sp. 15MV	2819933	7000	8236	6220	5756	7639	7479	42330	0.014072
		3123	Achromobacter insolitus	217204	8843	10195	6182	5351	5891	5806	42268	0.0140514
		13	Rhizobium sp. L51/94	2819999	8608	9204	9262	8671	3431	3066	42242	0.0140427
		2941	Lautropia mirabilis	47671	9427	10928	5847	4754	5625	5628	42209	0.0140317
		1028	Aureimonas populi	1701758	6194	7282	6837	6930	7465	7460	42168	0.0140181
		9449	Conexibacter woesei	191495	5499	6438	5115	5110	10090	9852	42104	0.0139968
		350	Mesorhizobium sp. NZP2077	2483404	5517	5898	7509	7763	8029	7380	42096	0.0139942
		3230	Nitrogeniibacter mangrovi	2016596	7659	8954	5949	5223	7066	7239	42090	0.0139922
		117	Rhizobium pusense	648995	8983	9652	9344	8830	2749	2505	42063	0.0139832
		7775	Leifsonia xyli	1575	6808	7729	5404	6068	7832	8202	42043	0.0139766
		757	Bradyrhizobium genosp. L	83637	5621	6247	5953	5993	9135	9082	42031	0.0139726
		12289	Chryseobacterium sp. 3008163	2478663	1659	1776	18917	16553	1599	1504	42008	0.0139649
		16	Rhizobium sp. Khangiran2	1435607	8376	9154	9734	9232	2902	2583	41981	0.013956
		7690	Microbacterium caowuchunii	2614638	11169	11768	4891	5934	4217	3947	41926	0.0139377
		13198	Opitutus terrae	107709	4696	5340	4613	4100	11520	11561	41830	0.0139058
		349	Mesorhizobium sp. L-2-11	2744521	5099	5683	7374	7628	8239	7773	41796	0.0138945
		2832	Ralstonia sp.	54061	8846	10329	6205	5248	5883	5279	41790	0.0138925
		866	Methylobacterium radiodurans	2202828	6105	7092	5883	5840	8304	8421	41645	0.0138443
		1842	Novosphingopyxis iocasae	2762729	6598	8090	8237	7686	5678	5344	41633	0.0138403
		9109	Nonomuraea nitratireducens	2656914	6148	6931	5216	4979	8980	9342	41596	0.013828
		13201	Opitutaceae bacterium TAV5	794903	4506	5019	4964	4532	11130	11396	41547	0.0138117
		520	Phyllobacterium zundukense	1867719	6472	6917	8425	8375	5859	5494	41542	0.01381
		976	Devosia ginsengisoli	400770	6205	6874	6799	6718	7584	7359	41539	0.013809
		1931	Azospirillum thiophilum	528244	6669	7772	5731	5247	8005	8020	41444	0.0137774
		4057	Pseudomonas oryzae	1392877	7517	8660	7535	6514	5565	5589	41380	0.0137562
		35752	Aureococcus anophagefferens	44056	5385	5832	5176	4963	9769	10140	41265	0.0137179
		1889	Altererythrobacter sp. BO-6	2604537	6633	8390	8554	7649	5225	4769	41220	0.013703
		351	Mesorhizobium sp. M9A.F.Ca.ET.002.03.1.2	2493668	5055	5627	7369	7608	8022	7474	41155	0.0136814
		1827	Parasphingorhabdus halotolerans	2725558	6243	7518	8940	8161	5390	4903	41155	0.0136814
		4037	Pseudomonas syringae	317	6425	7475	7134	6064	7101	6926	41125	0.0136714
		756	Bradyrhizobium paxllaeri	190148	4362	5077	6273	6566	9536	9253	41067	0.0136521
		931	Xanthobacteraceae bacterium	2021379	4170	4627	5979	6189	10438	9652	41055	0.0136481
		14	Rhizobium sp. C104	2917727	8349	9058	8805	8508	3328	2991	41039	0.0136428
		865	Methylobacterium durans	2202825	5433	6247	5712	5883	8736	9005	41016	0.0136352
		23949	Acomys percivali	83527	6911	7590	6822	5472	6987	7171	40953	0.0136142
		15886	Lysandra coridon	268709	6294	6903	7510	5928	7073	7241	40949	0.0136129
		1526	Roseobacter litoralis	42443	7057	8543	7946	7491	5013	4830	40880	0.0135899
		3091	Collimonas arenae	279058	7625	9035	6380	5318	6295	6186	40839	0.0135763
		1697	Sphingomonas panacisoli	1813879	7572	9274	6741	6279	5567	5382	40815	0.0135683
		12307	Chryseobacterium taklimakanense	536441	2422	2941	16339	14500	2379	2206	40787	0.013559
		1192	Blastochloris viridis	1079	5584	6054	5866	5834	8783	8593	40714	0.0135348
		26623	Esox lucius	8010	5137	5499	12073	6380	5531	6032	40652	0.0135141
		8191	Mycolicibacterium aurum	1791	4922	5454	5558	6222	9916	8540	40612	0.0135008
		1696	Sphingomonas aliaeris	2759526	7018	8588	7110	6667	5631	5523	40537	0.0134759
		3236	Aromatoleum petrolei	76116	8220	9685	5801	5169	5810	5810	40495	0.013462
		3006	Thiomonas arsenitoxydans	426114	9198	10965	6686	5639	4070	3910	40468	0.013453
		9108	Nonomuraea coxensis	404386	6276	7018	4623	4416	9016	9028	40377	0.0134227
		12505	Spirosoma radiotolerans	1379870	6294	6940	6498	5847	7495	7266	40340	0.0134104
		1597	Sphingomonas sp. NBWT7	2596913	6817	8110	6499	6201	6307	6293	40227	0.0133729
		11607	Deinococcus sp. TS-293	2737050	2475	2076	12456	17188	2974	3017	40186	0.0133592
		9073	Phytohabitans suffuscus	624315	5686	6493	5197	4993	8625	9171	40165	0.0133523
		2789	Paraburkholderia tropica	92647	7588	8967	5596	4702	6664	6626	40143	0.0133449
		17279	Drosophila melanogaster	7227	6071	6451	6974	5866	7329	7446	40137	0.0133429
		1907	Croceibacterium atlanticum	1267766	5685	6878	8794	8130	5549	5039	40075	0.0133223
		194	Agrobacterium sp. MA01	2664893	8380	9127	9423	9051	2171	1917	40069	0.0133203
		2629	Candidatus Symbiobacter mobilis	1436290	8477	10293	6549	5340	4900	4498	40057	0.0133163
		6337	Vulgatibacter incomptus	1391653	5120	5860	4450	4021	10029	10535	40015	0.0133024
		12623	Flavisolibacter tropicus	1492898	5552	6254	7030	6001	7852	7321	40010	0.0133007
		2791	Paraburkholderia acidiphila	2571747	7857	9092	5677	4864	6297	6211	39998	0.0132967
		4600	Serratia marcescens	615	6839	7493	5960	5333	7146	7199	39970	0.0132874
		1783	Sphingobium baderi	1332080	6798	8061	7946	7492	4915	4757	39969	0.0132871
		2932	Chitinimonas arctica	2594795	8544	10214	6382	5274	4807	4742	39963	0.0132851
		1584	Sphingorhabdus sp. SMR4y	2584094	6477	8086	7918	7290	5338	4823	39932	0.0132748
		1896	Croceicoccus sp. YJ47	2798724	6902	8164	8029	7387	4813	4612	39907	0.0132665
		12482	Adhaeribacter swui	2086471	6112	6768	6899	5932	7253	6928	39892	0.0132615
		354	Mesorhizobium sp. B2-1-8	2589967	5281	5837	7148	7403	7337	6848	39854	0.0132489
		968	Devosia sp. SL43	2806348	6037	6756	6838	6705	6890	6557	39783	0.0132253
		1954	Roseomonas marmotae	2768161	5826	6855	5643	5473	7887	7954	39638	0.0131771
		3357	Chromobacterium vaccinii	1108595	7661	8839	5908	5367	6065	5782	39622	0.0131717
		21860	Caenorhabditis inopinata	1978547	6122	6904	6654	5533	7013	7314	39540	0.0131445
		13043	Anatilimnocola aggregata	2528021	3744	4113	5419	5175	10211	10860	39522	0.0131385
		3626	Xanthomonas vesicatoria	56460	8254	11589	5618	5086	4594	4342	39483	0.0131255
		2190	Asticcacaulis excentricus	78587	7417	8623	5737	5300	6307	6064	39448	0.0131139
		3209	Azoarcus sp. CIB	198107	7483	8972	5731	4908	6126	6223	39443	0.0131122
		16631	Andrena dorsata	1411666	6082	6659	6286	5483	7368	7558	39436	0.0131099
		2664	Burkholderia sp. DHOD12	2571746	6858	8020	5319	4642	7216	7353	39408	0.0131006
		12497	Spirosoma sp. RHs26	2898794	6604	6909	6828	5933	6524	6589	39387	0.0130936
		12622	Flavisolibacter ginsenosidimutans	661481	4842	5381	6609	5685	8770	8022	39309	0.0130677
		12506	Spirosoma endbachense	2666025	5815	6176	6703	5992	7363	7207	39256	0.0130501
		2074	Magnetospirillum gryphiswaldense	55518	5340	6477	6355	5969	7625	7478	39244	0.0130461
		13064	Pirellulimonas nuda	2528009	4498	4932	4706	4956	10023	10067	39182	0.0130255
		8412	Nocardia terpenica	455432	5534	6187	5499	5237	8283	8427	39167	0.0130205
		9291	Frankia inefficax	298654	5450	6017	4845	4590	8827	9338	39067	0.0129872
		8777	Pseudonocardia broussonetiae	2736640	5649	6154	4599	4396	8870	9303	38971	0.0129553
		3370	Vogesella sp. LIG4	1192162	7504	8980	6894	6037	4856	4689	38960	0.0129517
		1831	Blastomonas sp. RAC04	1842535	8337	10168	6738	6251	3941	3522	38957	0.0129507
		9385	Jiangella alkaliphila	419479	6190	7197	5016	4758	7738	8032	38931	0.012942
		3124	Achromobacter pestifer	1353889	7635	9128	6308	5330	5430	5034	38865	0.0129201
		8070	Cellulosimicrobium cellulans	1710	6160	6625	4948	4904	7782	8434	38853	0.0129161
		1488	Ruegeria sp. AD91A	2293862	6615	7814	7873	7559	4550	4430	38841	0.0129121
		1518	Octadecabacter antarcticus	1217908	7194	8419	7372	7132	4359	4357	38833	0.0129094
		516	Phyllobacterium sp. 628	2718938	5908	6564	8249	8104	5190	4815	38830	0.0129085
		9452	Solirubrobacterales bacterium 0166_1	2884022	4730	5254	4922	4701	9607	9604	38818	0.0129045
		758	Bradyrhizobium japonicum	375	5320	6006	5651	5520	8177	8134	38808	0.0129011
		7693	Microbacterium protaetiae	2509458	10061	10764	4629	5396	4176	3773	38799	0.0128981
		1039	Martelella endophytica	1486262	6512	7153	7325	7086	5548	5146	38770	0.0128885
		27065	Erpetoichthys calabaricus	27687	5872	6631	6705	5537	6934	7078	38757	0.0128842
		13134	Paludisphaera borealis	1387353	4586	5195	4648	4289	9525	10465	38708	0.0128679
		12428	Dyadobacter sp. 32	538966	5115	5722	7829	6978	6762	6288	38694	0.0128632
		3624	Xanthomonas fragariae	48664	7672	11093	5663	5019	4786	4407	38640	0.0128453
		1694	Sphingomonas taxi	1549858	6512	7701	6402	5919	5963	6111	38608	0.0128347
		12671	Pedobacter aquae	2605747	5825	6661	7877	6547	6048	5641	38599	0.0128317
		1422	Boseongicola sp.	1886600	6620	7815	7767	7395	4559	4365	38521	0.0128057
		3731	Pseudomonas sp. MRCP1333	2772558	5400	6215	8686	7380	5537	5262	38480	0.0127921
		16538	Bombus terrestris	30195	5853	6496	7111	5822	6576	6601	38459	0.0127851
		15	Rhizobium sp. NLR16a	2731112	8072	8568	8037	7515	3282	2949	38423	0.0127731
		1758	Sphingobium sp. EP60837	1855519	6412	8057	7907	7247	4455	4279	38357	0.0127512
		12380	Blattabacterium cuenoti	1653831	5257	6184	8318	6758	6055	5757	38329	0.0127419
		3671	Pseudolysobacter antarcticus	2511995	6363	7992	5111	4464	7231	7099	38260	0.012719
		353	Mesorhizobium sp. M6A.T.Cr.TU.016.01.1.1	2493677	4662	5080	6947	6874	7615	7048	38226	0.0127077
		1693	Sphingomonas ginsengisoli An et al. 2013	363835	6602	7902	6099	5654	5995	5901	38153	0.0126834
		1918	Sphingosinicellaceae bacterium	2836944	5715	6388	5736	5418	7564	7307	38128	0.0126751
		9384	Jiangella sp. DSM 45060	1798224	5599	6121	4991	4884	8197	8336	38128	0.0126751
		6308	Corallococcus macrosporus	35	5608	6577	4344	3865	8757	8891	38042	0.0126465
		12378	Candidatus Fluviicola riflensis	1798018	3939	4289	10567	8757	5432	4972	37956	0.0126179
		1912	Sphingosinicella microcystinivorans	335406	6130	7405	6297	5807	6225	6008	37872	0.01259
		1050	Stappia sp. ES.058	1881061	5162	5794	6409	6402	7230	6872	37869	0.012589
		7698	Microbacterium schleiferi	69362	10173	10865	4394	5406	3646	3375	37859	0.0125857
		1919	Sandaracinobacter sp. M6	2759707	6399	7521	5867	5598	6360	6098	37843	0.0125803
		3690	Dyella thiooxydans	445710	6532	8265	4901	4673	6879	6560	37810	0.0125694
		8711	Amycolatopsis sp. DSM 110486	2865832	5379	6264	4865	4657	8130	8485	37780	0.0125594
		33882	Papaver somniferum	3469	5741	6526	6369	5322	6920	6897	37775	0.0125577
		6713	Bdellovibrio bacteriovorus	959	5566	6689	7359	5970	6087	6077	37748	0.0125488
		24143	Macaca mulatta	9544	6071	6541	6895	5646	6077	6480	37710	0.0125361
		21861	Caenorhabditis elegans	6239	6389	6952	6309	5242	6382	6408	37682	0.0125268
		37000	uncultured eukaryote	100272	11890	13059	2293	1752	4076	4612	37682	0.0125268
		12496	Spirosoma sp. KUDC1026	2745947	6443	7098	5554	5003	7027	6554	37679	0.0125258
		7697	Microbacterium oryzae	743009	9562	10865	4560	5310	3660	3717	37674	0.0125242
		3677	Rhodanobacter sp. FDAARGOS 1247	2778082	5591	6840	6557	6039	6366	6251	37644	0.0125142
		3110	Achromobacter sp. MFA1 R4	1881016	7800	8996	5000	4422	5731	5684	37633	0.0125105
		216	Agrobacterium salinitolerans	1183413	7308	7779	8200	7910	3344	2973	37514	0.012471
		867	Methylobacterium mesophilicum	39956	5430	6300	5609	5084	7396	7663	37482	0.0124603
		185	Agrobacterium fabrum	1176649	7466	8281	7777	7504	3396	3056	37480	0.0124597
		13091	Planctomyces sp. SH-PL62	1636152	4320	4708	4511	4217	9627	10095	37478	0.012459
		22627	Mercenaria mercenaria	6596	5638	6301	6870	5690	6405	6558	37462	0.0124537
		8712	Amycolatopsis sp. Hca4	2742131	5734	6099	4763	4435	8006	8403	37440	0.0124464
		13203	Nibricoccus aquaticus	2576891	3465	3996	4390	3772	10800	10981	37404	0.0124344
		2790	Paraburkholderia phytofirmans	261302	6518	7487	5716	5091	6315	6273	37400	0.0124331
		3625	Xanthomonas hyacinthi	56455	7478	9891	5730	5029	4737	4363	37228	0.0123759
		1839	Parasphingopyxis sp. CP4	2724527	6973	8346	6776	6311	4679	4122	37207	0.0123689
		552	Bradyrhizobium sp.	376	5052	5901	5546	5576	7571	7541	37187	0.0123623
		12294	Chryseobacterium sp. DH-B6	2759528	21080	1858	6544	5402	1156	1127	37167	0.0123556
		3071	Janthinobacterium sp. 17J80-10	2497863	7738	9149	5978	4961	4684	4651	37161	0.0123536
		1884	Qipengyuania sediminis	1532023	5745	7406	8268	7488	4117	4118	37142	0.0123473
		12601	Chitinophaga oryzae	2725414	5341	5993	5337	4772	7936	7754	37133	0.0123443
		9038	Actinoplanes sp. NBRC 14428	2721544	5974	6665	4339	4108	8000	8015	37101	0.0123337
		12620	Chitinophagaceae bacterium LGM1	2837399	4431	5054	7448	6006	7300	6862	37101	0.0123337
		20931	Pollicipes pollicipes	41117	5943	6685	4871	4483	7291	7820	37093	0.012331
		12611	Arachidicoccus soli	2341117	6192	7147	6335	5248	6341	5792	37055	0.0123184
		12339	Kaistella haifensis	421525	618	935	18193	15660	880	754	37040	0.0123134
		891	Microvirga thermotolerans	2651334	4941	5748	5452	5615	7664	7585	37005	0.0123018
		8787	Saccharothrix sp. 6-C	2781735	5623	6310	4477	4159	8013	8385	36967	0.0122891
		8778	Pseudonocardia dioxanivorans	240495	5435	6227	4229	4032	8209	8800	36932	0.0122775
		6762	Streptomyces sp. TLI_053	1855352	5780	6461	4696	4241	7893	7849	36920	0.0122735
		12632	Pseudobacter ginsenosidimutans	661488	4337	4963	7330	6624	6996	6619	36869	0.0122565
		33134	Hordeum vulgare	4513	5788	6430	5517	4683	7028	7407	36853	0.0122512
		11998	Flavobacterium kingsejongi	1678728	3838	4364	11876	9860	3539	3294	36771	0.012224
		1451	Sulfitobacter sp. SK012	1389005	6177	7138	7323	6811	4656	4576	36681	0.012194
		1837	Sphingosinithalassobacter sp. CS137	2762748	6354	7356	6034	5560	5824	5541	36669	0.0121901
		3065	Herbaspirillum hiltneri	341045	7620	9161	5140	4587	5233	4882	36623	0.0121748
		7695	Microbacterium sediminis	904291	9231	9838	4488	5354	3932	3720	36563	0.0121548
		15108	Paludibaculum fermentans	1473598	4991	5692	4068	3831	8534	9435	36551	0.0121508
		6296	Myxococcus hansupus	1297742	6217	6914	4313	3927	7446	7705	36522	0.0121412
		1601	Sphingomonas sp. S2-65	2903960	6644	7909	5945	5723	5239	5029	36489	0.0121302
		3537	Stenotrophomonas sp. ESTM1D_MKCIP4_1	2072414	7243	10206	6484	5843	3349	3270	36395	0.012099
		1698	Sphingomonas insulae	424800	6757	8091	5545	5336	5409	5252	36390	0.0120973
		1902	Tsuneonella amylolytica	2338327	5921	7576	7271	6518	4582	4518	36386	0.012096
		16542	Bombus hortorum	85660	5339	5911	6811	5504	6309	6505	36379	0.0120937
		1923	Azospirillum sp. B510	137722	5319	5959	5369	4959	7286	7477	36369	0.0120903
		13141	Planctomycetes bacterium Pla163	2528008	4118	4542	4350	3939	9772	9508	36229	0.0120438
		12608	Arachidicoccus sp. B3-10	2545455	5804	6706	6506	5399	6107	5703	36225	0.0120425
		8814	Kutzneria albida	43357	5897	6536	4933	4484	7095	7225	36170	0.0120242
		356	Mesorhizobium sp. M8A.F.Ca.ET.057.01.1.1	2493679	5103	5440	6336	6420	6652	6208	36159	0.0120205
		16540	Bombus pascuorum	65598	5996	6532	5907	4809	6470	6441	36155	0.0120192
		9155	Actinomadura sp. NAK00032	2742128	5058	5716	4429	4242	8180	8487	36112	0.0120049
		8828	Lentzea guizhouensis	1586287	5439	6080	4474	4299	7701	8065	36058	0.0119869
		17	Rhizobium sp. X9	2815360	8216	8954	6869	6754	2707	2552	36052	0.0119849
		8413	Nocardia cyriacigeorgica	135487	5511	5925	4706	4632	7527	7723	36024	0.0119756
		25886	Gasterosteus aculeatus	69293	3786	4087	12614	5875	4727	4922	36011	0.0119713
		2123	Elioraea tepida	2843330	4221	4760	4868	4717	8548	8878	35992	0.011965
		12324	Chryseobacterium manosquense	2754694	978	1191	17472	15108	664	574	35987	0.0119633
		13212	Verrucomicrobia bacterium IMCC26134	1637999	2615	2782	4306	3793	10989	11484	35969	0.0119574
		1901	Tsuneonella dongtanensis	692370	6121	7575	6834	6116	4680	4640	35966	0.0119564
		1850	Erythrobacter sp. JK5	2829500	5877	7336	6878	6252	4907	4676	35926	0.0119431
		7259	Streptomyces seoulensis	73044	5148	5764	4778	4537	7719	7974	35920	0.0119411
		3297	Denitratisoma sp. DHT3	1981880	7475	8905	5575	4679	4719	4536	35889	0.0119308
		13046	Lignipirellula cremea	2528010	3855	4378	4663	4591	9057	9302	35846	0.0119165
		1908	Pelagerythrobacter marensis	543877	5955	7209	7614	6835	4197	4020	35830	0.0119111
		3627	Xanthomonas albilineans	29447	7072	10327	5207	4819	4282	4060	35767	0.0118902
		12507	Spirosoma aureum	2692134	5024	5485	6545	5775	6561	6358	35748	0.0118839
		12290	Chryseobacterium sp. ZHDP1	2838877	1855	2195	15528	13312	1478	1353	35721	0.0118749
		3066	Herbaspirillum huttiense	863372	8266	9910	4874	4024	4387	4189	35650	0.0118513
		33008	Sorghum bicolor	4558	5658	6094	5042	4342	7033	7390	35559	0.0118211
		3988	Pseudomonas protegens	380021	5760	6707	6165	5662	5752	5484	35530	0.0118114
		888	Microvirga sp. 17 mud 1-3	2082949	5508	6287	5361	5404	6565	6349	35474	0.0117928
		8795	Saccharothrix espanaensis	103731	5314	6016	4787	4438	7266	7590	35411	0.0117719
		12279	Chryseobacterium sp. POL2	2713414	2332	2622	13852	12213	2255	2120	35394	0.0117662
		8713	Amycolatopsis sp. CA-230715	2745196	5055	5700	4433	4243	7721	8207	35359	0.0117546
		9511	Baekduia soli	496014	5048	5881	4027	3934	8097	8355	35342	0.0117489
		355	Mesorhizobium sp. AA22	1854057	4468	4787	6432	6585	6817	6203	35292	0.0117323
		12483	Adhaeribacter radiodurans	2745197	4135	4679	7587	6311	6417	6155	35284	0.0117296
		1171	Anderseniella sp. Alg231-50	1922226	5142	5747	6129	5810	6339	6109	35276	0.011727
		7261	Streptomyces tsukubensis	83656	4554	5155	5744	5314	7107	7346	35220	0.0117084
		6469	Desulfobacterales bacterium	2044940	4684	5225	4975	4595	7737	7996	35212	0.0117057
		2792	Paraburkholderia fungorum	134537	6680	8012	5185	4489	5453	5289	35108	0.0116711
		9156	Actinomadura sp. WMMB 499	1219491	4620	5199	4376	4113	8178	8513	34999	0.0116349
		515	Phyllobacterium sp. T1018	555316	4741	4897	7516	7206	5522	5086	34968	0.0116246
		8760	Pseudonocardia sp. CGMCC 4.1532	2761535	4855	5483	4201	4075	8008	8247	34869	0.0115917
		8095	Phycicoccus sp. HDW14	2714941	3462	3857	6412	11262	4921	4954	34868	0.0115913
		1784	Sphingobium herbicidovorans	76947	6009	7649	6559	6181	4484	3912	34794	0.0115667
		13071	Gemmata massiliana	1210884	4257	4734	4145	3880	8225	9546	34787	0.0115644
		1078	Methylosinus trichosporium	426	4565	5284	5253	5194	7389	7062	34747	0.0115511
		31087	Arabidopsis arenosa	38785	5171	5692	6465	5247	6055	6099	34729	0.0115451
		20949	Daphnia pulex	6669	5201	5974	6082	4880	6179	6325	34641	0.0115159
		9059	Actinoplanes ianthinogenes	122358	5315	6171	4662	4230	7001	7232	34611	0.0115059
		13156	Humisphaera borealis	2807512	3591	4138	4456	4226	9017	9148	34576	0.0114943
		4058	Pseudomonas cavernae	2320867	4680	5723	7853	6595	4929	4789	34569	0.0114919
		1481	Phaeobacter porticola	1844006	5959	6894	7146	6662	4076	3828	34565	0.0114906
		12208	Kordia antarctica	1218801	4832	5719	9875	7840	3319	2951	34536	0.011481
		12609	Arachidicoccus sp. BS20	1850526	5752	6510	5878	4935	5912	5513	34500	0.011469
		9039	Actinoplanes sp. N902-109	649831	5536	6148	4007	3939	7212	7652	34494	0.011467
		12558	Cytophagales bacterium TFI 002	1945892	3412	3811	9813	8111	4750	4504	34401	0.0114361
		33158	Brachypodium distachyon	15368	5476	6062	4819	4170	6816	7022	34365	0.0114241
		26665	Carassius auratus	7957	4929	5577	7537	5087	5488	5728	34346	0.0114178
		1029	Aureimonas altamirensis	370622	4990	5656	6216	6275	5688	5518	34343	0.0114168
		12322	Chryseobacterium joostei	112234	1797	1993	17020	11789	893	836	34328	0.0114118
		9061	Actinoplanes derwentensis	113562	5664	6256	4860	4374	6461	6683	34298	0.0114019
		33349	Zingiber officinale	94328	5894	6756	4732	4035	6160	6714	34291	0.0113995
		1828	Parasphingorhabdus sp. JHSY0214	2806553	5334	6755	7219	6646	4313	3987	34254	0.0113872
		9157	Actinomadura sp. WMMA1423	2591108	4809	5527	4156	4090	7788	7879	34249	0.0113856
		8779	Pseudonocardia autotrophica	2074	5250	6141	4950	4544	6610	6750	34245	0.0113842
		357	Mesorhizobium sp. M7D.F.Ca.US.005.01.1.1	2493678	4363	4826	6281	6363	6378	6027	34238	0.0113819
		7728	Agromyces aureus	453304	6703	7144	4146	4762	5661	5815	34231	0.0113796
		801	Rhodopseudomonas sp. SK50-23	340268	4873	5348	5394	5445	6654	6449	34163	0.011357
		4195	Azotobacter chroococcum	353	6655	7685	4993	4150	5322	5311	34116	0.0113414
		3142	Bordetella pseudohinzii	1331258	7434	9121	4852	4153	4340	4211	34111	0.0113397
		21862	Caenorhabditis briggsae	6238	5305	5913	6039	4968	5834	6017	34076	0.0113281
		969	Devosia sp. SCS-3	2860336	4753	5220	5815	5793	6449	6016	34046	0.0113181
		1166	Parvibaculum lavamentivorans	256618	4473	5087	5079	4939	7419	7042	34039	0.0113158
		12962	Chlorobi bacterium	2268192	5283	5983	5539	4220	6974	6029	34028	0.0113121
		2358	Kordiimonadales bacterium IMCC3096	1914870	4981	5700	5134	4805	6635	6641	33896	0.0112682
		532	Salaquimonas pukyongi	2712698	4868	5466	7047	6576	5170	4744	33871	0.0112599
		9398	Catenulispora acidiphila	304895	4946	5203	4179	3980	7731	7813	33852	0.0112536
		12293	Chryseobacterium sp. LJ668	2864040	1527	1818	15164	13097	1170	1076	33852	0.0112536
		1061	Roseibium aggregatum	187304	5703	6566	5957	5766	5063	4787	33842	0.0112503
		2847	Ralstonia mannitolilytica	105219	7394	8835	5384	4446	4015	3733	33807	0.0112386
		978	Devosia oryziradicis	2801335	4913	5639	5286	5061	6690	6163	33752	0.0112203
		3506	Lysobacter sp. CJ11	2764185	4910	8727	6691	6013	3875	3518	33734	0.0112144
		118	Rhizobium acidisoli	1538158	7113	7635	7200	6931	2545	2272	33696	0.0112017
		11996	Flavobacterium pallidum	2172098	4233	4506	9668	8028	3821	3391	33647	0.0111854
		12435	Arcticibacterium luteifluviistationis	1784714	3552	4177	9274	7947	4490	4141	33581	0.0111635
		12696	Sphingobacterium spiritivorum	258	4414	4992	7768	6542	5224	4592	33532	0.0111472
		1844	Citromicrobium sp. JL477	1634516	4867	6044	6966	6286	4724	4573	33460	0.0111233
		1843	Tardibacter chloracetimidivorans	1921510	6014	6879	5445	5284	4999	4801	33422	0.0111106
		1949	Indioceanicola profundi	2220096	4533	5163	4873	4586	7041	7187	33383	0.0110977
		8733	Amycolatopsis mediterranei	33910	4917	5747	4495	4079	7020	7118	33376	0.0110954
		3384	Pseudogulbenkiania sp. NH8B	748280	6323	7318	5068	4461	5156	5029	33355	0.0110884
		462	Mesorhizobium australicum	536018	4597	5146	6069	6185	5800	5511	33308	0.0110727
		26985	Alosa sapidissima	34773	3995	4441	9597	5076	5043	5149	33301	0.0110704
		15377	bacterium	1869227	4417	4883	4865	4465	7346	7313	33289	0.0110664
		838	Methylobacterium sp. WL1	2603276	4602	5355	4911	4755	6757	6896	33276	0.0110621
		1517	Octadecabacter arcticus	53946	5447	6490	6578	6118	4362	4215	33210	0.0110402
		359	Mesorhizobium sp. M7A.F.Ce.TU.012.03.2.1	2493681	5079	5582	5826	6122	5482	5047	33138	0.0110162
		3628	Xanthomonas cucurbitae	56453	6515	9442	5315	4902	3558	3393	33125	0.0110119
		191	Agrobacterium sp. B19.1.4	2735525	6812	7124	7190	7066	2638	2290	33120	0.0110102
		555	Bradyrhizobium sp. CCBAU 53340	1325112	5258	5949	4859	4729	6229	6047	33071	0.010994
		1890	Altererythrobacter sp. TH136	2067415	5129	6602	6816	6226	4261	4000	33034	0.0109817
		13047	Bremerella volcania	2527984	3568	4050	4503	4163	8087	8651	33022	0.0109777
		12356	Riemerella anatipestifer	34085	3760	4487	9672	8694	3420	2987	33020	0.010977
		25382	Microcaecilia unicolor	1415580	5303	6002	5159	4280	6080	6182	33006	0.0109723
		990	Hyphomicrobium sp. MC1	717785	3077	3425	5311	5556	7819	7807	32995	0.0109687
		13093	Maioricimonas rarisocia	2528026	3370	3832	4267	4080	8429	9016	32994	0.0109684
		1841	Hankyongella ginsenosidimutans	1763828	5328	6330	5122	4837	5770	5560	32947	0.0109527
		760	Bradyrhizobium symbiodeficiens	1404367	4452	5069	5018	4861	6802	6725	32927	0.0109461
		7260	Streptomyces spectabilis	68270	4845	5387	3998	3778	7318	7502	32828	0.0109132
		3538	Stenotrophomonas sp. SAU14A_NAIMI4_5	2072413	6654	9011	5812	5239	3159	2947	32822	0.0109112
		1903	Tsuneonella mangrovi	1982042	5501	6957	6347	5923	4020	4063	32811	0.0109075
		3238	Aromatoleum aromaticum	551760	6808	7922	4290	3664	4899	5209	32792	0.0109012
		970	Devosia sp. 1566	2499144	4910	5513	5530	5351	5785	5606	32695	0.010869
		1785	Sphingobium chlorophenolicum	46429	5178	6701	6343	5928	4329	4216	32695	0.010869
		8714	Amycolatopsis sp. FDAARGOS 1241	2778070	4905	5321	4384	4093	6888	7086	32677	0.010863
		759	Bradyrhizobium cosmicum	1404864	4196	4852	5039	5005	6863	6675	32630	0.0108474
		27017	Paramormyrops kingsleyae	1676925	5028	5420	5197	4304	6189	6491	32629	0.010847
		13143	Planctomycetes bacterium	2026780	3856	4331	3959	3593	8369	8458	32566	0.0108261
		1924	Azospirillum sp. TSH100	652764	5067	6011	5068	4746	5762	5893	32547	0.0108198
		459	Mesorhizobium opportunistum	593909	3897	4470	5678	5908	6459	6123	32535	0.0108158
		3092	Collimonas pratensis	279113	6479	7566	4722	3990	4874	4893	32524	0.0108121
		4059	Pseudomonas campi	2731681	3189	3497	8661	7684	4922	4559	32512	0.0108081
		12311	Chryseobacterium shandongense	1493872	2433	2769	12616	11003	1942	1732	32495	0.0108025
		461	Mesorhizobium huakuii	28104	4870	5269	5459	5359	5868	5648	32473	0.0107952
		2648	Burkholderia pyrrocinia	60550	5594	6707	4416	3906	5809	6015	32447	0.0107865
		5686	Acinetobacter sp. WCHAc010034	1879049	1491	1433	18347	8911	1146	1098	32426	0.0107795
		4235	Klebsiella pneumoniae	573	5324	6012	5715	5036	5104	5189	32380	0.0107642
		358	Mesorhizobium sp. 113-3-3	2744516	4310	4939	5422	5576	6325	5769	32341	0.0107513
		517	Phyllobacterium sp. T1293	555317	4502	5013	7109	6963	4438	4239	32264	0.0107257
		6763	Streptomyces sp. CB01881	2078691	4920	5498	3791	3553	7085	7381	32228	0.0107137
		2082	Rhodospirillum rubrum	1085	4944	5357	4952	4659	6175	6104	32191	0.0107014
		9125	Streptosporangium roseum	2001	4733	5115	4086	3904	7010	7343	32191	0.0107014
		1069	Methylocystis rosea	173366	4407	4879	4826	4747	6713	6566	32138	0.0106838
		1829	Parasphingorhabdus litoris	394733	4927	6120	6743	6241	4231	3874	32136	0.0106831
		7730	Agromyces flavus	589382	6305	6591	3955	4458	5366	5448	32123	0.0106788
		1810	Novosphingobium pentaromativorans	205844	5337	6500	6764	6223	3751	3544	32119	0.0106775
		839	Methylobacterium sp. 17Sr1-1	2202826	4951	5682	4381	4283	6314	6506	32117	0.0106768
		15119	Acidobacteria bacterium Mor1	1660251	3638	4234	3768	3493	8377	8599	32109	0.0106742
		7263	Streptomyces chartreusis	1969	4828	5299	4501	4192	6535	6716	32071	0.0106615
		9450	Conexibacter sp. SYSU D00693	2812560	4429	4801	3764	3672	7615	7665	31946	0.01062
		9163	Actinomadura graeca	2750812	4857	5256	4455	4192	6492	6684	31936	0.0106166
		761	Bradyrhizobium quebecense	2748629	3588	4086	5614	5278	6684	6680	31930	0.0106146
		979	Devosia rhizoryzae	2774137	4836	5339	5059	5093	5935	5645	31907	0.010607
		8902	Pimelobacter simplex	2045	4306	4712	4193	4063	7262	7364	31900	0.0106047
		19	Rhizobium sp. ZX09	2291939	7504	8136	6819	6695	1449	1288	31891	0.0106017
		1909	Paraurantiacibacter namhicola	645517	5293	6438	6312	5608	4161	4046	31858	0.0105907
		192	Agrobacterium sp. B7.6	2735528	6143	6643	7167	6886	2606	2394	31839	0.0105844
		869	Methylobacterium brachiatum	269660	4729	5364	4543	4423	6315	6416	31790	0.0105681
		31218	Gossypium hirsutum	3635	5214	5813	5539	4612	5189	5422	31789	0.0105678
		7264	Streptomyces bingchenggensis	379067	5213	6251	3872	3670	6283	6490	31779	0.0105645
		20120	Thrips palmi	161013	5419	6062	4650	4058	5729	5859	31777	0.0105638
		2853	Pandoraea norimbergensis	93219	6336	7334	4543	3916	4924	4723	31776	0.0105635
		31067	Brassica rapa	3711	4996	5638	5518	4536	5517	5569	31774	0.0105628
		1700	Sphingomonas sanguinis	33051	5243	6149	5601	5572	4675	4529	31769	0.0105611
		21791	Heterodera glycines	51029	5143	5663	5396	4383	5416	5707	31708	0.0105408
		1585	Sphingorhabdus sp. Alg231-15	1922222	5210	6292	6471	6084	3998	3625	31680	0.0105315
		9074	Phytohabitans flavus	1076124	4738	5247	3636	3492	7198	7316	31627	0.0105139
		3193	Burkholderiales bacterium GJ-E10	1469502	6594	7596	4147	3451	4859	4971	31618	0.0105109
		1603	Sphingomonas sp. HMP9	1517554	5723	6896	5058	4830	4513	4576	31596	0.0105036
		2023	Acidibrevibacterium fodinaquatile	1969806	4077	4604	4525	4560	6783	7020	31569	0.0104946
		2933	Caballeronia sp. M1242	2814653	5948	6844	4820	4197	4955	4798	31562	0.0104923
		7726	Agromyces sp. LHK192	2498704	5764	6177	3915	4269	5657	5750	31532	0.0104823
		8715	Amycolatopsis sp. YIM 10	2653857	4860	5514	4015	3684	6538	6918	31529	0.0104813
		116	Rhizobium indicum	2583231	6126	6661	6211	6157	3348	3018	31521	0.0104787
		4060	Pseudomonas lalucatii	1424203	5218	6263	5906	5167	4522	4426	31502	0.0104724
		1891	Altererythrobacter sp. ZODW24	2185142	4532	5740	6827	6456	4075	3837	31467	0.0104607
		12617	Niabella soli	446683	3470	4087	5894	5126	6671	6219	31467	0.0104607
		8193	Mycolicibacterium smegmatis	1772	3828	4313	4210	4828	7555	6684	31418	0.0104444
		7602	Kitasatospora sp. MMS16-BH015	2018025	4742	5275	3932	3673	6745	7035	31402	0.0104391
		3231	Nitrogeniibacter aestuarii	2815343	6381	7682	4497	3995	4528	4300	31383	0.0104328
		2793	Paraburkholderia phymatum	148447	6317	7322	4556	3857	4672	4641	31365	0.0104268
		991	Hyphomicrobium sp. ghe19	2682968	3036	3591	5172	5262	7164	7099	31324	0.0104132
		3680	Rhodanobacter thiooxydans	416169	4983	6258	5015	4680	5352	5036	31324	0.0104132
		22364	Pomacea canaliculata	400727	4942	5271	4968	4232	5819	6068	31300	0.0104052
		3363	Chromobacterium violaceum	536	5780	6636	4574	3971	5132	5196	31289	0.0104016
		11536	Anaerolineae bacterium	2052143	3266	3688	3888	3816	8539	8091	31288	0.0104012
		12560	Bernardetia litoralis	999	4011	4717	7346	6035	4786	4360	31255	0.0103903
		1188	Chelatococcus daeguensis	444444	3949	4468	5237	5138	6318	6104	31214	0.0103766
		12436	Leadbetterella byssophila	316068	3284	4052	9281	7805	3519	3270	31211	0.0103756
		8514	Rhodococcus fascians	1828	6767	3843	4654	4564	5749	5599	31176	0.010364
		2974	Methylibium sp. T29	1430884	8935	10731	4519	2993	2114	1882	31174	0.0103633
		9040	Actinoplanes sp. OR16	946334	4613	5022	4155	3956	6553	6870	31169	0.0103617
		16903	Dolichovespula media	881891	5398	6007	5071	4277	5069	5342	31164	0.01036
		1085	Methylocella silvestris	199596	4321	4888	4886	4895	6226	5935	31151	0.0103557
		1586	Sphingorhabdus lutea	1913578	3995	4810	7292	6809	4399	3820	31125	0.010347
		3436	Chitinolyticbacter meiyuanensis	682798	6060	7142	4745	3957	4557	4627	31088	0.0103347
		2855	Pandoraea sp. XY-2	2518599	6345	7459	4734	4058	4303	4182	31081	0.0103324
		9123	Streptosporangium sp. 'caverna'	2202249	4625	5041	3779	3713	6893	6990	31041	0.0103191
		7996	Micrococcus luteus	1270	4883	5612	4126	3846	6204	6361	31032	0.0103161
		13142	Planctomycetes bacterium Poly30	2528018	3487	3857	3446	3245	8488	8486	31009	0.0103085
		3382	Jeongeupia sp. USM3	1906741	5678	7192	4631	3970	4767	4767	31005	0.0103071
		27025	Anguilla anguilla	7936	4467	5047	4955	4118	6137	6280	31004	0.0103068
		4061	Pseudomonas guangdongensis	1245526	5594	6342	5502	4735	4495	4313	30981	0.0102992
		762	Bradyrhizobium genosp. B	83627	4230	4762	4532	4553	6471	6421	30969	0.0102952
		8732	Amycolatopsis acidiphila	715473	4486	5028	3674	3564	7027	7121	30900	0.0102722
		1423	Aestuarium zhoushanense	2820523	5001	5901	6214	6147	3924	3701	30888	0.0102683
		1424	Marivivens sp. JLT3646	1920883	5652	6620	6131	5824	3352	3302	30881	0.0102659
		9060	Actinoplanes friuliensis	196914	4179	4741	4474	4135	6498	6851	30878	0.0102649
		24133	Pan troglodytes	9598	4787	5387	5345	4389	5280	5688	30876	0.0102643
		1875	Porphyrobacter sp. GA68	2883480	4347	5756	7415	7301	3090	2929	30838	0.0102516
		1036	Martelella sp. AD-3	686597	5558	5983	5657	5626	4123	3885	30832	0.0102496
		2335	Marinicauda algicola	2029849	4370	5129	4039	3781	6701	6791	30811	0.0102427
		1701	Sphingomonas lutea	1045317	5909	7009	4627	4270	4613	4376	30804	0.0102403
		870	Methylobacterium indicum	1775910	4506	5052	4401	4318	6239	6255	30771	0.0102294
		1852	Erythrobacter sp. SCSIO 43205	2779361	4493	5784	6949	6099	3892	3536	30753	0.0102234
		553	Bradyrhizobium sp. PSBB068	2715960	3820	4529	4247	4260	6927	6960	30743	0.01022
		8788	Saccharothrix sp. AJ9571	2912058	4572	5061	4155	3950	6377	6616	30731	0.0102161
		3237	Aromatoleum pumilum	2067960	5930	7082	3954	3397	5189	5174	30726	0.0102144
		815	Afipia carboxidovorans	40137	3391	3808	4907	4836	7169	6606	30717	0.0102114
		9086	Polymorphospora rubra	338584	4604	5023	3791	3611	6703	6961	30693	0.0102034
		1734	Sphingopyxis sp. MG	1866325	5700	7195	6549	5927	2798	2478	30647	0.0101881
		8734	Amycolatopsis methanolica	1814	4830	5439	3775	3425	6545	6578	30592	0.0101699
		1866	Erythrobacter mangrovi	2739433	5011	6007	6455	5851	3581	3667	30572	0.0101632
		13094	Caulifigura coniformis	2527983	2562	3027	4003	3850	8201	8895	30538	0.0101519
		35334	Paramecium tetraurelia	5888	6871	7598	5014	3836	3535	3659	30513	0.0101436
		11614	Deinococcus ficus	317577	2775	2614	8158	10763	3078	3122	30510	0.0101426
		2191	Asticcacaulis sp. AND118	2840468	5238	6251	5096	4617	4731	4571	30504	0.0101406
		7784	Protaetiibacter intestinalis	2419774	3784	4087	3698	4324	7151	7458	30502	0.0101399
		3392	Aquaspirillum sp. LM1	1938604	6432	7374	5775	4371	3211	3338	30501	0.0101396
		2794	Paraburkholderia megapolitana	420953	5972	6985	4452	3978	4574	4508	30469	0.010129
		1079	Methylosinus sp. C49	2699395	4008	4488	4543	4703	6529	6155	30426	0.0101147
		6764	Streptomyces sp. SN-593	659352	4073	4825	3855	3560	6970	7119	30402	0.0101067
		1702	Sphingomonas rhizophila	2071607	5734	6670	4912	4591	4325	4169	30401	0.0101064
		12461	Hymenobacter sedentarius	1411621	4518	5102	4076	3508	6648	6537	30389	0.0101024
		6708	Bdellovibrio sp. qaytius	1916293	2888	3518	8035	6101	4940	4900	30382	0.0101
		35316	Tetrahymena thermophila	5911	5900	6425	5260	4203	4246	4345	30379	0.010099
		3248	Oryzomicrobium terrae	1735038	5799	6870	4654	4099	4549	4403	30374	0.0100974
		1759	Sphingobium sp. MI1205	407020	5358	6486	5703	5401	3797	3611	30356	0.0100914
		463	Mesorhizobium japonicum	2066070	4546	5265	5177	5022	5335	4998	30343	0.0100871
		8192	Mycolicibacterium rutilum	370526	2309	2522	4457	5397	8471	7176	30332	0.0100834
		1602	Sphingomonas sp. PAMC26645	2565555	5405	6288	4717	4597	4768	4532	30307	0.0100751
		4063	Pseudomonas lalkuanensis	2604832	5818	6726	5503	4695	3874	3659	30275	0.0100645
		1865	Erythrobacter aureus	2182384	4836	5876	6546	5918	3669	3367	30212	0.0100435
		2854	Pandoraea pulmonicola	93221	5993	7154	4140	3665	4678	4564	30194	0.0100375
		3358	Chromobacterium sp. ATCC 53434	2059672	5881	6999	4307	3851	4568	4556	30162	0.0100269
		8870	Nocardioides humi	449461	4901	5254	3668	3540	6337	6448	30148	0.0100223
		13097	Planctomycetaceae bacterium	2026779	3190	3528	3852	3743	7677	8137	30127	0.0100153
		2651	Burkholderia stagnalis	1503054	5976	6958	4320	3882	4543	4420	30099	0.010006
		13072	Gemmata sp. SH-PL17	1630693	3492	4063	3551	3334	7368	8276	30084	0.010001
		554	Bradyrhizobium sp. CCBAU 53421	1325120	3644	4067	4482	4647	6679	6559	30078	0.00999898
		1030	Aureimonas mangrovi	2758041	4198	4744	5037	5031	5613	5446	30069	0.00999599
		868	Methylobacterium terrae	2202827	4268	4736	4103	4100	6336	6522	30065	0.00999466
		1173	Pyruvatibacter mobilis	1712261	4293	4849	4668	4359	6008	5878	30055	0.00999133
		960	Terrihabitans soli	708113	3912	4317	4887	4935	6105	5887	30043	0.00998734
		36995	Thecamonas trahens	529818	4816	5339	4130	3437	5960	6359	30041	0.00998668
		1016	Methyloligella sp. GL2	2742204	3633	4044	4762	4782	6628	6186	30035	0.00998469
		7729	Agromyces intestinalis	2592652	5345	6162	3647	3858	5392	5629	30033	0.00998402
		3072	Janthinobacterium sp. 1_2014MBL_MicDiv	1644131	6440	7478	4162	3516	4273	4149	30018	0.00997903
		816	Afipia sp. GAS231	1882747	4214	4896	4483	4358	6091	5952	29994	0.00997106
		1851	Erythrobacter sp. HL-111	1798193	5191	6408	5168	4671	4447	4097	29982	0.00996707
		3691	Dyella jiangningensis	1379159	4754	6327	4204	4017	5374	5286	29962	0.00996042
		25401	Xenopus tropicalis	8364	5125	5419	4743	4151	5106	5413	29957	0.00995876
		12430	Dyadobacter sandarakinus	2747268	4001	4338	5713	4931	5596	5376	29955	0.00995809
		7262	Streptomyces buecherae	2763006	4697	5385	3412	3371	6550	6533	29948	0.00995576
		8869	Nocardioides anomalus	2712223	4480	4805	3332	3454	6851	6993	29915	0.00994479
		12930	Rhodothermus marinus	29549	3858	4370	3754	3573	7151	7147	29853	0.00992418
		2087	Defluviicoccus vanus	111831	3955	4776	4733	4587	5850	5942	29843	0.00992086
		9318	Modestobacter marinus	477641	4929	5362	3533	3423	6189	6406	29842	0.00992053
		40850	Podoviridae sp.	2202567	4598	5071	5220	4411	5244	5298	29842	0.00992053
		763	Bradyrhizobium guangzhouense	1325095	4237	5053	4309	4159	6115	5964	29837	0.00991886
		7631	Yinghuangia sp. ASG 101	2896848	4390	5013	3505	3469	6511	6863	29751	0.00989027
		360	Mesorhizobium sp. M2A.F.Ca.ET.043.05.1.1	2493671	4183	4635	5240	5229	5427	5029	29743	0.00988761
		8833	Allokutzneria albata	211114	4294	4769	3838	3506	6437	6894	29738	0.00988595
		193	Agrobacterium sp. T29	2580515	6412	6754	6237	6051	2264	2003	29721	0.0098803
		12313	Chryseobacterium glaciei	1685010	1705	2292	11898	10418	1813	1595	29721	0.0098803
		2665	Burkholderia sp. AD24	1528693	5632	6661	4548	3805	4568	4446	29660	0.00986002
		1904	Tsuneonella flava	2055955	5493	6685	6175	5410	3128	2751	29642	0.00985404
		17617	Epistrophe grossulariae	1352479	4356	4720	5411	4274	5322	5516	29599	0.00983974
		8414	Nocardia farcinica	37329	4897	5368	3560	3396	6046	6330	29597	0.00983908
		12460	Hymenobacter jejuensis	2502781	3926	4090	4347	3703	6850	6667	29583	0.00983442
		2833	Ralstonia sp. 56D2	2842456	6368	7364	4324	3807	3990	3728	29581	0.00983376
		3262	Quatrionicoccus australiensis	138118	4548	5279	6295	5506	3994	3928	29550	0.00982345
		9075	Actinocatenispora thailandica	227318	4292	4767	3693	3525	6528	6732	29537	0.00981913
		1070	Methylocystis parvus	134	4041	4399	4441	4449	6290	5905	29525	0.00981514
		2024	Lichenicola cladoniae	1484109	3921	4333	4380	4241	6125	6491	29491	0.00980384
		8823	Kibdelosporangium phytohabitans	860235	4225	4863	3690	3566	6433	6712	29489	0.00980318
		25396	Xenopus laevis	8355	4666	5218	4857	4208	5314	5185	29448	0.00978955
		12292	Chryseobacterium sp. IHB B 17019	1721091	1325	1595	12796	11173	1297	1244	29430	0.00978356
		22091	Haliotis rufescens	6454	4614	5102	4590	3906	5493	5722	29427	0.00978256
		9063	Actinoplanes teichomyceticus	1867	4526	5056	3692	3496	6189	6464	29423	0.00978123
		32284	Helianthus annuus	4232	5079	5312	5116	4226	4773	4904	29410	0.00977691
		6765	Streptomyces sp. MA3_2.13	2867410	4687	5368	3661	3411	6036	6245	29408	0.00977625
		8847	Nocardioides sp. LMS-CY	2840457	4157	4492	3936	4009	6337	6475	29406	0.00977558
		9062	Actinoplanes missouriensis	1866	4406	4989	3556	3425	6360	6631	29367	0.00976262
		3479	Betaproteobacteria bacterium UKL13-2	1690485	5019	6134	6627	5106	3318	3118	29322	0.00974766
		2080	Rhodospirillaceae bacterium B3	2728875	4173	4785	4032	3759	6234	6335	29318	0.00974633
		7625	Streptacidiphilus sp. P02-A3a	2704468	4762	5306	3527	3251	6353	6113	29312	0.00974433
		16528	Bombus pratorum	30194	4368	4971	5367	4467	4970	5168	29311	0.009744
		12283	Chryseobacterium sp. G0201	2487065	1780	2051	11888	10111	1773	1707	29310	0.00974367
		12207	Kordia sp. SMS9	2282170	3564	4119	8038	6553	3611	3423	29308	0.009743
		12645	Mucilaginibacter gotjawali	1550579	3903	4226	4457	3969	6385	6310	29250	0.00972372
		2650	Burkholderia ambifaria	152480	5174	6073	4312	3703	4929	5058	29249	0.00972339
		7790	Leucobacter triazinivorans	1784719	6803	7588	3403	4291	3574	3570	29229	0.00971674
		9514	Euzebya pacifica	1608957	4653	5199	3523	3477	6243	6128	29223	0.00971475
		1942	Skermanella mucosa	1789672	4290	4823	4182	3957	5932	6034	29218	0.00971309
		3305	Sterolibacterium denitrificans	157592	5930	6952	4678	3823	3981	3836	29200	0.0097071
		1854	Erythrobacter sp. KY5	2011159	4673	5750	6047	5447	3754	3520	29191	0.00970411
		3224	Thauera chlorobenzoica	96773	4826	5750	5812	5171	3941	3691	29191	0.00970411
		985	Pelagibacterium halotolerans	531813	4433	4913	4882	4867	5172	4921	29188	0.00970311
		6221	Immundisolibacter cernigliae	1810504	5129	5956	3625	3265	5658	5542	29175	0.00969879
		13204	Oleiharenicola sp. KSB-15	2862869	3183	3273	3359	2897	8187	8276	29175	0.00969879
		12618	Niabella ginsenosidivorans	1176587	3779	4214	4967	4412	6148	5599	29119	0.00968017
		13183	Akkermansia muciniphila	239935	3951	4356	4134	3862	6543	6269	29115	0.00967884
		1885	Qipengyuania soli	2782568	4619	5489	6177	5642	3602	3573	29102	0.00967452
		4015	Pseudomonas resinovorans	53412	4342	5207	5930	4971	4379	4219	29048	0.00965657
		3727	Aerosticca soli	2010829	4661	5928	3648	3322	5834	5643	29036	0.00965258
		1959	Komagataeibacter xylinus	28448	4396	5216	4722	4507	5068	5123	29032	0.00965125
		460	Mesorhizobium erdmanii	1777866	3460	3793	5031	5206	5909	5628	29027	0.00964959
		12595	Chitinophaga sp. KRA15-503	2829818	4929	5418	4336	3860	5333	5123	28999	0.00964028
		7611	Kitasatospora setae	2066	4088	4521	4227	3888	5980	6259	28963	0.00962831
		3435	Crenobacter cavernae	2290923	5242	6199	3752	3368	5205	5180	28946	0.00962266
		7827	Herbiconiux sp. SALV-R1	2735133	4104	4613	3737	3935	6114	6413	28916	0.00961269
		13139	Planctomycetia bacterium	2052181	3259	3718	3568	3369	7362	7618	28894	0.00960538
		3718	Frateuria sp. 5GH9-34	2898793	4541	5831	4126	4052	5245	5095	28890	0.00960405
		3239	Aromatoleum bremense	76115	5967	6812	3900	3392	4463	4355	28889	0.00960371
		2782	Paraburkholderia sp. SOS3	1926494	5343	5850	4023	3584	5103	4947	28850	0.00959075
		1699	Sphingomonas sabuli	2764186	4895	5756	4619	4281	4684	4573	28808	0.00957679
		1577	Rhodobacterales bacterium HKCCA1288	2899152	5504	6470	5348	5009	3334	3125	28790	0.0095708
		21101	Sarcoptes scabiei	52283	3383	3695	4702	4000	6636	6369	28785	0.00956914
		871	Methylobacterium oryzae	334852	4394	5227	3898	3847	5588	5815	28769	0.00956382
		2797	Paraburkholderia sprentiae	948107	5565	6478	4246	3637	4383	4460	28769	0.00956382
		6297	Myxococcus stipitatus	83455	4414	5055	2973	2808	6666	6804	28720	0.00954753
		2795	Paraburkholderia atlantica	2654982	5328	6221	4498	3729	4450	4397	28623	0.00951529
		4062	Pseudomonas entomophila	312306	4968	5721	4805	4070	4483	4574	28621	0.00951462
		6298	Myxococcus sp. SCHIC003	2813577	4958	5702	2973	2674	6143	6170	28620	0.00951429
		12096	Flavobacteriaceae bacterium 3519-10	531844	2058	2492	10695	9213	2087	2009	28554	0.00949235
		1894	Altererythrobacter epoxidivorans	361183	4287	5369	6286	5759	3506	3338	28545	0.00948936
		971	Devosia sp. I507	2083786	3950	4518	5201	4948	5124	4778	28519	0.00948071
		11548	Candidatus Promineofilum breve	1806508	3160	3580	3365	3173	7617	7610	28505	0.00947606
		7266	Streptomyces griseorubiginosus	67304	4343	4836	3790	3653	5815	6057	28494	0.0094724
		8821	Kibdelosporangium sp. MJ126-NF4	703222	3994	4393	3587	3247	6545	6701	28467	0.00946343
		4038	Pseudomonas viridiflava	33069	5147	5999	4383	3715	4527	4669	28440	0.00945445
		5468	Aeromonas media	651	2618	3040	10178	8885	1846	1865	28432	0.00945179
		1853	Erythrobacter sp. HKB08	2502843	4774	5858	5550	4928	3787	3528	28425	0.00944946
		16529	Bombus hypnorum	30191	4809	5362	4881	4029	4609	4698	28388	0.00943716
		1913	Sphingosinicella flava	2771430	4930	5999	4899	4582	4085	3881	28376	0.00943318
		2936	Caballeronia insecticola	758793	5244	6037	4295	3616	4653	4520	28365	0.00942952
		2740	Burkholderia thailandensis	57975	4803	5694	3963	3628	5129	5129	28346	0.0094232
		2452	Acidovorax sp. JS42	232721	6377	7559	4647	4149	2938	2670	28340	0.00942121
		3143	Bordetella avium	521	6396	7544	3609	3253	3936	3579	28317	0.00941356
		12510	Aquirufa sp. 9H-EGSE	2696560	2789	3139	8606	7001	3406	3361	28302	0.00940858
		12181	Myroides odoratus	256	3077	3719	8794	7059	2877	2771	28297	0.00940691
		7225	Streptomyces hygroscopicus	1912	4253	4714	3871	3579	5756	6111	28284	0.00940259
		11535	Anaerolineales bacterium	2073117	3040	3400	3546	3332	7462	7491	28271	0.00939827
		7270	Streptomyces armeniacus	83291	4762	5333	3768	3323	5450	5629	28265	0.00939628
		1955	Roseomonas gilardii	257708	4064	4566	4227	3975	5779	5645	28256	0.00939328
		1855	Erythrobacter sp. A30-3	2785907	4408	5541	6030	5349	3593	3325	28246	0.00938996
		1024	Aureimonas sp. OT7	2816454	3968	4600	4871	4762	5015	4948	28164	0.0093627
		1943	Skermanella sp. TT6	2775420	3838	4427	4156	3806	5800	6078	28105	0.00934309
		6217	Sulfurifustis variabilis	1675686	3796	4349	3588	3309	6481	6579	28102	0.00934209
		7785	Protaetiibacter sp. SSC-01	2759943	3771	4036	3362	4039	6267	6614	28089	0.00933777
		13080	Tuwongella immobilis	692036	1832	1980	3704	3449	8285	8792	28042	0.00932214
		8761	Pseudonocardia sp. P5CWW2701	687424	4243	4704	3433	3293	6144	6214	28031	0.00931849
		6766	Streptomyces sp. ST1015	1848900	4400	4890	3508	3221	5936	6073	28028	0.00931749
		4045	Pseudomonas syringae group genomosp. 3	251701	6423	7847	6948	5712	570	520	28020	0.00931483
		34835	Monoraphidium neglectum	145388	4553	5395	3483	3041	5611	5894	27977	0.00930053
		13107	Alienimonas californiensis	2527989	3487	4077	3477	3186	6604	7106	27937	0.00928724
		12443	Hymenobacter sp. PAMC 26554	1484116	3706	4253	4068	3632	6258	6004	27921	0.00928192
		7626	Streptacidiphilus sp. PB12-B1b	2705012	4850	5316	3530	3183	5502	5539	27920	0.00928159
		25960	Dicentrarchus labrax	13489	1714	1726	15679	5134	1806	1849	27908	0.0092776
		12216	Mariniflexile sp. TRM1-10	2027857	3306	3892	6878	5717	4252	3762	27807	0.00924402
		9386	Nakamurella multipartita	53461	3706	4062	3150	3223	6264	7368	27773	0.00923272
		557	Bradyrhizobium sp. 1(2017)	1404888	3706	4316	4263	4271	5703	5508	27767	0.00923072
		2571	Delftia sp. Cs1-4	742013	6049	7489	4449	3798	3071	2904	27760	0.0092284
		3719	Frateuria sp. 5GH9-11	1542730	4502	5592	3764	3538	5106	5254	27756	0.00922707
		33212	Oryza brachyantha	4533	4356	4662	3952	3548	5477	5740	27735	0.00922008
		8796	Saccharothrix algeriensis	173560	3955	4466	3563	3246	6135	6297	27662	0.00919582
		2649	Burkholderia lata	482957	4868	5592	3684	3186	5092	5220	27642	0.00918917
		12596	Chitinophaga sp. XS-30	2604421	4581	4974	3999	3730	5318	5037	27639	0.00918817
		26034	Siniperca chuatsi	119488	3645	3816	9555	4279	3090	3229	27614	0.00917986
		3629	Xanthomonas vasicola	56459	5367	7695	4268	3788	3322	3117	27557	0.00916091
		5066	Thiocystis violascens	73141	5614	6673	3616	3079	4290	4272	27544	0.00915659
		32662	Chenopodium quinoa	63459	4141	4644	4551	3787	5245	5171	27539	0.00915493
		3088	Undibacterium parvum	401471	2704	3235	6611	4668	5275	5026	27519	0.00914828
		4013	Pseudomonas furukawaii	1149133	4467	5388	4903	4273	4256	4185	27472	0.00913265
		22126	Aplysia californica	6500	2976	3343	4389	3986	6319	6438	27451	0.00912567
		1707	Sphingomonas xanthus	2594473	5196	6152	4680	4374	3533	3463	27398	0.00910805
		7755	Curtobacterium flaccumfaciens	2035	4123	4444	3521	3599	5691	6009	27387	0.0091044
		27054	Lepisosteus oculatus	7918	4777	5044	4281	3474	4823	4988	27387	0.0091044
		12646	Mucilaginibacter mali	2740462	3873	4359	4372	3749	5730	5291	27374	0.00910008
		1511	Celeribacter marinus	1397108	4574	5381	5650	5425	3249	3047	27326	0.00908412
		972	Devosia sp.	1871048	4028	4558	4884	4617	4726	4487	27300	0.00907548
		11627	Deinococcus soli (ex Cha et al. 2016)	1309411	1849	1340	9118	12872	1089	1016	27284	0.00907016
		1856	Erythrobacter sp. 3-20A1M	2653850	4179	5233	5708	5105	3561	3488	27274	0.00906683
		3330	Sulfuriferula plumbiphila	171865	5595	6564	3960	3344	3888	3918	27269	0.00906517
		11612	Deinococcus gobiensis	502394	3202	3333	6119	7496	3552	3537	27239	0.0090552
		1089	Methylovirgula ligni	569860	3928	4346	4233	4212	5319	5200	27238	0.00905486
		7265	Streptomyces cattleya	29303	4210	4642	3190	2993	6072	6129	27236	0.0090542
		3329	Sulfuritortus calidifontis	1914471	5368	6470	3810	3176	4236	4151	27211	0.00904589
		2653	Burkholderia vietnamiensis	60552	5717	6732	3685	3014	4050	4005	27203	0.00904323
		2652	Burkholderia stabilis	95485	4973	5729	4018	3460	4505	4500	27185	0.00903725
		12476	Pontibacter russatus	2694929	3291	3508	4012	3373	6579	6413	27176	0.00903425
		2025	Gluconacetobacter diazotrophicus	33996	3889	4546	4544	4212	4957	4999	27147	0.00902461
		31664	Salvia splendens	180675	3810	4250	4812	3962	5093	5206	27133	0.00901996
		3692	Dyella japonica	231455	4435	5348	3787	3537	5089	4919	27115	0.00901397
		22537	Crassostrea virginica	6565	4379	4873	4391	3592	4844	5034	27113	0.00901331
		9455	Miltoncostaea oceani	2843216	3601	4096	3226	3287	6358	6543	27111	0.00901265
		3724	Luteibacter pinisoli	2589080	4653	5505	3418	3191	5182	5159	27108	0.00901165
		28764	Aureobasidium melanogenum	46634	3880	4338	4668	4138	4857	5212	27093	0.00900666
		2775	Cupriavidus nantongensis	1796606	6231	7110	3629	3083	3631	3352	27036	0.00898771
		512	Nitratireductor kimnyeongensis	430679	3719	4233	5204	5213	4589	4068	27026	0.00898439
		2865	Pandoraea oxalativorans	573737	5823	6952	4384	3379	3340	3140	27018	0.00898173
		556	Bradyrhizobium sp. CCBAU 53338	1325111	3641	4266	3928	4017	5741	5419	27012	0.00897973
		764	Bradyrhizobium zhanjiangense	1325107	3584	4032	4020	3919	5806	5621	26982	0.00896976
		8230	Mycobacterium doricum	126673	1571	1723	8283	9181	3312	2889	26959	0.00896212
		11916	Flavobacterium sp. WSW3-B6	2856519	2562	2953	9101	7469	2579	2286	26950	0.00895912
		2776	Cupriavidus neocaledonicus	1040979	5663	6486	4304	3458	3587	3434	26932	0.00895314
		12712	Solitalea canadensis	995	3423	4058	5780	4694	4659	4313	26927	0.00895148
		510	Nitratireductor sp.	1872084	3813	4233	5512	5540	4026	3790	26914	0.00894716
		8197	Mycolicibacterium madagascariense	212765	3090	3603	3770	4188	6538	5712	26901	0.00894283
		1086	Methylocella tundrae	227605	3831	4114	4290	4175	5264	5218	26892	0.00893984
		8198	Mycolicibacterium neoaurum	1795	3264	3574	3675	4131	6498	5735	26877	0.00893486
		12648	Mucilaginibacter celer	2305508	3959	4362	4608	3730	5209	5001	26869	0.0089322
		12647	Mucilaginibacter ginsenosidivorax	862126	2874	3265	5415	4587	5500	5227	26868	0.00893186
		7776	Leifsonia shinshuensis	150026	4382	4636	3250	3419	5456	5718	26861	0.00892954
		3067	Herbaspirillum sp. meg3	2025949	5475	6443	3862	3440	3976	3654	26850	0.00892588
		8944	Kribbella flavida	182640	3661	3996	3210	3153	6383	6432	26835	0.00892089
		16536	Bombus sylvestris	30201	3903	4345	4615	4015	4856	5093	26827	0.00891823
		8195	Mycolicibacterium mageritense	53462	2916	3179	3839	4368	6690	5812	26804	0.00891059
		558	Bradyrhizobium sp. CCBAU 53351	1325114	4042	4706	3778	3808	5319	5121	26774	0.00890061
		12285	Chryseobacterium sp. NEB161	2724619	1523	1756	10823	9282	1750	1605	26739	0.00888898
		1017	Rhodomicrobium vannielii	1069	3176	3734	3813	3873	6107	6033	26736	0.00888798
		9322	Geodermatophilus obscurus	1861	4316	4619	3456	3112	5550	5680	26733	0.00888698
		8736	Amycolatopsis albispora	1804986	3906	4389	3212	3116	5919	6181	26723	0.00888366
		12444	Hymenobacter sp. BRD128	2675878	3532	3954	3873	3207	6158	5990	26714	0.00888067
		27238	Strongylocentrotus purpuratus	7668	4490	4779	4405	3658	4700	4675	26707	0.00887834
		10667	Oscillospiraceae bacterium	2485925	4221	4753	3755	3443	5211	5274	26657	0.00886172
		1604	Sphingomonas sp. LK11	1390395	4700	5631	4624	4508	3690	3494	26647	0.0088584
		26921	Astyanax mexicanus	7994	4354	4795	4128	3390	4796	5182	26645	0.00885773
		12284	Chryseobacterium sp. 6424	2039166	1459	1760	10789	9177	1763	1692	26640	0.00885607
		41391	uncultured Caudovirales phage	2100421	4300	4731	4064	3376	5094	5074	26639	0.00885574
		1932	Azospirillum ramasamyi	682998	4112	4722	3864	3601	5077	5237	26613	0.00884709
		2919	Polynucleobacter necessarius	576610	3776	4321	4727	4095	4975	4639	26533	0.0088205
		12001	Flavobacterium arcticum	1784713	2837	3269	8122	6358	3186	2727	26499	0.00880919
		3693	Dyella telluris	2763498	4610	5870	3710	3376	4449	4476	26491	0.00880654
		9173	Thermomonospora amylolytica	1411117	4107	4503	3214	3075	5643	5946	26488	0.00880554
		829	Nitrobacter hamburgensis	912	3182	3680	4254	4313	5653	5367	26449	0.00879257
		1905	Aurantiacibacter gangjinensis	502682	3811	4740	5872	5189	3527	3283	26422	0.0087836
		12250	Urechidicola croceus	1850246	3355	4198	7766	6243	2580	2226	26368	0.00876565
		8667	Gordonia polyisoprenivorans	84595	3872	4229	3576	3493	5458	5653	26281	0.00873672
		7267	Streptomyces rimosus	1927	4118	4397	3349	3161	5738	5501	26264	0.00873107
		16904	Dolichovespula sylvestris	85444	3777	4232	4689	3821	4664	5074	26257	0.00872875
		26977	Clupea harengus	7950	3867	4184	4351	3552	5015	5271	26240	0.00872309
		8689	Tsukamurella paurometabola	2061	3954	4510	3398	3055	5572	5719	26208	0.00871246
		24061	Heterocephalus glaber	10181	4266	4757	3978	3424	4778	4987	26190	0.00870647
		2760	Cupriavidus sp. MP-37	2884455	5299	6205	3723	3169	3916	3865	26177	0.00870215
		1906	Aurantiacibacter atlanticus	1648404	3993	4937	5557	5121	3451	3117	26176	0.00870182
		17524	Sarcophaga caerulescens	596942	4130	4459	4775	3828	4493	4484	26169	0.00869949
		7603	Kitasatospora sp. NA04385	2742135	3614	3947	3398	3114	5890	6205	26168	0.00869916
		12312	Chryseobacterium carnipullorum	1124835	1149	1280	10780	9410	1857	1683	26159	0.00869617
		6768	Streptomyces sp. CdTB01	1725411	3921	4333	3432	3250	5489	5733	26158	0.00869583
		1925	Azospirillum sp. TSA2s	709810	4231	4734	3833	3380	4936	5037	26151	0.00869351
		2319	Hyphomonas sp. CACIAM 19H1	1873716	4179	5085	3767	3417	4997	4671	26116	0.00868187
		4280	Enterobacter cloacae	550	5027	5484	3521	3216	4398	4467	26113	0.00868088
		13082	Gimesia panareensis	2527978	3348	3723	3492	3204	5914	6432	26113	0.00868088
		8834	Alloactinosynnema sp. L-07	1653480	3953	4361	3176	3143	5704	5747	26084	0.00867123
		5114	Spiribacter sp. E85	2182432	3751	4450	3722	3491	5230	5437	26081	0.00867024
		24136	Pongo abelii	9601	3918	4322	4452	3782	4684	4916	26074	0.00866791
		8872	Nocardioides okcheonensis	2894081	3652	3558	3836	4352	5313	5359	26070	0.00866658
		12351	Cloacibacterium normanense	237258	1274	1438	9694	10561	1681	1419	26067	0.00866558
		19784	Aelia acuminata	1511221	4348	4896	4521	3726	4367	4194	26052	0.0086606
		1892	Altererythrobacter sp. N1	2877001	3539	4490	5799	5246	3481	3493	26048	0.00865927
		12602	Chitinophaga caeni	2029983	4519	5089	4371	3781	4315	3944	26019	0.00864963
		12462	Hymenobacter busanensis	2607656	3246	3567	3626	2993	6395	6179	26006	0.0086453
		9077	Plantactinospora sp. KBS50	2024580	4204	4739	3027	2842	5471	5703	25986	0.00863866
		13108	Fuerstiella marisgermanici	1891926	3378	3633	3333	3128	6163	6349	25984	0.00863799
		8849	Nocardioides sp. G188	2849501	3775	4131	3220	3302	5807	5740	25975	0.008635
		11914	Flavobacterium sp. CJ74	2294119	3178	3609	7119	5880	3251	2920	25957	0.00862902
		28786	Neofusicoccum parvum	310453	3921	4302	3861	3435	5081	5340	25940	0.00862336
		9076	Actinocatenispora sera	390989	3914	4306	3358	3190	5460	5700	25928	0.00861937
		16910	Vespa crabro	7445	4074	4428	5029	4049	4161	4184	25925	0.00861838
		8199	Mycolicibacterium sediminis	1286180	2842	3204	3623	4110	6485	5654	25918	0.00861605
		2796	Paraburkholderia edwinii	2861782	4564	5340	3829	3405	4437	4324	25899	0.00860973
		6767	Streptomyces sp. So13.3	2136173	3403	3883	3361	3296	5898	6054	25895	0.0086084
		8194	Mycolicibacterium chubuense	1800	2703	2984	3571	4076	6771	5787	25892	0.00860741
		13135	Singulisphaera acidiphila	466153	2733	3096	3155	2987	6772	7118	25861	0.0085971
		7732	Agromyces marinus	1389020	5255	5379	2970	3429	4283	4534	25850	0.00859344
		8737	Amycolatopsis aidingensis	2842453	3775	4241	3603	3338	5319	5558	25834	0.00858813
		8330	Mycobacterium grossiae	1552759	3033	3389	3315	3742	6512	5835	25826	0.00858547
		6769	Streptomyces sp. BH-MK-02	2880933	3957	4434	3350	3225	5277	5576	25819	0.00858314
		2075	Magnetospirillum magneticum	84159	3480	3981	4106	3789	5223	5232	25811	0.00858048
		26009	Notolabrus celidotus	1203425	4063	4612	4509	3323	4685	4603	25795	0.00857516
		7731	Agromyces protaetiae	2509455	4868	4928	3042	3514	4657	4777	25786	0.00857217
		918	Xanthobacter sp. YC-JY1	2419844	4031	4750	4347	4269	4246	4140	25783	0.00857117
		17090	Nasonia vitripennis	7425	4047	4692	4182	3457	4605	4777	25760	0.00856353
		21715	Limulus polyphemus	6850	4187	4789	4104	3383	4599	4679	25741	0.00855721
		2861	Pandoraea vervacti	656178	5097	5975	3578	3156	4014	3910	25730	0.00855355
		27099	Amblyraja radiata	386614	4332	4771	4227	3664	4241	4483	25718	0.00854956
		2068	Magnetospirillum sp. XM-1	1663591	3687	4300	3791	3507	5320	5108	25713	0.0085479
		1014	Filomicrobium sp.	2024831	2569	3024	4600	4588	5441	5481	25703	0.00854458
		28292	Blumeria graminis	34373	4284	4671	4003	3419	4563	4742	25682	0.0085376
		1857	Erythrobacter sp. THAF29	2587851	4192	5168	4999	4646	3408	3260	25673	0.0085346
		12549	Flammeovirgaceae bacterium 311	1257021	4111	4568	4271	3476	4697	4484	25607	0.00851266
		36541	Acanthamoeba castellanii	5755	3873	4345	3229	3078	5345	5705	25575	0.00850202
		4683	Pantoea agglomerans	549	4271	4808	4433	3918	4074	4068	25572	0.00850103
		22554	Mizuhopecten yessoensis	6573	4045	4499	4708	3842	4107	4310	25511	0.00848075
		16537	Bombus campestris	207624	4393	4579	4382	3420	4335	4390	25499	0.00847676
		1703	Sphingomonas sinipercae	2714944	4251	5070	4206	4043	4120	3803	25493	0.00847477
		2798	Paraburkholderia phenoliruptrix	252970	4853	5874	3387	3112	4097	4167	25490	0.00847377
		2801	Paraburkholderia dokdonella	2211211	5236	6170	3594	3182	3815	3487	25484	0.00847177
		8415	Nocardia arthritidis	228602	4109	4540	3270	3096	5149	5313	25477	0.00846945
		17759	Aedes albopictus	7160	4420	4835	3841	3515	4272	4585	25468	0.00846645
		7268	Streptomyces roseirectus	2768066	3779	4187	3153	2973	5575	5797	25464	0.00846512
		32155	Camellia sinensis	4442	3861	3920	4104	3597	4837	5129	25448	0.00845981
		12660	Pedobacter sp. Q8-18	2895286	3731	4292	5703	4767	3594	3332	25419	0.00845017
		44241	Bacteriophage sp.	38018	3757	4486	4718	4114	4118	4219	25412	0.00844784
		7269	Streptomyces xanthii	2768069	3479	3883	3522	3232	5561	5729	25406	0.00844584
		5284	Glaciecola amylolytica	2489595	2467	2849	7937	6826	2773	2548	25400	0.00844385
		12447	Hymenobacter sp. NBH84	2596915	3965	4183	3856	3418	5105	4840	25367	0.00843288
		20123	Frankliniella occidentalis	133901	4137	4465	3371	3069	5006	5318	25366	0.00843255
		3298	Denitratisoma oestradiolicum	311182	5317	6179	3807	3347	3426	3276	25352	0.00842789
		3991	Pseudomonas azotoformans	47878	4912	5767	3918	3495	3591	3656	25339	0.00842357
		1114	Brucella intermedia	94625	4012	4450	5169	5295	3353	3039	25318	0.00841659
		12998	candidate division Zixibacteria bacterium	2053527	3323	3538	3605	3201	5734	5910	25311	0.00841426
		765	Bradyrhizobium guangxiense	1325115	3081	3463	3795	3703	5741	5523	25306	0.0084126
[truncated: 76,358 more rows]

## Sheet: Fish_Pathogens
assigned_number	species	sample02	sample03	sample08	sample09	sample10	sample11	total_sample_reads	total_sample_reads_perc	disease_or_symptoms	potential_candidates
11977	Flavobacterium psychrophilum	28765	34735	100266	80287	18227	15516	33743	0.0112174	Bacterial Coldwater Disease	salmonid freshwater fish
5425	Aeromonas veronii	4788	5240	41457	38776	7357	6595	13952	0.00463813	aeromonas septicaemia	Rainbow trout; Siberian sturgeon
11979	Flavobacterium branchiophilum	10406	12285	32249	26043	10426	9113	19539	0.00649545	bacterial gill disease	culture freshwater fish species
5426	Aeromonas hydrophila	5964	6921	17358	56207	6213	6184	12397	0.0041212	motile aeromonas septicaemia	freshwater fish
11986	Flavobacterium columnare	7492	9045	19969	16256	5438	4786	10224	0.00339882	columnaris disease	freshwater fish
5464	Aeromonas caviae	6717	8887	16659	16909	4394	4225	8619	0.00286526	aeromonas septicaemia	freshwater fish
5479	Aeromonas sobria	5928	7591	4099	3057	97	63	160	5.31896e-05	aeromonas septicaemia	Rainbow trout; Gizzard shad
5465	Aeromonas salmonicida	2733	3082	4453	4045	2935	2853	5788	0.00192413	furunculosis	salmonid freshwater fish; Brown trout
5562	Vibrio vulnificus	3544	3803	2975	2516	2941	2822	5763	0.00191582	zoonotic pathogen causes septicema	seafood and farmed fish
5504	Vibrio parahaemolyticus	2854	2785	2848	2445	2864	2952	5816	0.00193344	zoonotic pathogen causes septicema	seafood and farmed fish
5467	Aeromonas jandaei	1928	2167	3035	3307	1925	1850	3775	0.00125494	aeromonas septicaemia	farmed fish
5563	Vibrio fluvialis	2410	2499	1837	1690	2076	2103	4179	0.00138925	zoonotic pathogen causes septicema	seafood and farmed fish
5564	Vibrio cholerae	2213	2465	2100	1744	1897	1811	3708	0.00123267	zoonotic pathogen causes septicema	seafood and farmed fish
5565	Vibrio furnissii	1414	1655	1399	1245	1713	1807	3520	0.00117017	zoonotic pathogen causes septicema	seafood and farmed fish
4827	Edwardsiella tarda	979	1056	1248	1057	1578	1527	3105	0.00103221	red pest disease	Cultured fish; Striped bass; Channel catfish; Eels
5474	Aeromonas allosaccharophila	283	287	2823	2593	385	335	720	0.000239353	aeromonas septicaemia	eel
5645	Photobacterium damselae	721	879	1306	1079	1301	1204	2505	0.00083275	disease outbreaks	wild and farmed fish, mollusks, and crustaceans, and humans
5507	Vibrio alginolyticus	981	972	1574	1360	792	777	1569	0.000521591	zoonotic pathogen causes septicema	seafood and farmed fish
5569	Vibrio mimicus	1097	1170	945	858	1098	1075	2173	0.000722381	zoonotic pathogen causes septicema	seafood and farmed fish
5670	Grimontia hollisae	944	1078	1027	932	794	818	1612	0.000535885	disease and intestinal issues	coastal fish and humans
5580	Vibrio anguillarum	1132	1120	853	662	735	784	1519	0.000504969	zoonotic pathogen causes septicema	seafood and farmed fish
10477	Lactococcus garvieae	491	553	1248	1870	549	543	1092	0.000363019	vascular endothelium	marine fish in Far East, rainbow trout, Japanese yellowtail, grey mullet
4643	Yersinia ruckeri	1095	1251	748	620	726	727	1453	0.000483028	enteric redmouth disease	Rainbow trout
5960	Piscirickettsia salmonis	722	781	803	695	960	974	1934	0.000642929	piscirickettsiosis	farmed fish, coho salmon, rainbow trout
8362	Mycobacterium marinum	680	802	596	657	1015	934	1949	0.000647916	necrotizing granuloma like tuberculosis	freshwater and marine fish
5508	Vibrio harveyi	511	556	701	593	791	739	1530	0.000508626	zoonotic pathogen causes septicema	seafood and farmed fish
5581	Vibrio metschnikovii	595	599	677	532	722	635	1357	0.000451114	zoonotic pathogen causes septicema	seafood and farmed fish
5585	Vibrio cincinnatiensis	456	472	642	576	651	619	1270	0.000422192	zoonotic pathogen causes septicema	seafood and farmed fish
5416	Moritella marina	565	608	418	394	524	531	1055	0.000350719	winter ulcer disease	Atlantic salmon
5967	Francisella philomiragia	542	638	424	351	418	416	834	0.000277251	francisellosis	fish and shellfish
10417	Streptococcus parauberis	348	400	590	631	354	318	672	0.000223396	streptococcosis	olive flounder, farmed fish, variety of fish species
5660	Aliivibrio salmonicida	362	460	468	382	445	427	872	0.000289883	cold-water vibriosis	salmonid fish
8044	Renibacterium salmoninarum	267	343	394	403	565	539	1104	0.000367008	bacterial kidney disease	salmonid fish
6030	Pasteurella skyensis	251	262	431	399	229	229	458	0.000152255	disease outbreaks	Scottish farmed salmon
15370	Streptobacillus moniliformis	140	147	257	243	188	192	380	0.000126325	disease outbreaks	wild and farmed Atlantic salmon
10659	Candidatus Arthromitus	159	199	218	180	158	167	325	0.000108041	disease outbreaks	rainbow trout
12128	Tenacibaculum soleae	24	26	35	23	14	13	27	8.97574e-06	disease outbreaks	sole, brill, and turbot
10660	Candidatus Arthromitus	2	4	25	22	33	27	60	1.99461e-05	disease outbreaks	rainbow trout
10461	Streptococcus phocae	3	2	6	4	8	4	12	3.98922e-06	haemorrphages / disease outbreaks	eels, yellowtail, Atlantic salmon, Chilean salmon
5620	Vibrio ordalii	2	0	2	1	6	11	17	5.65139e-06	zoonotic pathogen causes septicema	seafood and farmed fish
5481	Aeromonas bestiarum	2	1	2	2	6	7	13	4.32165e-06	acute hemorrhagic septicemia or chronic skin ulcers	carp, Mexican golden trout
